# Supplementary material for: A human endothelial and adipose stem cell-based co-culture model for venous malformations
Source: Angiogenesis. 2026 May 3;29(3):30. doi: 10.1007/s10456-026-10045-9 (PMC13136223; doi:10.1007/s10456-026-10045-9)
Supplement: Supplementary file 4 — Supplementary Pathway enrichment analysis [file 10456_2026_10045_MOESM4_ESM.zip]

Archive with 44 entries (40 files):
- PathwayEnrichment analysis/
- PathwayEnrichment analysis/hASC/
- PathwayEnrichment analysis/hASC/Supplementary_GO_hASC_GFP_vs_L914F_Biological Process.pdf
- PathwayEnrichment analysis/hASC/Supplementary_GO_hASC_GFP_vs_L914F_Cellular Component.pdf
- PathwayEnrichment analysis/hASC/Supplementary_GO_hASC_GFP_vs_L914F_Molecular Function.pdf
- PathwayEnrichment analysis/hASC/Supplementary_GO_hASC_GFP_vs_WT_Biological Process.pdf
- PathwayEnrichment analysis/hASC/Supplementary_GO_hASC_GFP_vs_WT_Cellular Component.pdf
- PathwayEnrichment analysis/hASC/Supplementary_GO_hASC_GFP_vs_WT_Molecular Function.pdf
- PathwayEnrichment analysis/hASC/Supplementary_GO_hASC_WT_vs_L914F_Biological Process.pdf
- PathwayEnrichment analysis/hASC/Supplementary_GO_hASC_WT_vs_L914F_Cellular Component.pdf
- PathwayEnrichment analysis/hASC/Supplementary_GO_hASC_WT_vs_L914F_Molecular Function.pdf
- PathwayEnrichment analysis/hASC/Supplementary_KEGG_Barplot_hASC_GFP_vs_L914F.pdf
- PathwayEnrichment analysis/hASC/Supplementary_KEGG_Barplot_hASC_GFP_vs_WT.pdf
- PathwayEnrichment analysis/hASC/Supplementary_KEGG_Barplot_hASC_WT_vs_L914F.pdf
- PathwayEnrichment analysis/hASC/Supplementary_KEGG_Dotplot_hASC_GFP_vs_L914F.pdf
- PathwayEnrichment analysis/hASC/Supplementary_KEGG_Dotplot_hASC_GFP_vs_WT.pdf
- PathwayEnrichment analysis/hASC/Supplementary_KEGG_Dotplot_hASC_WT_vs_L914F.pdf
- PathwayEnrichment analysis/HUVECs/
- PathwayEnrichment analysis/HUVECs/Supplementary_GO_HUVECs_GFP_vs_L914F-Biological Process.pdf
- PathwayEnrichment analysis/HUVECs/Supplementary_GO_HUVECs_GFP_vs_L914F-Cellular Component.pdf
- PathwayEnrichment analysis/HUVECs/Supplementary_GO_HUVECs_GFP_vs_L914F-Molecular Function.pdf
- PathwayEnrichment analysis/HUVECs/Supplementary_GO_HUVECs_GFP_vs_WT-Biological Process.pdf
- PathwayEnrichment analysis/HUVECs/Supplementary_GO_HUVECs_GFP_vs_WT-Cellular Component.pdf
- PathwayEnrichment analysis/HUVECs/Supplementary_GO_HUVECs_GFP_vs_WT-Molecular Function.pdf
- PathwayEnrichment analysis/HUVECs/Supplementary_GO_HUVECs_WT_vs_L914F-Biological Process.pdf
- PathwayEnrichment analysis/HUVECs/Supplementary_GO_HUVECs_WT_vs_L914F-Cellular Component.pdf
- PathwayEnrichment analysis/HUVECs/Supplementary_GO_HUVECs_WT_vs_L914F-Molecular Function.pdf
- PathwayEnrichment analysis/HUVECs/Supplementary_KEGG_Barplot_HUVECs_GFP_vs_L914F.pdf
- PathwayEnrichment analysis/HUVECs/Supplementary_KEGG_Barplot_HUVECs_GFP_vs_WT.pdf
- PathwayEnrichment analysis/HUVECs/Supplementary_KEGG_Barplot_HUVECs_WT_vs_L914F.pdf
- PathwayEnrichment analysis/HUVECs/Supplementary_KEGG_Dotplot_HUVECs_GFP_vs_L914F.pdf
- PathwayEnrichment analysis/HUVECs/Supplementary_KEGG_Dotplot_HUVECs_GFP_vs_WT.pdf
- PathwayEnrichment analysis/HUVECs/Supplementary_KEGG_Dotplot_HUVECs_WT_vs_L914F.pdf
- PathwayEnrichment analysis/SMC/
- PathwayEnrichment analysis/SMC/Supplementary_GO_day2_SMC_WT_vs_L914F_Biological Processes.pdf
- PathwayEnrichment analysis/SMC/Supplementary_GO_day2_SMC_WT_vs_L914F_Cellular Components.pdf
- PathwayEnrichment analysis/SMC/Supplementary_GO_day2_SMC_WT_vs_L914F_Molecular Functions.pdf
- PathwayEnrichment analysis/SMC/Supplementary_GO_day4_SMC_WT_vs_L914F_Biological Processes.pdf
- PathwayEnrichment analysis/SMC/Supplementary_GO_day4_SMC_WT_vs_L914F_Cellular Components.pdf
- PathwayEnrichment analysis/SMC/Supplementary_GO_day4_SMC_WT_vs_L914F_Molecular Functions.pdf
- PathwayEnrichment analysis/SMC/Supplementary_KEGG_Barplot_day2_SMC_WT_vs_L914F.pdf
- PathwayEnrichment analysis/SMC/Supplementary_KEGG_Barplot_day4_SMC_WT_vs_L914F.pdf
- PathwayEnrichment analysis/SMC/Supplementary_KEGG_Dotplot_day2_SMC_WT_L914F.pdf
- PathwayEnrichment analysis/SMC/Supplementary_KEGG_Dotplot_day4_SMC_WT_L914F.pdf
