# Supplementary material for: A human endothelial and adipose stem cell-based co-culture model for venous malformations
Source: Angiogenesis. 2026 May 3;29(3):30. doi: 10.1007/s10456-026-10045-9 (PMC13136223; doi:10.1007/s10456-026-10045-9)
Supplement: Supplementary file 5 — Supplementary RNAseq raw data [file 10456_2026_10045_MOESM5_ESM.zip]

Archive with 41 entries (36 files):
- RNA seq Raw data/
- RNA seq Raw data/hASC_tsv_files/
- RNA seq Raw data/hASC_tsv_files/hASC_GFP_1.tsv
- RNA seq Raw data/hASC_tsv_files/hASC_GFP_2.tsv
- RNA seq Raw data/hASC_tsv_files/hASC_GFP_3.tsv
- RNA seq Raw data/hASC_tsv_files/hASC_GFP_4.tsv
- RNA seq Raw data/hASC_tsv_files/hASC_L914F_1.tsv
- RNA seq Raw data/hASC_tsv_files/hASC_L914F_2.tsv
- RNA seq Raw data/hASC_tsv_files/hASC_L914F_3.tsv
- RNA seq Raw data/hASC_tsv_files/hASC_L914F_4.tsv
- RNA seq Raw data/hASC_tsv_files/hASC_WT_1.tsv
- RNA seq Raw data/hASC_tsv_files/hASC_WT_2.tsv
- RNA seq Raw data/hASC_tsv_files/hASC_WT_3.tsv
- RNA seq Raw data/hASC_tsv_files/hASC_WT_4.tsv
- RNA seq Raw data/HUVECs_tsv_files/
- RNA seq Raw data/HUVECs_tsv_files/GFP_1.tsv
- RNA seq Raw data/HUVECs_tsv_files/GFP_2.tsv
- RNA seq Raw data/HUVECs_tsv_files/GFP_3.tsv
- RNA seq Raw data/HUVECs_tsv_files/GF_4.tsv
- RNA seq Raw data/HUVECs_tsv_files/L914F_1.tsv
- RNA seq Raw data/HUVECs_tsv_files/L914F_2.tsv
- RNA seq Raw data/HUVECs_tsv_files/L914F_3.tsv
- RNA seq Raw data/HUVECs_tsv_files/L914F_4.tsv
- RNA seq Raw data/HUVECs_tsv_files/WT_1.tsv
- RNA seq Raw data/HUVECs_tsv_files/WT_2.tsv
- RNA seq Raw data/HUVECs_tsv_files/WT_3.tsv
- RNA seq Raw data/HUVECs_tsv_files/WT_4.tsv
- RNA seq Raw data/SMC_day2_tsv_files/
- RNA seq Raw data/SMC_day2_tsv_files/SMC_L914F_day2_1.tsv
- RNA seq Raw data/SMC_day2_tsv_files/SMC_L914F_day2_2.tsv
- RNA seq Raw data/SMC_day2_tsv_files/SMC_L914F_day2_3.tsv
- RNA seq Raw data/SMC_day2_tsv_files/SMC_WT_day2_1.tsv
- RNA seq Raw data/SMC_day2_tsv_files/SMC_WT_day2_2.tsv
- RNA seq Raw data/SMC_day2_tsv_files/SMC_WT_day2_3.tsv
- RNA seq Raw data/SMC_day4_tsv_files/
- RNA seq Raw data/SMC_day4_tsv_files/SMC_L914F_day4_1.tsv
- RNA seq Raw data/SMC_day4_tsv_files/SMC_L914F_day4_2.tsv
- RNA seq Raw data/SMC_day4_tsv_files/SMC_L914F_day4_3.tsv
- RNA seq Raw data/SMC_day4_tsv_files/SMC_WT_day4_1.tsv
- RNA seq Raw data/SMC_day4_tsv_files/SMC_WT_day4_2.tsv
- RNA seq Raw data/SMC_day4_tsv_files/SMC_WT_day4_3.tsv
