# Supplementary material for: A human endothelial and adipose stem cell-based co-culture model for venous malformations
Source: Angiogenesis. 2026 May 3;29(3):30. doi: 10.1007/s10456-026-10045-9 (PMC13136223; doi:10.1007/s10456-026-10045-9)
Supplement: Supplementary file 5 — Supplementary RNAseq raw data [file 10456_2026_10045_MOESM5_ESM.zip › RNA seq Raw data/hASC_tsv_files/hASC_WT_2.tsv]

id	chr	start	end	len	strand	count
ENSG00000000003	X	100627107	100639991	12884	-	4128
ENSG00000000005	X	100584935	100599885	14950	+	2
ENSG00000000419	20	50934866	50959140	24274	-	7890
ENSG00000000457	1	169849630	169894267	44637	-	1160
ENSG00000000460	1	169662006	169854080	192074	+	399
ENSG00000000938	1	27612063	27635185	23122	-	2
ENSG00000000971	1	196651753	196752476	100723	+	496
ENSG00000001036	6	143494811	143511720	16909	-	19093
ENSG00000001084	6	53497340	53616970	119630	-	16540
ENSG00000001167	6	41072973	41102403	29430	+	4459
ENSG00000001460	1	24356998	24416934	59936	-	2200
ENSG00000001461	1	24415801	24472976	57175	+	9075
ENSG00000001497	X	65438548	65534810	96262	-	4570
ENSG00000001561	6	46129988	46146688	16700	+	420
ENSG00000001617	3	50155044	50189075	34031	+	558
ENSG00000001626	7	117287119	117715971	428852	+	7
ENSG00000001629	7	92245973	92401383	155410	+	14697
ENSG00000001630	7	92084986	92134803	49817	-	3586
ENSG00000001631	7	92197497	92246166	48669	-	900
ENSG00000002016	12	911735	990053	78318	-	1823
ENSG00000002079	7	99238828	99311130	72302	+	7
ENSG00000002330	11	64269829	64284704	14875	-	1434
ENSG00000002549	4	17577197	17607972	30775	+	9583
ENSG00000002586	X	2691186	2741309	50123	+	82521
ENSG00000002587	4	11393149	11429564	36415	-	20
ENSG00000002726	7	150824626	150861504	36878	+	0
ENSG00000002745	7	121325366	121341104	15738	+	0
ENSG00000002746	7	43112628	43566001	453373	+	199
ENSG00000002822	7	1815792	2233243	417451	-	261
ENSG00000002834	17	38869858	38921770	51912	+	104947
ENSG00000002919	17	48103356	48123601	20245	+	3772
ENSG00000002933	7	150800402	150805118	4716	+	1
ENSG00000003056	12	8940360	8949761	9401	-	10960
ENSG00000003096	X	117897812	118117340	219528	-	347
ENSG00000003137	2	72129237	72147862	18625	-	97
ENSG00000003147	7	8113183	8262687	149504	-	36
ENSG00000003249	16	90004870	90019890	15020	-	64
ENSG00000003393	2	201700266	201782112	81846	-	6564
ENSG00000003400	2	201182871	201229428	46557	+	1074
ENSG00000003402	2	201116153	201176687	60534	+	13215
ENSG00000003436	2	187464229	187565760	101531	-	17342
ENSG00000003509	2	37231630	37253403	21773	+	1905
ENSG00000003756	3	50088918	50119021	30103	+	7271
ENSG00000003987	8	17296793	17413528	116735	-	151
ENSG00000003989	8	17497087	17570573	73486	+	325
ENSG00000004059	7	127588385	127591700	3315	+	12803
ENSG00000004139	17	28364355	28404049	39694	+	1478
ENSG00000004142	17	28346632	28357527	10895	-	21878
ENSG00000004399	3	129555213	129606676	51463	-	142662
ENSG00000004455	1	33007985	33080996	73011	-	21011
ENSG00000004468	4	15778274	15853232	74958	+	25
ENSG00000004478	12	2794969	2805423	10454	+	12977
ENSG00000004487	1	23019442	23083689	64247	+	12859
ENSG00000004534	3	49940006	50100045	160039	+	13328
ENSG00000004660	17	3860314	3894891	34577	-	1092
ENSG00000004700	12	21468909	21501669	32760	-	7931
ENSG00000004766	7	93232339	93361123	128784	+	3108
ENSG00000004776	19	35754565	35758079	3514	-	22101
ENSG00000004777	19	35774531	35788822	14291	+	797
ENSG00000004779	16	23581013	23596316	15303	-	4749
ENSG00000004799	7	95583498	95596516	13018	-	2709
ENSG00000004809	6	110424686	110476641	51955	-	0
ENSG00000004838	3	50341109	50345732	4623	-	52
ENSG00000004846	7	20615666	20777038	161372	+	10
ENSG00000004848	X	25003693	25016420	12727	-	0
ENSG00000004864	7	96120219	96322147	201928	-	2351
ENSG00000004866	7	116953237	117230176	276939	+	3046
ENSG00000004897	17	47117702	47189422	71720	-	15677
ENSG00000004939	17	44248389	44268141	19752	-	0
ENSG00000004948	7	93424485	93574730	150245	-	14
ENSG00000004961	X	11111300	11123086	11786	+	4263
ENSG00000004975	17	7225341	7234517	9176	-	9946
ENSG00000005001	16	2852729	2858170	5441	-	0
ENSG00000005007	19	18831958	18868230	36272	+	22617
ENSG00000005020	7	26667067	26995239	328172	-	7830
ENSG00000005022	X	119468421	119471396	2975	+	18774
ENSG00000005059	4	109560208	109688719	128511	+	1389
ENSG00000005073	7	27181156	27185232	4076	-	1361
ENSG00000005075	7	102473127	102478922	5795	-	4429
ENSG00000005100	17	5440916	5468982	28066	-	5547
ENSG00000005102	17	43640388	43661922	21534	-	0
ENSG00000005108	7	11370364	11832198	461834	-	17
ENSG00000005156	17	34980511	35009743	29232	+	3549
ENSG00000005175	12	47661248	47706030	44782	-	4133
ENSG00000005187	16	20610242	20797581	187339	+	82
ENSG00000005189	16	20806428	20849665	43237	+	522
ENSG00000005194	16	57428186	57447420	19234	-	5860
ENSG00000005206	19	2328614	2355095	26481	+	10285
ENSG00000005238	9	35104111	35116341	12230	-	8349
ENSG00000005243	17	48026166	48038030	11864	-	11020
ENSG00000005249	7	107044704	107161811	117107	+	158
ENSG00000005302	X	11758158	11775772	17614	+	5576
ENSG00000005339	16	3725053	3880713	155660	-	15822
ENSG00000005379	17	58301227	58328795	27568	-	119
ENSG00000005381	17	58269854	58280935	11081	-	38
ENSG00000005421	7	95297675	95324532	26857	-	6
ENSG00000005436	2	75651999	75710985	58986	-	2568
ENSG00000005448	2	74421677	74425755	4078	+	2171
ENSG00000005469	7	87345663	87399794	54131	+	2835
ENSG00000005471	7	87401695	87480435	78740	-	132
ENSG00000005483	7	104940942	105115019	174077	+	8547
ENSG00000005486	7	75842601	75888926	46325	+	11031
ENSG00000005513	16	981769	986979	5210	+	170
ENSG00000005700	6	82169985	82247754	77769	-	17977
ENSG00000005801	11	3339260	3379222	39962	-	2012
ENSG00000005810	13	77042473	77327094	284621	-	26698
ENSG00000005812	13	76992597	77027195	34598	-	7461
ENSG00000005844	16	30472657	30523567	50910	+	34
ENSG00000005882	17	50094736	50112152	17416	+	1476
ENSG00000005884	17	50055967	50090481	34514	+	12501
ENSG00000005889	X	24149172	24216255	67083	+	9934
ENSG00000005893	X	120426147	120469365	43218	-	44796
ENSG00000005961	17	44372179	44389649	17470	-	34
ENSG00000005981	7	95478443	95540233	61790	+	0
ENSG00000006007	16	19501692	19522123	20431	-	11585
ENSG00000006015	19	18588684	18592337	3653	+	7285
ENSG00000006016	19	18572219	18607741	35522	-	146843
ENSG00000006025	17	47807371	47821834	14463	-	1751
ENSG00000006042	17	32927909	32945106	17197	+	7877
ENSG00000006047	17	7288262	7294639	6377	-	9
ENSG00000006059	17	41346091	41350828	4737	-	0
ENSG00000006062	17	45263118	45317029	53911	-	842
ENSG00000006071	11	17392497	17476894	84397	-	0
ENSG00000006116	16	24256334	24362412	106078	+	0
ENSG00000006118	11	60924459	60937159	12700	+	2619
ENSG00000006125	17	35578045	35726413	148368	+	40545
ENSG00000006128	7	97732083	97740472	8389	+	18
ENSG00000006194	16	3283282	3301401	18119	+	1883
ENSG00000006210	16	57372476	57385044	12568	+	287
ENSG00000006282	17	50543057	50555852	12795	+	11545
ENSG00000006283	17	50560714	50627474	66760	+	138
ENSG00000006327	16	3018444	3022383	3939	+	26724
ENSG00000006377	7	97005552	97011040	5488	+	0
ENSG00000006432	14	70722525	70809534	87009	-	3
ENSG00000006451	7	39623564	39708120	84556	+	12727
ENSG00000006453	7	98291649	98401090	109441	-	2202
ENSG00000006459	7	140084745	140176983	92238	-	3817
ENSG00000006468	7	13891228	13991425	100197	-	580
ENSG00000006530	7	141551277	141655244	103967	+	3470
ENSG00000006534	11	68008577	68029282	20705	+	9019
ENSG00000006555	1	54779711	54801323	21612	-	0
ENSG00000006576	7	77798772	77957503	158731	+	6674
ENSG00000006606	7	75769532	75789896	20364	-	87
ENSG00000006607	2	241356284	241494841	138557	+	7997
ENSG00000006611	11	17493894	17544416	50522	-	0
ENSG00000006625	7	30496620	30504841	8221	-	1650
ENSG00000006634	7	87876215	87909553	33338	+	1277
ENSG00000006638	19	3594506	3606875	12369	-	1217
ENSG00000006652	7	112422886	112481017	58131	+	1838
ENSG00000006659	19	39704480	39709444	4964	+	0
ENSG00000006695	17	14069489	14231736	162247	+	2484
ENSG00000006704	7	74453789	74602605	148816	+	3136
ENSG00000006712	19	39385628	39391154	5526	-	8103
ENSG00000006715	7	38722973	38932394	209421	-	8799
ENSG00000006740	17	12789497	12991643	202146	+	1479
ENSG00000006744	17	12991611	13018065	26454	-	11245
ENSG00000006747	7	12570576	12660182	89606	+	42
ENSG00000006756	X	2903971	2929349	25378	-	6272
ENSG00000006757	X	7898246	7927739	29493	-	2527
ENSG00000006788	17	10300864	10373130	72266	-	77
ENSG00000006831	12	1688573	1788674	100101	+	15276
ENSG00000006837	5	134286349	134371047	84698	-	43
ENSG00000007001	2	157876701	158136154	259453	+	2
ENSG00000007038	16	2817179	2826304	9125	+	71
ENSG00000007047	19	45079287	45305284	225997	+	9064
ENSG00000007062	4	15963075	16084378	121303	-	3
ENSG00000007080	19	17933014	17943991	10977	+	9435
ENSG00000007129	19	41549517	41586844	37327	+	0
ENSG00000007168	17	2593209	2685615	92406	+	28935
ENSG00000007171	17	27756765	27800529	43764	-	8
ENSG00000007174	17	11598469	11969748	371279	+	12
ENSG00000007202	17	28614445	28645454	31009	-	20242
ENSG00000007216	17	28473292	28497781	24489	+	0
ENSG00000007237	17	9910605	10198606	288001	-	9781
ENSG00000007255	19	45162927	45178237	15310	-	1269
ENSG00000007264	19	3777969	3802129	24160	-	13
ENSG00000007306	19	41673302	41706976	33674	-	0
ENSG00000007312	17	63928737	63932336	3599	-	22
ENSG00000007314	17	63938553	63972918	34365	-	66
ENSG00000007341	1	112523513	112620825	97312	-	1806
ENSG00000007350	X	154295794	154330350	34556	+	3
ENSG00000007372	11	31784778	31817961	33183	-	0
ENSG00000007376	16	784973	788397	3424	-	3582
ENSG00000007384	16	58058	76355	18297	-	21074
ENSG00000007392	16	188968	229463	40495	-	5246
ENSG00000007402	3	50362612	50504244	141632	-	127
ENSG00000007516	16	1333637	1349441	15804	+	271
ENSG00000007520	16	1349239	1351878	2639	-	8605
ENSG00000007541	16	566994	584109	17115	+	3865
ENSG00000007545	16	1612336	1677908	65572	+	2200
ENSG00000007866	6	35473596	35497079	23483	-	9836
ENSG00000007908	1	169722639	169764705	42066	-	0
ENSG00000007923	1	6634167	6701924	67757	-	6496
ENSG00000007933	1	171090900	171117819	26919	+	54
ENSG00000007944	6	16129085	16148248	19163	+	442
ENSG00000007952	X	100843323	100874359	31036	-	55
ENSG00000007968	1	23506437	23531233	24796	-	55
ENSG00000008018	6	170535119	170553307	18188	-	15635
ENSG00000008056	X	47571900	47619857	47957	-	541
ENSG00000008083	6	15246068	15522042	275974	+	5805
ENSG00000008086	X	18425582	18653629	228047	+	2406
ENSG00000008118	1	209583713	209613939	30226	+	265
ENSG00000008128	1	1702378	1724357	21979	-	144
ENSG00000008130	1	1751231	1780457	29226	-	9863
ENSG00000008196	6	50818722	50847619	28897	+	11
ENSG00000008197	6	50713525	50773033	59508	+	0
ENSG00000008226	3	38039204	38124025	84821	+	34
ENSG00000008256	7	6161775	6272644	110869	-	45677
ENSG00000008277	7	87934142	88202889	268747	+	186
ENSG00000008282	7	106090504	106112589	22085	-	15634
ENSG00000008283	17	63432303	63446354	14051	-	13045
ENSG00000008294	17	50962173	51120868	158695	-	32391
ENSG00000008300	3	48636462	48662886	26424	-	4020
ENSG00000008311	7	122064582	122144308	79726	-	7109
ENSG00000008323	12	6310435	6328506	18071	+	28
ENSG00000008324	3	42581839	42596934	15095	+	1400
ENSG00000008382	19	4343526	4360086	16560	+	392
ENSG00000008394	12	16347141	16609259	262118	+	67556
ENSG00000008405	12	106991363	107093549	102186	-	3351
ENSG00000008438	19	46019152	46023053	3901	-	6
ENSG00000008441	19	12995474	13098796	103322	+	61919
ENSG00000008513	8	133454847	133571940	117093	-	16175
ENSG00000008516	16	3046061	3060726	14665	+	63
ENSG00000008517	16	3065296	3082192	16896	+	2176
ENSG00000008710	16	2088707	2135898	47191	-	75061
ENSG00000008735	22	50600792	50613981	13189	+	224
ENSG00000008838	17	40019096	40061215	42119	-	9579
ENSG00000008853	8	22987416	23020509	33093	+	3672
ENSG00000008869	2	36968382	37084372	115990	-	4041
ENSG00000008952	3	169966634	169998373	31739	+	23819
ENSG00000008988	8	56067253	56074510	7257	-	71235
ENSG00000009307	1	114716912	114758676	41764	-	103046
ENSG00000009335	7	157138915	157269370	130455	+	23673
ENSG00000009413	6	111299027	111483715	184688	-	13160
ENSG00000009694	X	124375902	125204312	828410	-	38
ENSG00000009709	1	18630845	18748866	118021	+	0
ENSG00000009724	1	11022008	11047239	25231	-	287
ENSG00000009765	6	150368891	150405969	37078	+	2
ENSG00000009780	1	27725960	27763116	37156	+	1726
ENSG00000009790	1	209756031	209782320	26289	+	2
ENSG00000009830	14	77274955	77320883	45928	-	6127
ENSG00000009844	6	142147161	142224685	77524	+	9807
ENSG00000009950	7	73593193	73624543	31350	-	79
ENSG00000009954	7	73440405	73522293	81888	-	23174
ENSG00000010017	6	13621497	13711835	90338	-	12457
ENSG00000010030	6	36354090	36387800	33710	-	206
ENSG00000010072	1	231337103	231355023	17920	+	1868
ENSG00000010165	1	171781659	171814023	32364	+	6878
ENSG00000010219	12	4562207	4615302	53095	+	2940
ENSG00000010244	17	32350131	32381885	31754	+	11152
ENSG00000010256	3	48599001	48610976	11975	-	16319
ENSG00000010270	7	38178244	38230670	52426	+	5779
ENSG00000010278	12	6199714	6238271	38557	+	2613
ENSG00000010282	3	42692662	42702824	10162	-	4
ENSG00000010292	12	6493355	6531955	38600	+	7857
ENSG00000010295	12	6538960	6556073	17113	-	6860
ENSG00000010310	19	45668220	45683722	15502	+	297
ENSG00000010318	3	52410659	52423641	12982	+	669
ENSG00000010319	3	52433034	52445103	12069	-	12
ENSG00000010322	3	52455117	52493068	37951	+	19402
ENSG00000010327	3	52495337	52524495	29158	+	115
ENSG00000010361	19	49806865	49817376	10511	-	1170
ENSG00000010379	12	220620	262873	42253	-	2
ENSG00000010404	X	149476987	149521096	44109	-	1775
ENSG00000010438	9	33750678	33799231	48553	+	17
ENSG00000010539	16	3222324	3236221	13897	-	1380
ENSG00000010610	12	6786857	6820799	33942	+	50
ENSG00000010626	12	6873568	6914241	40673	+	941
ENSG00000010671	X	101349337	101390796	41459	-	1
ENSG00000010704	6	26087280	26098343	11063	+	2037
ENSG00000010803	1	41027201	41242306	215105	-	4883
ENSG00000010810	6	111660331	111873452	213121	-	34735
ENSG00000010818	6	142751468	142956698	205230	-	6211
ENSG00000010932	1	171248470	171285978	37508	+	2
ENSG00000011007	1	23743447	23762059	18612	+	11109
ENSG00000011009	1	23791144	23795539	4395	+	4897
ENSG00000011021	1	11806095	11848079	41984	+	8606
ENSG00000011028	17	62627669	62693597	65928	+	140819
ENSG00000011052	17	51153589	51171744	18155	+	0
ENSG00000011083	5	150190061	150222788	32727	+	0
ENSG00000011105	12	3077354	3286564	209210	+	6535
ENSG00000011114	14	93237549	93333092	95543	-	7705
ENSG00000011132	19	3750771	3761692	10921	-	3210
ENSG00000011143	17	58205440	58219605	14165	-	1893
ENSG00000011198	3	43690107	43734371	44264	+	3447
ENSG00000011201	X	8528873	8732137	203264	-	423
ENSG00000011243	19	15380049	15419141	39092	-	6633
ENSG00000011258	17	51177424	51260163	82739	-	2149
ENSG00000011260	17	51260545	51297936	37391	+	3718
ENSG00000011275	7	5620046	5781696	161650	-	12731
ENSG00000011295	17	15999783	16045015	45232	+	6038
ENSG00000011304	19	797074	812327	15253	+	42773
ENSG00000011332	19	38211005	38229714	18709	-	322
ENSG00000011347	11	61513713	61581148	67435	-	1586
ENSG00000011376	3	45388560	45554726	166166	+	3754
ENSG00000011405	11	17077729	17207986	130257	-	19268
ENSG00000011422	19	43646094	43670547	24453	-	5978
ENSG00000011426	7	36389820	36453791	63971	+	3547
ENSG00000011451	19	15419977	15449956	29979	-	22184
ENSG00000011454	9	122940832	123104866	164034	+	10668
ENSG00000011465	12	91140483	91183217	42734	-	324664
ENSG00000011478	19	45692402	45703989	11587	+	3380
ENSG00000011485	19	46347086	46392981	45895	+	11389
ENSG00000011523	2	65056353	65087004	30651	+	2657
ENSG00000011566	2	39249265	39437301	188036	-	8977
ENSG00000011590	19	35704557	35717038	12481	+	6
ENSG00000011600	19	35904400	35908295	3895	-	3
ENSG00000011638	16	21158376	21180616	22240	+	7366
ENSG00000011677	X	152166233	152451315	285082	-	3
ENSG00000012048	17	43044294	43170245	125951	-	1000
ENSG00000012061	19	45407333	45478828	71495	-	10618
ENSG00000012124	19	35319260	35347361	28101	+	25
ENSG00000012171	3	50267557	50277546	9989	+	1539
ENSG00000012174	X	21839616	21885423	45807	+	7296
ENSG00000012211	X	49174801	49186528	11727	-	2882
ENSG00000012223	3	46435644	46485234	49590	-	0
ENSG00000012232	8	28600468	28756561	156093	+	11347
ENSG00000012504	12	100473707	100564414	90707	+	0
ENSG00000012660	6	53267397	53349179	81782	-	33384
ENSG00000012779	10	45374175	45446119	71944	+	5
ENSG00000012817	Y	19703864	19744939	41075	-	7
ENSG00000012822	12	53708516	53727745	19229	-	14514
ENSG00000012963	14	93207240	93229215	21975	+	2979
ENSG00000012983	14	50418500	50561126	142626	-	15329
ENSG00000013016	2	31234151	31269451	35300	+	2593
ENSG00000013275	19	39971164	39981764	10600	+	13729
ENSG00000013288	4	6575188	6623362	48174	+	19759
ENSG00000013293	3	170459547	170586075	126528	-	69
ENSG00000013297	3	170418867	170454733	35866	+	3697
ENSG00000013306	17	44319624	44324870	5246	-	17032
ENSG00000013364	16	29820393	29848039	27646	+	31469
ENSG00000013374	7	151341771	151378449	36678	+	10703
ENSG00000013375	6	83147323	83193936	46613	-	13479
ENSG00000013392	6	83193356	83198935	5579	+	1233
ENSG00000013441	2	200853008	200864691	11683	-	5836
ENSG00000013503	12	106357747	106510198	152451	+	3380
ENSG00000013523	14	76786008	76826246	40238	-	1981
ENSG00000013561	5	141958327	141990292	31965	+	11434
ENSG00000013563	X	154401235	154412112	10877	-	2132
ENSG00000013573	12	31073859	31104799	30940	+	2406
ENSG00000013583	12	12974869	13000265	25396	-	8925
ENSG00000013588	12	12891558	12917937	26379	+	344
ENSG00000013619	X	150361421	150514178	152757	+	3811
ENSG00000013725	11	60971679	61020377	48698	+	0
ENSG00000013810	4	1712857	1745171	32314	+	2557
ENSG00000014123	6	96521594	96555276	33682	+	9821
ENSG00000014138	11	65261912	65305959	44047	+	396
ENSG00000014164	8	143437658	143541447	103789	-	3568
ENSG00000014216	11	65180565	65212006	31441	+	29528
ENSG00000014257	3	132317368	132368302	50934	+	1
ENSG00000014641	2	63588608	63607197	18589	+	15305
ENSG00000014824	4	41990501	42090461	99960	+	11095
ENSG00000014914	1	149928650	149936879	8229	-	1520
ENSG00000014919	10	99710867	99732127	21260	-	3580
ENSG00000015133	14	91271322	91417844	146522	-	48
ENSG00000015153	12	42157103	42238349	81246	-	4736
ENSG00000015171	10	130087	254637	124550	+	15028
ENSG00000015285	X	48676595	48691431	14836	+	50
ENSG00000015413	16	89613307	89638456	25149	+	382
ENSG00000015475	22	17734137	17774770	40633	-	1989
ENSG00000015479	5	139293673	139331677	38004	+	314
ENSG00000015520	7	44512534	44541330	28796	-	9
ENSG00000015532	17	50346125	50363138	17013	+	8381
ENSG00000015568	2	109792757	109857705	64948	+	539
ENSG00000015592	8	27235307	27258420	23113	-	0
ENSG00000015676	7	44379118	44490658	111540	-	15961
ENSG00000016082	5	51383447	51394730	11283	+	9
ENSG00000016391	3	53812334	53846419	34085	-	17
ENSG00000016402	6	136999970	137045180	45210	-	153
ENSG00000016490	1	86468367	86500259	31892	+	0
ENSG00000016602	1	86547077	86580754	33677	+	0
ENSG00000016864	3	52694485	52706032	11547	-	14433
ENSG00000017260	3	130850594	131016712	166118	+	24347
ENSG00000017427	12	102395873	102481744	85871	-	2
ENSG00000017483	X	48458536	48470260	11724	-	10361
ENSG00000017797	18	9475008	9538114	63106	+	15489
ENSG00000018189	4	70704203	70808619	104416	+	8326
ENSG00000018236	12	40692438	41072415	379977	+	366
ENSG00000018280	2	218382028	218396894	14866	+	121
ENSG00000018408	3	149517234	149736714	219480	-	8876
ENSG00000018510	2	177392745	177567024	174279	+	8517
ENSG00000018607	2	132309308	132318736	9428	+	0
ENSG00000018610	X	119538148	119565409	27261	-	2071
ENSG00000018625	1	160115758	160143591	27833	+	78
ENSG00000018699	2	32628031	32821051	193020	+	2853
ENSG00000018869	19	56375845	56393538	17693	-	411
ENSG00000019102	11	124747473	124752255	4782	-	4
ENSG00000019144	11	118606439	118658031	51592	+	37450
ENSG00000019169	2	118942193	118994660	52467	+	10
ENSG00000019186	20	54153445	54173986	20541	-	1
ENSG00000019485	11	45095805	45235110	139305	+	1381
ENSG00000019505	11	45240301	45286341	46040	-	0
ENSG00000019549	8	48917597	48921740	4143	-	59581
ENSG00000019582	5	150401636	150412969	11333	-	38
ENSG00000019991	7	81699009	81770438	71429	-	394
ENSG00000019995	10	124942122	124988189	46067	+	4403
ENSG00000020129	1	35557472	35567274	9802	+	10588
ENSG00000020181	8	37784190	37844896	60706	+	52348
ENSG00000020219	7	152445476	152447150	1674	+	2
ENSG00000020256	20	52051662	52204308	152646	-	4685
ENSG00000020426	14	60734741	60969965	235224	+	2395
ENSG00000020577	14	54566116	54793315	227199	+	8697
ENSG00000020633	1	24899510	24965121	65611	-	76
ENSG00000020922	11	94415569	94493885	78316	-	1870
ENSG00000021300	11	73646177	73662819	16642	+	37
ENSG00000021355	6	2832331	2841959	9628	-	4525
ENSG00000021461	7	99828012	99866093	38081	+	1
ENSG00000021488	19	32830508	32869767	39259	-	1
ENSG00000021574	2	32063555	32157637	94082	+	2738
ENSG00000021645	14	78170372	79868291	1697919	+	2337
ENSG00000021762	11	3087106	3166739	79633	-	14182
ENSG00000021776	15	34851781	34969742	117961	-	6455
ENSG00000021826	2	210477681	210679107	201426	+	2520
ENSG00000021852	1	56929206	56974383	45177	-	0
ENSG00000022267	X	136146701	136211359	64658	+	17158
ENSG00000022277	20	56468584	56519449	50865	+	8662
ENSG00000022355	5	161847062	161899981	52919	+	0
ENSG00000022556	19	54953129	55001142	48013	+	171
ENSG00000022567	8	141207165	141308305	101140	-	1152
ENSG00000022840	12	120533479	120577588	44109	+	24849
ENSG00000022976	14	102317376	102342702	25326	+	799
ENSG00000023041	10	112424427	112447572	23145	-	6216
ENSG00000023171	11	123358427	123627774	269347	+	1294
ENSG00000023191	11	494511	507300	12789	-	85149
ENSG00000023228	2	206114816	206159509	44693	-	8617
ENSG00000023287	8	52622457	52745843	123386	-	9561
ENSG00000023318	9	99979184	100099052	119868	-	12118
ENSG00000023330	3	52198085	52214327	16242	+	10190
ENSG00000023445	11	102317449	102339403	21954	+	125
ENSG00000023516	13	42272151	42323261	51110	+	16498
ENSG00000023572	1	193090865	193106114	15249	-	4008
ENSG00000023608	14	61762419	61796428	34009	+	2749
ENSG00000023697	12	15911301	16037381	126080	+	5064
ENSG00000023734	12	15882386	15903478	21092	+	45649
ENSG00000023839	10	99782639	99852594	69955	+	927
ENSG00000023892	6	35297817	35321771	23954	+	192
ENSG00000023902	1	150149182	150164720	15538	+	5879
ENSG00000023909	1	93885198	93909456	24258	-	9890
ENSG00000024048	6	42564028	42693505	129477	+	8304
ENSG00000024422	19	47713421	47743134	29713	+	141016
ENSG00000024526	1	68474151	68497221	23070	-	553
ENSG00000024862	6	138773768	138793319	19551	+	2255
ENSG00000025039	6	89364615	89412273	47658	-	2218
ENSG00000025156	6	122399550	122433119	33569	+	1877
ENSG00000025293	20	35771973	35950370	178397	+	11119
ENSG00000025423	12	56752160	56787790	35630	+	435
ENSG00000025434	11	47248299	47269033	20734	+	1677
ENSG00000025708	22	50525751	50530032	4281	-	5109
ENSG00000025770	22	50508223	50524780	16557	+	3935
ENSG00000025772	20	44942129	44960397	18268	-	8994
ENSG00000025796	6	107867755	107958208	90453	-	39043
ENSG00000025800	1	32108055	32176563	68508	+	16444
ENSG00000026025	10	17228240	17237593	9353	+	218501
ENSG00000026036	20	63659299	63698684	39385	+	500
ENSG00000026103	10	88953812	89029605	75793	+	10091
ENSG00000026297	6	166922112	166957191	35079	-	1571
ENSG00000026508	11	35138881	35232402	93521	+	39622
ENSG00000026559	20	51003655	51023107	19452	-	5650
ENSG00000026652	6	161129966	161274061	144095	-	1859
ENSG00000026751	1	160739056	160754821	15765	+	0
ENSG00000026950	6	26402236	26415208	12972	+	2927
ENSG00000027001	13	23730188	23889400	159212	-	2186
ENSG00000027075	14	61187558	61550976	363418	+	370
ENSG00000027644	1	156840062	156859117	19055	-	8
ENSG00000027697	6	137197482	137219449	21967	-	27928
ENSG00000027847	5	177600131	177610330	10199	+	6326
ENSG00000027869	1	156806242	156816848	10606	-	64
ENSG00000028116	2	57907628	58159920	252292	+	2304
ENSG00000028137	1	12166990	12209228	42238	+	1455
ENSG00000028203	12	95217745	95302799	85054	+	9383
ENSG00000028277	19	42086109	42196585	110476	-	240
ENSG00000028310	5	850290	892801	42511	-	6244
ENSG00000028528	15	64094122	64146090	51968	+	13791
ENSG00000028839	6	133952169	133990432	38263	+	1950
ENSG00000029153	12	27332835	27425289	92454	+	586
ENSG00000029363	6	136256626	136289851	33225	-	16578
ENSG00000029364	14	69398014	69462390	64376	+	12934
ENSG00000029534	8	41653219	41896741	243522	-	613
ENSG00000029559	4	87799553	87812435	12882	+	0
ENSG00000029639	6	155256133	155314493	58360	-	2189
ENSG00000029725	17	5282264	5386340	104076	+	5518
ENSG00000029993	X	150980508	150990771	10263	+	2262
ENSG00000030066	11	47778086	47848555	70469	-	7414
ENSG00000030110	6	33572546	33580293	7747	-	5414
ENSG00000030304	9	110668778	110806558	137780	+	89
ENSG00000030419	2	212999690	213152427	152737	-	808
ENSG00000030582	17	44345245	44353106	7861	+	69436
ENSG00000031003	5	137937959	138051961	114002	-	4454
ENSG00000031081	3	119294382	119420714	126332	+	12781
ENSG00000031691	6	49463369	49493107	29738	+	619
ENSG00000031698	1	109213917	109238182	24265	+	63008
ENSG00000031823	19	5916138	5978142	62004	-	8863
ENSG00000032219	14	58298503	58373887	75384	+	2239
ENSG00000032389	2	3188924	3377830	188906	-	3642
ENSG00000032444	19	7534003	7561764	27761	+	20757
ENSG00000032742	13	20567137	20691444	124307	+	1045
ENSG00000033011	16	5033701	5087379	53678	+	4400
ENSG00000033030	12	122471598	122501073	29475	-	4478
ENSG00000033050	7	151211483	151227205	15722	-	3562
ENSG00000033100	7	151232482	151240979	8497	+	20275
ENSG00000033122	1	69567921	70151945	584024	+	32
ENSG00000033170	14	65410591	65744121	333530	+	5320
ENSG00000033178	4	67612651	67701155	88504	-	9244
ENSG00000033327	11	78215292	78418348	203056	-	3956
ENSG00000033627	17	42458843	42522582	63739	+	9422
ENSG00000033800	15	68054308	68198603	144295	+	4853
ENSG00000033867	3	27372720	27484420	111700	-	5928
ENSG00000034053	15	28884482	29118315	233833	+	1439
ENSG00000034152	17	21284671	21315232	30561	+	12291
ENSG00000034239	8	48710788	48735311	24523	-	43
ENSG00000034510	2	84905655	84906671	1016	+	173296
ENSG00000034533	3	131013874	131027649	13775	-	934
ENSG00000034677	8	100257059	100336218	79159	-	6801
ENSG00000034693	6	143450804	143490616	39812	+	2607
ENSG00000034713	16	75566374	75577881	11507	+	6827
ENSG00000034971	1	171635416	171652688	17272	-	0
ENSG00000035115	2	217729	266398	48669	-	3297
ENSG00000035141	2	70295975	70302067	6092	-	4377
ENSG00000035403	10	73995192	74121363	126171	+	79752
ENSG00000035499	5	60596911	60700190	103279	-	187
ENSG00000035664	15	63907035	64072033	164998	-	182
ENSG00000035681	8	58583507	58659853	76346	-	13116
ENSG00000035687	1	244408493	244451909	43416	-	9185
ENSG00000035720	4	67558726	67607337	48611	+	0
ENSG00000035862	17	78852976	78925387	72411	-	201015
ENSG00000035928	4	39287455	39366375	78920	-	8350
ENSG00000036054	3	100260991	100325251	64260	+	8199
ENSG00000036257	2	224470149	224585397	115248	-	9600
ENSG00000036448	8	2045045	2165552	120507	+	385
ENSG00000036473	X	38352585	38421446	68861	+	1
ENSG00000036530	14	99684297	99727301	43004	+	97
ENSG00000036549	1	77562415	77683419	121004	-	8487
ENSG00000036565	8	20144854	20183206	38352	-	1
ENSG00000036672	11	119355214	119381711	26497	-	37
ENSG00000036828	3	122183667	122291629	107962	+	0
ENSG00000037042	17	42659283	42667006	7723	+	6347
ENSG00000037241	5	172958728	172969771	11043	+	3347
ENSG00000037280	5	180601505	180649624	48119	-	20
ENSG00000037474	5	6599238	6633291	34053	-	10767
ENSG00000037637	1	16246839	16352480	105641	-	8117
ENSG00000037749	5	154038958	154220478	181520	+	7868
ENSG00000037757	19	13764521	13774282	9761	+	2084
ENSG00000037897	12	57768470	57772119	3649	-	1543
ENSG00000037965	12	54008984	54012769	3785	+	15297
ENSG00000038002	4	177430773	177442437	11664	-	2813
ENSG00000038210	4	25160662	25279204	118542	+	3577
ENSG00000038219	4	13568737	13627725	58988	-	9649
ENSG00000038274	5	163503113	163519558	16445	+	9930
ENSG00000038295	4	165873236	166104457	231221	+	12
ENSG00000038358	16	67873051	67884499	11448	+	7125
ENSG00000038382	5	14143341	14532128	388787	+	58633
ENSG00000038427	5	83471617	83582303	110686	+	190017
ENSG00000038532	16	10944538	11182186	237648	+	5178
ENSG00000038945	8	16107877	16567490	459613	-	22
ENSG00000039068	16	68737291	68835537	98246	+	69
ENSG00000039123	5	55307988	55425579	117591	+	8950
ENSG00000039139	5	13690327	14011818	321491	-	76
ENSG00000039319	5	80408012	80483379	75367	+	6941
ENSG00000039523	16	67518417	67546788	28371	+	20179
ENSG00000039537	5	41142115	41261438	119323	-	34
ENSG00000039560	5	34656327	34832612	176285	+	19051
ENSG00000039600	5	157625678	157671480	45802	-	40
ENSG00000039650	19	49859881	49878351	18470	-	4189
ENSG00000039987	19	12751701	12758458	6757	+	21
ENSG00000040199	16	71637834	71724701	86867	-	3339
ENSG00000040275	5	169583635	169604778	21143	+	3895
ENSG00000040341	8	73420368	73747708	327340	-	2827
ENSG00000040487	1	19312325	19329300	16975	+	2908
ENSG00000040531	17	3636458	3663103	26645	+	3361
ENSG00000040608	22	20241414	20283246	41832	-	82
ENSG00000040633	17	7235028	7239722	4694	-	7246
ENSG00000040731	5	24487099	24644978	157879	-	273
ENSG00000040933	2	98444853	98594392	149539	+	6626
ENSG00000041353	18	54717859	54895516	177657	+	30
ENSG00000041357	15	78540404	78552417	12013	+	16499
ENSG00000041515	13	108596151	109208005	611854	+	1417
ENSG00000041802	3	194640790	194672463	31673	-	5693
ENSG00000041880	3	51942344	51948867	6523	+	7955
ENSG00000041982	9	115019574	115118207	98633	-	23311
ENSG00000041988	1	6624867	6635586	10719	+	2484
ENSG00000042062	20	50586107	50691542	105435	-	112
ENSG00000042088	14	89954938	90044764	89826	+	1103
ENSG00000042286	10	70098222	70132934	34712	-	8067
ENSG00000042304	2	227632968	227648606	15638	-	0
ENSG00000042317	14	88384923	88470350	85427	+	1203
ENSG00000042429	11	93784226	93814963	30737	+	412
ENSG00000042445	2	85341954	85354531	12577	-	15836
ENSG00000042493	2	85394752	85418432	23680	-	6903
ENSG00000042753	19	46838135	46850846	12711	-	34100
ENSG00000042781	1	215622890	216423448	800558	-	5
ENSG00000042813	7	49850420	50121329	270909	-	4
ENSG00000042832	8	132866957	133134903	267946	+	372
ENSG00000042980	8	24294068	24359014	64946	+	1
ENSG00000043039	11	129375847	129452279	76432	+	1
ENSG00000043093	3	182938073	182985953	47880	-	5155
ENSG00000043143	5	134524311	134583230	58919	+	9014
ENSG00000043355	13	99981783	99986765	4982	+	5
ENSG00000043462	5	170246232	170297815	51583	-	2
ENSG00000043514	1	39838109	39883511	45402	-	3107
ENSG00000043591	10	114043865	114046904	3039	+	29
ENSG00000044012	1	42153409	42155820	2411	+	0
ENSG00000044090	6	43037616	43053943	16327	-	9754
ENSG00000044115	5	138610966	138935034	324068	+	67700
ENSG00000044446	X	18892297	18984114	91817	-	3373
ENSG00000044459	9	17134981	17503923	368942	+	1559
ENSG00000044524	3	89107620	89482134	374514	+	685
ENSG00000044574	9	125234852	125241382	6530	-	197121
ENSG00000046604	18	31498176	31549008	50832	+	816
ENSG00000046647	X	14006725	14029893	23168	-	2766
ENSG00000046651	X	13734742	13777955	43213	+	4369
ENSG00000046653	X	13770938	13938638	167700	-	2154
ENSG00000046774	X	142202341	142205290	2949	-	0
ENSG00000046889	8	67952045	68237032	284987	+	130
ENSG00000047056	10	1049537	1160991	111454	+	3975
ENSG00000047188	5	113513693	113595285	81592	+	8159
ENSG00000047230	X	16587998	16712936	124938	-	1513
ENSG00000047249	8	53715542	53843558	128016	-	9738
ENSG00000047315	4	56977721	57031158	53437	+	17051
ENSG00000047346	15	52581316	52709817	128501	-	3079
ENSG00000047365	4	35948220	36244514	296294	-	288
ENSG00000047410	1	186311651	186375693	64042	-	16314
ENSG00000047457	3	149162409	149221829	59420	-	2
ENSG00000047578	16	27550132	27780344	230212	+	3207
ENSG00000047579	6	15522806	15663058	140252	-	1845
ENSG00000047597	X	37685790	37732130	46340	+	23
ENSG00000047617	12	5531868	5946232	414364	-	6
ENSG00000047621	12	4487734	4538508	50774	-	4071
ENSG00000047634	X	17737448	17754988	17540	+	4122
ENSG00000047644	X	10015253	10144474	129221	+	7144
ENSG00000047648	X	11117650	11665920	548270	-	2738
ENSG00000047662	4	17629305	17781621	152316	-	21
ENSG00000047849	3	47850689	48089272	238583	-	101294
ENSG00000047932	6	117560268	117602542	42274	-	13501
ENSG00000047936	6	117287352	117425942	138590	-	106
ENSG00000048028	11	113797873	113875572	77699	-	4019
ENSG00000048052	7	18086948	19002416	915468	+	1879
ENSG00000048140	5	176647386	176659054	11668	+	11053
ENSG00000048162	5	176383945	176388927	4982	-	3061
ENSG00000048342	4	15469864	15601552	131688	+	1886
ENSG00000048392	8	102204501	102238961	34460	-	21182
ENSG00000048405	7	127346789	127431924	85135	-	3881
ENSG00000048462	16	11965209	11968068	2859	+	0
ENSG00000048471	16	11976733	12574287	597554	+	6027
ENSG00000048540	12	16548371	16610594	62223	-	2831
ENSG00000048544	6	42206806	42217861	11055	-	6770
ENSG00000048545	6	42173363	42181338	7975	+	12
ENSG00000048649	11	77660008	77820869	160861	-	8606
ENSG00000048707	1	12230029	12512047	282018	+	9488
ENSG00000048740	10	10798396	11336675	538279	+	5666
ENSG00000048828	9	93451684	93566112	114428	+	41776
ENSG00000048991	2	135531454	135725270	193816	+	6801
ENSG00000049089	1	40300488	40317813	17325	-	449
ENSG00000049130	12	88492792	88580851	88059	-	29675
ENSG00000049167	5	60866453	60945073	78620	-	1465
ENSG00000049192	5	65148737	65481920	333183	-	1139
ENSG00000049239	1	9234773	9271337	36564	+	20491
ENSG00000049245	1	7771295	7781432	10137	+	19885
ENSG00000049246	1	7784290	7845177	60887	+	717
ENSG00000049247	1	7843082	7853512	10430	-	0
ENSG00000049249	1	7915870	7943165	27295	-	2
ENSG00000049283	17	50532681	50543750	11069	+	69
ENSG00000049323	2	32946952	33399509	452557	+	27465
ENSG00000049449	11	32091073	32105722	14649	+	29322
ENSG00000049540	7	74027788	74069907	42119	+	63967
ENSG00000049541	7	74231498	74254458	22960	-	1096
ENSG00000049618	6	156776019	157210779	434760	+	10621
ENSG00000049656	5	1317751	1345099	27348	-	25783
ENSG00000049759	18	58044225	58401540	357315	+	1188
ENSG00000049768	X	49250437	49264800	14363	-	47
ENSG00000049769	X	49269792	49301461	31669	+	539
ENSG00000049860	5	74640022	74722647	82625	+	25952
ENSG00000049883	5	72320366	72368395	48029	+	3588
ENSG00000050030	X	74732855	74925472	192617	-	41
ENSG00000050130	14	59484442	59505410	20968	+	6588
ENSG00000050165	11	11956206	12009769	53563	-	37187
ENSG00000050327	7	144355287	144380632	25345	+	2067
ENSG00000050344	7	26152197	26187137	34940	+	118
ENSG00000050393	6	13786556	13814568	28012	-	7089
ENSG00000050405	12	50175787	50283520	107733	-	38119
ENSG00000050426	12	51047961	51060424	12463	+	5694
ENSG00000050438	12	51391316	51515763	124447	+	328
ENSG00000050555	9	131009173	131094473	85300	+	50
ENSG00000050628	1	70852352	71047816	195464	-	984
ENSG00000050730	4	121131407	121227466	96059	-	44
ENSG00000050748	5	180233142	180292099	58957	-	8889
ENSG00000050767	5	178237475	178590393	352918	-	9
ENSG00000050820	16	75228180	75268053	39873	-	19531
ENSG00000051009	11	6211344	6234711	23367	-	4640
ENSG00000051108	16	56932141	56944864	12723	+	32420
ENSG00000051128	19	18929200	18941261	12061	-	3617
ENSG00000051180	15	40694773	40732340	37567	+	985
ENSG00000051341	3	121431430	121545988	114558	-	433
ENSG00000051382	3	138652697	138834928	182231	-	2068
ENSG00000051523	16	88643274	88651083	7809	-	9550
ENSG00000051596	5	175917872	176034680	116808	-	2389
ENSG00000051620	6	138403530	138422197	18667	+	11725
ENSG00000051825	12	123152319	123244014	91695	-	2421
ENSG00000052126	12	19129668	19376400	246732	+	3335
ENSG00000052344	16	31131432	31135727	4295	-	4
ENSG00000052723	1	114769478	114780685	11207	-	9269
ENSG00000052749	10	97356357	97426076	69719	-	5405
ENSG00000052795	4	158769025	158908050	139025	+	4605
ENSG00000052802	4	165327666	165343164	15498	+	59413
ENSG00000052841	11	43358919	43494933	136014	+	13281
ENSG00000052850	11	44260439	44310139	49700	-	18
ENSG00000053108	5	133196454	133612541	416087	-	0
ENSG00000053254	14	89124870	89619149	494279	-	13965
ENSG00000053328	6	110243939	110358349	114410	-	97
ENSG00000053371	1	19303964	19312144	8180	-	7373
ENSG00000053372	1	19251804	19260128	8324	+	6602
ENSG00000053438	20	37521205	37523690	2485	+	113
ENSG00000053501	19	17215345	17219829	4484	+	2127
ENSG00000053524	3	183178040	183428778	250738	-	30
ENSG00000053702	12	2825347	2835544	10197	-	142
ENSG00000053747	18	23689452	23956222	266770	+	6029
ENSG00000053770	14	57268923	57298742	29819	+	5872
ENSG00000053900	4	25377262	25418498	41236	+	3214
ENSG00000053918	11	2444683	2849105	404422	+	0
ENSG00000054116	1	36136569	36156053	19484	-	7491
ENSG00000054118	1	36224431	36305357	80926	+	28676
ENSG00000054148	9	136848723	136851027	2304	+	5070
ENSG00000054179	9	137048106	137054061	5955	-	2
ENSG00000054219	2	159803354	159904756	101402	-	90
ENSG00000054267	1	235131633	235328219	196586	-	4749
ENSG00000054277	1	241590101	241677376	87275	-	357
ENSG00000054282	1	243256033	243500091	244058	+	3355
ENSG00000054356	2	219289622	219309648	20026	-	3438
ENSG00000054392	1	210328251	210676296	348045	+	966
ENSG00000054523	1	10210569	10381603	171034	+	10215
ENSG00000054598	6	1609914	1613897	3983	+	3946
ENSG00000054611	22	46762616	47175699	413083	+	4785
ENSG00000054654	14	63761898	64226433	464535	+	2576
ENSG00000054690	14	67533289	67589612	56323	+	52
ENSG00000054793	20	51596513	51768390	171877	-	8523
ENSG00000054796	20	57329802	57343994	14192	+	0
ENSG00000054803	20	55997356	56005519	8163	-	1
ENSG00000054938	11	74696428	74731426	34998	-	11
ENSG00000054965	11	73400486	73598189	197703	-	13714
ENSG00000054967	11	73376398	73397474	21076	+	1211
ENSG00000054983	14	87837819	87993665	155846	-	4337
ENSG00000055044	2	202265735	202303661	37926	+	4788
ENSG00000055070	1	16352574	16398145	45571	+	24865
ENSG00000055118	7	150944960	150978321	33361	-	92
ENSG00000055130	7	148697913	148801110	103197	+	13384
ENSG00000055147	5	153990147	154038936	48789	-	3978
ENSG00000055163	5	157266078	157395595	129517	+	1426
ENSG00000055208	6	149218640	149411613	192973	+	18134
ENSG00000055211	6	149566293	149591748	25455	+	9355
ENSG00000055332	2	37099209	37157522	58313	-	15111
ENSG00000055483	17	78787380	78841441	54061	-	9127
ENSG00000055609	7	152134921	152436644	301723	-	8912
ENSG00000055732	1	85018081	85048500	30419	-	64
ENSG00000055813	2	56183989	56386172	202183	+	1044
ENSG00000055917	2	20248690	20352234	103544	-	14216
ENSG00000055950	10	100969457	100987515	18058	-	4864
ENSG00000055955	3	52812961	52830688	17727	-	11
ENSG00000055957	3	52777594	52792068	14474	+	1
ENSG00000056050	4	169729469	169757944	28475	-	2630
ENSG00000056097	5	32354349	32444740	90391	-	29346
ENSG00000056277	X	130202706	130268899	66193	-	709
ENSG00000056291	4	72031901	72148305	116404	+	0
ENSG00000056487	22	44881161	45010005	128844	-	5
ENSG00000056558	9	120902392	120929173	26781	-	1513
ENSG00000056586	9	122844555	122905359	60804	-	12627
ENSG00000056736	3	53846567	53865794	19227	+	358
ENSG00000056972	6	111555380	111606906	51526	-	3581
ENSG00000056998	X	2828821	2882820	53999	+	689
ENSG00000057019	3	98795940	98901695	105755	-	20304
ENSG00000057149	18	63655196	63661893	6697	-	0
ENSG00000057252	1	179293713	179358680	64967	+	16865
ENSG00000057294	12	32790744	32896777	106033	-	167
ENSG00000057468	1	75796881	75913242	116361	+	71
ENSG00000057593	13	113105787	113120685	14898	+	6
ENSG00000057608	10	5765222	5842132	76910	-	37055
ENSG00000057657	6	105993462	106109939	116477	+	432
ENSG00000057663	6	106045422	106325791	280369	-	5588
ENSG00000057704	12	94567121	94650557	83436	-	113
ENSG00000057757	1	23778417	23788232	9815	+	6523
ENSG00000057935	2	42494568	42756947	262379	+	5486
ENSG00000058056	3	179653031	179804366	151335	+	1994
ENSG00000058063	3	182793502	182921629	128127	+	19074
ENSG00000058085	1	183186237	183245127	58890	+	1996
ENSG00000058091	7	90466423	91210590	744167	+	5483
ENSG00000058262	3	128051640	128071705	20065	+	134651
ENSG00000058272	12	79773562	79935460	161898	-	13650
ENSG00000058335	15	78959905	79090780	130875	-	5
ENSG00000058404	7	44210018	44334577	124559	-	267
ENSG00000058453	1	16740272	16972964	232692	+	6494
ENSG00000058600	16	22297374	22335101	37727	+	4554
ENSG00000058668	1	203626831	203744081	117250	+	28240
ENSG00000058673	1	203795622	203854999	59377	+	41
ENSG00000058729	5	97160866	97183247	22381	-	5275
ENSG00000058799	1	53851718	53889798	38080	-	2901
ENSG00000058804	1	53765477	53838463	72986	-	3745
ENSG00000058866	3	186105667	186362234	256567	-	33
ENSG00000059122	16	2911930	2951208	39278	+	17254
ENSG00000059145	16	1363204	1414751	51547	-	1747
ENSG00000059377	7	139777050	140020325	243275	+	229
ENSG00000059378	7	140023748	140062951	39203	-	1495
ENSG00000059573	10	95605940	95656711	50771	-	27620
ENSG00000059588	1	234391312	234479179	87867	-	3202
ENSG00000059691	4	151670503	151761007	90504	-	2997
ENSG00000059728	2	69897687	69942945	45258	+	3723
ENSG00000059758	12	96278260	96400480	122220	-	5935
ENSG00000059769	9	111631333	111654351	23018	+	2618
ENSG00000059804	12	7919229	7936187	16958	-	33275
ENSG00000059915	10	102402616	102421539	18923	-	343
ENSG00000060069	18	79679802	79754503	74701	+	5752
ENSG00000060138	12	10699088	10723323	24235	-	54523
ENSG00000060140	12	10618922	10674318	55396	-	72
ENSG00000060237	12	752578	911452	158874	+	37160
ENSG00000060303	6	50857254	50857662	408	-	0
ENSG00000060339	10	68721011	68792377	71366	+	9939
ENSG00000060491	20	62804834	62814000	9166	+	9108
ENSG00000060558	19	3136032	3163749	27717	+	14
ENSG00000060566	19	4153630	4173054	19424	+	4
ENSG00000060642	1	26787053	26800659	13606	+	2145
ENSG00000060656	1	29236515	29326813	90298	+	14293
ENSG00000060688	1	31259567	31296788	37221	-	3972
ENSG00000060709	12	130396132	130768228	372096	-	9
ENSG00000060718	1	102876466	103108872	232406	-	93825
ENSG00000060749	11	32892810	32993316	100506	+	8544
ENSG00000060762	6	166364918	166383013	18095	-	3365
ENSG00000060971	3	38103128	38137242	34114	-	5714
ENSG00000060982	12	24810023	24949101	139078	-	45633
ENSG00000061273	12	47782721	47833132	50411	-	36573
ENSG00000061337	8	20246164	20303963	57799	-	948
ENSG00000061455	5	123089240	123194266	105026	+	492
ENSG00000061492	5	138083989	138092365	8376	+	1
ENSG00000061656	20	35615828	35621094	5266	+	2429
ENSG00000061676	2	182909114	183038858	129744	-	58874
ENSG00000061794	12	27710821	27756295	45474	+	7981
ENSG00000061918	4	155758991	155807811	48820	+	949
ENSG00000061936	12	131711080	131799738	88658	+	8930
ENSG00000061938	3	195863363	195911945	48582	-	5837
ENSG00000061987	12	62466816	62600476	133660	+	9551
ENSG00000062038	16	68636188	68727468	91280	+	102
ENSG00000062096	X	3041470	3112727	71257	+	0
ENSG00000062194	5	57173947	57264679	90732	+	8257
ENSG00000062282	11	75759511	75801535	42024	+	919
ENSG00000062370	19	44326554	44367217	40663	-	655
ENSG00000062485	12	56271698	56300391	28693	-	19405
ENSG00000062524	15	41503636	41513887	10251	-	111
ENSG00000062582	7	43866557	43869893	3336	-	91
ENSG00000062598	20	46366049	46432985	66936	-	10853
ENSG00000062650	10	86435255	86521792	86537	-	12455
ENSG00000062716	17	59707191	59842255	135064	+	15496
ENSG00000062725	17	60443157	60526242	83085	-	7695
ENSG00000062822	19	50384203	50418018	33815	+	2148
ENSG00000063015	17	28954900	29006440	51540	-	1
ENSG00000063046	12	53006281	53042215	35934	+	67002
ENSG00000063127	19	49289637	49325215	35578	-	101
ENSG00000063169	19	47608195	47703277	95082	+	4127
ENSG00000063176	19	48619290	48630717	11427	+	3422
ENSG00000063177	19	48615327	48619184	3857	-	71033
ENSG00000063180	19	48637945	48646187	8242	-	63
ENSG00000063241	19	55452984	55462343	9359	-	4670
ENSG00000063244	19	55654145	55674716	20571	+	23062
ENSG00000063245	19	55675225	55709858	34633	+	27878
ENSG00000063322	19	39391302	39400641	9339	+	6485
ENSG00000063438	5	321713	438291	116578	+	191
ENSG00000063515	22	19146992	19150292	3300	-	0
ENSG00000063587	X	153334146	153360110	25964	+	6843
ENSG00000063601	X	150692970	150765108	72138	+	3566
ENSG00000063660	2	240435662	240468076	32414	+	168669
ENSG00000063761	14	77800108	77935014	134906	+	1172
ENSG00000063854	16	1795619	1827157	31538	-	3795
ENSG00000063978	4	2462219	2515857	53638	+	13429
ENSG00000064012	2	201233442	201361836	128394	+	2831
ENSG00000064042	4	41359606	41700044	340438	+	9841
ENSG00000064102	12	26905180	26938326	33146	-	7516
ENSG00000064115	12	26971578	27014434	42856	-	10414
ENSG00000064195	17	49990004	49995224	5220	-	524
ENSG00000064199	11	124673843	124697518	23675	+	136
ENSG00000064201	11	2301996	2318204	16208	+	73
ENSG00000064205	20	44714843	44728509	13666	+	895
ENSG00000064218	9	976654	991732	15078	+	1
ENSG00000064225	3	98732235	98821201	88966	+	101
ENSG00000064270	16	84368526	84464187	95661	+	31
ENSG00000064300	17	49495292	49515008	19716	+	360
ENSG00000064309	11	125955795	126063335	107540	-	2098
ENSG00000064313	8	119730773	119832863	102090	-	7933
ENSG00000064393	7	139561569	139777998	216429	-	17133
ENSG00000064419	7	128954179	129055173	100994	-	10267
ENSG00000064489	19	19145568	19192158	46590	-	1
ENSG00000064490	19	19192228	19201869	9641	+	3848
ENSG00000064545	19	19119168	19138513	19345	-	6134
ENSG00000064547	19	19623654	19628930	5276	-	513
ENSG00000064601	20	45890143	45898949	8806	+	26390
ENSG00000064607	19	18990887	19034023	43136	-	14092
ENSG00000064651	5	128083765	128189677	105912	+	5991
ENSG00000064652	5	122843438	123029354	185916	+	2692
ENSG00000064655	20	46894623	47188844	294221	+	1320
ENSG00000064666	19	1026585	1039068	12483	+	41525
ENSG00000064687	19	1039996	1065572	25576	+	2256
ENSG00000064692	5	122311353	122464219	152866	+	492
ENSG00000064703	1	111754831	111775602	20771	+	4187
ENSG00000064726	15	83016422	83067252	50830	-	11753
ENSG00000064763	12	29149015	29341121	192106	+	1147
ENSG00000064787	20	53936776	54070594	133818	-	1
ENSG00000064835	3	87259403	87276584	17181	-	1
ENSG00000064886	1	111200770	111243440	42670	+	1
ENSG00000064932	19	1107636	1174268	66632	-	13603
ENSG00000064933	2	189784084	189877629	93545	+	3205
ENSG00000064961	19	3572776	3579088	6312	+	8729
ENSG00000064989	2	187341963	187448460	106497	-	1838
ENSG00000064995	6	34877461	34889192	11731	-	4412
ENSG00000064999	6	34889254	35091406	202152	+	3761
ENSG00000065000	19	2100987	2164468	63481	-	43487
ENSG00000065029	6	35258908	35295985	37077	+	4147
ENSG00000065054	16	2025355	2039026	13671	+	5102
ENSG00000065057	16	2039814	2047866	8052	-	1487
ENSG00000065060	6	34792082	34877514	85432	+	3614
ENSG00000065135	1	109548614	109600195	51581	+	19190
ENSG00000065150	13	97953657	98024296	70639	+	60747
ENSG00000065154	10	124397302	124418976	21674	-	26190
ENSG00000065183	1	117929719	117966543	36824	+	8234
ENSG00000065243	1	88684221	88836255	152034	+	8794
ENSG00000065268	19	984331	998438	14107	+	5961
ENSG00000065308	6	52497407	52577060	79653	-	75613
ENSG00000065320	17	9021509	9244000	222491	+	635
ENSG00000065325	17	9822205	9892099	69894	+	21
ENSG00000065328	10	13161557	13211110	49553	+	187
ENSG00000065357	12	55927318	55954027	26709	+	11681
ENSG00000065361	12	56076798	56103505	26707	+	40
ENSG00000065371	3	123968520	123992178	23658	-	2
ENSG00000065413	2	196967016	197311173	344157	-	1777
ENSG00000065427	16	75627473	75648643	21170	-	19173
ENSG00000065457	16	75596867	75623300	26433	-	3275
ENSG00000065485	3	123067024	123225227	158203	+	14403
ENSG00000065491	6	37257771	37332970	75199	+	1844
ENSG00000065518	3	120596327	120602507	6180	+	6997
ENSG00000065526	1	15836094	15940456	104362	+	13121
ENSG00000065534	3	123610048	123884332	274284	-	21328
ENSG00000065548	2	186486252	186509361	23109	+	11975
ENSG00000065559	17	12020828	12143830	123002	+	5997
ENSG00000065600	1	212363927	212414901	50974	-	1085
ENSG00000065609	6	83552879	83709691	156812	-	13
ENSG00000065613	10	103967139	104029233	62094	+	13838
ENSG00000065615	6	83859655	83967423	107768	+	1275
ENSG00000065618	10	104031285	104085880	54595	-	14
ENSG00000065621	10	104268872	104304950	36078	+	535
ENSG00000065665	10	12129636	12169961	40325	+	2060
ENSG00000065675	10	6427142	6580301	153159	-	2
ENSG00000065717	19	2997638	3047635	49997	-	3704
ENSG00000065802	2	238426741	238452250	25509	+	12057
ENSG00000065809	10	14518556	14774897	256341	-	2048
ENSG00000065833	6	83210401	83431051	220650	-	16782
ENSG00000065882	4	37891083	38139175	248092	+	10533
ENSG00000065883	7	39950120	40099580	149460	+	12016
ENSG00000065911	2	74186171	74217565	31394	+	40764
ENSG00000065923	X	46599250	46759118	159868	-	4082
ENSG00000065970	12	8032715	8055517	22802	+	8080
ENSG00000065978	1	42682417	42703805	21388	+	167244
ENSG00000065989	19	10416772	10469630	52858	+	7568
ENSG00000066027	1	212285409	212361853	76444	+	6682
ENSG00000066032	2	79185230	80648861	1463631	+	0
ENSG00000066044	19	7958572	8005659	47087	-	14722
ENSG00000066056	1	43300981	43323108	22127	+	217
ENSG00000066084	12	50504984	50748657	243673	+	5944
ENSG00000066117	12	50085199	50100707	15508	+	9965
ENSG00000066135	1	43650148	43705518	55370	+	4075
ENSG00000066136	1	40691647	40771603	79956	+	5229
ENSG00000066185	1	42430328	42456253	25925	-	231
ENSG00000066230	5	470455	524449	53994	-	287
ENSG00000066248	2	232878700	233013256	134556	-	334
ENSG00000066279	1	197084120	197146694	62574	-	1440
ENSG00000066294	1	160541094	160579516	38422	-	0
ENSG00000066322	1	43363397	43368074	4677	-	22103
ENSG00000066336	11	47354859	47378547	23688	-	12
ENSG00000066379	6	30058898	30064909	6011	+	952
ENSG00000066382	11	30384492	30586872	202380	-	8
ENSG00000066405	3	137998734	138033655	34921	+	38
ENSG00000066422	3	101648888	101677135	28247	-	5012
ENSG00000066427	14	92044495	92106621	62126	-	3547
ENSG00000066455	14	92794304	92839947	45643	+	14793
ENSG00000066468	10	121478331	121598458	120127	-	270
ENSG00000066557	1	70144804	70205579	60775	-	3775
ENSG00000066583	5	129094748	129114028	19280	+	1408
ENSG00000066629	14	99737692	99942060	204368	+	5145
ENSG00000066651	6	125986478	126203817	217339	+	2946
ENSG00000066654	16	20702815	20742084	39269	-	7079
ENSG00000066697	9	100427142	100451734	24592	+	4385
ENSG00000066735	14	104136453	104180894	44441	+	4
ENSG00000066739	14	96279194	96363341	84147	-	5942
ENSG00000066777	8	67173510	67343781	170271	-	9571
ENSG00000066813	16	20536225	20576427	40202	-	0
ENSG00000066827	8	134477787	134713049	235262	-	1381
ENSG00000066855	8	65644733	65771261	126528	+	5553
ENSG00000066923	7	100177562	100221488	43926	+	282
ENSG00000066926	18	57544376	57586732	42356	-	5086
ENSG00000066933	15	71822290	72118577	296287	-	6629
ENSG00000067048	Y	12904107	12920478	16371	+	2
ENSG00000067057	10	3066332	3137718	71386	+	38697
ENSG00000067064	10	1039151	1049119	9968	-	28827
ENSG00000067066	2	230415941	230545606	129665	+	11035
ENSG00000067082	10	3775995	3785281	9286	-	41042
ENSG00000067113	5	55424853	55534969	110116	-	16256
ENSG00000067141	15	73051709	73305205	253496	+	36360
ENSG00000067167	8	70573217	70608416	35199	-	83098
ENSG00000067177	X	72578813	72714319	135506	-	470
ENSG00000067182	12	6328756	6342114	13358	-	33357
ENSG00000067191	17	39173452	39197702	24250	-	7132
ENSG00000067208	1	92508695	92792404	283709	-	8540
ENSG00000067221	15	73978925	73994622	15697	-	3218
ENSG00000067225	15	72199028	72231819	32791	-	267182
ENSG00000067248	5	55256054	55307694	51640	-	8051
ENSG00000067334	1	93866283	93879918	13635	-	7467
ENSG00000067365	16	8621682	8649654	27972	+	5187
ENSG00000067369	15	43403060	43510728	107668	-	8656
ENSG00000067445	X	54920461	54931431	10970	+	3173
ENSG00000067533	1	218285292	218337983	52691	+	2899
ENSG00000067560	3	49359138	49412998	53860	-	76153
ENSG00000067596	17	43483864	43610338	126474	+	10458
ENSG00000067601	7	67295607	67299424	3817	-	0
ENSG00000067606	1	2050410	2185395	134985	+	238
ENSG00000067646	Y	2935280	2982506	47226	+	5
ENSG00000067704	1	220094131	220148041	53910	+	20695
ENSG00000067715	12	78863992	79452008	588016	+	138
ENSG00000067798	12	77324640	78213010	888370	+	12165
ENSG00000067829	X	153785765	153794512	8747	-	7960
ENSG00000067836	16	4796967	4802880	5913	-	1299
ENSG00000067840	X	153802165	153830565	28400	-	543
ENSG00000067842	X	153517641	153582939	65298	+	15
ENSG00000067900	18	20946905	21111813	164908	-	24573
ENSG00000067955	16	67028983	67101058	72075	+	8854
ENSG00000067992	X	24465243	24550466	85223	+	2334
ENSG00000068001	3	50317789	50322782	4993	-	3858
ENSG00000068024	2	239048167	239401654	353487	-	3494
ENSG00000068028	3	50329781	50340980	11199	-	7293
ENSG00000068078	4	1793292	1808872	15580	+	1248
ENSG00000068079	17	43006739	43014456	7717	+	1834
ENSG00000068097	17	60041007	60078922	37915	-	5563
ENSG00000068120	17	42561466	42566277	4811	+	13266
ENSG00000068137	17	42667913	42676994	9081	-	8403
ENSG00000068305	15	99565416	99716488	151072	+	11951
ENSG00000068308	X	48922023	48958386	36363	-	11543
ENSG00000068323	X	49028725	49043410	14685	-	23465
ENSG00000068354	X	48539713	48562609	22896	+	3676
ENSG00000068366	X	109624243	109733403	109160	-	16784
ENSG00000068383	10	132537786	132783480	245694	+	4547
ENSG00000068394	X	49113406	49123735	10329	-	3064
ENSG00000068400	X	48973719	49002265	28546	-	6084
ENSG00000068438	X	48476020	48486364	10344	+	11062
ENSG00000068489	17	59155731	59206709	50978	+	2303
ENSG00000068615	2	86213992	86338083	124091	-	19
ENSG00000068650	13	112690037	112887168	197131	+	6930
ENSG00000068654	2	86020215	86106155	85940	-	13592
ENSG00000068697	2	20032649	20051628	18979	-	82090
ENSG00000068724	2	46915868	47076137	160269	+	9244
ENSG00000068745	3	48688002	48740353	52351	-	9144
ENSG00000068781	2	48529924	48776517	246593	+	1
ENSG00000068784	2	45388679	45612165	223486	-	2679
ENSG00000068796	5	62306161	62391025	84864	+	7283
ENSG00000068831	11	64726910	64745456	18546	-	1560
ENSG00000068878	2	53864068	53970993	106925	-	11672
ENSG00000068885	3	160256985	160399880	142895	-	2166
ENSG00000068903	19	38878554	38899862	21308	-	8529
ENSG00000068912	2	53787008	53833038	46030	+	14518
ENSG00000068971	11	64917552	64934475	16923	+	7012
ENSG00000068976	11	64746388	64759974	13586	-	1155
ENSG00000068985	X	49687446	49695984	8538	-	0
ENSG00000069011	5	135027733	135034813	7080	-	373
ENSG00000069018	5	136212744	136365545	152801	-	4
ENSG00000069020	5	66596379	67169593	573214	+	3155
ENSG00000069122	6	46852521	46954943	102422	-	641
ENSG00000069188	17	73334383	73644445	310062	-	994
ENSG00000069206	8	24440929	24526970	86041	+	0
ENSG00000069248	1	229440258	229508341	68083	-	7320
ENSG00000069275	1	205712821	205750182	37361	-	46193
ENSG00000069329	16	46656131	46689518	33387	-	23299
ENSG00000069345	16	46955361	46973674	18313	-	11521
ENSG00000069399	19	44747704	44760044	12340	+	3096
ENSG00000069424	1	5990926	6101193	110267	+	1763
ENSG00000069431	12	21797388	21942543	145155	-	1449
ENSG00000069482	11	68683778	68691175	7397	+	159
ENSG00000069493	12	9664968	9699553	34585	+	500
ENSG00000069509	X	44523638	44542859	19221	-	1431
ENSG00000069535	X	43766609	43882450	115841	-	31
ENSG00000069667	15	60488283	61229302	741019	-	7100
ENSG00000069696	11	637268	640706	3438	+	112
ENSG00000069702	1	91680342	91906335	225993	-	7620
ENSG00000069764	16	14672547	14694308	21761	-	39
ENSG00000069812	1	6412417	6424670	12253	-	114
ENSG00000069849	3	141876123	141926549	50426	+	18281
ENSG00000069869	15	55826921	55993660	166739	-	6844
ENSG00000069943	15	55318959	55355648	36689	+	1099
ENSG00000069956	15	51952105	52067375	115270	+	18830
ENSG00000069966	15	52115099	52191392	76293	-	3276
ENSG00000069974	15	55202965	55319113	116148	-	3878
ENSG00000069998	22	17137510	17165287	27777	-	6891
ENSG00000070010	22	19449910	19479202	29292	-	6814
ENSG00000070018	12	12116024	12267044	151020	-	7810
ENSG00000070019	12	14612631	14696599	83968	-	7
ENSG00000070031	11	626308	627181	873	-	21
ENSG00000070047	11	576469	612222	35753	+	12536
ENSG00000070061	9	108866897	108934328	67431	-	10672
ENSG00000070081	11	17208152	17349980	141828	+	12308
ENSG00000070087	3	149964903	150050788	85885	-	22472
ENSG00000070159	9	109375465	109498313	122848	-	656
ENSG00000070182	14	64746282	64879907	133625	-	215
ENSG00000070190	4	99816826	99870190	53364	+	0
ENSG00000070193	5	44300246	44389706	89460	-	28
ENSG00000070214	9	105244621	105439171	194550	+	66360
ENSG00000070269	14	56488353	56650606	162253	+	1989
ENSG00000070366	17	2059838	2303785	243947	-	6429
ENSG00000070367	14	57200506	57268905	68399	-	14372
ENSG00000070371	22	19179472	19291719	112247	-	6265
ENSG00000070388	19	639878	644373	4495	+	1
ENSG00000070404	19	676391	683392	7001	+	42079
ENSG00000070413	22	19036281	19122454	86173	-	14973
ENSG00000070423	19	647525	663233	15708	-	9941
ENSG00000070444	17	2384072	2401104	17032	-	5684
ENSG00000070476	3	126437600	126475891	38291	-	3776
ENSG00000070495	17	76712831	76726799	13968	-	7487
ENSG00000070501	8	42338453	42371808	33355	+	1278
ENSG00000070526	17	76624760	76643786	19026	-	1
ENSG00000070540	17	68420947	68457513	36566	-	10227
ENSG00000070601	9	37650953	37746904	95951	+	85
ENSG00000070610	9	35736865	35749228	12363	-	7483
ENSG00000070614	5	150485817	150558211	72394	+	64560
ENSG00000070669	7	97851676	97872542	20866	-	994
ENSG00000070718	8	42152945	42171673	18728	+	5043
ENSG00000070729	16	57882339	57971128	88789	-	22
ENSG00000070731	17	76565376	76586956	21580	-	30
ENSG00000070748	10	49609094	49667942	58848	+	0
ENSG00000070756	8	100685815	100722809	36994	-	220388
ENSG00000070759	1	45343882	45491163	147281	-	251
ENSG00000070761	16	58113591	58129381	15790	-	2892
ENSG00000070770	16	58157906	58198106	40200	-	7135
ENSG00000070778	14	88465777	88555007	89230	-	7110
ENSG00000070785	1	44850521	44986722	136201	-	2803
ENSG00000070808	5	150219490	150290093	70603	-	11
ENSG00000070814	5	150357628	150400308	42680	+	9425
ENSG00000070831	1	22052626	22101360	48734	+	232
ENSG00000070882	7	24796539	24981634	185095	-	7945
ENSG00000070886	1	22563488	22603595	40107	+	0
ENSG00000070915	16	56865206	56915850	50644	+	6
ENSG00000070950	3	8775401	8963773	188372	-	1911
ENSG00000070961	12	89588048	89709366	121318	-	28990
ENSG00000070985	11	2404514	2444514	40000	-	10
ENSG00000071051	2	105744911	105894274	149363	+	6937
ENSG00000071054	2	101696849	101894690	197841	+	61745
ENSG00000071073	2	98619105	98731132	112027	-	33
ENSG00000071082	2	101002228	101024032	21804	+	78497
ENSG00000071127	4	10068088	10116972	48884	-	111434
ENSG00000071189	7	17790760	17940501	149741	-	8361
ENSG00000071203	11	60492777	60507430	14653	+	0
ENSG00000071205	4	147732062	148072776	340714	+	6731
ENSG00000071242	6	166409363	166906451	497088	-	50398
ENSG00000071243	7	120950762	120977216	26454	+	1276
ENSG00000071246	14	76761467	76783015	21548	+	1401
ENSG00000071282	3	8501806	8574668	72862	+	36865
ENSG00000071462	7	73683596	73698212	14616	+	7454
ENSG00000071537	14	81471546	81533853	62307	-	42459
ENSG00000071539	5	892883	919357	26474	+	1430
ENSG00000071553	X	154428632	154436516	7884	+	28411
ENSG00000071564	19	1609290	1652615	43325	-	12951
ENSG00000071575	2	12716909	12742734	25825	+	20718
ENSG00000071626	19	1407568	1435687	28119	+	18434
ENSG00000071655	19	1573595	1592865	19270	-	9983
ENSG00000071677	2	237566573	237567175	602	+	0
ENSG00000071794	3	149030126	149086554	56428	-	4335
ENSG00000071859	X	154444140	154450654	6514	+	18487
ENSG00000071889	X	154506158	154516242	10084	-	8762
ENSG00000071894	8	144393228	144409335	16107	-	15892
ENSG00000071909	2	170178144	170655171	477027	+	36
ENSG00000071967	2	171522246	171558129	35883	+	51728
ENSG00000071991	18	66501082	66604138	103056	-	3
ENSG00000071994	6	170575294	170584692	9398	-	5628
ENSG00000072041	12	84859490	84913629	54139	-	748
ENSG00000072042	14	67676799	67695793	18994	-	16252
ENSG00000072062	19	14091687	14118084	26397	-	19034
ENSG00000072071	19	14147742	14206187	58445	-	3757
ENSG00000072080	2	234050678	234077134	26456	+	0
ENSG00000072110	14	68874127	68979440	105313	-	177446
ENSG00000072121	14	67727373	67816590	89217	-	4628
ENSG00000072133	X	84058345	84206356	148011	-	1043
ENSG00000072134	17	19215614	19336715	121101	+	3614
ENSG00000072135	2	130356044	130375405	19361	+	7563
ENSG00000072163	2	127638380	127681786	43406	-	25432
ENSG00000072182	2	219514169	219538772	24603	+	39
ENSG00000072195	2	219434842	219493629	58787	+	3091
ENSG00000072201	4	53459300	53701405	242105	-	338
ENSG00000072210	17	19648135	19685760	37625	+	6619
ENSG00000072274	3	196012510	196082153	69643	-	58382
ENSG00000072310	17	17810398	17837002	26604	-	21834
ENSG00000072315	X	111768010	112082776	314766	-	2
ENSG00000072364	5	132875394	132963634	88240	-	32966
ENSG00000072401	10	58334978	58370751	35773	+	3974
ENSG00000072415	14	67240712	67336061	95349	+	3850
ENSG00000072422	10	60869437	61001440	132003	-	4653
ENSG00000072501	X	53374148	53422728	48580	-	11893
ENSG00000072506	X	53431257	53434370	3113	-	5684
ENSG00000072518	11	63838927	63911020	72093	+	5550
ENSG00000072571	5	163460202	163491941	31739	+	798
ENSG00000072609	12	132822186	132956304	134118	-	8678
ENSG00000072657	12	72087265	72670758	583493	+	54
ENSG00000072682	5	132190146	132295315	105169	-	91549
ENSG00000072694	1	161663142	161678654	15512	+	2
ENSG00000072736	16	68084750	68229259	144509	+	4695
ENSG00000072756	3	3126932	3153435	26503	+	2818
ENSG00000072778	17	7217124	7225266	8142	+	57810
ENSG00000072786	5	172042078	172188224	146146	-	10940
ENSG00000072803	5	171861548	172006873	145325	-	12548
ENSG00000072818	17	7336528	7351477	14949	+	521
ENSG00000072832	4	5748083	5893086	145003	-	2485
ENSG00000072840	4	5711200	5814305	103105	+	9206
ENSG00000072849	17	5471253	5486811	15558	-	6106
ENSG00000072858	3	113532554	113629575	97021	+	27
ENSG00000072864	16	15643266	15734691	91425	+	3990
ENSG00000072952	11	10573090	10693988	120898	-	6340
ENSG00000072954	19	16661138	16690023	28885	+	135
ENSG00000072958	19	16197853	16245906	48053	+	10784
ENSG00000073008	19	44643797	44666162	22365	+	13558
ENSG00000073050	19	43543310	43580473	37163	-	2590
ENSG00000073060	12	124776855	124882668	105813	-	8922
ENSG00000073067	7	983180	989640	6460	+	14
ENSG00000073111	3	127598409	127622436	24027	+	1617
ENSG00000073146	22	50089878	50161690	71812	+	67
ENSG00000073150	22	50170730	50180295	9565	+	846
ENSG00000073169	22	50201010	50217616	16606	+	3299
ENSG00000073282	3	189631388	189897276	265888	+	3
ENSG00000073331	4	112285508	112442621	157113	+	2593
ENSG00000073350	17	75525079	75575209	50130	+	10
ENSG00000073417	15	84980439	85139145	158706	+	7105
ENSG00000073464	X	10156974	10237660	80686	+	944
ENSG00000073536	17	35128729	35142304	13575	-	3640
ENSG00000073578	5	218302	257082	38780	+	896
ENSG00000073584	17	40624961	40648654	23693	-	876
ENSG00000073598	17	35121614	35130732	9118	+	36
ENSG00000073605	17	39904594	39919854	15260	-	999
ENSG00000073614	12	280056	389320	109264	-	11271
ENSG00000073670	17	44758987	44781846	22859	+	33
ENSG00000073711	3	135965727	136147894	182167	+	2738
ENSG00000073712	14	52857267	52952435	95168	-	62096
ENSG00000073734	2	168915497	169031324	115827	-	14
ENSG00000073737	2	169064788	169096167	31379	+	0
ENSG00000073754	1	157830910	157898256	67346	-	0
ENSG00000073756	1	186671790	186680922	9132	-	3692
ENSG00000073792	3	185643129	185825042	181913	-	18115
ENSG00000073803	3	185282940	185489094	206154	+	1966
ENSG00000073849	3	186930324	187078553	148229	+	726
ENSG00000073861	17	47733235	47746122	12887	+	1
ENSG00000073905	X	80929499	80930347	848	+	88
ENSG00000073910	13	31846712	32299125	452413	+	4011
ENSG00000073921	11	85957174	86069882	112708	-	46238
ENSG00000073969	17	46590668	46757679	167011	+	9697
ENSG00000074047	2	120735622	120992653	257031	+	9084
ENSG00000074054	2	121337775	121649476	311701	-	17602
ENSG00000074071	16	1771889	1773150	1261	-	5660
ENSG00000074181	19	15159037	15200995	41958	-	281924
ENSG00000074201	11	77514935	77637794	122859	-	7908
ENSG00000074211	4	6320577	6563600	243023	-	4803
ENSG00000074219	19	49340594	49362457	21863	-	3077
ENSG00000074266	11	86201211	86278813	77602	+	2536
ENSG00000074276	5	176542510	176595974	53464	+	17
ENSG00000074317	5	176620081	176630556	10475	-	45
ENSG00000074319	11	18468335	18526951	58616	-	8273
ENSG00000074356	17	3802157	3846246	44089	-	7620
ENSG00000074370	17	3923869	3964464	40595	-	683
ENSG00000074410	15	63321377	63381846	60469	-	14170
ENSG00000074416	3	127689061	128052190	363129	-	25962
ENSG00000074527	12	95657806	95791189	133383	-	17040
ENSG00000074582	2	218658763	218663443	4680	+	3669
ENSG00000074590	12	106063344	106138954	75610	-	16452
ENSG00000074603	15	65442462	65517704	75242	-	8124
ENSG00000074621	15	65611365	65660995	49630	+	3530
ENSG00000074657	18	58862599	58986480	123881	+	21707
ENSG00000074660	17	1633857	1645744	11887	-	117
ENSG00000074695	18	59327822	59359265	31443	-	50932
ENSG00000074696	15	65530417	65578349	47932	+	17863
ENSG00000074706	6	154154495	154356803	202308	-	5
ENSG00000074755	17	4004444	4143030	138586	-	9722
ENSG00000074771	6	155395367	155455839	60472	-	0
ENSG00000074800	1	8860999	8879190	18191	-	376190
ENSG00000074803	15	48178437	48304078	125641	+	6
ENSG00000074842	19	4641373	4670362	28989	-	28787
ENSG00000074855	19	17323222	17334855	11633	-	3122
ENSG00000074935	6	112070662	112087529	16867	-	6475
ENSG00000074964	1	17539697	17697874	158177	+	6049
ENSG00000074966	4	48066392	48134250	67858	-	1
ENSG00000075035	12	108129287	108250537	121250	+	7
ENSG00000075043	20	63400207	63472677	72470	-	2
ENSG00000075073	10	69403902	69416918	13016	-	221
ENSG00000075089	12	100199121	100241865	42744	+	3275
ENSG00000075131	15	66336190	66386746	50556	-	777
ENSG00000075142	7	88205114	88226993	21879	-	9280
ENSG00000075151	1	20806291	21177285	370994	-	22187
ENSG00000075188	12	102073102	102120120	47018	-	2437
ENSG00000075213	7	83955776	84492724	536948	-	748
ENSG00000075218	22	46296869	46330810	33941	+	746
ENSG00000075223	7	80742537	80922359	179822	-	19901
ENSG00000075234	22	46267960	46294008	26048	+	4689
ENSG00000075239	11	108116694	108147603	30909	+	3206
ENSG00000075240	22	46576011	46679790	103779	+	3154
ENSG00000075275	22	46360833	46537620	176787	-	341
ENSG00000075290	10	100463008	100483744	20736	+	0
ENSG00000075292	2	71276560	71435069	158509	+	12384
ENSG00000075303	7	87833567	87876360	42793	-	2294
ENSG00000075336	18	74148522	74160531	12009	+	3415
ENSG00000075340	2	70607617	70768225	160608	-	4
ENSG00000075388	11	69771021	69775341	4320	-	0
ENSG00000075391	1	178094103	178484147	390044	+	14435
ENSG00000075399	16	89707133	89720898	13765	-	3564
ENSG00000075407	10	38094333	38150293	55960	+	6229
ENSG00000075413	14	103385376	103503831	118455	+	15718
ENSG00000075415	12	98593590	98606379	12789	+	66485
ENSG00000075420	3	172039577	172401669	362092	+	43168
ENSG00000075426	2	28392447	28417317	24870	+	30314
ENSG00000075429	17	66835116	66894751	59635	+	0
ENSG00000075461	17	66964706	67033398	68692	+	0
ENSG00000075539	4	48497356	48780322	282966	-	4027
ENSG00000075568	2	97756332	97995948	239616	-	27698
ENSG00000075618	7	5592815	5606655	13840	+	65375
ENSG00000075624	7	5526408	5563902	37494	-	987264
ENSG00000075643	18	36187496	36272157	84661	+	11082
ENSG00000075651	3	171600403	171810950	210547	-	442
ENSG00000075673	13	24680407	24712472	32065	+	0
ENSG00000075702	19	36054648	36105108	50460	+	593
ENSG00000075711	3	197042559	197299330	256771	-	9126
ENSG00000075785	3	128693668	128825942	132274	+	43988
ENSG00000075790	7	107580245	107629170	48925	+	84
ENSG00000075826	10	100486645	100519864	33219	-	1530
ENSG00000075856	12	108522213	108561400	39187	-	9691
ENSG00000075884	2	143091361	143768352	676991	+	2
ENSG00000075886	2	131476118	131482934	6816	+	37
ENSG00000075891	10	100735395	100829944	94549	+	1
ENSG00000075914	3	44975240	45036066	60826	+	4446
ENSG00000075945	1	169921325	170085208	163883	-	7150
ENSG00000075975	3	12557056	12586208	29152	+	4284
ENSG00000076003	2	135839625	135876443	36818	-	4652
ENSG00000076043	11	114439434	114450279	10845	+	10558
ENSG00000076053	11	114400029	114414203	14174	+	3825
ENSG00000076067	12	56521819	56596193	74374	+	12123
ENSG00000076108	12	56595595	56636816	41221	-	13651
ENSG00000076201	3	47381010	47413435	32425	+	14793
ENSG00000076242	3	36993349	37050846	57497	+	7793
ENSG00000076248	12	109097596	109126725	29129	+	4508
ENSG00000076258	1	171314182	171342084	27902	+	329
ENSG00000076321	1	173714940	173786692	71752	+	4775
ENSG00000076344	16	268300	275980	7680	-	1506
ENSG00000076351	17	28394641	28407197	12556	-	586
ENSG00000076356	1	208022241	208244384	222143	-	19144
ENSG00000076382	17	28577564	28599025	21461	-	1107
ENSG00000076513	12	109999185	110039763	40578	+	7585
ENSG00000076554	8	80034744	80231232	196488	-	312
ENSG00000076555	12	109116586	109268226	151640	+	1670
ENSG00000076604	17	28744010	28750956	6946	+	10345
ENSG00000076641	8	80967809	81112068	144259	-	8473
ENSG00000076650	19	33080898	33130542	49644	+	1270
ENSG00000076662	19	10333775	10339661	5886	-	0
ENSG00000076685	10	103087184	103277605	190421	-	6034
ENSG00000076706	11	119308528	119321521	12993	-	1575
ENSG00000076716	X	133300102	133415489	115387	-	10295
ENSG00000076770	X	132369319	132489968	120649	-	618
ENSG00000076826	19	7595862	7618304	22442	+	1
ENSG00000076864	1	21596220	21669357	73137	-	2182
ENSG00000076924	19	7619524	7629545	10021	-	8548
ENSG00000076928	19	41883172	41930150	46978	+	13942
ENSG00000076944	19	7636771	7647873	11102	+	426
ENSG00000076984	19	7903842	7914478	10636	+	5646
ENSG00000077009	19	3933068	3942416	9348	+	0
ENSG00000077044	2	233354493	233472104	117611	+	3186
ENSG00000077063	7	117710650	117874139	163489	-	72
ENSG00000077080	7	100643096	100656448	13352	-	0
ENSG00000077092	3	24687886	25597932	910046	+	38
ENSG00000077097	3	25597977	25664909	66932	-	17490
ENSG00000077147	10	96518109	96587452	69343	-	47678
ENSG00000077150	10	102394109	102402524	8415	+	4850
ENSG00000077152	1	202331543	202341984	10441	-	759
ENSG00000077157	1	202348698	202592706	244008	+	1620
ENSG00000077232	2	182716254	182794464	78210	+	27842
ENSG00000077235	16	27459554	27549913	90359	-	16173
ENSG00000077238	16	27313667	27364778	51111	+	12519
ENSG00000077254	1	77695986	77759852	63866	-	14082
ENSG00000077264	X	110944284	111227361	283077	+	40
ENSG00000077274	X	111245098	111270483	25385	-	4
ENSG00000077279	X	111293778	111412429	118651	-	0
ENSG00000077312	19	40750636	40765389	14753	+	4545
ENSG00000077327	10	22345444	22454224	108780	+	0
ENSG00000077348	19	41386370	41397362	10992	-	2011
ENSG00000077380	2	171687408	171750158	62750	+	19630
ENSG00000077420	10	26438340	26567803	129463	+	8144
ENSG00000077454	7	100574010	100586129	12119	-	962
ENSG00000077458	11	95768952	95790409	21457	-	2363
ENSG00000077463	19	4174108	4182566	8458	-	3471
ENSG00000077498	11	89177874	89295759	117885	+	1
ENSG00000077514	11	74493850	74669117	175267	+	1972
ENSG00000077522	1	236664140	236764631	100491	+	14
ENSG00000077549	1	19338774	19485539	146765	-	52511
ENSG00000077585	1	236142504	236221865	79361	+	2067
ENSG00000077616	11	90131514	90192894	61380	+	115
ENSG00000077684	4	128809699	128875224	65525	+	10558
ENSG00000077713	X	119399335	119454478	55143	+	7621
ENSG00000077721	X	119474801	119591083	116282	+	14017
ENSG00000077782	8	38400214	38468834	68620	-	27549
ENSG00000077800	7	73328160	73358637	30477	+	3
ENSG00000077935	22	45344062	45413619	69557	-	11
ENSG00000077942	22	45502237	45601135	98898	+	98742
ENSG00000077943	10	15513953	15719922	205969	-	126
ENSG00000077984	20	24949268	24959928	10660	+	1
ENSG00000078018	2	209424046	209734147	310101	+	4510
ENSG00000078043	18	46803217	46920160	116943	-	4042
ENSG00000078053	7	38383703	38631420	247717	-	791
ENSG00000078061	X	47561204	47571908	10704	+	10604
ENSG00000078070	3	183015217	183116075	100858	-	1861
ENSG00000078081	3	183122214	183163839	41625	-	438
ENSG00000078098	2	162170683	162245151	74468	-	26042
ENSG00000078114	10	20779972	21293011	513039	-	8710
ENSG00000078124	11	76860858	77026797	165939	+	4222
ENSG00000078140	4	39698108	39782792	84684	+	14615
ENSG00000078142	18	41955233	42087830	132597	+	6683
ENSG00000078177	4	40056796	40158252	101456	+	1409
ENSG00000078237	12	4307762	4360028	52266	+	6571
ENSG00000078246	12	2877222	2941138	63916	+	8056
ENSG00000078269	6	157981862	158099176	117314	+	4182
ENSG00000078295	5	7396137	7830081	433944	+	273
ENSG00000078304	14	101761708	101927989	166281	+	15069
ENSG00000078319	7	100328835	100335860	7025	-	0
ENSG00000078328	16	5239801	7713340	2473539	+	1
ENSG00000078369	1	1785284	1892292	107008	-	89536
ENSG00000078399	7	27162437	27175180	12743	-	1697
ENSG00000078401	6	12290360	12297194	6834	+	379
ENSG00000078403	10	21524645	21743630	218985	+	5312
ENSG00000078487	7	100400825	100428992	28167	-	308
ENSG00000078549	7	31052307	31111474	59167	+	2
ENSG00000078579	8	16992180	17002345	10165	-	0
ENSG00000078589	X	78945331	78963727	18396	+	0
ENSG00000078596	X	79360383	79367667	7284	-	1578
ENSG00000078618	1	51789190	51878805	89615	-	27098
ENSG00000078668	8	42391623	42405937	14314	+	8721
ENSG00000078674	8	17922841	18029948	107107	+	15577
ENSG00000078687	17	77958702	78108822	150120	+	1606
ENSG00000078699	20	33490074	33650036	159962	+	5076
ENSG00000078725	9	119153457	119369435	215978	-	166
ENSG00000078747	20	34363234	34511773	148539	+	5812
ENSG00000078795	5	137887967	137942747	54780	+	11
ENSG00000078804	20	34704338	34713439	9101	+	8886
ENSG00000078808	1	1216930	1232031	15101	-	65071
ENSG00000078814	20	34955809	35002437	46628	+	232
ENSG00000078898	20	33007703	33023703	16000	+	0
ENSG00000078900	1	3652515	3736201	83686	+	9
ENSG00000078902	11	1274370	1309654	35284	-	13069
ENSG00000078967	7	43926435	43956136	29701	+	1069
ENSG00000079101	18	596987	650334	53347	+	5
ENSG00000079102	8	91954971	92103286	148315	-	2313
ENSG00000079112	8	94127161	94217303	90142	-	8
ENSG00000079134	18	214519	268050	53531	-	1938
ENSG00000079150	2	178463663	178478600	14937	-	3916
ENSG00000079156	2	178194480	178402893	208413	+	3357
ENSG00000079215	5	36596587	36688334	91747	+	1265
ENSG00000079246	2	216107463	216206303	98840	+	35175
ENSG00000079257	3	158645821	158672648	26827	-	819
ENSG00000079263	2	230203109	230313215	110106	+	10
ENSG00000079277	1	46557406	46616843	59437	-	3293
ENSG00000079308	2	217799587	218033982	234395	-	68091
ENSG00000079313	19	1815247	1848483	33236	-	4084
ENSG00000079332	10	70147288	70170523	23235	-	31660
ENSG00000079335	1	100345000	100520277	175277	+	524
ENSG00000079337	12	47734362	47771040	36678	-	195
ENSG00000079385	19	42507303	42561234	53931	-	135
ENSG00000079387	12	48042896	48106079	63183	-	3104
ENSG00000079393	10	75094431	75109221	14790	-	0
ENSG00000079432	19	42268536	42295797	27261	+	21445
ENSG00000079435	19	42401513	42427388	25875	-	425
ENSG00000079459	8	11795572	11839304	43732	+	46567
ENSG00000079462	19	42297032	42303546	6514	-	345
ENSG00000079482	X	67949348	68433913	484565	-	3303
ENSG00000079557	4	73481744	73504001	22257	+	0
ENSG00000079616	16	29790726	29805385	14659	+	1608
ENSG00000079689	6	25652200	25701783	49583	+	0
ENSG00000079691	6	25279077	25620530	341453	+	5027
ENSG00000079739	1	63593410	63660245	66835	+	38370
ENSG00000079785	2	15591177	15634346	43169	+	18218
ENSG00000079805	19	10718054	10833488	115434	+	26676
ENSG00000079819	6	130839346	131063322	223976	-	16967
ENSG00000079841	6	71886549	72403150	516601	+	122
ENSG00000079931	6	132296054	132401475	105421	-	7843
ENSG00000079950	6	132445866	132513198	67332	-	9670
ENSG00000079974	22	50767500	50783667	16167	-	3876
ENSG00000079999	19	10486124	10503558	17434	-	14522
ENSG00000080007	6	73394827	73417566	22739	+	161
ENSG00000080031	19	55181246	55209506	28260	-	3359
ENSG00000080166	13	94436810	94479682	42872	-	15
ENSG00000080189	20	46345979	46364458	18479	-	8141
ENSG00000080200	3	97822010	97944984	122974	+	4786
ENSG00000080224	3	96814580	97761532	946952	+	1
ENSG00000080293	2	119439842	119525301	85459	-	2
ENSG00000080298	9	3218296	3526004	307708	-	364
ENSG00000080345	2	151409882	151508013	98131	+	9512
ENSG00000080371	12	71754862	71800286	45424	+	13569
ENSG00000080493	4	71062666	71572087	509421	+	855
ENSG00000080503	9	1980289	2193624	213335	+	13134
ENSG00000080511	19	10013248	10022279	9031	+	12
ENSG00000080546	6	108984308	109094846	110538	-	8558
ENSG00000080561	X	107825754	107931637	105883	+	4846
ENSG00000080572	X	107206610	107244247	37637	+	0
ENSG00000080573	19	9959560	10010504	50944	-	165039
ENSG00000080603	16	30698208	30741409	43201	+	442
ENSG00000080608	9	2720468	2844095	123627	-	7026
ENSG00000080618	13	46053185	46105033	51848	-	0
ENSG00000080644	15	78593051	78621295	28244	-	21
ENSG00000080709	5	114055925	114496500	440575	+	5
ENSG00000080802	7	135361794	135510145	148351	-	3741
ENSG00000080815	14	73136417	73223691	87274	+	12543
ENSG00000080819	3	98579445	98593648	14203	-	4908
ENSG00000080822	3	98497911	98523066	25155	-	7563
ENSG00000080823	14	102224499	102305190	80691	-	2049
ENSG00000080824	14	102080741	102139699	58958	-	91404
ENSG00000080839	20	36996348	37095997	99649	-	1247
ENSG00000080845	20	36306335	36528637	222302	+	20343
ENSG00000080854	11	133896437	133956968	60531	-	72
ENSG00000080910	1	196943737	196959622	15885	+	0
ENSG00000080947	1	16474395	16491307	16912	-	66
ENSG00000080986	18	2571556	2616635	45079	+	892
ENSG00000081014	15	50908671	51005895	97224	+	4188
ENSG00000081019	1	113761831	113812476	50645	-	2938
ENSG00000081026	1	113390514	113685923	295409	+	1969
ENSG00000081041	4	74097039	74099196	2157	-	124
ENSG00000081051	4	73431137	73456174	25037	+	24
ENSG00000081052	2	227002713	227164453	161740	-	171
ENSG00000081059	5	134114680	134151865	37185	+	184
ENSG00000081087	6	108029244	108165854	136610	-	11396
ENSG00000081138	18	65750251	65890337	140086	+	0
ENSG00000081148	3	101222545	101320575	98030	-	154
ENSG00000081154	3	101574179	101594465	20286	+	26032
ENSG00000081177	14	69191497	69244020	52523	+	6691
ENSG00000081181	14	67619919	67651708	31789	+	747
ENSG00000081189	5	88717116	88904257	187141	-	940
ENSG00000081237	1	198638456	198757476	119020	+	0
ENSG00000081248	1	201039511	201112451	72940	-	0
ENSG00000081277	1	201283451	201332993	49542	+	156
ENSG00000081307	3	132654445	132679794	25349	+	6397
ENSG00000081320	2	196133582	196176503	42921	-	5853
ENSG00000081377	9	96490240	96619843	129603	-	4992
ENSG00000081386	9	96754552	96778129	23577	-	1767
ENSG00000081479	2	169127108	169362534	235426	-	45
ENSG00000081665	19	19785838	19821751	35913	-	1400
ENSG00000081692	1	227730424	227735411	4987	-	534
ENSG00000081721	1	161749757	161757238	7481	+	2566
ENSG00000081760	12	125065433	125143333	77900	+	14493
ENSG00000081791	5	141923854	141942047	18193	+	7372
ENSG00000081800	7	123113530	123199972	86442	-	0
ENSG00000081803	7	122318410	122886759	568349	-	1298
ENSG00000081818	5	141121817	141125623	3806	+	276
ENSG00000081842	5	140827957	141012347	184390	+	102
ENSG00000081853	5	141338759	141512975	174216	+	722
ENSG00000081870	1	53916573	53945699	29126	-	1511
ENSG00000081913	18	62715540	62980433	264893	+	2130
ENSG00000081923	18	57646425	57803315	156890	-	4653
ENSG00000081985	1	67307363	67398724	91361	+	15
ENSG00000082014	7	151238763	151277896	39133	-	7183
ENSG00000082068	5	37379284	37753435	374151	+	3202
ENSG00000082074	5	39105251	39274528	169277	-	8
ENSG00000082126	2	201644869	201698694	53825	-	67
ENSG00000082146	2	201387857	201480846	92989	+	4929
ENSG00000082153	2	200810593	200827338	16745	+	47128
ENSG00000082175	11	101029623	101129813	100190	-	316
ENSG00000082196	5	34017857	34043213	25356	-	330
ENSG00000082212	18	50879079	50954257	75178	+	7321
ENSG00000082213	5	31532286	31555053	22767	+	6125
ENSG00000082258	2	134918234	134959342	41108	+	4888
ENSG00000082269	6	70412940	70561174	148234	+	1631
ENSG00000082293	6	69866555	70212468	345913	+	0
ENSG00000082397	18	5392380	5630700	238320	-	15758
ENSG00000082438	2	164653623	164843679	190056	-	12815
ENSG00000082458	X	70444834	70505490	60656	+	2950
ENSG00000082482	1	215005774	215237090	231316	+	12065
ENSG00000082497	1	210232795	210246631	13836	+	258
ENSG00000082512	1	211326614	211374946	48332	+	3904
ENSG00000082515	5	154941072	154969411	28339	+	3075
ENSG00000082516	5	154887410	154938211	50801	-	4705
ENSG00000082556	8	53225723	53251637	25914	-	0
ENSG00000082641	17	48048328	48061545	13217	+	99153
ENSG00000082684	3	122909081	123028605	119524	-	234
ENSG00000082701	3	119821320	120094994	273674	-	15962
ENSG00000082781	3	124761947	124901418	139471	-	124136
ENSG00000082805	12	990508	1495933	505425	+	12327
ENSG00000082898	2	61476031	61538741	62710	-	27410
ENSG00000082929	4	5524568	5527801	3233	+	1
ENSG00000082996	3	149812769	149962139	149370	+	5979
ENSG00000083067	9	70529059	71446904	917845	-	223
ENSG00000083093	16	23603159	23641321	38162	-	2214
ENSG00000083097	6	83067665	83171350	103685	+	1963
ENSG00000083099	6	89568143	89638749	70606	-	4539
ENSG00000083123	6	80106646	80346270	239624	+	2519
ENSG00000083168	8	41929478	42051994	122516	-	7930
ENSG00000083223	9	86287732	86354454	66722	-	6006
ENSG00000083290	17	19770828	19867936	97108	-	5436
ENSG00000083307	8	101492438	101669726	177288	+	1
ENSG00000083312	5	72816311	72916733	100422	+	54456
ENSG00000083444	1	11934204	11975538	41334	+	143018
ENSG00000083454	17	3672198	3696240	24042	-	137
ENSG00000083457	17	3714627	3801188	86561	-	1968
ENSG00000083520	13	72752168	72782096	29928	-	8929
ENSG00000083535	13	72782132	73016461	234329	+	1915
ENSG00000083544	13	60396456	60573878	177422	+	2666
ENSG00000083622	7	117604790	117647415	42625	-	0
ENSG00000083635	13	44939248	44989471	50223	-	1496
ENSG00000083642	13	32586451	32778019	191568	+	3634
ENSG00000083720	5	41730064	41870425	140361	-	4689
ENSG00000083750	X	55717748	55758774	41026	+	2638
ENSG00000083782	12	90963681	91005026	41345	-	5
ENSG00000083799	16	50742049	50801935	59886	+	6154
ENSG00000083807	19	58479511	58512413	32902	-	483
ENSG00000083812	19	58467055	58475436	8381	+	1912
ENSG00000083814	19	57719750	57727624	7874	-	898
ENSG00000083817	19	57571565	57578911	7346	-	1025
ENSG00000083828	19	57769654	57819939	50285	+	386
ENSG00000083838	19	58474016	58481230	7214	+	835
ENSG00000083844	19	57191499	57222846	31347	+	3766
ENSG00000083845	19	58386399	58394806	8407	+	84455
ENSG00000083857	4	186587793	186726722	138929	-	126553
ENSG00000083896	4	68310386	68350090	39704	-	8936
ENSG00000083937	3	87227270	87255556	28286	+	6622
ENSG00000084070	1	40344849	40423326	78477	+	4261
ENSG00000084072	1	39692181	39763914	71733	+	6324
ENSG00000084073	1	40258040	40294180	36140	+	18858
ENSG00000084090	2	96184858	96208827	23969	-	15105
ENSG00000084092	4	56963349	56977606	14257	-	4094
ENSG00000084093	4	56907875	56966808	58933	+	7908
ENSG00000084110	12	95972661	95996365	23704	-	10
ENSG00000084112	12	108778190	108857590	79400	-	32510
ENSG00000084207	11	67583741	67586656	2915	+	43295
ENSG00000084234	11	130068146	130144811	76665	+	202678
ENSG00000084444	12	13044380	13142521	98141	+	1533
ENSG00000084453	12	21264599	21419594	154995	-	0
ENSG00000084463	12	14784581	14803486	18905	-	11630
ENSG00000084623	1	32221076	32245397	24321	+	24122
ENSG00000084628	1	31179744	31239887	60143	-	135
ENSG00000084636	1	31652262	31704319	52057	-	77030
ENSG00000084652	1	32179674	32198285	18611	+	24901
ENSG00000084674	2	21001428	21044073	42645	-	103
ENSG00000084676	2	24491253	24770702	279449	+	5613
ENSG00000084693	2	27042363	27070622	28259	+	2965
ENSG00000084710	2	25042075	25159135	117060	+	210
ENSG00000084731	2	25926597	25982749	56152	-	5496
ENSG00000084733	2	26034083	26137454	103371	+	28965
ENSG00000084734	2	27496838	27523684	26846	+	64
ENSG00000084754	2	26190634	26244672	54038	-	29400
ENSG00000084764	2	26970636	27027219	56583	+	4452
ENSG00000084774	2	27217368	27243943	26575	+	14394
ENSG00000085063	11	33703009	33736479	33470	-	57214
ENSG00000085117	11	44564426	44620358	55932	+	5868
ENSG00000085185	X	129981106	130058071	76965	+	4116
ENSG00000085224	X	77504879	77786233	281354	-	11453
ENSG00000085231	5	69350983	69370013	19030	-	2562
ENSG00000085265	9	134903231	134917912	14681	-	1
ENSG00000085274	3	169773395	169789716	16321	+	2019
ENSG00000085276	3	169083498	169663775	580277	-	14
ENSG00000085365	5	78360610	78480739	120129	+	9664
ENSG00000085377	6	105273217	105454062	180845	-	9251
ENSG00000085382	6	104728093	104859919	131826	-	2862
ENSG00000085415	18	12947132	12987536	40404	+	8438
ENSG00000085433	1	108970213	109042113	71900	-	4138
ENSG00000085449	2	223855715	223945357	89642	-	9266
ENSG00000085465	1	111414318	111427735	13417	-	349
ENSG00000085491	1	108134042	108200849	66807	-	8236
ENSG00000085511	6	160991726	161117385	125659	+	3535
ENSG00000085514	7	100367529	100400096	32567	+	121
ENSG00000085552	1	159927038	159945613	18575	-	10
ENSG00000085563	7	87503016	87713323	210307	-	22
ENSG00000085644	16	3129776	3142804	13028	+	3967
ENSG00000085662	7	134442355	134459284	16929	-	15721
ENSG00000085719	8	86514434	86561498	47064	+	13773
ENSG00000085721	16	15060032	15094311	34279	-	10886
ENSG00000085733	11	70398403	70436584	38181	+	60907
ENSG00000085741	11	76186324	76210736	24412	-	2339
ENSG00000085760	2	55236594	55269347	32753	-	6306
ENSG00000085788	8	38225217	38275558	50341	+	5257
ENSG00000085831	1	51287257	51345116	57859	-	193
ENSG00000085832	1	51354262	51519328	165066	-	15219
ENSG00000085840	1	52372828	52404423	31595	-	272
ENSG00000085871	4	139665767	139740745	74978	+	1652
ENSG00000085872	19	16517893	16542437	24544	-	5115
ENSG00000085978	2	233210050	233295674	85624	+	5172
ENSG00000085982	2	233475525	233566782	91257	-	6416
ENSG00000085998	1	46188682	46220305	31623	-	13657
ENSG00000085999	1	46246460	46278480	32020	+	257
ENSG00000086015	1	45786986	46036122	249136	+	17996
ENSG00000086061	9	33025272	33039907	14635	+	12549
ENSG00000086062	9	33104081	33167356	63275	-	75329
ENSG00000086065	9	33264878	33282070	17192	+	8977
ENSG00000086102	9	33290511	33371157	80646	+	8900
ENSG00000086159	12	49967193	49977139	9946	+	1
ENSG00000086189	5	62347283	62403943	56660	-	5156
ENSG00000086200	5	62403971	62628582	224611	+	4812
ENSG00000086205	11	49145091	49208638	63547	-	19
ENSG00000086232	7	6022246	6059175	36929	-	18105
ENSG00000086288	7	37848596	37900397	51801	+	0
ENSG00000086289	7	37920639	37951936	31297	+	13944
ENSG00000086300	7	26291861	26374383	82522	+	119
ENSG00000086475	10	13317427	13348298	30871	-	5676
ENSG00000086504	16	366968	371289	4321	-	5563
ENSG00000086506	16	180458	181179	721	+	0
ENSG00000086544	19	40717111	40740860	23749	+	5900
ENSG00000086548	19	41750976	41772211	21235	+	0
ENSG00000086570	5	151504091	151591331	87240	-	92
ENSG00000086589	5	150690791	150701077	10286	-	5874
ENSG00000086598	12	123584532	123598582	14050	+	41188
ENSG00000086619	1	236214680	236282019	67339	-	887
ENSG00000086666	15	80059567	80138393	78826	+	6524
ENSG00000086696	16	82035003	82098534	63531	+	0
ENSG00000086712	X	16786431	16844519	58088	+	3070
ENSG00000086717	X	18675908	18827921	152013	+	18
ENSG00000086730	7	74199651	74229834	30183	+	163
ENSG00000086758	X	53532095	53686752	154657	-	48666
ENSG00000086827	11	113733186	113773735	40549	-	3428
ENSG00000086848	11	111782194	111871581	89387	-	1104
ENSG00000086967	19	50432891	50466321	33430	+	17
ENSG00000086991	11	89324352	89498187	173835	-	170
ENSG00000087008	4	8366281	8440723	74442	-	3438
ENSG00000087053	11	95821765	95925315	103550	-	11896
ENSG00000087074	19	48872211	48876059	3848	+	20697
ENSG00000087076	19	48813017	48836510	23493	-	518
ENSG00000087077	7	100867386	100873454	6068	+	20689
ENSG00000087085	7	100889993	100896974	6981	-	151
ENSG00000087086	19	48965308	48966879	1571	+	512872
ENSG00000087087	7	100875102	100888664	13562	+	10101
ENSG00000087088	19	48954814	48961798	6984	+	23016
ENSG00000087095	17	28041736	28196381	154645	+	1468
ENSG00000087111	17	28553382	28571794	18412	-	9992
ENSG00000087116	5	179110852	179345461	234609	-	280125
ENSG00000087128	4	68447462	68497604	50142	+	0
ENSG00000087152	17	44191804	44200113	8309	-	15103
ENSG00000087157	17	78378648	78425114	46466	+	3047
ENSG00000087191	17	63827151	63832026	4875	+	11923
ENSG00000087206	5	176905004	177022633	117629	-	3906
ENSG00000087237	16	56961922	56983845	21923	+	16
ENSG00000087245	16	55389699	55506691	116992	+	41148
ENSG00000087250	16	56589073	56591088	2015	+	98
ENSG00000087253	16	55509071	55586666	77595	+	963
ENSG00000087258	16	56191389	56357444	166055	+	463
ENSG00000087263	16	56451520	56479104	27584	+	9704
ENSG00000087266	4	2793070	2841098	48028	+	7645
ENSG00000087269	4	2937932	2963406	25474	-	4922
ENSG00000087274	4	2843843	2930076	86233	+	44182
ENSG00000087299	14	50237562	50312229	74667	-	859
ENSG00000087301	14	52430595	52552522	121927	-	1528
ENSG00000087302	14	51989513	52010694	21181	+	15756
ENSG00000087303	14	52004808	52069059	64251	-	25421
ENSG00000087338	2	69829659	69881384	51725	+	3497
ENSG00000087365	11	66050728	66069308	18580	+	34559
ENSG00000087448	12	27780047	27803040	22993	+	6403
ENSG00000087460	20	58839717	58911192	71475	+	205323
ENSG00000087470	12	32679199	32745650	66451	+	16090
ENSG00000087494	12	27958083	27972733	14650	-	22
ENSG00000087495	20	59577508	59847711	270203	+	2
ENSG00000087502	12	29337351	29381189	43838	-	6088
ENSG00000087510	20	56629305	56639283	9978	+	7
ENSG00000087586	20	56369388	56392337	22949	-	1083
ENSG00000087589	20	56412111	56460387	48276	+	83
ENSG00000087842	X	15384798	15493564	108766	-	1559
ENSG00000087884	11	77821108	77918432	97324	+	684
ENSG00000087903	19	5993163	6199572	206409	-	1138
ENSG00000087995	17	62423874	62453385	29511	+	2838
ENSG00000088002	19	48552171	48599425	47254	+	9
ENSG00000088035	1	63367574	63438553	70979	+	1395
ENSG00000088038	19	54137748	54155681	17933	+	6664
ENSG00000088053	19	55013704	55038264	24560	-	17
ENSG00000088179	2	119759921	119984899	224978	+	2426
ENSG00000088205	2	117814690	117832377	17687	+	10150
ENSG00000088247	19	6413101	6424811	11710	-	29650
ENSG00000088256	19	3094361	3123999	29638	+	21284
ENSG00000088280	1	23428562	23484568	56006	-	8483
ENSG00000088298	20	35115363	35147336	31973	-	4432
ENSG00000088305	20	32762384	32809359	46975	+	279
ENSG00000088320	20	31475287	31484895	9608	+	277
ENSG00000088325	20	31739270	31801805	62535	+	6070
ENSG00000088340	20	35558736	35607562	48826	-	1847
ENSG00000088356	20	31944336	31952046	7710	-	3167
ENSG00000088367	20	36091503	36232799	141296	+	3993
ENSG00000088386	13	98683800	98752672	68872	-	0
ENSG00000088387	13	98793428	99086625	293197	-	4959
ENSG00000088448	13	110878539	110915069	36530	-	4583
ENSG00000088451	13	94574053	94596242	22189	-	2265
ENSG00000088538	3	50674926	51384198	709272	+	39
ENSG00000088543	3	50558024	50571027	13003	-	3320
ENSG00000088682	16	57447424	57461270	13846	+	4211
ENSG00000088726	3	12733527	12769457	35930	-	0
ENSG00000088727	3	47227997	47283451	55454	-	315
ENSG00000088756	18	6729715	6915716	186001	+	707
ENSG00000088766	20	6006092	6040053	33961	+	1307
ENSG00000088782	20	157453	159163	1710	+	0
ENSG00000088808	14	103733194	103847575	114381	-	913
ENSG00000088812	20	3471017	3651118	180101	+	21370
ENSG00000088826	20	4120979	4187747	66768	+	4020
ENSG00000088827	20	3686969	3712600	25631	-	14
ENSG00000088832	20	1368976	1393164	24188	-	46901
ENSG00000088833	20	1442161	1473842	31681	-	9088
ENSG00000088836	20	3227416	3239559	12143	-	1588
ENSG00000088854	20	3249305	3407669	158364	-	4955
ENSG00000088876	20	2481816	2524702	42886	-	1849
ENSG00000088881	20	2692779	2760108	67329	+	106
ENSG00000088882	20	2794073	2800627	6554	-	25
ENSG00000088888	20	3846798	3876123	29325	+	20701
ENSG00000088899	20	3162616	3173549	10933	-	2990
ENSG00000088926	4	186266188	186289681	23493	+	1
ENSG00000088930	20	21303330	21389825	86495	+	12143
ENSG00000088970	20	21125982	21246622	120640	+	2598
ENSG00000088986	12	120469849	120498493	28644	+	19086
ENSG00000088992	12	117038922	117099479	60557	-	4
ENSG00000089006	20	17941596	17968980	27384	-	12438
ENSG00000089009	12	112405188	112418838	13650	-	139730
ENSG00000089012	20	1629151	1657779	28628	-	0
ENSG00000089022	12	111842227	111902222	59995	+	3571
ENSG00000089041	12	121132818	121188032	55214	+	73
ENSG00000089048	20	13714321	13784919	70598	-	2965
ENSG00000089050	20	18486539	18497225	10686	-	4210
ENSG00000089053	12	121308244	121399896	91652	-	19276
ENSG00000089057	20	4852355	5010293	157938	-	7351
ENSG00000089060	12	113298758	113359493	60735	-	6684
ENSG00000089063	20	5068231	5113103	44872	-	23402
ENSG00000089091	20	18383366	18467281	83915	-	648
ENSG00000089094	12	121429095	121581023	151928	-	4851
ENSG00000089101	20	20052513	20360703	308190	+	1
ENSG00000089116	12	113462032	113472280	10248	-	21
ENSG00000089123	20	13389391	13638932	249541	-	1413
ENSG00000089127	12	112905855	112933219	27364	+	104
ENSG00000089154	12	120127201	120194715	67514	-	27030
ENSG00000089157	12	120196698	120201235	4537	-	294858
ENSG00000089159	12	120210438	120265771	55333	-	17783
ENSG00000089163	12	120302315	120313249	10934	+	161
ENSG00000089169	12	112570379	112898881	328502	+	0
ENSG00000089177	20	16272103	16573448	301345	-	2967
ENSG00000089195	20	5937227	5950558	13331	-	2799
ENSG00000089199	20	5911509	5925353	13844	+	11
ENSG00000089220	12	118136123	118145584	9461	+	27379
ENSG00000089225	12	114353910	114408442	54532	-	760
ENSG00000089234	12	111642145	111685956	43811	-	4431
ENSG00000089248	12	112013347	112023449	10102	+	21399
ENSG00000089250	12	117208141	117452170	244029	-	0
ENSG00000089280	16	31180137	31191605	11468	+	22595
ENSG00000089289	X	70133446	70166324	32878	+	5734
ENSG00000089327	19	35154729	35169881	15152	+	19665
ENSG00000089335	19	34677638	34686397	8759	+	3277
ENSG00000089351	19	34994783	35026471	31688	+	11801
ENSG00000089356	19	35115822	35124324	8502	+	0
ENSG00000089472	X	66162670	66268867	106197	+	4725
ENSG00000089486	16	4510668	4538828	28160	-	11313
ENSG00000089505	16	66566392	66579137	12745	+	202
ENSG00000089558	17	42156890	42181142	24252	-	11
ENSG00000089597	11	62624825	62646726	21901	-	126036
ENSG00000089639	19	19629475	19643657	14182	-	1751
ENSG00000089682	X	107061884	107118823	56939	-	2085
ENSG00000089685	17	78214185	78225636	11451	+	1500
ENSG00000089692	12	6772511	6778455	5944	+	149
ENSG00000089693	12	6747995	6767475	19480	-	32395
ENSG00000089723	14	94026339	94048930	22591	+	549
ENSG00000089737	14	94048286	94081202	32916	-	21690
ENSG00000089775	14	64449105	64505213	56108	-	3059
ENSG00000089818	12	8076938	8097881	20943	+	3140
ENSG00000089820	X	153907366	153934999	27633	-	222
ENSG00000089847	19	4182688	4224814	42126	+	447
ENSG00000089876	10	125836336	125896436	60100	-	7513
ENSG00000089902	14	102592648	102730561	137913	+	10686
ENSG00000089916	14	76151915	76254342	102427	+	8050
ENSG00000090006	19	40592882	40629818	36936	+	1901
ENSG00000090013	19	40447764	40465764	18000	-	6622
ENSG00000090020	1	27098808	27166981	68173	-	22912
ENSG00000090054	9	92000086	92115413	115327	-	18355
ENSG00000090060	14	96501432	96567116	65684	+	22043
ENSG00000090061	14	99481168	99535044	53876	+	2592
ENSG00000090097	3	51957453	51974016	16563	-	5400
ENSG00000090104	1	192575762	192580024	4262	+	0
ENSG00000090238	16	30092313	30096915	4602	-	4881
ENSG00000090263	7	141002609	141015228	12619	-	2713
ENSG00000090266	7	140690776	140722790	32014	+	7057
ENSG00000090273	1	26900237	26946871	46634	+	13876
ENSG00000090316	4	1289886	1340147	50261	+	13466
ENSG00000090339	19	10271092	10286615	15523	+	804
ENSG00000090372	19	46719510	46746994	27484	-	13496
ENSG00000090376	12	66189194	66254622	65428	+	7447
ENSG00000090382	12	69348380	69354234	5854	+	9
ENSG00000090402	3	164978897	165078496	99599	-	0
ENSG00000090432	1	20499447	20508151	8704	-	7282
ENSG00000090447	16	4257185	4273075	15890	-	1176
ENSG00000090470	15	65117378	65133808	16430	-	4115
ENSG00000090487	15	64963021	64990310	27289	-	8502
ENSG00000090512	3	186635968	186653141	17173	+	4
ENSG00000090520	3	186567402	186585800	18398	+	8175
ENSG00000090530	3	189956727	190122437	165710	-	853
ENSG00000090534	3	184371934	184381968	10034	-	86
ENSG00000090539	3	184380053	184390736	10683	+	1482
ENSG00000090554	19	49474206	49486231	12025	+	22
ENSG00000090565	16	425648	523011	97363	+	8902
ENSG00000090581	16	1351930	1365737	13807	+	12834
ENSG00000090612	12	133181408	133214832	33424	+	2287
ENSG00000090615	12	132768901	132829143	60242	-	26353
ENSG00000090621	1	39560708	39576790	16082	-	52535
ENSG00000090659	19	7739992	7747564	7572	-	0
ENSG00000090661	19	8206735	8262421	55686	+	1394
ENSG00000090674	19	7522623	7534009	11386	+	4372
ENSG00000090686	1	21678297	21783606	105309	-	8233
ENSG00000090776	X	68829020	68842160	13140	+	17846
ENSG00000090857	16	70114331	70162537	48206	+	4145
ENSG00000090861	16	70251982	70289707	37725	-	43789
ENSG00000090863	16	74447426	74607144	159718	-	80909
ENSG00000090889	X	70290103	70420886	130783	+	711
ENSG00000090905	16	24610208	24827632	217424	+	10093
ENSG00000090924	19	39412668	39428415	15747	+	17291
ENSG00000090932	19	39498894	39508481	9587	+	26
ENSG00000090971	19	55485187	55487568	2381	+	2963
ENSG00000090975	12	122983479	123151090	167611	-	3192
ENSG00000090989	4	55853647	55905086	51439	+	4992
ENSG00000091009	5	146203604	146289223	85619	+	2276
ENSG00000091010	5	146338838	146341728	2890	+	19
ENSG00000091039	12	76351796	76559809	208013	-	22626
ENSG00000091073	7	76461675	76505995	44320	+	2269
ENSG00000091106	2	32224452	32265732	41280	-	16
ENSG00000091127	7	105439660	105522271	82611	-	3130
ENSG00000091128	7	108023547	108130361	106814	-	9
ENSG00000091129	7	108147622	108456717	309095	-	63113
ENSG00000091136	7	107923798	108003213	79415	-	128221
ENSG00000091137	7	107660827	107717809	56982	+	124
ENSG00000091138	7	107765466	107803225	37759	-	2
ENSG00000091140	7	107891161	107931730	40569	+	11786
ENSG00000091157	18	56651342	57029811	378469	+	3815
ENSG00000091164	18	56597208	56651600	54392	-	10508
ENSG00000091181	3	3066323	3126613	60290	-	4
ENSG00000091262	16	16149564	16223522	73958	-	31
ENSG00000091317	3	32481311	32502852	21541	-	15164
ENSG00000091409	2	172427353	172506459	79106	+	1086
ENSG00000091428	2	172735273	173052893	317620	+	49
ENSG00000091436	2	173075434	173268015	192581	+	17186
ENSG00000091482	X	21705977	21758116	52139	-	0
ENSG00000091483	1	241497510	241519799	22289	-	12068
ENSG00000091490	4	25747432	25863760	116328	-	24001
ENSG00000091513	3	133746039	133796641	50602	+	55
ENSG00000091527	3	133573685	133590261	16576	+	30232
ENSG00000091536	17	18108755	18179802	71047	+	373
ENSG00000091542	17	18183077	18209954	26877	+	23013
ENSG00000091583	17	66212032	66256525	44493	-	0
ENSG00000091592	17	5499414	5619424	120010	-	7323
ENSG00000091622	17	6451262	6556555	105293	-	1933
ENSG00000091640	17	4959225	4967817	8592	-	7805
ENSG00000091651	16	46689642	46698394	8752	+	1117
ENSG00000091656	8	76681238	76867281	186043	+	5918
ENSG00000091664	11	22338380	22379503	41123	+	0
ENSG00000091704	7	130380338	130388114	7776	+	1
ENSG00000091732	7	130018286	130051451	33165	-	2416
ENSG00000091831	6	151656690	152129619	472929	+	107
ENSG00000091844	6	153004458	153131282	126824	-	135
ENSG00000091879	8	6499631	6563409	63778	-	76
ENSG00000091947	17	44011187	44023946	12759	-	3191
ENSG00000091972	3	112332346	112362812	30466	+	46
ENSG00000091986	3	112596796	112649530	52734	-	321611
ENSG00000092009	14	24505352	24508265	2913	-	3
ENSG00000092010	14	24136162	24138967	2805	+	5656
ENSG00000092020	14	35085466	35122517	37051	-	2274
ENSG00000092036	14	22946227	22957161	10934	-	605
ENSG00000092051	14	23568037	23578790	10753	-	8
ENSG00000092054	14	23412739	23435660	22921	-	1
ENSG00000092067	14	23117035	23120256	3221	-	0
ENSG00000092068	14	23125294	23183674	58380	-	3384
ENSG00000092094	14	20446400	20455089	8689	-	3309
ENSG00000092096	14	23346313	23352912	6599	-	5156
ENSG00000092098	14	24146682	24160660	13978	+	161
ENSG00000092108	14	30622290	30737694	115404	+	7347
ENSG00000092140	14	30559157	30620064	60907	+	3396
ENSG00000092148	14	31100116	31207804	107688	-	25517
ENSG00000092199	14	21209135	21269494	60359	-	64672
ENSG00000092200	14	21280082	21351301	71219	+	25
ENSG00000092201	14	21351475	21384019	32544	-	25279
ENSG00000092203	14	21476596	21499175	22579	+	11541
ENSG00000092208	14	39114284	39136973	22689	+	1540
ENSG00000092295	14	24249113	24264432	15319	-	141
ENSG00000092330	14	24238285	24242663	4378	-	4449
ENSG00000092345	3	16586791	16670306	83515	-	2
ENSG00000092377	Y	6910685	7101970	191285	+	0
ENSG00000092421	5	116443554	116574823	131269	-	191
ENSG00000092439	15	50552472	50686797	134325	-	11455
ENSG00000092445	15	41557674	41583589	25915	+	2472
ENSG00000092470	15	43826979	43868412	41433	+	567
ENSG00000092529	15	42359497	42412949	53452	+	427
ENSG00000092531	15	42491232	42545356	54124	+	1709
ENSG00000092607	1	118883045	118989556	106511	-	8146
ENSG00000092621	1	119648410	119744218	95808	+	42380
ENSG00000092758	20	62816243	62841159	24916	+	24
ENSG00000092820	6	158765740	158819368	53628	-	7949
ENSG00000092841	12	56158345	56163496	5151	+	61207
ENSG00000092847	1	35869807	35930532	60725	+	5240
ENSG00000092850	1	36084093	36088275	4182	+	3
ENSG00000092853	1	35720217	35769978	49761	-	364
ENSG00000092871	17	35005989	35089319	83330	-	1134
ENSG00000092929	17	75827224	75844785	17561	-	270
ENSG00000092931	17	76735864	76781449	45585	+	2703
ENSG00000092964	8	26514030	26658178	144148	+	51435
ENSG00000092969	1	218345335	218444619	99284	+	1438
ENSG00000092978	1	217426991	217631090	204099	-	2653
ENSG00000093000	22	45163924	45188017	24093	+	7944
ENSG00000093009	22	19479456	19520612	41156	+	404
ENSG00000093010	22	19941370	19969975	28605	+	34750
ENSG00000093072	22	17178789	17258235	79446	-	5614
ENSG00000093100	22	17787651	17811497	23846	-	20
ENSG00000093134	6	132722783	132736935	14152	-	4
ENSG00000093144	6	127288711	127343609	54898	-	8795
ENSG00000093167	3	37052625	37183689	131064	-	9659
[truncated: 60,711 more rows]
