# Supplementary material for: A human endothelial and adipose stem cell-based co-culture model for venous malformations
Source: Angiogenesis. 2026 May 3;29(3):30. doi: 10.1007/s10456-026-10045-9 (PMC13136223; doi:10.1007/s10456-026-10045-9)
Supplement: Supplementary file 5 — Supplementary RNAseq raw data [file 10456_2026_10045_MOESM5_ESM.zip › RNA seq Raw data/HUVECs_tsv_files/GFP_1.tsv]

id	count
ENSG00000000003	5011
ENSG00000000005	0
ENSG00000000419	3497
ENSG00000000457	718
ENSG00000000460	395
ENSG00000000938	18
ENSG00000000971	678
ENSG00000001036	7969
ENSG00000001084	2130
ENSG00000001167	3619
ENSG00000001460	775
ENSG00000001461	3008
ENSG00000001497	2708
ENSG00000001561	2487
ENSG00000001617	49241
ENSG00000001626	0
ENSG00000001629	6561
ENSG00000001630	1440
ENSG00000001631	693
ENSG00000002016	1327
ENSG00000002079	72
ENSG00000002330	943
ENSG00000002549	11807
ENSG00000002586	78436
ENSG00000002587	780
ENSG00000002726	0
ENSG00000002745	2
ENSG00000002746	0
ENSG00000002822	5
ENSG00000002834	43641
ENSG00000002919	3052
ENSG00000002933	0
ENSG00000003056	8486
ENSG00000003096	1712
ENSG00000003137	7
ENSG00000003147	3038
ENSG00000003249	6133
ENSG00000003393	7151
ENSG00000003400	7394
ENSG00000003402	17752
ENSG00000003436	14365
ENSG00000003509	1262
ENSG00000003756	8196
ENSG00000003987	134
ENSG00000003989	1204
ENSG00000004059	8408
ENSG00000004139	842
ENSG00000004142	10968
ENSG00000004399	216116
ENSG00000004455	9093
ENSG00000004468	27
ENSG00000004478	7919
ENSG00000004487	10160
ENSG00000004534	13188
ENSG00000004660	792
ENSG00000004700	5255
ENSG00000004766	2915
ENSG00000004776	207
ENSG00000004777	737
ENSG00000004779	4049
ENSG00000004799	1893
ENSG00000004809	84
ENSG00000004838	16
ENSG00000004846	4
ENSG00000004848	0
ENSG00000004864	3402
ENSG00000004866	2806
ENSG00000004897	9413
ENSG00000004939	0
ENSG00000004948	0
ENSG00000004961	3623
ENSG00000004975	4937
ENSG00000005001	0
ENSG00000005007	16277
ENSG00000005020	9338
ENSG00000005022	19817
ENSG00000005059	1365
ENSG00000005073	956
ENSG00000005075	3318
ENSG00000005100	4016
ENSG00000005102	1
ENSG00000005108	4486
ENSG00000005156	2918
ENSG00000005175	2509
ENSG00000005187	92
ENSG00000005189	314
ENSG00000005194	5907
ENSG00000005206	5184
ENSG00000005238	5676
ENSG00000005243	579
ENSG00000005249	12188
ENSG00000005302	7178
ENSG00000005339	10978
ENSG00000005379	13
ENSG00000005381	17
ENSG00000005421	4
ENSG00000005436	1277
ENSG00000005448	1792
ENSG00000005469	1664
ENSG00000005471	23
ENSG00000005483	7064
ENSG00000005486	6623
ENSG00000005513	46
ENSG00000005700	6799
ENSG00000005801	1950
ENSG00000005810	5614
ENSG00000005812	3334
ENSG00000005844	0
ENSG00000005882	1523
ENSG00000005884	14772
ENSG00000005889	2737
ENSG00000005893	28855
ENSG00000005961	107
ENSG00000005981	0
ENSG00000006007	8139
ENSG00000006015	3912
ENSG00000006016	1000
ENSG00000006025	5150
ENSG00000006042	11688
ENSG00000006047	1
ENSG00000006059	0
ENSG00000006062	810
ENSG00000006071	0
ENSG00000006116	0
ENSG00000006118	18859
ENSG00000006125	33960
ENSG00000006128	0
ENSG00000006194	1326
ENSG00000006210	311
ENSG00000006282	10694
ENSG00000006283	3
ENSG00000006327	5175
ENSG00000006377	0
ENSG00000006432	1
ENSG00000006451	48916
ENSG00000006453	153
ENSG00000006459	1569
ENSG00000006468	1474
ENSG00000006530	2667
ENSG00000006534	82
ENSG00000006555	0
ENSG00000006576	1993
ENSG00000006606	0
ENSG00000006607	2627
ENSG00000006611	0
ENSG00000006625	1114
ENSG00000006634	1003
ENSG00000006638	955
ENSG00000006652	869
ENSG00000006659	0
ENSG00000006695	1058
ENSG00000006704	1800
ENSG00000006712	6093
ENSG00000006715	8542
ENSG00000006740	49
ENSG00000006744	12380
ENSG00000006747	9
ENSG00000006756	2543
ENSG00000006757	713
ENSG00000006788	0
ENSG00000006831	11854
ENSG00000006837	39
ENSG00000007001	2
ENSG00000007038	23
ENSG00000007047	6682
ENSG00000007062	5
ENSG00000007080	6158
ENSG00000007129	417
ENSG00000007168	17176
ENSG00000007171	58
ENSG00000007174	6
ENSG00000007202	19405
ENSG00000007216	0
ENSG00000007237	158
ENSG00000007255	578
ENSG00000007264	0
ENSG00000007306	0
ENSG00000007312	7
ENSG00000007314	0
ENSG00000007341	1143
ENSG00000007350	1
ENSG00000007372	4
ENSG00000007376	3910
ENSG00000007384	45511
ENSG00000007392	7152
ENSG00000007402	17
ENSG00000007516	107
ENSG00000007520	4929
ENSG00000007541	5921
ENSG00000007545	2459
ENSG00000007866	163
ENSG00000007908	74
ENSG00000007923	4098
ENSG00000007933	10
ENSG00000007944	2075
ENSG00000007952	33
ENSG00000007968	174
ENSG00000008018	9771
ENSG00000008056	0
ENSG00000008083	4087
ENSG00000008086	1017
ENSG00000008118	5
ENSG00000008128	151
ENSG00000008130	9566
ENSG00000008196	0
ENSG00000008197	0
ENSG00000008226	3
ENSG00000008256	1214
ENSG00000008277	325
ENSG00000008282	9336
ENSG00000008283	15165
ENSG00000008294	13120
ENSG00000008300	267
ENSG00000008311	6986
ENSG00000008323	21
ENSG00000008324	969
ENSG00000008382	325
ENSG00000008394	7156
ENSG00000008405	3443
ENSG00000008438	8
ENSG00000008441	1676
ENSG00000008513	21390
ENSG00000008516	105
ENSG00000008517	8573
ENSG00000008710	12566
ENSG00000008735	14
ENSG00000008838	11082
ENSG00000008853	2638
ENSG00000008869	5133
ENSG00000008952	15703
ENSG00000008988	42220
ENSG00000009307	48490
ENSG00000009335	14543
ENSG00000009413	4703
ENSG00000009694	0
ENSG00000009709	0
ENSG00000009724	341
ENSG00000009765	0
ENSG00000009780	946
ENSG00000009790	4
ENSG00000009830	4744
ENSG00000009844	4142
ENSG00000009950	0
ENSG00000009954	11187
ENSG00000010017	4966
ENSG00000010030	25
ENSG00000010072	1970
ENSG00000010165	4391
ENSG00000010219	1874
ENSG00000010244	12294
ENSG00000010256	8536
ENSG00000010270	9136
ENSG00000010278	40911
ENSG00000010282	1
ENSG00000010292	5884
ENSG00000010295	9333
ENSG00000010310	1
ENSG00000010318	502
ENSG00000010319	391
ENSG00000010322	17095
ENSG00000010327	53249
ENSG00000010361	1032
ENSG00000010379	0
ENSG00000010404	1282
ENSG00000010438	912
ENSG00000010539	1291
ENSG00000010610	1
ENSG00000010626	229
ENSG00000010671	2
ENSG00000010704	574
ENSG00000010803	2934
ENSG00000010810	28006
ENSG00000010818	1292
ENSG00000010932	0
ENSG00000011007	10215
ENSG00000011009	9552
ENSG00000011021	6558
ENSG00000011028	8218
ENSG00000011052	0
ENSG00000011083	0
ENSG00000011105	26144
ENSG00000011114	5610
ENSG00000011132	2363
ENSG00000011143	1003
ENSG00000011198	1518
ENSG00000011201	26
ENSG00000011243	5838
ENSG00000011258	2157
ENSG00000011260	3174
ENSG00000011275	7957
ENSG00000011295	5045
ENSG00000011304	38464
ENSG00000011332	162
ENSG00000011347	34
ENSG00000011376	2687
ENSG00000011405	12623
ENSG00000011422	10427
ENSG00000011426	2509
ENSG00000011451	11181
ENSG00000011454	8382
ENSG00000011465	2941
ENSG00000011478	1878
ENSG00000011485	7866
ENSG00000011523	6785
ENSG00000011566	7467
ENSG00000011590	3
ENSG00000011600	0
ENSG00000011638	3052
ENSG00000011677	1
ENSG00000012048	1199
ENSG00000012061	4065
ENSG00000012124	1
ENSG00000012171	234
ENSG00000012174	2829
ENSG00000012211	1725
ENSG00000012223	6
ENSG00000012232	23713
ENSG00000012504	0
ENSG00000012660	20434
ENSG00000012779	28
ENSG00000012817	5489
ENSG00000012822	7840
ENSG00000012963	2619
ENSG00000012983	8703
ENSG00000013016	2085
ENSG00000013275	9802
ENSG00000013288	12130
ENSG00000013293	3
ENSG00000013297	4522
ENSG00000013306	10961
ENSG00000013364	17728
ENSG00000013374	4037
ENSG00000013375	7553
ENSG00000013392	1368
ENSG00000013441	6619
ENSG00000013503	1468
ENSG00000013523	4279
ENSG00000013561	4205
ENSG00000013563	2268
ENSG00000013573	4986
ENSG00000013583	6492
ENSG00000013588	1094
ENSG00000013619	2773
ENSG00000013725	4
ENSG00000013810	4977
ENSG00000014123	4020
ENSG00000014138	539
ENSG00000014164	2746
ENSG00000014216	23373
ENSG00000014257	0
ENSG00000014641	5794
ENSG00000014824	5337
ENSG00000014914	1570
ENSG00000014919	2051
ENSG00000015133	14951
ENSG00000015153	1470
ENSG00000015171	7458
ENSG00000015285	16
ENSG00000015413	99
ENSG00000015475	3303
ENSG00000015479	274
ENSG00000015520	0
ENSG00000015532	5566
ENSG00000015568	339
ENSG00000015592	0
ENSG00000015676	15402
ENSG00000016082	17
ENSG00000016391	3
ENSG00000016402	0
ENSG00000016490	0
ENSG00000016602	0
ENSG00000016864	8454
ENSG00000017260	16693
ENSG00000017427	54
ENSG00000017483	1454
ENSG00000017797	11631
ENSG00000018189	3310
ENSG00000018236	3
ENSG00000018280	42
ENSG00000018408	36451
ENSG00000018510	10951
ENSG00000018607	0
ENSG00000018610	1596
ENSG00000018625	0
ENSG00000018699	1332
ENSG00000018869	290
ENSG00000019102	283
ENSG00000019144	23418
ENSG00000019169	1
ENSG00000019186	0
ENSG00000019485	1691
ENSG00000019505	1
ENSG00000019549	673
ENSG00000019582	19
ENSG00000019991	33
ENSG00000019995	1800
ENSG00000020129	4117
ENSG00000020181	10540
ENSG00000020219	0
ENSG00000020256	3045
ENSG00000020426	1372
ENSG00000020577	8163
ENSG00000020633	0
ENSG00000020922	1684
ENSG00000021300	22
ENSG00000021355	3071
ENSG00000021461	0
ENSG00000021488	0
ENSG00000021574	3014
ENSG00000021645	108
ENSG00000021762	3407
ENSG00000021776	5880
ENSG00000021826	68
ENSG00000021852	0
ENSG00000022267	5303
ENSG00000022277	5630
ENSG00000022355	0
ENSG00000022556	2
ENSG00000022567	184
ENSG00000022840	15073
ENSG00000022976	638
ENSG00000023041	5505
ENSG00000023171	1421
ENSG00000023191	25002
ENSG00000023228	6470
ENSG00000023287	5119
ENSG00000023318	7354
ENSG00000023330	6367
ENSG00000023445	79
ENSG00000023516	7973
ENSG00000023572	1770
ENSG00000023608	997
ENSG00000023697	4042
ENSG00000023734	14968
ENSG00000023839	203
ENSG00000023892	66
ENSG00000023902	18678
ENSG00000023909	7149
ENSG00000024048	4167
ENSG00000024422	44603
ENSG00000024526	656
ENSG00000024862	830
ENSG00000025039	376
ENSG00000025156	1288
ENSG00000025293	5608
ENSG00000025423	3
ENSG00000025434	442
ENSG00000025708	161
ENSG00000025770	2303
ENSG00000025772	4503
ENSG00000025796	10436
ENSG00000025800	10841
ENSG00000026025	208172
ENSG00000026036	511
ENSG00000026103	1770
ENSG00000026297	627
ENSG00000026508	3336
ENSG00000026559	62
ENSG00000026652	2342
ENSG00000026751	0
ENSG00000026950	2529
ENSG00000027001	1463
ENSG00000027075	15044
ENSG00000027644	2
ENSG00000027697	10862
ENSG00000027847	4958
ENSG00000027869	9
ENSG00000028116	1813
ENSG00000028137	5110
ENSG00000028203	8328
ENSG00000028277	442
ENSG00000028310	5547
ENSG00000028528	9605
ENSG00000028839	1306
ENSG00000029153	4237
ENSG00000029363	10400
ENSG00000029364	7675
ENSG00000029534	11
ENSG00000029559	4
ENSG00000029639	566
ENSG00000029725	2637
ENSG00000029993	2437
ENSG00000030066	4284
ENSG00000030110	3309
ENSG00000030304	0
ENSG00000030419	39
ENSG00000030582	129264
ENSG00000031003	2279
ENSG00000031081	14735
ENSG00000031691	343
ENSG00000031698	17642
ENSG00000031823	7080
ENSG00000032219	2881
ENSG00000032389	2757
ENSG00000032444	23651
ENSG00000032742	1046
ENSG00000033011	2660
ENSG00000033030	3003
ENSG00000033050	1701
ENSG00000033100	24444
ENSG00000033122	79
ENSG00000033170	2920
ENSG00000033178	7928
ENSG00000033327	9488
ENSG00000033627	8533
ENSG00000033800	2570
ENSG00000033867	13691
ENSG00000034053	2825
ENSG00000034152	13720
ENSG00000034239	0
ENSG00000034510	106766
ENSG00000034533	629
ENSG00000034677	28430
ENSG00000034693	966
ENSG00000034713	6132
ENSG00000034971	0
ENSG00000035115	1687
ENSG00000035141	3068
ENSG00000035403	35670
ENSG00000035499	228
ENSG00000035664	3278
ENSG00000035681	4932
ENSG00000035687	10371
ENSG00000035720	1
ENSG00000035862	112602
ENSG00000035928	6451
ENSG00000036054	4313
ENSG00000036257	6670
ENSG00000036448	10
ENSG00000036473	1
ENSG00000036530	8
ENSG00000036549	4392
ENSG00000036565	1
ENSG00000036672	19
ENSG00000036828	0
ENSG00000037042	2506
ENSG00000037241	1718
ENSG00000037280	9576
ENSG00000037474	9381
ENSG00000037637	2926
ENSG00000037749	8703
ENSG00000037757	1839
ENSG00000037897	701
ENSG00000037965	157
ENSG00000038002	1064
ENSG00000038210	2516
ENSG00000038219	5870
ENSG00000038274	9106
ENSG00000038295	1032
ENSG00000038358	8607
ENSG00000038382	21713
ENSG00000038427	2134
ENSG00000038532	4930
ENSG00000038945	715
ENSG00000039068	0
ENSG00000039123	5515
ENSG00000039139	42
ENSG00000039319	5437
ENSG00000039523	17874
ENSG00000039537	1
ENSG00000039560	26183
ENSG00000039600	31
ENSG00000039650	4529
ENSG00000039987	0
ENSG00000040199	1227
ENSG00000040275	1954
ENSG00000040341	5016
ENSG00000040487	2300
ENSG00000040531	4959
ENSG00000040608	21
ENSG00000040633	6141
ENSG00000040731	6
ENSG00000040933	4404
ENSG00000041353	3
ENSG00000041357	10230
ENSG00000041515	1
ENSG00000041802	9637
ENSG00000041880	2126
ENSG00000041982	116
ENSG00000041988	1127
ENSG00000042062	9
ENSG00000042088	1314
ENSG00000042286	1295
ENSG00000042304	0
ENSG00000042317	831
ENSG00000042429	368
ENSG00000042445	9208
ENSG00000042493	2338
ENSG00000042753	15160
ENSG00000042781	7
ENSG00000042813	0
ENSG00000042832	5
ENSG00000042980	2
ENSG00000043039	0
ENSG00000043093	2680
ENSG00000043143	5084
ENSG00000043355	0
ENSG00000043462	207
ENSG00000043514	1600
ENSG00000043591	13
ENSG00000044012	0
ENSG00000044090	7074
ENSG00000044115	53918
ENSG00000044446	1348
ENSG00000044459	871
ENSG00000044524	1
ENSG00000044574	94877
ENSG00000046604	1
ENSG00000046647	1699
ENSG00000046651	1901
ENSG00000046653	21
ENSG00000046774	0
ENSG00000046889	7746
ENSG00000047056	6407
ENSG00000047188	5929
ENSG00000047230	1942
ENSG00000047249	5788
ENSG00000047315	10440
ENSG00000047346	7653
ENSG00000047365	1
ENSG00000047410	13137
ENSG00000047457	2
ENSG00000047578	3315
ENSG00000047579	6841
ENSG00000047597	0
ENSG00000047617	2614
ENSG00000047621	1734
ENSG00000047634	1802
ENSG00000047644	8704
ENSG00000047648	982
ENSG00000047662	12
ENSG00000047849	50642
ENSG00000047932	5213
ENSG00000047936	6
ENSG00000048028	3731
ENSG00000048052	1237
ENSG00000048140	9754
ENSG00000048162	1075
ENSG00000048342	1566
ENSG00000048392	12870
ENSG00000048405	2928
ENSG00000048462	0
ENSG00000048471	3042
ENSG00000048540	46
ENSG00000048544	3997
ENSG00000048545	0
ENSG00000048649	5947
ENSG00000048707	5336
ENSG00000048740	6578
ENSG00000048828	17735
ENSG00000048991	3377
ENSG00000049089	41
ENSG00000049130	7587
ENSG00000049167	868
ENSG00000049192	2999
ENSG00000049239	8415
ENSG00000049245	18530
ENSG00000049246	319
ENSG00000049247	0
ENSG00000049249	3
ENSG00000049283	546
ENSG00000049323	6922
ENSG00000049449	10108
ENSG00000049540	666
ENSG00000049541	1252
ENSG00000049618	7585
ENSG00000049656	16626
ENSG00000049759	8723
ENSG00000049768	17
ENSG00000049769	210
ENSG00000049860	23787
ENSG00000049883	1051
ENSG00000050030	0
ENSG00000050130	4634
ENSG00000050165	74263
ENSG00000050327	62
ENSG00000050344	4029
ENSG00000050393	3228
ENSG00000050405	9683
ENSG00000050426	2794
ENSG00000050438	1100
ENSG00000050555	0
ENSG00000050628	18
ENSG00000050730	5
ENSG00000050748	5477
ENSG00000050767	1
ENSG00000050820	23845
ENSG00000051009	5052
ENSG00000051108	7441
ENSG00000051128	20901
ENSG00000051180	1050
ENSG00000051341	428
ENSG00000051382	3243
ENSG00000051523	2876
ENSG00000051596	2274
ENSG00000051620	4198
ENSG00000051825	1532
ENSG00000052126	997
ENSG00000052344	1
ENSG00000052723	4195
ENSG00000052749	2526
ENSG00000052795	2492
ENSG00000052802	22740
ENSG00000052841	10362
ENSG00000052850	1
ENSG00000053108	6
ENSG00000053254	3548
ENSG00000053328	0
ENSG00000053371	3637
ENSG00000053372	3781
ENSG00000053438	211
ENSG00000053501	1158
ENSG00000053524	79
ENSG00000053702	129
ENSG00000053747	2319
ENSG00000053770	3719
ENSG00000053900	2103
ENSG00000053918	0
ENSG00000054116	6093
ENSG00000054118	20582
ENSG00000054148	3621
ENSG00000054179	6
ENSG00000054219	696
ENSG00000054267	5103
ENSG00000054277	195
ENSG00000054282	1974
ENSG00000054356	18
ENSG00000054392	279
ENSG00000054523	9917
ENSG00000054598	1820
ENSG00000054611	3512
ENSG00000054654	2206
ENSG00000054690	12
ENSG00000054793	6372
ENSG00000054796	0
ENSG00000054803	0
ENSG00000054938	4
ENSG00000054965	4330
ENSG00000054967	2219
ENSG00000054983	4176
ENSG00000055044	3148
ENSG00000055070	12704
ENSG00000055118	2
ENSG00000055130	9290
ENSG00000055147	2701
ENSG00000055163	2358
ENSG00000055208	9024
ENSG00000055211	6891
ENSG00000055332	7140
ENSG00000055483	6585
ENSG00000055609	7652
ENSG00000055732	4
ENSG00000055813	862
ENSG00000055917	12487
ENSG00000055950	3712
ENSG00000055955	4
ENSG00000055957	4
ENSG00000056050	2036
ENSG00000056097	12451
ENSG00000056277	537
ENSG00000056291	591
ENSG00000056487	0
ENSG00000056558	370
ENSG00000056586	12185
ENSG00000056736	199
ENSG00000056972	2508
ENSG00000056998	9
ENSG00000057019	3873
ENSG00000057149	0
ENSG00000057252	4604
ENSG00000057294	1170
ENSG00000057468	51
ENSG00000057593	0
ENSG00000057608	29403
ENSG00000057657	8419
ENSG00000057663	5303
ENSG00000057704	8667
ENSG00000057757	3717
ENSG00000057935	3728
ENSG00000058056	1361
ENSG00000058063	7777
ENSG00000058085	3357
ENSG00000058091	821
ENSG00000058262	47657
ENSG00000058272	7817
ENSG00000058335	2
ENSG00000058404	1152
ENSG00000058453	3377
ENSG00000058600	3940
ENSG00000058668	23784
ENSG00000058673	38
ENSG00000058729	1930
ENSG00000058799	4406
ENSG00000058804	2088
ENSG00000058866	3
ENSG00000059122	9822
ENSG00000059145	1480
ENSG00000059377	23
ENSG00000059378	2419
ENSG00000059573	12570
ENSG00000059588	2176
ENSG00000059691	1766
ENSG00000059728	1900
ENSG00000059758	14603
ENSG00000059769	868
ENSG00000059804	5874
ENSG00000059915	29
ENSG00000060069	4818
ENSG00000060138	37271
ENSG00000060140	1347
ENSG00000060237	16207
ENSG00000060303	0
ENSG00000060339	8107
ENSG00000060491	5391
ENSG00000060558	82
ENSG00000060566	4
ENSG00000060642	754
ENSG00000060656	5441
ENSG00000060688	3254
ENSG00000060709	0
ENSG00000060718	443
ENSG00000060749	4192
ENSG00000060762	1695
ENSG00000060971	3515
ENSG00000060982	26604
ENSG00000061273	35413
ENSG00000061337	3
ENSG00000061455	9
ENSG00000061492	0
ENSG00000061656	509
ENSG00000061676	29873
ENSG00000061794	4407
ENSG00000061918	361
ENSG00000061936	5415
ENSG00000061938	13625
ENSG00000061987	4422
ENSG00000062038	0
ENSG00000062096	0
ENSG00000062194	5656
ENSG00000062282	79
ENSG00000062370	531
ENSG00000062485	13505
ENSG00000062524	4
ENSG00000062582	5
ENSG00000062598	4187
ENSG00000062650	6681
ENSG00000062716	11325
ENSG00000062725	5169
ENSG00000062822	4180
ENSG00000063015	4
ENSG00000063046	41627
ENSG00000063127	45
ENSG00000063169	3610
ENSG00000063176	2510
ENSG00000063177	39847
ENSG00000063180	1104
ENSG00000063241	3166
ENSG00000063244	18830
ENSG00000063245	20885
ENSG00000063322	3503
ENSG00000063438	21
ENSG00000063515	4
ENSG00000063587	1995
ENSG00000063601	3325
ENSG00000063660	3309
ENSG00000063761	617
ENSG00000063854	5682
ENSG00000063978	6817
ENSG00000064012	1371
ENSG00000064042	4351
ENSG00000064102	2884
ENSG00000064115	9905
ENSG00000064195	1
ENSG00000064199	97
ENSG00000064201	1
ENSG00000064205	81
ENSG00000064218	0
ENSG00000064225	6582
ENSG00000064270	17
ENSG00000064300	0
ENSG00000064309	260
ENSG00000064313	4500
ENSG00000064393	4698
ENSG00000064419	5995
ENSG00000064489	1
ENSG00000064490	2720
ENSG00000064545	2200
ENSG00000064547	510
ENSG00000064601	24685
ENSG00000064607	11591
ENSG00000064651	36811
ENSG00000064652	873
ENSG00000064655	6
ENSG00000064666	13949
ENSG00000064687	4064
ENSG00000064692	1855
ENSG00000064703	3040
ENSG00000064726	8421
ENSG00000064763	4183
ENSG00000064787	5
ENSG00000064835	0
ENSG00000064886	1
ENSG00000064932	11382
ENSG00000064933	2130
ENSG00000064961	5683
ENSG00000064989	31785
ENSG00000064995	4239
ENSG00000064999	8579
ENSG00000065000	29104
ENSG00000065029	3527
ENSG00000065054	15819
ENSG00000065057	1362
ENSG00000065060	2191
ENSG00000065135	12626
ENSG00000065150	14395
ENSG00000065154	11284
ENSG00000065183	3302
ENSG00000065243	6486
ENSG00000065268	3902
ENSG00000065308	37068
ENSG00000065320	48
ENSG00000065325	0
ENSG00000065328	601
ENSG00000065357	6464
ENSG00000065361	5
ENSG00000065371	0
ENSG00000065413	520
ENSG00000065427	11461
ENSG00000065457	2448
ENSG00000065485	14206
ENSG00000065491	2780
ENSG00000065518	5539
ENSG00000065526	7688
ENSG00000065534	2355
ENSG00000065548	7639
ENSG00000065559	3078
ENSG00000065600	1937
ENSG00000065609	32
ENSG00000065613	8896
ENSG00000065615	1170
ENSG00000065618	29
ENSG00000065621	73
ENSG00000065665	854
ENSG00000065675	38
ENSG00000065717	9602
ENSG00000065802	2817
ENSG00000065809	14253
ENSG00000065833	3939
ENSG00000065882	7787
ENSG00000065883	7068
ENSG00000065911	6023
ENSG00000065923	4376
ENSG00000065970	3533
ENSG00000065978	83786
ENSG00000065989	1018
ENSG00000066027	7777
ENSG00000066032	0
ENSG00000066044	11438
ENSG00000066056	93927
ENSG00000066084	5706
ENSG00000066117	11783
ENSG00000066135	2338
ENSG00000066136	3221
ENSG00000066185	27
ENSG00000066230	262
ENSG00000066248	10
ENSG00000066279	1393
ENSG00000066294	0
ENSG00000066322	17258
ENSG00000066336	5
ENSG00000066379	568
ENSG00000066382	0
ENSG00000066405	15
ENSG00000066422	2865
ENSG00000066427	1838
ENSG00000066455	6665
ENSG00000066468	2
ENSG00000066557	2263
ENSG00000066583	3898
ENSG00000066629	3744
ENSG00000066651	641
ENSG00000066654	3880
ENSG00000066697	4554
ENSG00000066735	1262
ENSG00000066739	3346
ENSG00000066777	6666
ENSG00000066813	0
ENSG00000066827	1113
ENSG00000066855	2208
ENSG00000066923	229
ENSG00000066926	2621
ENSG00000066933	2849
ENSG00000067048	9753
ENSG00000067057	35376
ENSG00000067064	9777
ENSG00000067066	9223
ENSG00000067082	67544
ENSG00000067113	1509
ENSG00000067141	278
ENSG00000067167	30771
ENSG00000067177	1176
ENSG00000067182	20216
ENSG00000067191	1136
ENSG00000067208	3389
ENSG00000067221	1877
ENSG00000067225	77953
ENSG00000067248	4460
ENSG00000067334	5531
ENSG00000067365	1913
ENSG00000067369	7421
ENSG00000067445	1496
ENSG00000067533	2118
ENSG00000067560	35533
ENSG00000067596	7772
ENSG00000067601	0
ENSG00000067606	15
ENSG00000067646	1343
ENSG00000067704	10940
ENSG00000067715	3685
ENSG00000067798	1471
ENSG00000067829	4731
ENSG00000067836	604
ENSG00000067840	17
ENSG00000067842	0
ENSG00000067900	10392
ENSG00000067955	5661
ENSG00000067992	1288
ENSG00000068001	50388
ENSG00000068024	1739
ENSG00000068028	4191
ENSG00000068078	23
ENSG00000068079	748
ENSG00000068097	2471
ENSG00000068120	8189
ENSG00000068137	3864
ENSG00000068305	7923
ENSG00000068308	7844
ENSG00000068323	8915
ENSG00000068354	2375
ENSG00000068366	10120
ENSG00000068383	4117
ENSG00000068394	2711
ENSG00000068400	9035
ENSG00000068438	4943
ENSG00000068489	2540
ENSG00000068615	180
ENSG00000068650	16681
ENSG00000068654	7088
ENSG00000068697	41115
ENSG00000068724	4050
ENSG00000068745	6288
ENSG00000068781	0
ENSG00000068784	1477
ENSG00000068796	6009
ENSG00000068831	493
ENSG00000068878	9280
ENSG00000068885	801
ENSG00000068903	9288
ENSG00000068912	9394
ENSG00000068971	5529
ENSG00000068976	9
ENSG00000068985	0
ENSG00000069011	55
ENSG00000069018	0
ENSG00000069020	17633
ENSG00000069122	113220
ENSG00000069188	1
ENSG00000069206	0
ENSG00000069248	5161
ENSG00000069275	20886
ENSG00000069329	15727
ENSG00000069345	7468
ENSG00000069399	1360
ENSG00000069424	422
ENSG00000069431	13
ENSG00000069482	212
ENSG00000069493	312
ENSG00000069509	1176
ENSG00000069535	0
ENSG00000069667	1992
ENSG00000069696	11
ENSG00000069702	1138
ENSG00000069764	22
ENSG00000069812	544
ENSG00000069849	25344
ENSG00000069869	6768
ENSG00000069943	687
ENSG00000069956	5888
ENSG00000069966	1093
ENSG00000069974	4347
ENSG00000069998	3788
ENSG00000070010	7400
ENSG00000070018	5461
ENSG00000070019	0
ENSG00000070031	0
ENSG00000070047	10138
ENSG00000070061	5979
ENSG00000070081	8672
ENSG00000070087	8588
ENSG00000070159	1
ENSG00000070182	5
ENSG00000070190	0
ENSG00000070193	0
ENSG00000070214	16535
ENSG00000070269	1358
ENSG00000070366	3330
ENSG00000070367	10329
ENSG00000070371	486
ENSG00000070388	2
ENSG00000070404	1009
ENSG00000070413	12924
ENSG00000070423	5837
ENSG00000070444	2380
ENSG00000070476	1731
ENSG00000070495	4588
ENSG00000070501	803
ENSG00000070526	11
ENSG00000070540	3865
ENSG00000070601	2
ENSG00000070610	13984
ENSG00000070614	73061
ENSG00000070669	88
ENSG00000070718	2393
ENSG00000070729	0
ENSG00000070731	5
ENSG00000070748	0
ENSG00000070756	117592
ENSG00000070759	174
ENSG00000070761	2967
ENSG00000070770	7889
ENSG00000070778	3995
ENSG00000070785	1833
ENSG00000070808	1
ENSG00000070814	6032
ENSG00000070831	239
ENSG00000070882	11411
ENSG00000070886	0
ENSG00000070915	0
ENSG00000070950	897
ENSG00000070961	10699
ENSG00000070985	0
ENSG00000071051	4089
ENSG00000071054	67548
ENSG00000071073	17754
ENSG00000071082	44193
ENSG00000071127	77885
ENSG00000071189	3756
ENSG00000071203	0
ENSG00000071205	2983
ENSG00000071242	38491
ENSG00000071243	1244
ENSG00000071246	92423
ENSG00000071282	2206
ENSG00000071462	3383
ENSG00000071537	17991
ENSG00000071539	1361
ENSG00000071553	45369
ENSG00000071564	18052
ENSG00000071575	1756
ENSG00000071626	11931
ENSG00000071655	6783
ENSG00000071677	0
ENSG00000071794	1798
ENSG00000071859	14529
ENSG00000071889	3743
ENSG00000071894	21499
ENSG00000071909	6
ENSG00000071967	4773
ENSG00000071991	0
ENSG00000071994	4563
ENSG00000072041	199
ENSG00000072042	7061
ENSG00000072062	13021
ENSG00000072071	1250
ENSG00000072080	0
ENSG00000072110	52194
ENSG00000072121	5523
ENSG00000072133	160
ENSG00000072134	6626
ENSG00000072135	3216
ENSG00000072163	2368
ENSG00000072182	6
ENSG00000072195	107
ENSG00000072201	1321
ENSG00000072210	5934
ENSG00000072274	16454
ENSG00000072310	5398
ENSG00000072315	0
ENSG00000072364	11515
ENSG00000072401	2328
ENSG00000072415	3136
ENSG00000072422	6464
ENSG00000072501	8790
ENSG00000072506	4157
ENSG00000072518	5597
ENSG00000072571	772
ENSG00000072609	8221
ENSG00000072657	0
ENSG00000072682	9003
ENSG00000072694	0
ENSG00000072736	2150
ENSG00000072756	1836
ENSG00000072778	34460
ENSG00000072786	16506
ENSG00000072803	6589
ENSG00000072818	95
ENSG00000072832	1133
ENSG00000072840	2784
ENSG00000072849	3636
ENSG00000072858	2
ENSG00000072864	2986
ENSG00000072952	320
ENSG00000072954	336
ENSG00000072958	8706
ENSG00000073008	18703
ENSG00000073050	2151
ENSG00000073060	4496
ENSG00000073067	2
ENSG00000073111	1496
ENSG00000073146	1127
ENSG00000073150	474
ENSG00000073169	3232
ENSG00000073282	0
ENSG00000073331	1075
ENSG00000073350	690
ENSG00000073417	5152
ENSG00000073464	2155
ENSG00000073536	1825
ENSG00000073578	817
ENSG00000073584	533
ENSG00000073598	1
ENSG00000073605	433
ENSG00000073614	6602
ENSG00000073670	23
ENSG00000073711	3597
ENSG00000073712	16572
ENSG00000073734	27
ENSG00000073737	126
ENSG00000073754	0
ENSG00000073756	687
ENSG00000073792	10344
ENSG00000073803	1367
ENSG00000073849	7371
ENSG00000073861	0
ENSG00000073905	41
ENSG00000073910	6405
ENSG00000073921	31911
ENSG00000073969	3541
ENSG00000074047	35
ENSG00000074054	9625
ENSG00000074071	4315
ENSG00000074181	1542
ENSG00000074201	5031
ENSG00000074211	89
ENSG00000074219	2861
ENSG00000074266	1857
ENSG00000074276	43
ENSG00000074317	827
ENSG00000074319	4733
ENSG00000074356	6847
ENSG00000074370	17
ENSG00000074410	214
ENSG00000074416	19508
ENSG00000074527	13443
ENSG00000074582	2617
ENSG00000074590	22005
ENSG00000074603	5976
ENSG00000074621	1361
ENSG00000074657	8683
ENSG00000074660	22906
ENSG00000074695	19341
ENSG00000074696	10715
ENSG00000074706	14
ENSG00000074755	8141
ENSG00000074771	0
ENSG00000074800	91343
ENSG00000074803	1
ENSG00000074842	20231
ENSG00000074855	3888
ENSG00000074935	2370
ENSG00000074964	865
ENSG00000074966	3
ENSG00000075035	0
ENSG00000075043	0
ENSG00000075073	75
ENSG00000075089	1412
ENSG00000075131	531
ENSG00000075142	6216
ENSG00000075151	12570
ENSG00000075188	1102
ENSG00000075213	743
ENSG00000075218	1353
ENSG00000075223	275
ENSG00000075234	3439
ENSG00000075239	2327
ENSG00000075240	2891
ENSG00000075275	498
ENSG00000075290	19
ENSG00000075292	9728
ENSG00000075303	1948
ENSG00000075336	2018
ENSG00000075340	1
ENSG00000075388	0
ENSG00000075391	7837
ENSG00000075399	3648
ENSG00000075407	1958
ENSG00000075413	10029
ENSG00000075415	36251
ENSG00000075420	32574
ENSG00000075426	26736
ENSG00000075429	0
ENSG00000075461	0
ENSG00000075539	6287
ENSG00000075568	8125
ENSG00000075618	159209
ENSG00000075624	610318
ENSG00000075643	354
ENSG00000075651	12620
ENSG00000075673	0
ENSG00000075702	844
ENSG00000075711	6096
ENSG00000075785	34345
ENSG00000075790	150
ENSG00000075826	2905
ENSG00000075856	5149
ENSG00000075884	0
ENSG00000075886	19
ENSG00000075891	0
ENSG00000075914	2258
ENSG00000075945	3355
ENSG00000075975	2294
ENSG00000076003	2538
ENSG00000076043	3561
ENSG00000076053	2061
ENSG00000076067	16313
ENSG00000076108	16836
ENSG00000076201	14851
ENSG00000076242	3145
ENSG00000076248	3691
ENSG00000076258	112
ENSG00000076321	3212
ENSG00000076344	245
ENSG00000076351	1128
ENSG00000076356	77460
ENSG00000076382	1272
ENSG00000076513	4181
ENSG00000076554	2089
ENSG00000076555	1906
ENSG00000076604	6039
ENSG00000076641	60
ENSG00000076650	908
ENSG00000076662	3
ENSG00000076685	2790
ENSG00000076706	411911
ENSG00000076716	114
ENSG00000076770	640
ENSG00000076826	15
ENSG00000076864	25
ENSG00000076924	6042
ENSG00000076928	19071
ENSG00000076944	671
ENSG00000076984	4100
ENSG00000077009	0
ENSG00000077044	4722
ENSG00000077063	27
ENSG00000077080	0
ENSG00000077092	139
ENSG00000077097	10410
ENSG00000077147	32217
ENSG00000077150	3998
ENSG00000077152	807
ENSG00000077157	854
ENSG00000077232	35812
ENSG00000077235	15660
ENSG00000077238	16701
ENSG00000077254	5464
ENSG00000077264	1
ENSG00000077274	0
ENSG00000077279	0
ENSG00000077312	3112
ENSG00000077327	0
ENSG00000077348	491
ENSG00000077380	18025
ENSG00000077420	108
ENSG00000077454	2180
ENSG00000077458	2121
ENSG00000077463	2336
ENSG00000077498	1
ENSG00000077514	1779
ENSG00000077522	23
ENSG00000077549	24831
ENSG00000077585	1494
ENSG00000077616	159
ENSG00000077684	3258
ENSG00000077713	2368
ENSG00000077721	8283
ENSG00000077782	25598
ENSG00000077800	1
ENSG00000077935	11
ENSG00000077942	2282
ENSG00000077943	5
ENSG00000077984	2
ENSG00000078018	1411
ENSG00000078043	3157
ENSG00000078053	226
ENSG00000078061	6774
ENSG00000078070	1423
ENSG00000078081	435
ENSG00000078098	454
ENSG00000078114	286
ENSG00000078124	2092
ENSG00000078140	8788
ENSG00000078142	3863
ENSG00000078177	1116
ENSG00000078237	2785
ENSG00000078246	4305
ENSG00000078269	6198
ENSG00000078295	1
ENSG00000078304	7022
ENSG00000078319	0
ENSG00000078328	0
ENSG00000078369	60731
ENSG00000078399	2888
ENSG00000078401	29075
ENSG00000078403	4787
ENSG00000078487	58
ENSG00000078549	28
ENSG00000078579	1
ENSG00000078589	0
ENSG00000078596	609
ENSG00000078618	11805
ENSG00000078668	9341
ENSG00000078674	10882
ENSG00000078687	1844
ENSG00000078699	2667
ENSG00000078725	8
ENSG00000078747	3553
ENSG00000078795	0
ENSG00000078804	7111
ENSG00000078808	49125
ENSG00000078814	40
ENSG00000078898	0
ENSG00000078900	5
ENSG00000078902	10106
ENSG00000078967	565
ENSG00000079101	0
ENSG00000079102	1529
ENSG00000079112	6
ENSG00000079134	2292
ENSG00000079150	2487
ENSG00000079156	692
ENSG00000079215	11
ENSG00000079246	30008
ENSG00000079257	25470
ENSG00000079263	24
ENSG00000079277	3096
ENSG00000079308	17927
ENSG00000079313	5450
ENSG00000079332	16661
ENSG00000079335	2673
ENSG00000079337	6607
ENSG00000079385	307
ENSG00000079387	1978
ENSG00000079393	0
ENSG00000079432	27815
ENSG00000079435	249
ENSG00000079459	27014
ENSG00000079462	1005
ENSG00000079482	1617
ENSG00000079557	0
ENSG00000079616	1805
ENSG00000079689	0
ENSG00000079691	1147
ENSG00000079739	2446
ENSG00000079785	13456
ENSG00000079805	23413
ENSG00000079819	11846
ENSG00000079841	22
ENSG00000079931	76
ENSG00000079950	10283
ENSG00000079974	1946
ENSG00000079999	8938
ENSG00000080007	73
ENSG00000080031	131
ENSG00000080166	0
ENSG00000080189	3356
ENSG00000080200	2701
ENSG00000080224	8
ENSG00000080293	1
ENSG00000080298	1247
ENSG00000080345	6705
ENSG00000080371	6407
ENSG00000080493	5
ENSG00000080503	12217
ENSG00000080511	0
ENSG00000080546	4099
ENSG00000080561	6775
ENSG00000080572	0
ENSG00000080573	899
ENSG00000080603	429
ENSG00000080608	3962
ENSG00000080618	7
ENSG00000080644	17
ENSG00000080709	144
ENSG00000080802	2534
ENSG00000080815	7832
ENSG00000080819	2719
ENSG00000080822	8565
ENSG00000080823	349
ENSG00000080824	68763
ENSG00000080839	916
ENSG00000080845	18670
ENSG00000080854	81
ENSG00000080910	0
ENSG00000080947	31
ENSG00000080986	733
ENSG00000081014	1105
ENSG00000081019	1586
ENSG00000081026	1448
ENSG00000081041	189
ENSG00000081051	0
ENSG00000081052	9
ENSG00000081059	26
ENSG00000081087	8631
ENSG00000081138	0
ENSG00000081148	118
ENSG00000081154	11444
ENSG00000081177	4101
ENSG00000081181	925
ENSG00000081189	7677
ENSG00000081237	2
ENSG00000081248	0
ENSG00000081277	34
ENSG00000081307	3423
ENSG00000081320	1605
ENSG00000081377	100
ENSG00000081386	1143
ENSG00000081479	0
ENSG00000081665	392
ENSG00000081692	354
ENSG00000081721	1297
ENSG00000081760	3384
ENSG00000081791	9053
ENSG00000081800	0
ENSG00000081803	3192
ENSG00000081818	127
ENSG00000081842	31
ENSG00000081853	566
ENSG00000081870	934
ENSG00000081913	1725
ENSG00000081923	10155
ENSG00000081985	29
ENSG00000082014	429
ENSG00000082068	2314
ENSG00000082074	360
ENSG00000082126	4195
ENSG00000082146	2169
ENSG00000082153	25184
ENSG00000082175	11
ENSG00000082196	22
ENSG00000082212	4264
ENSG00000082213	5819
ENSG00000082258	4493
ENSG00000082269	1819
ENSG00000082293	0
ENSG00000082397	7952
ENSG00000082438	5545
ENSG00000082458	182
ENSG00000082482	68
ENSG00000082497	425
ENSG00000082512	4535
ENSG00000082515	3910
ENSG00000082516	2548
ENSG00000082556	0
ENSG00000082641	49830
ENSG00000082684	2
ENSG00000082701	10146
ENSG00000082781	24660
ENSG00000082805	9307
ENSG00000082898	17525
ENSG00000082929	0
ENSG00000082996	4094
ENSG00000083067	17
ENSG00000083093	1398
ENSG00000083097	1373
ENSG00000083099	2734
ENSG00000083123	1540
ENSG00000083168	7021
ENSG00000083223	3646
ENSG00000083290	1855
ENSG00000083307	0
ENSG00000083312	46684
ENSG00000083444	109338
ENSG00000083454	4
ENSG00000083457	1457
ENSG00000083520	5987
ENSG00000083535	1632
ENSG00000083544	1003
ENSG00000083622	0
ENSG00000083635	633
ENSG00000083642	3143
ENSG00000083720	2167
ENSG00000083750	2155
ENSG00000083782	4
ENSG00000083799	3135
ENSG00000083807	201
ENSG00000083812	1064
ENSG00000083814	675
ENSG00000083817	618
ENSG00000083828	375
ENSG00000083838	415
ENSG00000083844	2308
ENSG00000083845	45542
ENSG00000083857	1132
ENSG00000083896	6924
ENSG00000083937	4440
ENSG00000084070	1698
ENSG00000084072	4119
ENSG00000084073	10867
ENSG00000084090	12736
ENSG00000084092	2851
ENSG00000084093	5618
ENSG00000084110	40
ENSG00000084112	10129
ENSG00000084207	19839
ENSG00000084234	310325
ENSG00000084444	1976
ENSG00000084453	0
ENSG00000084463	7378
ENSG00000084623	14960
ENSG00000084628	0
ENSG00000084636	757
ENSG00000084652	15692
ENSG00000084674	100
ENSG00000084676	2741
ENSG00000084693	2144
ENSG00000084710	341
ENSG00000084731	6483
ENSG00000084733	17215
ENSG00000084734	54
ENSG00000084754	21651
ENSG00000084764	998
ENSG00000084774	13141
ENSG00000085063	69207
ENSG00000085117	9869
ENSG00000085185	4133
ENSG00000085224	10356
ENSG00000085231	1512
ENSG00000085265	2
ENSG00000085274	1312
ENSG00000085276	13434
ENSG00000085365	3839
ENSG00000085377	4523
ENSG00000085382	1879
ENSG00000085415	2294
ENSG00000085433	4049
ENSG00000085449	8574
ENSG00000085465	482
ENSG00000085491	4867
ENSG00000085511	2552
ENSG00000085514	15
ENSG00000085552	0
ENSG00000085563	1594
ENSG00000085644	2326
ENSG00000085662	11644
ENSG00000085719	7433
ENSG00000085721	4933
ENSG00000085733	61842
ENSG00000085741	18
ENSG00000085760	2726
ENSG00000085788	3475
ENSG00000085831	245
ENSG00000085832	5800
ENSG00000085840	379
ENSG00000085871	9712
ENSG00000085872	4568
ENSG00000085978	4685
ENSG00000085982	3121
ENSG00000085998	8599
ENSG00000085999	416
ENSG00000086015	7979
ENSG00000086061	19115
ENSG00000086062	16070
ENSG00000086065	6245
ENSG00000086102	5403
ENSG00000086159	3
ENSG00000086189	1986
ENSG00000086200	7680
ENSG00000086205	166
ENSG00000086232	11512
ENSG00000086288	0
ENSG00000086289	103
ENSG00000086300	154
ENSG00000086475	5475
ENSG00000086504	4297
ENSG00000086506	14
ENSG00000086544	3976
ENSG00000086548	0
ENSG00000086570	13
ENSG00000086589	6089
ENSG00000086598	23890
ENSG00000086619	552
ENSG00000086666	8623
ENSG00000086696	228
ENSG00000086712	1541
ENSG00000086717	1
ENSG00000086730	108
ENSG00000086758	24732
ENSG00000086827	2692
ENSG00000086848	541
ENSG00000086967	0
ENSG00000086991	7508
ENSG00000087008	3197
ENSG00000087053	7933
ENSG00000087074	12898
ENSG00000087076	2147
ENSG00000087077	10862
ENSG00000087085	85
ENSG00000087086	166076
ENSG00000087087	13586
ENSG00000087088	26127
ENSG00000087095	4973
ENSG00000087111	7083
ENSG00000087116	1647
ENSG00000087128	0
ENSG00000087152	12939
ENSG00000087157	8855
ENSG00000087191	10749
ENSG00000087206	3184
ENSG00000087237	398
ENSG00000087245	158283
ENSG00000087250	0
ENSG00000087253	11748
ENSG00000087258	1
ENSG00000087263	4549
ENSG00000087266	24164
ENSG00000087269	3127
ENSG00000087274	30102
ENSG00000087299	612
ENSG00000087301	1163
ENSG00000087302	13132
ENSG00000087303	67996
ENSG00000087338	3227
ENSG00000087365	24575
ENSG00000087448	4010
ENSG00000087460	128232
ENSG00000087470	9168
ENSG00000087494	221
ENSG00000087495	0
ENSG00000087502	4543
ENSG00000087510	0
ENSG00000087586	1383
ENSG00000087589	3
ENSG00000087842	6280
ENSG00000087884	385
ENSG00000087903	724
ENSG00000087995	1631
ENSG00000088002	1
ENSG00000088035	1292
ENSG00000088038	6994
ENSG00000088053	5
ENSG00000088179	4235
ENSG00000088205	7828
ENSG00000088247	22381
ENSG00000088256	11881
ENSG00000088280	1101
ENSG00000088298	4936
ENSG00000088305	472
ENSG00000088320	0
ENSG00000088325	3968
ENSG00000088340	366
ENSG00000088356	1990
ENSG00000088367	3390
ENSG00000088386	1
ENSG00000088387	48633
ENSG00000088448	5263
ENSG00000088451	954
ENSG00000088538	15
ENSG00000088543	457
ENSG00000088682	3775
ENSG00000088726	12
ENSG00000088727	392
ENSG00000088756	3286
ENSG00000088766	682
ENSG00000088782	0
ENSG00000088808	6128
ENSG00000088812	15216
ENSG00000088826	2476
ENSG00000088827	0
ENSG00000088832	107653
ENSG00000088833	7765
ENSG00000088836	4403
ENSG00000088854	4912
ENSG00000088876	1100
ENSG00000088881	84
ENSG00000088882	455
ENSG00000088888	25970
ENSG00000088899	1984
ENSG00000088926	0
ENSG00000088930	7331
ENSG00000088970	524
ENSG00000088986	17268
ENSG00000088992	36
ENSG00000089006	6832
ENSG00000089009	76564
ENSG00000089012	0
ENSG00000089022	2565
ENSG00000089041	442
ENSG00000089048	1867
ENSG00000089050	2070
ENSG00000089053	15928
ENSG00000089057	10098
ENSG00000089060	4681
ENSG00000089063	10947
ENSG00000089091	294
ENSG00000089094	3012
ENSG00000089101	0
ENSG00000089116	1
ENSG00000089123	492
ENSG00000089127	1017
ENSG00000089154	17017
ENSG00000089157	150556
ENSG00000089159	17474
ENSG00000089163	109
ENSG00000089169	1
ENSG00000089177	1733
ENSG00000089195	899
ENSG00000089199	7
ENSG00000089220	12925
ENSG00000089225	9
ENSG00000089234	2554
ENSG00000089248	12556
ENSG00000089250	0
ENSG00000089280	25062
ENSG00000089289	3558
ENSG00000089327	7599
ENSG00000089335	2058
ENSG00000089351	19172
ENSG00000089356	0
ENSG00000089472	125
ENSG00000089486	3626
ENSG00000089505	360
ENSG00000089558	5
ENSG00000089597	64546
ENSG00000089639	3496
ENSG00000089682	1048
ENSG00000089685	2363
ENSG00000089692	53
ENSG00000089693	12979
ENSG00000089723	398
ENSG00000089737	11263
ENSG00000089775	1131
ENSG00000089818	2407
ENSG00000089820	5742
ENSG00000089847	49
ENSG00000089876	5294
ENSG00000089902	6673
ENSG00000089916	4461
ENSG00000090006	3069
ENSG00000090013	2729
ENSG00000090020	29285
ENSG00000090054	8878
ENSG00000090060	17308
ENSG00000090061	1236
ENSG00000090097	3505
ENSG00000090104	0
ENSG00000090238	4836
ENSG00000090263	1323
ENSG00000090266	4339
ENSG00000090273	9827
ENSG00000090316	9643
ENSG00000090339	1896
ENSG00000090372	15242
ENSG00000090376	1425
ENSG00000090382	0
ENSG00000090402	0
ENSG00000090432	6251
ENSG00000090447	676
ENSG00000090470	2389
ENSG00000090487	7443
ENSG00000090512	0
ENSG00000090520	7303
ENSG00000090530	147
ENSG00000090534	2
ENSG00000090539	158
ENSG00000090554	26
ENSG00000090565	8390
ENSG00000090581	8534
ENSG00000090612	1120
ENSG00000090615	19933
ENSG00000090621	15226
ENSG00000090659	0
ENSG00000090661	140
ENSG00000090674	4265
ENSG00000090686	10612
ENSG00000090776	26246
ENSG00000090857	3346
ENSG00000090861	16248
ENSG00000090863	34414
ENSG00000090889	1127
ENSG00000090905	7095
ENSG00000090924	9044
ENSG00000090932	43
ENSG00000090971	2494
ENSG00000090975	9703
ENSG00000090989	4263
ENSG00000091009	1314
ENSG00000091010	2
ENSG00000091039	7553
ENSG00000091073	1473
ENSG00000091106	3
ENSG00000091127	1332
ENSG00000091128	212
ENSG00000091129	11170
ENSG00000091136	164618
ENSG00000091137	522
ENSG00000091138	0
ENSG00000091140	7511
ENSG00000091157	2356
ENSG00000091164	5962
ENSG00000091181	0
ENSG00000091262	36
ENSG00000091317	15618
ENSG00000091409	199721
ENSG00000091428	1838
ENSG00000091436	3797
ENSG00000091482	1
ENSG00000091483	6048
ENSG00000091490	37848
ENSG00000091513	13
ENSG00000091527	24783
ENSG00000091536	68
ENSG00000091542	9196
ENSG00000091583	0
ENSG00000091592	12110
ENSG00000091622	60
ENSG00000091640	4930
ENSG00000091651	1023
ENSG00000091656	310
ENSG00000091664	0
ENSG00000091704	1
ENSG00000091732	1658
ENSG00000091831	9
ENSG00000091844	624
ENSG00000091879	56854
ENSG00000091947	3218
ENSG00000091972	5060
ENSG00000091986	8787
ENSG00000092009	1
ENSG00000092010	5493
ENSG00000092020	1828
ENSG00000092036	656
ENSG00000092051	3
ENSG00000092054	3
ENSG00000092067	0
ENSG00000092068	359
ENSG00000092094	5286
ENSG00000092096	478
ENSG00000092098	223
ENSG00000092108	2932
ENSG00000092140	2122
ENSG00000092148	17346
ENSG00000092199	43482
ENSG00000092200	12
ENSG00000092201	13636
ENSG00000092203	7043
ENSG00000092208	832
ENSG00000092295	65
ENSG00000092330	3552
ENSG00000092345	0
ENSG00000092377	0
ENSG00000092421	1852
ENSG00000092439	4095
ENSG00000092445	2733
ENSG00000092470	848
ENSG00000092529	111
ENSG00000092531	2624
ENSG00000092607	75
ENSG00000092621	1998
ENSG00000092758	96
ENSG00000092820	13232
ENSG00000092841	67490
ENSG00000092847	4222
ENSG00000092850	6
ENSG00000092853	1016
ENSG00000092871	833
ENSG00000092929	690
ENSG00000092931	3091
ENSG00000092964	23447
ENSG00000092969	1704
ENSG00000092978	1419
ENSG00000093000	8157
ENSG00000093009	711
ENSG00000093010	19399
ENSG00000093072	1503
ENSG00000093100	2
ENSG00000093134	0
ENSG00000093144	3568
ENSG00000093167	6446
[truncated: 60,711 more rows]
