# Supplementary material for: A human endothelial and adipose stem cell-based co-culture model for venous malformations
Source: Angiogenesis. 2026 May 3;29(3):30. doi: 10.1007/s10456-026-10045-9 (PMC13136223; doi:10.1007/s10456-026-10045-9)
Supplement: Supplementary file 5 — Supplementary RNAseq raw data [file 10456_2026_10045_MOESM5_ESM.zip › RNA seq Raw data/HUVECs_tsv_files/GFP_2.tsv]

id	count
ENSG00000000003	4886
ENSG00000000005	0
ENSG00000000419	3104
ENSG00000000457	488
ENSG00000000460	273
ENSG00000000938	14
ENSG00000000971	628
ENSG00000001036	7204
ENSG00000001084	1689
ENSG00000001167	2651
ENSG00000001460	792
ENSG00000001461	2595
ENSG00000001497	2224
ENSG00000001561	2019
ENSG00000001617	42441
ENSG00000001626	2
ENSG00000001629	4575
ENSG00000001630	886
ENSG00000001631	568
ENSG00000002016	1030
ENSG00000002079	34
ENSG00000002330	1052
ENSG00000002549	12306
ENSG00000002586	84732
ENSG00000002587	735
ENSG00000002726	4
ENSG00000002745	0
ENSG00000002746	0
ENSG00000002822	5
ENSG00000002834	38626
ENSG00000002919	3165
ENSG00000002933	0
ENSG00000003056	6764
ENSG00000003096	1526
ENSG00000003137	7
ENSG00000003147	2616
ENSG00000003249	6375
ENSG00000003393	4853
ENSG00000003400	6087
ENSG00000003402	13736
ENSG00000003436	14833
ENSG00000003509	1114
ENSG00000003756	6321
ENSG00000003987	68
ENSG00000003989	740
ENSG00000004059	8659
ENSG00000004139	554
ENSG00000004142	10237
ENSG00000004399	162077
ENSG00000004455	7987
ENSG00000004468	15
ENSG00000004478	7743
ENSG00000004487	8757
ENSG00000004534	9816
ENSG00000004660	785
ENSG00000004700	3614
ENSG00000004766	2491
ENSG00000004776	214
ENSG00000004777	506
ENSG00000004779	4175
ENSG00000004799	1605
ENSG00000004809	40
ENSG00000004838	17
ENSG00000004846	1
ENSG00000004848	0
ENSG00000004864	2772
ENSG00000004866	2805
ENSG00000004897	7207
ENSG00000004939	0
ENSG00000004948	0
ENSG00000004961	3429
ENSG00000004975	4160
ENSG00000005001	0
ENSG00000005007	13276
ENSG00000005020	7759
ENSG00000005022	20253
ENSG00000005059	1292
ENSG00000005073	1104
ENSG00000005075	3481
ENSG00000005100	2626
ENSG00000005102	11
ENSG00000005108	3213
ENSG00000005156	2215
ENSG00000005175	1978
ENSG00000005187	114
ENSG00000005189	311
ENSG00000005194	5416
ENSG00000005206	4252
ENSG00000005238	5273
ENSG00000005243	614
ENSG00000005249	9971
ENSG00000005302	5541
ENSG00000005339	7155
ENSG00000005379	7
ENSG00000005381	7
ENSG00000005421	0
ENSG00000005436	1052
ENSG00000005448	1909
ENSG00000005469	1435
ENSG00000005471	25
ENSG00000005483	4941
ENSG00000005486	6675
ENSG00000005513	35
ENSG00000005700	4831
ENSG00000005801	1357
ENSG00000005810	3328
ENSG00000005812	2619
ENSG00000005844	0
ENSG00000005882	1260
ENSG00000005884	12808
ENSG00000005889	1811
ENSG00000005893	25883
ENSG00000005961	63
ENSG00000005981	4
ENSG00000006007	7367
ENSG00000006015	4169
ENSG00000006016	745
ENSG00000006025	3625
ENSG00000006042	11343
ENSG00000006047	2
ENSG00000006059	0
ENSG00000006062	632
ENSG00000006071	0
ENSG00000006116	0
ENSG00000006118	17536
ENSG00000006125	28463
ENSG00000006128	1
ENSG00000006194	1036
ENSG00000006210	301
ENSG00000006282	8978
ENSG00000006283	1
ENSG00000006327	4856
ENSG00000006377	0
ENSG00000006432	1
ENSG00000006451	46464
ENSG00000006453	126
ENSG00000006459	974
ENSG00000006468	1102
ENSG00000006530	2195
ENSG00000006534	58
ENSG00000006555	0
ENSG00000006576	1477
ENSG00000006606	5
ENSG00000006607	1813
ENSG00000006611	0
ENSG00000006625	1164
ENSG00000006634	816
ENSG00000006638	926
ENSG00000006652	909
ENSG00000006659	0
ENSG00000006695	917
ENSG00000006704	1609
ENSG00000006712	5610
ENSG00000006715	6030
ENSG00000006740	38
ENSG00000006744	10568
ENSG00000006747	8
ENSG00000006756	2074
ENSG00000006757	775
ENSG00000006788	0
ENSG00000006831	10030
ENSG00000006837	20
ENSG00000007001	0
ENSG00000007038	16
ENSG00000007047	6326
ENSG00000007062	0
ENSG00000007080	6251
ENSG00000007129	314
ENSG00000007168	13378
ENSG00000007171	40
ENSG00000007174	4
ENSG00000007202	13076
ENSG00000007216	0
ENSG00000007237	86
ENSG00000007255	702
ENSG00000007264	0
ENSG00000007306	0
ENSG00000007312	9
ENSG00000007314	2
ENSG00000007341	1019
ENSG00000007350	8
ENSG00000007372	7
ENSG00000007376	3888
ENSG00000007384	34924
ENSG00000007392	6006
ENSG00000007402	20
ENSG00000007516	98
ENSG00000007520	5133
ENSG00000007541	5481
ENSG00000007545	2152
ENSG00000007866	151
ENSG00000007908	194
ENSG00000007923	2796
ENSG00000007933	10
ENSG00000007944	1766
ENSG00000007952	11
ENSG00000007968	129
ENSG00000008018	10670
ENSG00000008056	0
ENSG00000008083	2950
ENSG00000008086	717
ENSG00000008118	3
ENSG00000008128	121
ENSG00000008130	8120
ENSG00000008196	0
ENSG00000008197	0
ENSG00000008226	2
ENSG00000008256	878
ENSG00000008277	229
ENSG00000008282	8947
ENSG00000008283	13652
ENSG00000008294	8906
ENSG00000008300	164
ENSG00000008311	4105
ENSG00000008323	4
ENSG00000008324	1003
ENSG00000008382	380
ENSG00000008394	6690
ENSG00000008405	2816
ENSG00000008438	5
ENSG00000008441	1379
ENSG00000008513	15769
ENSG00000008516	113
ENSG00000008517	8981
ENSG00000008710	7111
ENSG00000008735	4
ENSG00000008838	8498
ENSG00000008853	2251
ENSG00000008869	3422
ENSG00000008952	12659
ENSG00000008988	49594
ENSG00000009307	42527
ENSG00000009335	11360
ENSG00000009413	2746
ENSG00000009694	0
ENSG00000009709	0
ENSG00000009724	173
ENSG00000009765	0
ENSG00000009780	712
ENSG00000009790	6
ENSG00000009830	3991
ENSG00000009844	3424
ENSG00000009950	0
ENSG00000009954	8165
ENSG00000010017	4613
ENSG00000010030	33
ENSG00000010072	1568
ENSG00000010165	3931
ENSG00000010219	1824
ENSG00000010244	10593
ENSG00000010256	8235
ENSG00000010270	8910
ENSG00000010278	40724
ENSG00000010282	0
ENSG00000010292	4569
ENSG00000010295	7117
ENSG00000010310	3
ENSG00000010318	352
ENSG00000010319	304
ENSG00000010322	12478
ENSG00000010327	35650
ENSG00000010361	798
ENSG00000010379	3
ENSG00000010404	717
ENSG00000010438	1084
ENSG00000010539	1060
ENSG00000010610	0
ENSG00000010626	267
ENSG00000010671	0
ENSG00000010704	425
ENSG00000010803	2780
ENSG00000010810	24424
ENSG00000010818	808
ENSG00000010932	0
ENSG00000011007	8316
ENSG00000011009	9747
ENSG00000011021	4744
ENSG00000011028	7204
ENSG00000011052	0
ENSG00000011083	0
ENSG00000011105	24175
ENSG00000011114	3893
ENSG00000011132	2271
ENSG00000011143	806
ENSG00000011198	1421
ENSG00000011201	9
ENSG00000011243	4560
ENSG00000011258	1616
ENSG00000011260	2823
ENSG00000011275	6523
ENSG00000011295	4562
ENSG00000011304	34072
ENSG00000011332	167
ENSG00000011347	29
ENSG00000011376	2012
ENSG00000011405	7731
ENSG00000011422	10356
ENSG00000011426	1643
ENSG00000011451	9393
ENSG00000011454	6120
ENSG00000011465	2616
ENSG00000011478	1938
ENSG00000011485	7535
ENSG00000011523	5486
ENSG00000011566	5433
ENSG00000011590	1
ENSG00000011600	0
ENSG00000011638	3362
ENSG00000011677	0
ENSG00000012048	651
ENSG00000012061	4202
ENSG00000012124	6
ENSG00000012171	222
ENSG00000012174	1936
ENSG00000012211	1644
ENSG00000012223	2
ENSG00000012232	19498
ENSG00000012504	0
ENSG00000012660	17332
ENSG00000012779	26
ENSG00000012817	3715
ENSG00000012822	6589
ENSG00000012963	2410
ENSG00000012983	6986
ENSG00000013016	1517
ENSG00000013275	9288
ENSG00000013288	10371
ENSG00000013293	9
ENSG00000013297	4626
ENSG00000013306	10677
ENSG00000013364	18648
ENSG00000013374	3549
ENSG00000013375	5761
ENSG00000013392	1257
ENSG00000013441	4931
ENSG00000013503	1176
ENSG00000013523	3402
ENSG00000013561	3509
ENSG00000013563	2157
ENSG00000013573	4002
ENSG00000013583	6404
ENSG00000013588	1129
ENSG00000013619	2257
ENSG00000013725	0
ENSG00000013810	3920
ENSG00000014123	3050
ENSG00000014138	469
ENSG00000014164	2573
ENSG00000014216	22042
ENSG00000014257	0
ENSG00000014641	5584
ENSG00000014824	4438
ENSG00000014914	1271
ENSG00000014919	1769
ENSG00000015133	10955
ENSG00000015153	1254
ENSG00000015171	5508
ENSG00000015285	5
ENSG00000015413	117
ENSG00000015475	3324
ENSG00000015479	157
ENSG00000015520	1
ENSG00000015532	4779
ENSG00000015568	223
ENSG00000015592	0
ENSG00000015676	13809
ENSG00000016082	19
ENSG00000016391	3
ENSG00000016402	0
ENSG00000016490	0
ENSG00000016602	0
ENSG00000016864	7811
ENSG00000017260	13163
ENSG00000017427	54
ENSG00000017483	1393
ENSG00000017797	9359
ENSG00000018189	2553
ENSG00000018236	1
ENSG00000018280	20
ENSG00000018408	27576
ENSG00000018510	7768
ENSG00000018607	0
ENSG00000018610	1608
ENSG00000018625	0
ENSG00000018699	1009
ENSG00000018869	201
ENSG00000019102	243
ENSG00000019144	15151
ENSG00000019169	1
ENSG00000019186	0
ENSG00000019485	1470
ENSG00000019505	0
ENSG00000019549	435
ENSG00000019582	33
ENSG00000019991	24
ENSG00000019995	1464
ENSG00000020129	3288
ENSG00000020181	8807
ENSG00000020219	0
ENSG00000020256	2811
ENSG00000020426	1232
ENSG00000020577	5464
ENSG00000020633	1
ENSG00000020922	1127
ENSG00000021300	66
ENSG00000021355	3139
ENSG00000021461	1
ENSG00000021488	0
ENSG00000021574	2338
ENSG00000021645	74
ENSG00000021762	2721
ENSG00000021776	4596
ENSG00000021826	47
ENSG00000021852	0
ENSG00000022267	5247
ENSG00000022277	5066
ENSG00000022355	0
ENSG00000022556	0
ENSG00000022567	190
ENSG00000022840	14119
ENSG00000022976	479
ENSG00000023041	4852
ENSG00000023171	1085
ENSG00000023191	25200
ENSG00000023228	5297
ENSG00000023287	3745
ENSG00000023318	6952
ENSG00000023330	5931
ENSG00000023445	64
ENSG00000023516	4442
ENSG00000023572	1738
ENSG00000023608	989
ENSG00000023697	3759
ENSG00000023734	14093
ENSG00000023839	137
ENSG00000023892	51
ENSG00000023902	20235
ENSG00000023909	5626
ENSG00000024048	2794
ENSG00000024422	39631
ENSG00000024526	418
ENSG00000024862	727
ENSG00000025039	396
ENSG00000025156	1050
ENSG00000025293	4048
ENSG00000025423	6
ENSG00000025434	425
ENSG00000025708	155
ENSG00000025770	1785
ENSG00000025772	4145
ENSG00000025796	8821
ENSG00000025800	8122
ENSG00000026025	230452
ENSG00000026036	331
ENSG00000026103	1617
ENSG00000026297	544
ENSG00000026508	3127
ENSG00000026559	44
ENSG00000026652	1791
ENSG00000026751	0
ENSG00000026950	1939
ENSG00000027001	1431
ENSG00000027075	12973
ENSG00000027644	0
ENSG00000027697	10130
ENSG00000027847	4796
ENSG00000027869	6
ENSG00000028116	1483
ENSG00000028137	4641
ENSG00000028203	7105
ENSG00000028277	395
ENSG00000028310	4512
ENSG00000028528	8426
ENSG00000028839	1188
ENSG00000029153	3532
ENSG00000029363	7437
ENSG00000029364	6372
ENSG00000029534	21
ENSG00000029559	0
ENSG00000029639	659
ENSG00000029725	1525
ENSG00000029993	2216
ENSG00000030066	3164
ENSG00000030110	3031
ENSG00000030304	1
ENSG00000030419	25
ENSG00000030582	128294
ENSG00000031003	1517
ENSG00000031081	10781
ENSG00000031691	390
ENSG00000031698	17721
ENSG00000031823	6076
ENSG00000032219	1816
ENSG00000032389	2688
ENSG00000032444	22290
ENSG00000032742	701
ENSG00000033011	2338
ENSG00000033030	2393
ENSG00000033050	1692
ENSG00000033100	21179
ENSG00000033122	9
ENSG00000033170	2683
ENSG00000033178	5638
ENSG00000033327	7106
ENSG00000033627	7110
ENSG00000033800	1955
ENSG00000033867	7562
ENSG00000034053	2478
ENSG00000034152	12525
ENSG00000034239	0
ENSG00000034510	114701
ENSG00000034533	537
ENSG00000034677	19433
ENSG00000034693	811
ENSG00000034713	6621
ENSG00000034971	0
ENSG00000035115	1370
ENSG00000035141	2636
ENSG00000035403	26704
ENSG00000035499	134
ENSG00000035664	3026
ENSG00000035681	3855
ENSG00000035687	8360
ENSG00000035720	2
ENSG00000035862	102268
ENSG00000035928	5123
ENSG00000036054	3342
ENSG00000036257	5385
ENSG00000036448	6
ENSG00000036473	0
ENSG00000036530	15
ENSG00000036549	3394
ENSG00000036565	0
ENSG00000036672	14
ENSG00000036828	0
ENSG00000037042	2075
ENSG00000037241	1772
ENSG00000037280	7087
ENSG00000037474	6735
ENSG00000037637	2582
ENSG00000037749	6164
ENSG00000037757	1557
ENSG00000037897	477
ENSG00000037965	151
ENSG00000038002	972
ENSG00000038210	1965
ENSG00000038219	3390
ENSG00000038274	8117
ENSG00000038295	737
ENSG00000038358	5608
ENSG00000038382	14378
ENSG00000038427	1542
ENSG00000038532	3777
ENSG00000038945	489
ENSG00000039068	1
ENSG00000039123	4277
ENSG00000039139	41
ENSG00000039319	3024
ENSG00000039523	14541
ENSG00000039537	1
ENSG00000039560	19035
ENSG00000039600	13
ENSG00000039650	3698
ENSG00000039987	0
ENSG00000040199	810
ENSG00000040275	1554
ENSG00000040341	4298
ENSG00000040487	2022
ENSG00000040531	4643
ENSG00000040608	60
ENSG00000040633	5966
ENSG00000040731	5
ENSG00000040933	2963
ENSG00000041353	4
ENSG00000041357	9916
ENSG00000041515	0
ENSG00000041802	7633
ENSG00000041880	1797
ENSG00000041982	52
ENSG00000041988	1067
ENSG00000042062	0
ENSG00000042088	1124
ENSG00000042286	1268
ENSG00000042304	0
ENSG00000042317	974
ENSG00000042429	302
ENSG00000042445	7810
ENSG00000042493	2305
ENSG00000042753	15753
ENSG00000042781	0
ENSG00000042813	0
ENSG00000042832	15
ENSG00000042980	2
ENSG00000043039	0
ENSG00000043093	2215
ENSG00000043143	4344
ENSG00000043355	0
ENSG00000043462	162
ENSG00000043514	1294
ENSG00000043591	19
ENSG00000044012	0
ENSG00000044090	5932
ENSG00000044115	45155
ENSG00000044446	942
ENSG00000044459	612
ENSG00000044524	1
ENSG00000044574	88594
ENSG00000046604	2
ENSG00000046647	1648
ENSG00000046651	1556
ENSG00000046653	7
ENSG00000046774	0
ENSG00000046889	4978
ENSG00000047056	4479
ENSG00000047188	4111
ENSG00000047230	1663
ENSG00000047249	5350
ENSG00000047315	8306
ENSG00000047346	5142
ENSG00000047365	0
ENSG00000047410	8211
ENSG00000047457	4
ENSG00000047578	2213
ENSG00000047579	6278
ENSG00000047597	0
ENSG00000047617	2252
ENSG00000047621	1351
ENSG00000047634	1401
ENSG00000047644	6078
ENSG00000047648	708
ENSG00000047662	7
ENSG00000047849	40922
ENSG00000047932	4157
ENSG00000047936	1
ENSG00000048028	3114
ENSG00000048052	860
ENSG00000048140	8814
ENSG00000048162	970
ENSG00000048342	1145
ENSG00000048392	9951
ENSG00000048405	2103
ENSG00000048462	0
ENSG00000048471	2174
ENSG00000048540	41
ENSG00000048544	3737
ENSG00000048545	1
ENSG00000048649	4056
ENSG00000048707	2959
ENSG00000048740	4914
ENSG00000048828	13572
ENSG00000048991	2465
ENSG00000049089	12
ENSG00000049130	5271
ENSG00000049167	660
ENSG00000049192	2088
ENSG00000049239	7100
ENSG00000049245	17587
ENSG00000049246	256
ENSG00000049247	0
ENSG00000049249	6
ENSG00000049283	506
ENSG00000049323	5911
ENSG00000049449	10586
ENSG00000049540	719
ENSG00000049541	1161
ENSG00000049618	5177
ENSG00000049656	15551
ENSG00000049759	7490
ENSG00000049768	0
ENSG00000049769	190
ENSG00000049860	23269
ENSG00000049883	825
ENSG00000050030	0
ENSG00000050130	4044
ENSG00000050165	74415
ENSG00000050327	47
ENSG00000050344	3697
ENSG00000050393	2914
ENSG00000050405	7994
ENSG00000050426	2309
ENSG00000050438	758
ENSG00000050555	0
ENSG00000050628	17
ENSG00000050730	8
ENSG00000050748	4764
ENSG00000050767	1
ENSG00000050820	20664
ENSG00000051009	3894
ENSG00000051108	7587
ENSG00000051128	22249
ENSG00000051180	1004
ENSG00000051341	224
ENSG00000051382	2440
ENSG00000051523	3287
ENSG00000051596	2207
ENSG00000051620	4255
ENSG00000051825	955
ENSG00000052126	704
ENSG00000052344	0
ENSG00000052723	3118
ENSG00000052749	2172
ENSG00000052795	1694
ENSG00000052802	19674
ENSG00000052841	8081
ENSG00000052850	0
ENSG00000053108	9
ENSG00000053254	2219
ENSG00000053328	1
ENSG00000053371	3722
ENSG00000053372	3784
ENSG00000053438	154
ENSG00000053501	1056
ENSG00000053524	26
ENSG00000053702	65
ENSG00000053747	1390
ENSG00000053770	2940
ENSG00000053900	1483
ENSG00000053918	0
ENSG00000054116	6194
ENSG00000054118	15333
ENSG00000054148	3670
ENSG00000054179	2
ENSG00000054219	664
ENSG00000054267	3121
ENSG00000054277	209
ENSG00000054282	1712
ENSG00000054356	5
ENSG00000054392	185
ENSG00000054523	6442
ENSG00000054598	1582
ENSG00000054611	3300
ENSG00000054654	1397
ENSG00000054690	8
ENSG00000054793	4319
ENSG00000054796	1
ENSG00000054803	0
ENSG00000054938	1
ENSG00000054965	3689
ENSG00000054967	1690
ENSG00000054983	3348
ENSG00000055044	2420
ENSG00000055070	11123
ENSG00000055118	8
ENSG00000055130	8180
ENSG00000055147	2112
ENSG00000055163	1912
ENSG00000055208	7125
ENSG00000055211	6541
ENSG00000055332	5181
ENSG00000055483	4609
ENSG00000055609	4221
ENSG00000055732	3
ENSG00000055813	612
ENSG00000055917	9496
ENSG00000055950	4017
ENSG00000055955	0
ENSG00000055957	0
ENSG00000056050	1988
ENSG00000056097	9142
ENSG00000056277	332
ENSG00000056291	625
ENSG00000056487	1
ENSG00000056558	239
ENSG00000056586	7680
ENSG00000056736	128
ENSG00000056972	2366
ENSG00000056998	11
ENSG00000057019	3041
ENSG00000057149	0
ENSG00000057252	3561
ENSG00000057294	867
ENSG00000057468	41
ENSG00000057593	0
ENSG00000057608	27026
ENSG00000057657	5981
ENSG00000057663	4578
ENSG00000057704	6654
ENSG00000057757	3516
ENSG00000057935	3566
ENSG00000058056	1078
ENSG00000058063	5336
ENSG00000058085	2413
ENSG00000058091	607
ENSG00000058262	44588
ENSG00000058272	4816
ENSG00000058335	0
ENSG00000058404	973
ENSG00000058453	2810
ENSG00000058600	2947
ENSG00000058668	15871
ENSG00000058673	42
ENSG00000058729	1683
ENSG00000058799	4033
ENSG00000058804	1747
ENSG00000058866	7
ENSG00000059122	7767
ENSG00000059145	914
ENSG00000059377	29
ENSG00000059378	1861
ENSG00000059573	11261
ENSG00000059588	1499
ENSG00000059691	1621
ENSG00000059728	1396
ENSG00000059758	11324
ENSG00000059769	777
ENSG00000059804	5147
ENSG00000059915	18
ENSG00000060069	4048
ENSG00000060138	36199
ENSG00000060140	924
ENSG00000060237	10213
ENSG00000060303	0
ENSG00000060339	5566
ENSG00000060491	5251
ENSG00000060558	28
ENSG00000060566	0
ENSG00000060642	703
ENSG00000060656	4559
ENSG00000060688	2868
ENSG00000060709	0
ENSG00000060718	242
ENSG00000060749	2529
ENSG00000060762	1602
ENSG00000060971	3362
ENSG00000060982	20208
ENSG00000061273	27627
ENSG00000061337	12
ENSG00000061455	12
ENSG00000061492	0
ENSG00000061656	465
ENSG00000061676	22046
ENSG00000061794	3865
ENSG00000061918	365
ENSG00000061936	4314
ENSG00000061938	10802
ENSG00000061987	2829
ENSG00000062038	0
ENSG00000062096	0
ENSG00000062194	5168
ENSG00000062282	58
ENSG00000062370	441
ENSG00000062485	13427
ENSG00000062524	9
ENSG00000062582	11
ENSG00000062598	3442
ENSG00000062650	4998
ENSG00000062716	9503
ENSG00000062725	4111
ENSG00000062822	3310
ENSG00000063015	0
ENSG00000063046	39984
ENSG00000063127	43
ENSG00000063169	2707
ENSG00000063176	2189
ENSG00000063177	48121
ENSG00000063180	1150
ENSG00000063241	3328
ENSG00000063244	17213
ENSG00000063245	20389
ENSG00000063322	3298
ENSG00000063438	26
ENSG00000063515	0
ENSG00000063587	1388
ENSG00000063601	2556
ENSG00000063660	3015
ENSG00000063761	575
ENSG00000063854	5899
ENSG00000063978	6319
ENSG00000064012	1125
ENSG00000064042	3660
ENSG00000064102	2282
ENSG00000064115	8442
ENSG00000064195	5
ENSG00000064199	116
ENSG00000064201	2
ENSG00000064205	140
ENSG00000064218	0
ENSG00000064225	5320
ENSG00000064270	13
ENSG00000064300	0
ENSG00000064309	163
ENSG00000064313	2983
ENSG00000064393	3214
ENSG00000064419	4878
ENSG00000064489	1
ENSG00000064490	3058
ENSG00000064545	2205
ENSG00000064547	342
ENSG00000064601	25437
ENSG00000064607	7444
ENSG00000064651	25409
ENSG00000064652	823
ENSG00000064655	3
ENSG00000064666	13539
ENSG00000064687	2859
ENSG00000064692	1578
ENSG00000064703	2612
ENSG00000064726	7509
ENSG00000064763	3446
ENSG00000064787	7
ENSG00000064835	1
ENSG00000064886	1
ENSG00000064932	9245
ENSG00000064933	1601
ENSG00000064961	5656
ENSG00000064989	24348
ENSG00000064995	3823
ENSG00000064999	6549
ENSG00000065000	23852
ENSG00000065029	2651
ENSG00000065054	13983
ENSG00000065057	1401
ENSG00000065060	1530
ENSG00000065135	11474
ENSG00000065150	11646
ENSG00000065154	10042
ENSG00000065183	2621
ENSG00000065243	4408
ENSG00000065268	4015
ENSG00000065308	28611
ENSG00000065320	41
ENSG00000065325	0
ENSG00000065328	365
ENSG00000065357	5345
ENSG00000065361	1
ENSG00000065371	0
ENSG00000065413	293
ENSG00000065427	10774
ENSG00000065457	1780
ENSG00000065485	13474
ENSG00000065491	2502
ENSG00000065518	6184
ENSG00000065526	4469
ENSG00000065534	1783
ENSG00000065548	6601
ENSG00000065559	2446
ENSG00000065600	1902
ENSG00000065609	28
ENSG00000065613	6199
ENSG00000065615	1115
ENSG00000065618	17
ENSG00000065621	61
ENSG00000065665	622
ENSG00000065675	46
ENSG00000065717	9107
ENSG00000065802	1953
ENSG00000065809	11499
ENSG00000065833	3458
ENSG00000065882	6991
ENSG00000065883	4838
ENSG00000065911	5628
ENSG00000065923	3312
ENSG00000065970	2897
ENSG00000065978	82520
ENSG00000065989	768
ENSG00000066027	6929
ENSG00000066032	0
ENSG00000066044	10103
ENSG00000066056	74827
ENSG00000066084	3821
ENSG00000066117	10138
ENSG00000066135	1872
ENSG00000066136	3049
ENSG00000066185	38
ENSG00000066230	171
ENSG00000066248	7
ENSG00000066279	948
ENSG00000066294	0
ENSG00000066322	16360
ENSG00000066336	8
ENSG00000066379	584
ENSG00000066382	0
ENSG00000066405	12
ENSG00000066422	1949
ENSG00000066427	1444
ENSG00000066455	5893
ENSG00000066468	5
ENSG00000066557	1841
ENSG00000066583	3343
ENSG00000066629	3207
ENSG00000066651	496
ENSG00000066654	2938
ENSG00000066697	4233
ENSG00000066735	1073
ENSG00000066739	2284
ENSG00000066777	4903
ENSG00000066813	0
ENSG00000066827	964
ENSG00000066855	2058
ENSG00000066923	112
ENSG00000066926	2436
ENSG00000066933	1612
ENSG00000067048	6987
ENSG00000067057	32559
ENSG00000067064	8508
ENSG00000067066	7799
ENSG00000067082	48595
ENSG00000067113	1380
ENSG00000067141	248
ENSG00000067167	25941
ENSG00000067177	766
ENSG00000067182	18969
ENSG00000067191	892
ENSG00000067208	2662
ENSG00000067221	1836
ENSG00000067225	71585
ENSG00000067248	3158
ENSG00000067334	4659
ENSG00000067365	1780
ENSG00000067369	5168
ENSG00000067445	1145
ENSG00000067533	1760
ENSG00000067560	38509
ENSG00000067596	6061
ENSG00000067601	0
ENSG00000067606	35
ENSG00000067646	763
ENSG00000067704	9483
ENSG00000067715	3057
ENSG00000067798	825
ENSG00000067829	4578
ENSG00000067836	628
ENSG00000067840	20
ENSG00000067842	3
ENSG00000067900	7002
ENSG00000067955	4417
ENSG00000067992	1177
ENSG00000068001	50299
ENSG00000068024	1206
ENSG00000068028	4117
ENSG00000068078	21
ENSG00000068079	700
ENSG00000068097	1843
ENSG00000068120	7840
ENSG00000068137	3459
ENSG00000068305	4805
ENSG00000068308	7666
ENSG00000068323	7662
ENSG00000068354	2283
ENSG00000068366	6875
ENSG00000068383	3283
ENSG00000068394	2617
ENSG00000068400	7143
ENSG00000068438	4407
ENSG00000068489	2041
ENSG00000068615	100
ENSG00000068650	10184
ENSG00000068654	5084
ENSG00000068697	41328
ENSG00000068724	3245
ENSG00000068745	5565
ENSG00000068781	0
ENSG00000068784	1062
ENSG00000068796	4882
ENSG00000068831	441
ENSG00000068878	6938
ENSG00000068885	664
ENSG00000068903	9110
ENSG00000068912	8290
ENSG00000068971	5162
ENSG00000068976	14
ENSG00000068985	0
ENSG00000069011	28
ENSG00000069018	0
ENSG00000069020	11624
ENSG00000069122	80831
ENSG00000069188	0
ENSG00000069206	0
ENSG00000069248	4120
ENSG00000069275	17081
ENSG00000069329	12846
ENSG00000069345	6630
ENSG00000069399	1438
ENSG00000069424	360
ENSG00000069431	1
ENSG00000069482	158
ENSG00000069493	264
ENSG00000069509	1154
ENSG00000069535	2
ENSG00000069667	1257
ENSG00000069696	7
ENSG00000069702	934
ENSG00000069764	0
ENSG00000069812	399
ENSG00000069849	24799
ENSG00000069869	4782
ENSG00000069943	550
ENSG00000069956	4377
ENSG00000069966	990
ENSG00000069974	3784
ENSG00000069998	3417
ENSG00000070010	6504
ENSG00000070018	3470
ENSG00000070019	0
ENSG00000070031	0
ENSG00000070047	7879
ENSG00000070061	4290
ENSG00000070081	8326
ENSG00000070087	8476
ENSG00000070159	1
ENSG00000070182	2
ENSG00000070190	0
ENSG00000070193	2
ENSG00000070214	12900
ENSG00000070269	833
ENSG00000070366	2149
ENSG00000070367	7320
ENSG00000070371	333
ENSG00000070388	3
ENSG00000070404	1049
ENSG00000070413	11268
ENSG00000070423	5549
ENSG00000070444	1897
ENSG00000070476	1076
ENSG00000070495	4299
ENSG00000070501	812
ENSG00000070526	5
ENSG00000070540	3743
ENSG00000070601	0
ENSG00000070610	10332
ENSG00000070614	51377
ENSG00000070669	65
ENSG00000070718	1797
ENSG00000070729	0
ENSG00000070731	0
ENSG00000070748	0
ENSG00000070756	110534
ENSG00000070759	190
ENSG00000070761	2928
ENSG00000070770	6663
ENSG00000070778	2765
ENSG00000070785	1782
ENSG00000070808	0
ENSG00000070814	5067
ENSG00000070831	109
ENSG00000070882	7713
ENSG00000070886	0
ENSG00000070915	0
ENSG00000070950	727
ENSG00000070961	7149
ENSG00000070985	0
ENSG00000071051	4044
ENSG00000071054	48924
ENSG00000071073	13917
ENSG00000071082	49173
ENSG00000071127	69512
ENSG00000071189	2729
ENSG00000071203	0
ENSG00000071205	2723
ENSG00000071242	32072
ENSG00000071243	1060
ENSG00000071246	63404
ENSG00000071282	2178
ENSG00000071462	3308
ENSG00000071537	12647
ENSG00000071539	1038
ENSG00000071553	44435
ENSG00000071564	16611
ENSG00000071575	1459
ENSG00000071626	10514
ENSG00000071655	6569
ENSG00000071677	0
ENSG00000071794	1238
ENSG00000071859	13927
ENSG00000071889	3553
ENSG00000071894	17032
ENSG00000071909	5
ENSG00000071967	4204
ENSG00000071991	1
ENSG00000071994	3985
ENSG00000072041	219
ENSG00000072042	5934
ENSG00000072062	12243
ENSG00000072071	1122
ENSG00000072080	0
ENSG00000072110	44029
ENSG00000072121	3846
ENSG00000072133	105
ENSG00000072134	4542
ENSG00000072135	2954
ENSG00000072163	2339
ENSG00000072182	2
ENSG00000072195	97
ENSG00000072201	926
ENSG00000072210	4604
ENSG00000072274	12143
ENSG00000072310	4530
ENSG00000072315	1
ENSG00000072364	6670
ENSG00000072401	2218
ENSG00000072415	2453
ENSG00000072422	5288
ENSG00000072501	5595
ENSG00000072506	4105
ENSG00000072518	4555
ENSG00000072571	588
ENSG00000072609	6508
ENSG00000072657	0
ENSG00000072682	9013
ENSG00000072694	1
ENSG00000072736	1271
ENSG00000072756	1317
ENSG00000072778	28575
ENSG00000072786	13365
ENSG00000072803	5306
ENSG00000072818	88
ENSG00000072832	941
ENSG00000072840	1568
ENSG00000072849	3514
ENSG00000072858	3
ENSG00000072864	2418
ENSG00000072952	332
ENSG00000072954	280
ENSG00000072958	7918
ENSG00000073008	15048
ENSG00000073050	2114
ENSG00000073060	3561
ENSG00000073067	1
ENSG00000073111	1177
ENSG00000073146	865
ENSG00000073150	521
ENSG00000073169	2734
ENSG00000073282	0
ENSG00000073331	829
ENSG00000073350	526
ENSG00000073417	3841
ENSG00000073464	1607
ENSG00000073536	1520
ENSG00000073578	855
ENSG00000073584	450
ENSG00000073598	6
ENSG00000073605	250
ENSG00000073614	4221
ENSG00000073670	5
ENSG00000073711	2466
ENSG00000073712	13312
ENSG00000073734	22
ENSG00000073737	102
ENSG00000073754	0
ENSG00000073756	545
ENSG00000073792	7607
ENSG00000073803	1284
ENSG00000073849	6667
ENSG00000073861	0
ENSG00000073905	19
ENSG00000073910	5504
ENSG00000073921	26530
ENSG00000073969	3168
ENSG00000074047	54
ENSG00000074054	6777
ENSG00000074071	4522
ENSG00000074181	810
ENSG00000074201	4847
ENSG00000074211	89
ENSG00000074219	2712
ENSG00000074266	1655
ENSG00000074276	37
ENSG00000074317	797
ENSG00000074319	4525
ENSG00000074356	4828
ENSG00000074370	7
ENSG00000074410	165
ENSG00000074416	15947
ENSG00000074527	11528
ENSG00000074582	2481
ENSG00000074590	17123
ENSG00000074603	4138
ENSG00000074621	988
ENSG00000074657	5539
ENSG00000074660	19257
ENSG00000074695	14697
ENSG00000074696	9678
ENSG00000074706	35
ENSG00000074755	5648
ENSG00000074771	1
ENSG00000074800	92411
ENSG00000074803	0
ENSG00000074842	21880
ENSG00000074855	2698
ENSG00000074935	1895
ENSG00000074964	775
ENSG00000074966	1
ENSG00000075035	2
ENSG00000075043	1
ENSG00000075073	78
ENSG00000075089	1331
ENSG00000075131	445
ENSG00000075142	6276
ENSG00000075151	9042
ENSG00000075188	1252
ENSG00000075213	630
ENSG00000075218	997
ENSG00000075223	256
ENSG00000075234	2998
ENSG00000075239	2181
ENSG00000075240	2299
ENSG00000075275	405
ENSG00000075290	6
ENSG00000075292	7044
ENSG00000075303	1536
ENSG00000075336	1895
ENSG00000075340	1
ENSG00000075388	0
ENSG00000075391	4573
ENSG00000075399	3216
ENSG00000075407	1479
ENSG00000075413	8340
ENSG00000075415	37790
ENSG00000075420	22966
ENSG00000075426	20729
ENSG00000075429	0
ENSG00000075461	0
ENSG00000075539	3890
ENSG00000075568	5863
ENSG00000075618	147359
ENSG00000075624	587772
ENSG00000075643	304
ENSG00000075651	9742
ENSG00000075673	0
ENSG00000075702	519
ENSG00000075711	4449
ENSG00000075785	31775
ENSG00000075790	99
ENSG00000075826	2243
ENSG00000075856	4262
ENSG00000075884	0
ENSG00000075886	9
ENSG00000075891	0
ENSG00000075914	2087
ENSG00000075945	3056
ENSG00000075975	1724
ENSG00000076003	1779
ENSG00000076043	3294
ENSG00000076053	1897
ENSG00000076067	13322
ENSG00000076108	11115
ENSG00000076201	10691
ENSG00000076242	2647
ENSG00000076248	3386
ENSG00000076258	63
ENSG00000076321	2356
ENSG00000076344	209
ENSG00000076351	975
ENSG00000076356	52864
ENSG00000076382	839
ENSG00000076513	3632
ENSG00000076554	2081
ENSG00000076555	1079
ENSG00000076604	5817
ENSG00000076641	23
ENSG00000076650	644
ENSG00000076662	7
ENSG00000076685	1935
ENSG00000076706	356540
ENSG00000076716	94
ENSG00000076770	434
ENSG00000076826	17
ENSG00000076864	40
ENSG00000076924	5396
ENSG00000076928	15871
ENSG00000076944	543
ENSG00000076984	3456
ENSG00000077009	0
ENSG00000077044	3307
ENSG00000077063	10
ENSG00000077080	0
ENSG00000077092	135
ENSG00000077097	7907
ENSG00000077147	26259
ENSG00000077150	3559
ENSG00000077152	698
ENSG00000077157	554
ENSG00000077232	27711
ENSG00000077235	11770
ENSG00000077238	14094
ENSG00000077254	3914
ENSG00000077264	1
ENSG00000077274	0
ENSG00000077279	0
ENSG00000077312	3204
ENSG00000077327	1
ENSG00000077348	489
ENSG00000077380	15579
ENSG00000077420	128
ENSG00000077454	1502
ENSG00000077458	1508
ENSG00000077463	2245
ENSG00000077498	1
ENSG00000077514	1358
ENSG00000077522	6
ENSG00000077549	24142
ENSG00000077585	1658
ENSG00000077616	77
ENSG00000077684	2517
ENSG00000077713	2174
ENSG00000077721	7536
ENSG00000077782	21792
ENSG00000077800	1
ENSG00000077935	7
ENSG00000077942	2447
ENSG00000077943	5
ENSG00000077984	0
ENSG00000078018	969
ENSG00000078043	2662
ENSG00000078053	229
ENSG00000078061	6040
ENSG00000078070	1122
ENSG00000078081	416
ENSG00000078098	412
ENSG00000078114	214
ENSG00000078124	1955
ENSG00000078140	7322
ENSG00000078142	2780
ENSG00000078177	614
ENSG00000078237	2542
ENSG00000078246	3533
ENSG00000078269	4066
ENSG00000078295	0
ENSG00000078304	6659
ENSG00000078319	0
ENSG00000078328	4
ENSG00000078369	51743
ENSG00000078399	2807
ENSG00000078401	28946
ENSG00000078403	3703
ENSG00000078487	44
ENSG00000078549	16
ENSG00000078579	0
ENSG00000078589	0
ENSG00000078596	466
ENSG00000078618	9498
ENSG00000078668	8662
ENSG00000078674	7846
ENSG00000078687	1140
ENSG00000078699	2063
ENSG00000078725	19
ENSG00000078747	3245
ENSG00000078795	2
ENSG00000078804	5897
ENSG00000078808	47387
ENSG00000078814	30
ENSG00000078898	0
ENSG00000078900	3
ENSG00000078902	9012
ENSG00000078967	537
ENSG00000079101	3
ENSG00000079102	1100
ENSG00000079112	0
ENSG00000079134	1679
ENSG00000079150	2478
ENSG00000079156	616
ENSG00000079215	8
ENSG00000079246	26198
ENSG00000079257	24926
ENSG00000079263	9
ENSG00000079277	2468
ENSG00000079308	12787
ENSG00000079313	4411
ENSG00000079332	15071
ENSG00000079335	1643
ENSG00000079337	4869
ENSG00000079385	250
ENSG00000079387	1658
ENSG00000079393	0
ENSG00000079432	19839
ENSG00000079435	234
ENSG00000079459	24561
ENSG00000079462	1070
ENSG00000079482	1216
ENSG00000079557	0
ENSG00000079616	1647
ENSG00000079689	0
ENSG00000079691	923
ENSG00000079739	2309
ENSG00000079785	11572
ENSG00000079805	20170
ENSG00000079819	8170
ENSG00000079841	13
ENSG00000079931	45
ENSG00000079950	8620
ENSG00000079974	1431
ENSG00000079999	8676
ENSG00000080007	48
ENSG00000080031	140
ENSG00000080166	0
ENSG00000080189	3236
ENSG00000080200	1249
ENSG00000080224	2
ENSG00000080293	0
ENSG00000080298	810
ENSG00000080345	3903
ENSG00000080371	5735
ENSG00000080493	10
ENSG00000080503	8698
ENSG00000080511	0
ENSG00000080546	3566
ENSG00000080561	5168
ENSG00000080572	0
ENSG00000080573	343
ENSG00000080603	192
ENSG00000080608	3317
ENSG00000080618	2
ENSG00000080644	9
ENSG00000080709	75
ENSG00000080802	1912
ENSG00000080815	6583
ENSG00000080819	2239
ENSG00000080822	8111
ENSG00000080823	328
ENSG00000080824	54556
ENSG00000080839	668
ENSG00000080845	15918
ENSG00000080854	51
ENSG00000080910	0
ENSG00000080947	14
ENSG00000080986	599
ENSG00000081014	828
ENSG00000081019	1031
ENSG00000081026	912
ENSG00000081041	176
ENSG00000081051	1
ENSG00000081052	8
ENSG00000081059	19
ENSG00000081087	7120
ENSG00000081138	0
ENSG00000081148	101
ENSG00000081154	9700
ENSG00000081177	3542
ENSG00000081181	893
ENSG00000081189	5370
ENSG00000081237	1
ENSG00000081248	0
ENSG00000081277	34
ENSG00000081307	2897
ENSG00000081320	1297
ENSG00000081377	77
ENSG00000081386	870
ENSG00000081479	0
ENSG00000081665	289
ENSG00000081692	341
ENSG00000081721	1336
ENSG00000081760	2808
ENSG00000081791	7820
ENSG00000081800	0
ENSG00000081803	2824
ENSG00000081818	80
ENSG00000081842	14
ENSG00000081853	390
ENSG00000081870	995
ENSG00000081913	1339
ENSG00000081923	7945
ENSG00000081985	15
ENSG00000082014	343
ENSG00000082068	2065
ENSG00000082074	229
ENSG00000082126	2660
ENSG00000082146	2048
ENSG00000082153	20888
ENSG00000082175	10
ENSG00000082196	41
ENSG00000082212	3934
ENSG00000082213	4785
ENSG00000082258	3021
ENSG00000082269	1218
ENSG00000082293	0
ENSG00000082397	6711
ENSG00000082438	3624
ENSG00000082458	147
ENSG00000082482	45
ENSG00000082497	331
ENSG00000082512	3338
ENSG00000082515	4360
ENSG00000082516	1926
ENSG00000082556	0
ENSG00000082641	40643
ENSG00000082684	0
ENSG00000082701	7232
ENSG00000082781	22884
ENSG00000082805	6189
ENSG00000082898	13118
ENSG00000082929	0
ENSG00000082996	4011
ENSG00000083067	20
ENSG00000083093	1067
ENSG00000083097	807
ENSG00000083099	2181
ENSG00000083123	1458
ENSG00000083168	3899
ENSG00000083223	2345
ENSG00000083290	1395
ENSG00000083307	0
ENSG00000083312	31505
ENSG00000083444	99796
ENSG00000083454	2
ENSG00000083457	1345
ENSG00000083520	4351
ENSG00000083535	1260
ENSG00000083544	832
ENSG00000083622	0
ENSG00000083635	546
ENSG00000083642	2421
ENSG00000083720	1903
ENSG00000083750	1852
ENSG00000083782	16
ENSG00000083799	2335
ENSG00000083807	228
ENSG00000083812	1016
ENSG00000083814	454
ENSG00000083817	553
ENSG00000083828	298
ENSG00000083838	414
ENSG00000083844	1830
ENSG00000083845	49056
ENSG00000083857	674
ENSG00000083896	5611
ENSG00000083937	4209
ENSG00000084070	1417
ENSG00000084072	3764
ENSG00000084073	9048
ENSG00000084090	10982
ENSG00000084092	2670
ENSG00000084093	3606
ENSG00000084110	25
ENSG00000084112	6823
ENSG00000084207	21674
ENSG00000084234	270857
ENSG00000084444	1509
ENSG00000084453	0
ENSG00000084463	6494
ENSG00000084623	14388
ENSG00000084628	0
ENSG00000084636	515
ENSG00000084652	13204
ENSG00000084674	61
ENSG00000084676	2032
ENSG00000084693	1788
ENSG00000084710	231
ENSG00000084731	5336
ENSG00000084733	15221
ENSG00000084734	34
ENSG00000084754	19638
ENSG00000084764	977
ENSG00000084774	8991
ENSG00000085063	65974
ENSG00000085117	10175
ENSG00000085185	3134
ENSG00000085224	5918
ENSG00000085231	1317
ENSG00000085265	0
ENSG00000085274	926
ENSG00000085276	9496
ENSG00000085365	3426
ENSG00000085377	3833
ENSG00000085382	1249
ENSG00000085415	1726
ENSG00000085433	3263
ENSG00000085449	6510
ENSG00000085465	414
ENSG00000085491	3731
ENSG00000085511	1927
ENSG00000085514	6
ENSG00000085552	0
ENSG00000085563	990
ENSG00000085644	2148
ENSG00000085662	11635
ENSG00000085719	5534
ENSG00000085721	3634
ENSG00000085733	50317
ENSG00000085741	22
ENSG00000085760	2162
ENSG00000085788	2936
ENSG00000085831	178
ENSG00000085832	4378
ENSG00000085840	263
ENSG00000085871	10023
ENSG00000085872	3228
ENSG00000085978	3857
ENSG00000085982	2418
ENSG00000085998	7567
ENSG00000085999	252
ENSG00000086015	6034
ENSG00000086061	16594
ENSG00000086062	13670
ENSG00000086065	6135
ENSG00000086102	3792
ENSG00000086159	2
ENSG00000086189	1709
ENSG00000086200	6856
ENSG00000086205	152
ENSG00000086232	10163
ENSG00000086288	0
ENSG00000086289	112
ENSG00000086300	98
ENSG00000086475	4889
ENSG00000086504	4630
ENSG00000086506	15
ENSG00000086544	3542
ENSG00000086548	0
ENSG00000086570	3
ENSG00000086589	5401
ENSG00000086598	21616
ENSG00000086619	357
ENSG00000086666	8182
ENSG00000086696	229
ENSG00000086712	1174
ENSG00000086717	1
ENSG00000086730	81
ENSG00000086758	13677
ENSG00000086827	2146
ENSG00000086848	353
ENSG00000086967	0
ENSG00000086991	7259
ENSG00000087008	2888
ENSG00000087053	6640
ENSG00000087074	12005
ENSG00000087076	2442
ENSG00000087077	10264
ENSG00000087085	48
ENSG00000087086	189825
ENSG00000087087	10683
ENSG00000087088	26064
ENSG00000087095	4222
ENSG00000087111	6757
ENSG00000087116	987
ENSG00000087128	0
ENSG00000087152	10594
ENSG00000087157	6383
ENSG00000087191	10468
ENSG00000087206	2827
ENSG00000087237	429
ENSG00000087245	148723
ENSG00000087250	0
ENSG00000087253	9558
ENSG00000087258	0
ENSG00000087263	3956
ENSG00000087266	17450
ENSG00000087269	2526
ENSG00000087274	24366
ENSG00000087299	499
ENSG00000087301	864
ENSG00000087302	13021
ENSG00000087303	45374
ENSG00000087338	2355
ENSG00000087365	22190
ENSG00000087448	2841
ENSG00000087460	123094
ENSG00000087470	6931
ENSG00000087494	176
ENSG00000087495	1
ENSG00000087502	3601
ENSG00000087510	0
ENSG00000087586	1160
ENSG00000087589	7
ENSG00000087842	6299
ENSG00000087884	485
ENSG00000087903	651
ENSG00000087995	1471
ENSG00000088002	3
ENSG00000088035	1088
ENSG00000088038	5849
ENSG00000088053	1
ENSG00000088179	2979
ENSG00000088205	6013
ENSG00000088247	19622
ENSG00000088256	11151
ENSG00000088280	867
ENSG00000088298	4796
ENSG00000088305	387
ENSG00000088320	1
ENSG00000088325	3049
ENSG00000088340	326
ENSG00000088356	2220
ENSG00000088367	3101
ENSG00000088386	1
ENSG00000088387	33062
ENSG00000088448	3992
ENSG00000088451	747
ENSG00000088538	8
ENSG00000088543	360
ENSG00000088682	3108
ENSG00000088726	11
ENSG00000088727	471
ENSG00000088756	2607
ENSG00000088766	666
ENSG00000088782	0
ENSG00000088808	4779
ENSG00000088812	11194
ENSG00000088826	2557
ENSG00000088827	2
ENSG00000088832	103584
ENSG00000088833	7427
ENSG00000088836	3270
ENSG00000088854	3483
ENSG00000088876	911
ENSG00000088881	38
ENSG00000088882	359
ENSG00000088888	20070
ENSG00000088899	1701
ENSG00000088926	0
ENSG00000088930	6168
ENSG00000088970	423
ENSG00000088986	17851
ENSG00000088992	18
ENSG00000089006	6078
ENSG00000089009	84649
ENSG00000089012	0
ENSG00000089022	2043
ENSG00000089041	304
ENSG00000089048	1419
ENSG00000089050	1632
ENSG00000089053	12949
ENSG00000089057	7183
ENSG00000089060	3763
ENSG00000089063	10574
ENSG00000089091	278
ENSG00000089094	2205
ENSG00000089101	0
ENSG00000089116	0
ENSG00000089123	432
ENSG00000089127	968
ENSG00000089154	12229
ENSG00000089157	175018
ENSG00000089159	11866
ENSG00000089163	124
ENSG00000089169	0
ENSG00000089177	1207
ENSG00000089195	846
ENSG00000089199	12
ENSG00000089220	12219
ENSG00000089225	11
ENSG00000089234	2156
ENSG00000089248	13674
ENSG00000089250	4
ENSG00000089280	18220
ENSG00000089289	3875
ENSG00000089327	7968
ENSG00000089335	1551
ENSG00000089351	19367
ENSG00000089356	0
ENSG00000089472	129
ENSG00000089486	3632
ENSG00000089505	229
ENSG00000089558	8
ENSG00000089597	58748
ENSG00000089639	2702
ENSG00000089682	705
ENSG00000089685	2182
ENSG00000089692	55
ENSG00000089693	12607
ENSG00000089723	353
ENSG00000089737	9611
ENSG00000089775	787
ENSG00000089818	1944
ENSG00000089820	4815
ENSG00000089847	49
ENSG00000089876	4628
ENSG00000089902	4689
ENSG00000089916	2551
ENSG00000090006	2872
ENSG00000090013	3006
ENSG00000090020	24529
ENSG00000090054	7541
ENSG00000090060	13375
ENSG00000090061	998
ENSG00000090097	3518
ENSG00000090104	0
ENSG00000090238	5175
ENSG00000090263	1573
ENSG00000090266	4330
ENSG00000090273	9740
ENSG00000090316	8627
ENSG00000090339	1981
ENSG00000090372	13312
ENSG00000090376	1106
ENSG00000090382	2
ENSG00000090402	0
ENSG00000090432	6016
ENSG00000090447	601
ENSG00000090470	2083
ENSG00000090487	7120
ENSG00000090512	0
ENSG00000090520	6584
ENSG00000090530	91
ENSG00000090534	2
ENSG00000090539	134
ENSG00000090554	11
ENSG00000090565	7335
ENSG00000090581	8601
ENSG00000090612	966
ENSG00000090615	14030
ENSG00000090621	13791
ENSG00000090659	0
ENSG00000090661	105
ENSG00000090674	3784
ENSG00000090686	8276
ENSG00000090776	23987
ENSG00000090857	2136
ENSG00000090861	13851
ENSG00000090863	28876
ENSG00000090889	726
ENSG00000090905	4491
ENSG00000090924	6305
ENSG00000090932	28
ENSG00000090971	2687
ENSG00000090975	6572
ENSG00000090989	2924
ENSG00000091009	1270
ENSG00000091010	7
ENSG00000091039	4983
ENSG00000091073	1352
ENSG00000091106	6
ENSG00000091127	1004
ENSG00000091128	193
ENSG00000091129	8204
ENSG00000091136	123032
ENSG00000091137	414
ENSG00000091138	1
ENSG00000091140	6026
ENSG00000091157	1642
ENSG00000091164	5876
ENSG00000091181	0
ENSG00000091262	40
ENSG00000091317	13194
ENSG00000091409	138138
ENSG00000091428	1356
ENSG00000091436	2788
ENSG00000091482	0
ENSG00000091483	5340
ENSG00000091490	29049
ENSG00000091513	2
ENSG00000091527	21866
ENSG00000091536	14
ENSG00000091542	8810
ENSG00000091583	0
ENSG00000091592	8044
ENSG00000091622	48
ENSG00000091640	4912
ENSG00000091651	857
ENSG00000091656	222
ENSG00000091664	0
ENSG00000091704	0
ENSG00000091732	1645
ENSG00000091831	13
ENSG00000091844	445
ENSG00000091879	43656
ENSG00000091947	3543
ENSG00000091972	4779
ENSG00000091986	7823
ENSG00000092009	4
ENSG00000092010	5623
ENSG00000092020	1705
ENSG00000092036	594
ENSG00000092051	6
ENSG00000092054	0
ENSG00000092067	0
ENSG00000092068	315
ENSG00000092094	4169
ENSG00000092096	443
ENSG00000092098	118
ENSG00000092108	2565
ENSG00000092140	1676
ENSG00000092148	11453
ENSG00000092199	42838
ENSG00000092200	13
ENSG00000092201	10748
ENSG00000092203	5925
ENSG00000092208	834
ENSG00000092295	48
ENSG00000092330	3453
ENSG00000092345	0
ENSG00000092377	0
ENSG00000092421	1307
ENSG00000092439	2611
ENSG00000092445	2197
ENSG00000092470	738
ENSG00000092529	53
ENSG00000092531	2116
ENSG00000092607	41
ENSG00000092621	2005
ENSG00000092758	89
ENSG00000092820	11788
ENSG00000092841	69053
ENSG00000092847	3173
ENSG00000092850	17
ENSG00000092853	486
ENSG00000092871	623
ENSG00000092929	436
ENSG00000092931	3077
ENSG00000092964	21323
ENSG00000092969	1355
ENSG00000092978	1054
ENSG00000093000	5730
ENSG00000093009	568
ENSG00000093010	19580
ENSG00000093072	1192
ENSG00000093100	0
ENSG00000093134	0
ENSG00000093144	3219
ENSG00000093167	5697
[truncated: 60,711 more rows]
