# Supplementary material for: A human endothelial and adipose stem cell-based co-culture model for venous malformations
Source: Angiogenesis. 2026 May 3;29(3):30. doi: 10.1007/s10456-026-10045-9 (PMC13136223; doi:10.1007/s10456-026-10045-9)
Supplement: Supplementary file 5 — Supplementary RNAseq raw data [file 10456_2026_10045_MOESM5_ESM.zip › RNA seq Raw data/HUVECs_tsv_files/GFP_3.tsv]

id	count
ENSG00000000003	2091
ENSG00000000005	0
ENSG00000000419	1389
ENSG00000000457	279
ENSG00000000460	149
ENSG00000000938	7
ENSG00000000971	306
ENSG00000001036	3138
ENSG00000001084	768
ENSG00000001167	1293
ENSG00000001460	377
ENSG00000001461	1290
ENSG00000001497	1099
ENSG00000001561	983
ENSG00000001617	20967
ENSG00000001626	0
ENSG00000001629	2214
ENSG00000001630	562
ENSG00000001631	319
ENSG00000002016	508
ENSG00000002079	22
ENSG00000002330	484
ENSG00000002549	5937
ENSG00000002586	39253
ENSG00000002587	313
ENSG00000002726	0
ENSG00000002745	1
ENSG00000002746	0
ENSG00000002822	8
ENSG00000002834	19456
ENSG00000002919	1353
ENSG00000002933	0
ENSG00000003056	3375
ENSG00000003096	729
ENSG00000003137	0
ENSG00000003147	1137
ENSG00000003249	3015
ENSG00000003393	2663
ENSG00000003400	3104
ENSG00000003402	7021
ENSG00000003436	6580
ENSG00000003509	559
ENSG00000003756	3339
ENSG00000003987	25
ENSG00000003989	414
ENSG00000004059	3845
ENSG00000004139	285
ENSG00000004142	4805
ENSG00000004399	84069
ENSG00000004455	3798
ENSG00000004468	15
ENSG00000004478	3581
ENSG00000004487	4233
ENSG00000004534	4914
ENSG00000004660	375
ENSG00000004700	2114
ENSG00000004766	1221
ENSG00000004776	63
ENSG00000004777	232
ENSG00000004779	1873
ENSG00000004799	695
ENSG00000004809	23
ENSG00000004838	2
ENSG00000004846	1
ENSG00000004848	0
ENSG00000004864	1275
ENSG00000004866	1263
ENSG00000004897	3614
ENSG00000004939	0
ENSG00000004948	0
ENSG00000004961	1668
ENSG00000004975	1858
ENSG00000005001	0
ENSG00000005007	6661
ENSG00000005020	3596
ENSG00000005022	9452
ENSG00000005059	608
ENSG00000005073	474
ENSG00000005075	1796
ENSG00000005100	1389
ENSG00000005102	2
ENSG00000005108	1739
ENSG00000005156	1210
ENSG00000005175	1013
ENSG00000005187	23
ENSG00000005189	127
ENSG00000005194	2434
ENSG00000005206	2109
ENSG00000005238	2416
ENSG00000005243	263
ENSG00000005249	4808
ENSG00000005302	2637
ENSG00000005339	3896
ENSG00000005379	1
ENSG00000005381	2
ENSG00000005421	0
ENSG00000005436	547
ENSG00000005448	833
ENSG00000005469	745
ENSG00000005471	7
ENSG00000005483	2498
ENSG00000005486	3173
ENSG00000005513	23
ENSG00000005700	2611
ENSG00000005801	595
ENSG00000005810	1827
ENSG00000005812	1230
ENSG00000005844	0
ENSG00000005882	625
ENSG00000005884	6249
ENSG00000005889	904
ENSG00000005893	11947
ENSG00000005961	28
ENSG00000005981	0
ENSG00000006007	3624
ENSG00000006015	1765
ENSG00000006016	330
ENSG00000006025	2015
ENSG00000006042	5330
ENSG00000006047	6
ENSG00000006059	0
ENSG00000006062	310
ENSG00000006071	0
ENSG00000006116	0
ENSG00000006118	8264
ENSG00000006125	13745
ENSG00000006128	0
ENSG00000006194	457
ENSG00000006210	129
ENSG00000006282	4183
ENSG00000006283	0
ENSG00000006327	2256
ENSG00000006377	0
ENSG00000006432	0
ENSG00000006451	20781
ENSG00000006453	76
ENSG00000006459	629
ENSG00000006468	590
ENSG00000006530	1108
ENSG00000006534	36
ENSG00000006555	0
ENSG00000006576	748
ENSG00000006606	0
ENSG00000006607	925
ENSG00000006611	0
ENSG00000006625	544
ENSG00000006634	352
ENSG00000006638	420
ENSG00000006652	350
ENSG00000006659	0
ENSG00000006695	423
ENSG00000006704	796
ENSG00000006712	2688
ENSG00000006715	3050
ENSG00000006740	30
ENSG00000006744	5057
ENSG00000006747	5
ENSG00000006756	1043
ENSG00000006757	355
ENSG00000006788	0
ENSG00000006831	4829
ENSG00000006837	8
ENSG00000007001	1
ENSG00000007038	5
ENSG00000007047	3132
ENSG00000007062	1
ENSG00000007080	2761
ENSG00000007129	152
ENSG00000007168	6536
ENSG00000007171	14
ENSG00000007174	0
ENSG00000007202	7504
ENSG00000007216	0
ENSG00000007237	32
ENSG00000007255	286
ENSG00000007264	0
ENSG00000007306	0
ENSG00000007312	4
ENSG00000007314	2
ENSG00000007341	521
ENSG00000007350	0
ENSG00000007372	1
ENSG00000007376	1837
ENSG00000007384	18725
ENSG00000007392	2786
ENSG00000007402	11
ENSG00000007516	61
ENSG00000007520	2467
ENSG00000007541	2610
ENSG00000007545	1058
ENSG00000007866	88
ENSG00000007908	78
ENSG00000007923	1559
ENSG00000007933	1
ENSG00000007944	895
ENSG00000007952	11
ENSG00000007968	56
ENSG00000008018	4542
ENSG00000008056	0
ENSG00000008083	1668
ENSG00000008086	335
ENSG00000008118	0
ENSG00000008128	56
ENSG00000008130	4019
ENSG00000008196	0
ENSG00000008197	0
ENSG00000008226	1
ENSG00000008256	446
ENSG00000008277	128
ENSG00000008282	3957
ENSG00000008283	6750
ENSG00000008294	4680
ENSG00000008300	82
ENSG00000008311	2453
ENSG00000008323	6
ENSG00000008324	438
ENSG00000008382	180
ENSG00000008394	2940
ENSG00000008405	1304
ENSG00000008438	1
ENSG00000008441	621
ENSG00000008513	8450
ENSG00000008516	46
ENSG00000008517	3778
ENSG00000008710	4414
ENSG00000008735	7
ENSG00000008838	4102
ENSG00000008853	1173
ENSG00000008869	1876
ENSG00000008952	6162
ENSG00000008988	21612
ENSG00000009307	20584
ENSG00000009335	5913
ENSG00000009413	1480
ENSG00000009694	0
ENSG00000009709	0
ENSG00000009724	97
ENSG00000009765	0
ENSG00000009780	342
ENSG00000009790	2
ENSG00000009830	1887
ENSG00000009844	1631
ENSG00000009950	0
ENSG00000009954	3917
ENSG00000010017	2009
ENSG00000010030	11
ENSG00000010072	797
ENSG00000010165	1944
ENSG00000010219	844
ENSG00000010244	4952
ENSG00000010256	3783
ENSG00000010270	4194
ENSG00000010278	18117
ENSG00000010282	0
ENSG00000010292	2190
ENSG00000010295	3656
ENSG00000010310	0
ENSG00000010318	187
ENSG00000010319	92
ENSG00000010322	6717
ENSG00000010327	19433
ENSG00000010361	362
ENSG00000010379	0
ENSG00000010404	430
ENSG00000010438	507
ENSG00000010539	455
ENSG00000010610	0
ENSG00000010626	130
ENSG00000010671	0
ENSG00000010704	196
ENSG00000010803	1300
ENSG00000010810	12004
ENSG00000010818	478
ENSG00000010932	0
ENSG00000011007	4065
ENSG00000011009	4453
ENSG00000011021	2584
ENSG00000011028	3334
ENSG00000011052	0
ENSG00000011083	0
ENSG00000011105	12268
ENSG00000011114	2113
ENSG00000011132	1116
ENSG00000011143	418
ENSG00000011198	619
ENSG00000011201	6
ENSG00000011243	2440
ENSG00000011258	777
ENSG00000011260	1310
ENSG00000011275	3176
ENSG00000011295	2009
ENSG00000011304	16609
ENSG00000011332	64
ENSG00000011347	17
ENSG00000011376	969
ENSG00000011405	4080
ENSG00000011422	4604
ENSG00000011426	869
ENSG00000011451	4606
ENSG00000011454	3135
ENSG00000011465	988
ENSG00000011478	886
ENSG00000011485	3477
ENSG00000011523	2484
ENSG00000011566	2969
ENSG00000011590	2
ENSG00000011600	0
ENSG00000011638	1465
ENSG00000011677	1
ENSG00000012048	399
ENSG00000012061	1775
ENSG00000012124	0
ENSG00000012171	102
ENSG00000012174	977
ENSG00000012211	770
ENSG00000012223	2
ENSG00000012232	9643
ENSG00000012504	0
ENSG00000012660	8454
ENSG00000012779	3
ENSG00000012817	2129
ENSG00000012822	3178
ENSG00000012963	1064
ENSG00000012983	3457
ENSG00000013016	753
ENSG00000013275	4244
ENSG00000013288	5327
ENSG00000013293	6
ENSG00000013297	2003
ENSG00000013306	4768
ENSG00000013364	8327
ENSG00000013374	1797
ENSG00000013375	2778
ENSG00000013392	509
ENSG00000013441	2591
ENSG00000013503	608
ENSG00000013523	1683
ENSG00000013561	1675
ENSG00000013563	981
ENSG00000013573	2038
ENSG00000013583	3001
ENSG00000013588	507
ENSG00000013619	1188
ENSG00000013725	0
ENSG00000013810	1914
ENSG00000014123	1538
ENSG00000014138	204
ENSG00000014164	1184
ENSG00000014216	10275
ENSG00000014257	0
ENSG00000014641	2438
ENSG00000014824	2140
ENSG00000014914	687
ENSG00000014919	697
ENSG00000015133	6015
ENSG00000015153	524
ENSG00000015171	2624
ENSG00000015285	0
ENSG00000015413	37
ENSG00000015475	1409
ENSG00000015479	70
ENSG00000015520	0
ENSG00000015532	2556
ENSG00000015568	118
ENSG00000015592	0
ENSG00000015676	6715
ENSG00000016082	3
ENSG00000016391	1
ENSG00000016402	0
ENSG00000016490	0
ENSG00000016602	0
ENSG00000016864	3678
ENSG00000017260	6427
ENSG00000017427	10
ENSG00000017483	610
ENSG00000017797	4724
ENSG00000018189	1323
ENSG00000018236	0
ENSG00000018280	15
ENSG00000018408	13475
ENSG00000018510	3805
ENSG00000018607	0
ENSG00000018610	742
ENSG00000018625	0
ENSG00000018699	488
ENSG00000018869	83
ENSG00000019102	131
ENSG00000019144	8781
ENSG00000019169	0
ENSG00000019186	0
ENSG00000019485	739
ENSG00000019505	0
ENSG00000019549	191
ENSG00000019582	6
ENSG00000019991	12
ENSG00000019995	741
ENSG00000020129	1764
ENSG00000020181	4943
ENSG00000020219	0
ENSG00000020256	1288
ENSG00000020426	515
ENSG00000020577	3132
ENSG00000020633	0
ENSG00000020922	555
ENSG00000021300	7
ENSG00000021355	1416
ENSG00000021461	2
ENSG00000021488	0
ENSG00000021574	1104
ENSG00000021645	51
ENSG00000021762	1420
ENSG00000021776	2440
ENSG00000021826	25
ENSG00000021852	0
ENSG00000022267	2297
ENSG00000022277	2437
ENSG00000022355	0
ENSG00000022556	2
ENSG00000022567	87
ENSG00000022840	6514
ENSG00000022976	240
ENSG00000023041	2427
ENSG00000023171	606
ENSG00000023191	12014
ENSG00000023228	2643
ENSG00000023287	1958
ENSG00000023318	3235
ENSG00000023330	2892
ENSG00000023445	29
ENSG00000023516	2401
ENSG00000023572	683
ENSG00000023608	418
ENSG00000023697	1714
ENSG00000023734	6101
ENSG00000023839	76
ENSG00000023892	14
ENSG00000023902	9051
ENSG00000023909	2572
ENSG00000024048	1475
ENSG00000024422	19289
ENSG00000024526	204
ENSG00000024862	356
ENSG00000025039	105
ENSG00000025156	404
ENSG00000025293	2053
ENSG00000025423	0
ENSG00000025434	194
ENSG00000025708	66
ENSG00000025770	993
ENSG00000025772	1785
ENSG00000025796	4105
ENSG00000025800	3994
ENSG00000026025	98212
ENSG00000026036	184
ENSG00000026103	695
ENSG00000026297	280
ENSG00000026508	1356
ENSG00000026559	11
ENSG00000026652	863
ENSG00000026751	0
ENSG00000026950	1008
ENSG00000027001	628
ENSG00000027075	6640
ENSG00000027644	1
ENSG00000027697	5124
ENSG00000027847	2155
ENSG00000027869	4
ENSG00000028116	783
ENSG00000028137	2367
ENSG00000028203	3452
ENSG00000028277	185
ENSG00000028310	2339
ENSG00000028528	4179
ENSG00000028839	555
ENSG00000029153	1675
ENSG00000029363	3715
ENSG00000029364	3198
ENSG00000029534	14
ENSG00000029559	0
ENSG00000029639	271
ENSG00000029725	871
ENSG00000029993	951
ENSG00000030066	1494
ENSG00000030110	1421
ENSG00000030304	1
ENSG00000030419	6
ENSG00000030582	56005
ENSG00000031003	803
ENSG00000031081	5525
ENSG00000031691	166
ENSG00000031698	8751
ENSG00000031823	2832
ENSG00000032219	1030
ENSG00000032389	1192
ENSG00000032444	10781
ENSG00000032742	397
ENSG00000033011	1054
ENSG00000033030	1227
ENSG00000033050	721
ENSG00000033100	10495
ENSG00000033122	25
ENSG00000033170	1265
ENSG00000033178	2777
ENSG00000033327	3794
ENSG00000033627	3704
ENSG00000033800	1052
ENSG00000033867	4129
ENSG00000034053	1156
ENSG00000034152	5676
ENSG00000034239	0
ENSG00000034510	51584
ENSG00000034533	285
ENSG00000034677	9863
ENSG00000034693	391
ENSG00000034713	2890
ENSG00000034971	0
ENSG00000035115	605
ENSG00000035141	1263
ENSG00000035403	13960
ENSG00000035499	73
ENSG00000035664	1441
ENSG00000035681	1839
ENSG00000035687	3878
ENSG00000035720	0
ENSG00000035862	45484
ENSG00000035928	2550
ENSG00000036054	1692
ENSG00000036257	2414
ENSG00000036448	1
ENSG00000036473	0
ENSG00000036530	11
ENSG00000036549	1650
ENSG00000036565	0
ENSG00000036672	4
ENSG00000036828	0
ENSG00000037042	927
ENSG00000037241	825
ENSG00000037280	3721
ENSG00000037474	3465
ENSG00000037637	1164
ENSG00000037749	3167
ENSG00000037757	880
ENSG00000037897	230
ENSG00000037965	74
ENSG00000038002	391
ENSG00000038210	913
ENSG00000038219	1959
ENSG00000038274	3659
ENSG00000038295	327
ENSG00000038358	3375
ENSG00000038382	8078
ENSG00000038427	609
ENSG00000038532	2000
ENSG00000038945	272
ENSG00000039068	0
ENSG00000039123	2140
ENSG00000039139	25
ENSG00000039319	1819
ENSG00000039523	7283
ENSG00000039537	5
ENSG00000039560	9337
ENSG00000039600	2
ENSG00000039650	1914
ENSG00000039987	0
ENSG00000040199	455
ENSG00000040275	787
ENSG00000040341	1998
ENSG00000040487	1042
ENSG00000040531	2108
ENSG00000040608	17
ENSG00000040633	2756
ENSG00000040731	1
ENSG00000040933	1606
ENSG00000041353	8
ENSG00000041357	4267
ENSG00000041515	1
ENSG00000041802	3913
ENSG00000041880	918
ENSG00000041982	16
ENSG00000041988	444
ENSG00000042062	2
ENSG00000042088	466
ENSG00000042286	553
ENSG00000042304	0
ENSG00000042317	331
ENSG00000042429	159
ENSG00000042445	3792
ENSG00000042493	1054
ENSG00000042753	7287
ENSG00000042781	6
ENSG00000042813	0
ENSG00000042832	4
ENSG00000042980	3
ENSG00000043039	0
ENSG00000043093	1042
ENSG00000043143	2162
ENSG00000043355	0
ENSG00000043462	68
ENSG00000043514	632
ENSG00000043591	13
ENSG00000044012	0
ENSG00000044090	2869
ENSG00000044115	21971
ENSG00000044446	519
ENSG00000044459	334
ENSG00000044524	0
ENSG00000044574	42503
ENSG00000046604	1
ENSG00000046647	785
ENSG00000046651	778
ENSG00000046653	8
ENSG00000046774	0
ENSG00000046889	2618
ENSG00000047056	2427
ENSG00000047188	2102
ENSG00000047230	787
ENSG00000047249	2439
ENSG00000047315	4352
ENSG00000047346	2807
ENSG00000047365	0
ENSG00000047410	4523
ENSG00000047457	2
ENSG00000047578	1182
ENSG00000047579	3071
ENSG00000047597	1
ENSG00000047617	1010
ENSG00000047621	663
ENSG00000047634	630
ENSG00000047644	3091
ENSG00000047648	287
ENSG00000047662	10
ENSG00000047849	20598
ENSG00000047932	1900
ENSG00000047936	0
ENSG00000048028	1434
ENSG00000048052	400
ENSG00000048140	4259
ENSG00000048162	378
ENSG00000048342	556
ENSG00000048392	4880
ENSG00000048405	1096
ENSG00000048462	0
ENSG00000048471	1076
ENSG00000048540	17
ENSG00000048544	1678
ENSG00000048545	0
ENSG00000048649	2101
ENSG00000048707	1737
ENSG00000048740	2392
ENSG00000048828	6535
ENSG00000048991	1175
ENSG00000049089	11
ENSG00000049130	2551
ENSG00000049167	364
ENSG00000049192	1113
ENSG00000049239	3497
ENSG00000049245	7702
ENSG00000049246	110
ENSG00000049247	0
ENSG00000049249	1
ENSG00000049283	198
ENSG00000049323	2916
ENSG00000049449	4650
ENSG00000049540	197
ENSG00000049541	530
ENSG00000049618	2977
ENSG00000049656	7215
ENSG00000049759	3696
ENSG00000049768	4
ENSG00000049769	111
ENSG00000049860	10198
ENSG00000049883	432
ENSG00000050030	0
ENSG00000050130	2025
ENSG00000050165	36286
ENSG00000050327	12
ENSG00000050344	1615
ENSG00000050393	1410
ENSG00000050405	3738
ENSG00000050426	1128
ENSG00000050438	401
ENSG00000050555	0
ENSG00000050628	0
ENSG00000050730	6
ENSG00000050748	2271
ENSG00000050767	1
ENSG00000050820	10462
ENSG00000051009	1873
ENSG00000051108	3394
ENSG00000051128	10656
ENSG00000051180	420
ENSG00000051341	139
ENSG00000051382	1301
ENSG00000051523	1511
ENSG00000051596	1022
ENSG00000051620	1790
ENSG00000051825	530
ENSG00000052126	311
ENSG00000052344	0
ENSG00000052723	1616
ENSG00000052749	1017
ENSG00000052795	841
ENSG00000052802	9120
ENSG00000052841	4183
ENSG00000052850	0
ENSG00000053108	1
ENSG00000053254	1314
ENSG00000053328	0
ENSG00000053371	1683
ENSG00000053372	1594
ENSG00000053438	66
ENSG00000053501	495
ENSG00000053524	23
ENSG00000053702	48
ENSG00000053747	785
ENSG00000053770	1552
ENSG00000053900	800
ENSG00000053918	0
ENSG00000054116	2657
ENSG00000054118	7773
ENSG00000054148	1654
ENSG00000054179	1
ENSG00000054219	240
ENSG00000054267	1702
ENSG00000054277	84
ENSG00000054282	792
ENSG00000054356	4
ENSG00000054392	50
ENSG00000054523	3183
ENSG00000054598	695
ENSG00000054611	1495
ENSG00000054654	643
ENSG00000054690	3
ENSG00000054793	2378
ENSG00000054796	0
ENSG00000054803	0
ENSG00000054938	2
ENSG00000054965	1802
ENSG00000054967	875
ENSG00000054983	1570
ENSG00000055044	1161
ENSG00000055070	5428
ENSG00000055118	0
ENSG00000055130	3826
ENSG00000055147	1071
ENSG00000055163	864
ENSG00000055208	3567
ENSG00000055211	2862
ENSG00000055332	2593
ENSG00000055483	2555
ENSG00000055609	2453
ENSG00000055732	6
ENSG00000055813	339
ENSG00000055917	4477
ENSG00000055950	1927
ENSG00000055955	0
ENSG00000055957	1
ENSG00000056050	920
ENSG00000056097	4500
ENSG00000056277	200
ENSG00000056291	297
ENSG00000056487	0
ENSG00000056558	120
ENSG00000056586	4168
ENSG00000056736	76
ENSG00000056972	1033
ENSG00000056998	1
ENSG00000057019	1369
ENSG00000057149	0
ENSG00000057252	1842
ENSG00000057294	451
ENSG00000057468	14
ENSG00000057593	0
ENSG00000057608	12810
ENSG00000057657	2981
ENSG00000057663	2063
ENSG00000057704	3437
ENSG00000057757	1568
ENSG00000057935	1510
ENSG00000058056	467
ENSG00000058063	2666
ENSG00000058085	1254
ENSG00000058091	280
ENSG00000058262	21066
ENSG00000058272	2483
ENSG00000058335	1
ENSG00000058404	496
ENSG00000058453	1431
ENSG00000058600	1518
ENSG00000058668	8663
ENSG00000058673	26
ENSG00000058729	812
ENSG00000058799	1832
ENSG00000058804	772
ENSG00000058866	0
ENSG00000059122	3896
ENSG00000059145	525
ENSG00000059377	10
ENSG00000059378	1009
ENSG00000059573	5407
ENSG00000059588	763
ENSG00000059691	733
ENSG00000059728	694
ENSG00000059758	5392
ENSG00000059769	377
ENSG00000059804	2491
ENSG00000059915	12
ENSG00000060069	1945
ENSG00000060138	17303
ENSG00000060140	527
ENSG00000060237	5508
ENSG00000060303	0
ENSG00000060339	2966
ENSG00000060491	2604
ENSG00000060558	32
ENSG00000060566	0
ENSG00000060642	263
ENSG00000060656	2364
ENSG00000060688	1414
ENSG00000060709	0
ENSG00000060718	71
ENSG00000060749	1345
ENSG00000060762	771
ENSG00000060971	1617
ENSG00000060982	10033
ENSG00000061273	14335
ENSG00000061337	2
ENSG00000061455	5
ENSG00000061492	0
ENSG00000061656	251
ENSG00000061676	11229
ENSG00000061794	1683
ENSG00000061918	173
ENSG00000061936	2186
ENSG00000061938	5657
ENSG00000061987	1545
ENSG00000062038	0
ENSG00000062096	0
ENSG00000062194	2271
ENSG00000062282	26
ENSG00000062370	196
ENSG00000062485	5995
ENSG00000062524	6
ENSG00000062582	2
ENSG00000062598	1744
ENSG00000062650	2393
ENSG00000062716	4128
ENSG00000062725	1914
ENSG00000062822	1690
ENSG00000063015	1
ENSG00000063046	19254
ENSG00000063127	15
ENSG00000063169	1471
ENSG00000063176	1108
ENSG00000063177	20263
ENSG00000063180	500
ENSG00000063241	1472
ENSG00000063244	8498
ENSG00000063245	9637
ENSG00000063322	1532
ENSG00000063438	10
ENSG00000063515	4
ENSG00000063587	801
ENSG00000063601	1305
ENSG00000063660	1188
ENSG00000063761	284
ENSG00000063854	2691
ENSG00000063978	3016
ENSG00000064012	602
ENSG00000064042	1775
ENSG00000064102	1127
ENSG00000064115	4099
ENSG00000064195	3
ENSG00000064199	33
ENSG00000064201	2
ENSG00000064205	45
ENSG00000064218	0
ENSG00000064225	2563
ENSG00000064270	2
ENSG00000064300	0
ENSG00000064309	68
ENSG00000064313	1595
ENSG00000064393	1639
ENSG00000064419	2335
ENSG00000064489	0
ENSG00000064490	1342
ENSG00000064545	960
ENSG00000064547	212
ENSG00000064601	11172
ENSG00000064607	3859
ENSG00000064651	13324
ENSG00000064652	387
ENSG00000064655	2
ENSG00000064666	6177
ENSG00000064687	1517
ENSG00000064692	749
ENSG00000064703	1271
ENSG00000064726	3372
ENSG00000064763	1601
ENSG00000064787	0
ENSG00000064835	0
ENSG00000064886	0
ENSG00000064932	4606
ENSG00000064933	821
ENSG00000064961	2474
ENSG00000064989	11822
ENSG00000064995	1689
ENSG00000064999	3466
ENSG00000065000	12231
ENSG00000065029	1301
ENSG00000065054	6517
ENSG00000065057	624
ENSG00000065060	825
ENSG00000065135	5456
ENSG00000065150	5350
ENSG00000065154	4791
ENSG00000065183	1245
ENSG00000065243	2260
ENSG00000065268	1808
ENSG00000065308	15255
ENSG00000065320	18
ENSG00000065325	0
ENSG00000065328	170
ENSG00000065357	2543
ENSG00000065361	0
ENSG00000065371	0
ENSG00000065413	140
ENSG00000065427	4828
ENSG00000065457	867
ENSG00000065485	6286
ENSG00000065491	1211
ENSG00000065518	2602
ENSG00000065526	2728
ENSG00000065534	898
ENSG00000065548	3168
ENSG00000065559	1221
ENSG00000065600	892
ENSG00000065609	21
ENSG00000065613	3460
ENSG00000065615	550
ENSG00000065618	5
ENSG00000065621	37
ENSG00000065665	292
ENSG00000065675	26
ENSG00000065717	4368
ENSG00000065802	942
ENSG00000065809	5523
ENSG00000065833	1583
ENSG00000065882	3366
ENSG00000065883	2549
ENSG00000065911	2654
ENSG00000065923	1620
ENSG00000065970	1384
ENSG00000065978	37615
ENSG00000065989	401
ENSG00000066027	3445
ENSG00000066032	0
ENSG00000066044	4828
ENSG00000066056	38387
ENSG00000066084	1912
ENSG00000066117	5093
ENSG00000066135	1083
ENSG00000066136	1488
ENSG00000066185	11
ENSG00000066230	78
ENSG00000066248	3
ENSG00000066279	379
ENSG00000066294	0
ENSG00000066322	7721
ENSG00000066336	2
ENSG00000066379	309
ENSG00000066382	0
ENSG00000066405	3
ENSG00000066422	931
ENSG00000066427	723
ENSG00000066455	2943
ENSG00000066468	1
ENSG00000066557	882
ENSG00000066583	1705
ENSG00000066629	1484
ENSG00000066651	221
ENSG00000066654	1502
ENSG00000066697	2015
ENSG00000066735	558
ENSG00000066739	1206
ENSG00000066777	2574
ENSG00000066813	0
ENSG00000066827	449
ENSG00000066855	871
ENSG00000066923	79
ENSG00000066926	1175
ENSG00000066933	920
ENSG00000067048	3732
ENSG00000067057	16539
ENSG00000067064	3850
ENSG00000067066	3635
ENSG00000067082	25263
ENSG00000067113	588
ENSG00000067141	76
ENSG00000067167	12471
ENSG00000067177	420
ENSG00000067182	8779
ENSG00000067191	471
ENSG00000067208	1331
ENSG00000067221	862
ENSG00000067225	33590
ENSG00000067248	1555
ENSG00000067334	2144
ENSG00000067365	832
ENSG00000067369	2827
ENSG00000067445	574
ENSG00000067533	863
ENSG00000067560	16496
ENSG00000067596	3220
ENSG00000067601	0
ENSG00000067606	8
ENSG00000067646	452
ENSG00000067704	4410
ENSG00000067715	1631
ENSG00000067798	502
ENSG00000067829	2144
ENSG00000067836	275
ENSG00000067840	9
ENSG00000067842	0
ENSG00000067900	3800
ENSG00000067955	2196
ENSG00000067992	536
ENSG00000068001	21911
ENSG00000068024	619
ENSG00000068028	1954
ENSG00000068078	7
ENSG00000068079	308
ENSG00000068097	967
ENSG00000068120	3548
ENSG00000068137	1796
ENSG00000068305	2548
ENSG00000068308	3574
ENSG00000068323	3588
ENSG00000068354	1073
ENSG00000068366	3198
ENSG00000068383	1673
ENSG00000068394	1195
ENSG00000068400	3727
ENSG00000068438	1980
ENSG00000068489	1019
ENSG00000068615	43
ENSG00000068650	6475
ENSG00000068654	2574
ENSG00000068697	18579
ENSG00000068724	1818
ENSG00000068745	2635
ENSG00000068781	0
ENSG00000068784	562
ENSG00000068796	2374
ENSG00000068831	213
ENSG00000068878	3524
ENSG00000068885	293
ENSG00000068903	4072
ENSG00000068912	3695
ENSG00000068971	2496
ENSG00000068976	3
ENSG00000068985	0
ENSG00000069011	10
ENSG00000069018	0
ENSG00000069020	6539
ENSG00000069122	44286
ENSG00000069188	0
ENSG00000069206	0
ENSG00000069248	2001
ENSG00000069275	8583
ENSG00000069329	6022
ENSG00000069345	3254
ENSG00000069399	738
ENSG00000069424	197
ENSG00000069431	2
ENSG00000069482	102
ENSG00000069493	130
ENSG00000069509	501
ENSG00000069535	3
ENSG00000069667	715
ENSG00000069696	8
ENSG00000069702	425
ENSG00000069764	2
ENSG00000069812	136
ENSG00000069849	11016
ENSG00000069869	2540
ENSG00000069943	250
ENSG00000069956	2275
ENSG00000069966	318
ENSG00000069974	1683
ENSG00000069998	1830
ENSG00000070010	3337
ENSG00000070018	1909
ENSG00000070019	0
ENSG00000070031	0
ENSG00000070047	4275
ENSG00000070061	2224
ENSG00000070081	3683
ENSG00000070087	3783
ENSG00000070159	1
ENSG00000070182	1
ENSG00000070190	0
ENSG00000070193	0
ENSG00000070214	6803
ENSG00000070269	464
ENSG00000070366	1221
ENSG00000070367	3839
ENSG00000070371	162
ENSG00000070388	0
ENSG00000070404	458
ENSG00000070413	5470
ENSG00000070423	2407
ENSG00000070444	994
ENSG00000070476	631
ENSG00000070495	2003
ENSG00000070501	313
ENSG00000070526	2
ENSG00000070540	1776
ENSG00000070601	0
ENSG00000070610	5222
ENSG00000070614	27260
ENSG00000070669	44
ENSG00000070718	921
ENSG00000070729	0
ENSG00000070731	1
ENSG00000070748	0
ENSG00000070756	52165
ENSG00000070759	108
ENSG00000070761	1337
ENSG00000070770	3023
ENSG00000070778	1465
ENSG00000070785	839
ENSG00000070808	0
ENSG00000070814	2676
ENSG00000070831	93
ENSG00000070882	4393
ENSG00000070886	0
ENSG00000070915	0
ENSG00000070950	386
ENSG00000070961	3739
ENSG00000070985	0
ENSG00000071051	1897
ENSG00000071054	25713
ENSG00000071073	6859
ENSG00000071082	22757
ENSG00000071127	33443
ENSG00000071189	1552
ENSG00000071203	0
ENSG00000071205	1202
ENSG00000071242	16530
ENSG00000071243	492
ENSG00000071246	36672
ENSG00000071282	1080
ENSG00000071462	1343
ENSG00000071537	6631
ENSG00000071539	400
ENSG00000071553	21056
ENSG00000071564	7896
ENSG00000071575	725
ENSG00000071626	5343
ENSG00000071655	2852
ENSG00000071677	0
ENSG00000071794	628
ENSG00000071859	6199
ENSG00000071889	1690
ENSG00000071894	8740
ENSG00000071909	1
ENSG00000071967	1936
ENSG00000071991	0
ENSG00000071994	1936
ENSG00000072041	101
ENSG00000072042	2835
ENSG00000072062	5589
ENSG00000072071	562
ENSG00000072080	0
ENSG00000072110	21469
ENSG00000072121	2095
ENSG00000072133	39
ENSG00000072134	2790
ENSG00000072135	1412
ENSG00000072163	1144
ENSG00000072182	0
ENSG00000072195	44
ENSG00000072201	482
ENSG00000072210	2338
ENSG00000072274	5933
ENSG00000072310	2134
ENSG00000072315	4
ENSG00000072364	3744
ENSG00000072401	958
ENSG00000072415	1128
ENSG00000072422	2448
ENSG00000072501	2827
ENSG00000072506	1910
ENSG00000072518	2361
ENSG00000072571	265
ENSG00000072609	3280
ENSG00000072657	0
ENSG00000072682	4073
ENSG00000072694	0
ENSG00000072736	735
ENSG00000072756	694
ENSG00000072778	13776
ENSG00000072786	7224
ENSG00000072803	2407
ENSG00000072818	44
ENSG00000072832	454
ENSG00000072840	964
ENSG00000072849	1633
ENSG00000072858	2
ENSG00000072864	1234
ENSG00000072952	161
ENSG00000072954	95
ENSG00000072958	3690
ENSG00000073008	7317
ENSG00000073050	915
ENSG00000073060	1826
ENSG00000073067	2
ENSG00000073111	529
ENSG00000073146	419
ENSG00000073150	187
ENSG00000073169	1399
ENSG00000073282	0
ENSG00000073331	362
ENSG00000073350	269
ENSG00000073417	2046
ENSG00000073464	906
ENSG00000073536	770
ENSG00000073578	349
ENSG00000073584	237
ENSG00000073598	1
ENSG00000073605	159
ENSG00000073614	2282
ENSG00000073670	9
ENSG00000073711	1197
ENSG00000073712	6274
ENSG00000073734	14
ENSG00000073737	60
ENSG00000073754	0
ENSG00000073756	207
ENSG00000073792	3812
ENSG00000073803	518
ENSG00000073849	3209
ENSG00000073861	0
ENSG00000073905	28
ENSG00000073910	2705
ENSG00000073921	13077
ENSG00000073969	1378
ENSG00000074047	19
ENSG00000074054	3610
ENSG00000074071	1966
ENSG00000074181	376
ENSG00000074201	2242
ENSG00000074211	43
ENSG00000074219	1242
ENSG00000074266	721
ENSG00000074276	12
ENSG00000074317	382
ENSG00000074319	2194
ENSG00000074356	2412
ENSG00000074370	3
ENSG00000074410	83
ENSG00000074416	8171
ENSG00000074527	5936
ENSG00000074582	1106
ENSG00000074590	9134
ENSG00000074603	2118
ENSG00000074621	571
ENSG00000074657	3186
ENSG00000074660	9644
ENSG00000074695	7720
ENSG00000074696	4499
ENSG00000074706	7
ENSG00000074755	3184
ENSG00000074771	0
ENSG00000074800	43174
ENSG00000074803	0
ENSG00000074842	10313
ENSG00000074855	1447
ENSG00000074935	970
ENSG00000074964	320
ENSG00000074966	1
ENSG00000075035	1
ENSG00000075043	1
ENSG00000075073	25
ENSG00000075089	576
ENSG00000075131	236
ENSG00000075142	2627
ENSG00000075151	4644
ENSG00000075188	524
ENSG00000075213	284
ENSG00000075218	527
ENSG00000075223	100
ENSG00000075234	1540
ENSG00000075239	906
ENSG00000075240	1110
ENSG00000075275	122
ENSG00000075290	1
ENSG00000075292	3597
ENSG00000075303	749
ENSG00000075336	919
ENSG00000075340	1
ENSG00000075388	0
ENSG00000075391	2476
ENSG00000075399	1618
ENSG00000075407	712
ENSG00000075413	3976
ENSG00000075415	16930
ENSG00000075420	12299
ENSG00000075426	11156
ENSG00000075429	0
ENSG00000075461	0
ENSG00000075539	2085
ENSG00000075568	2952
ENSG00000075618	68227
ENSG00000075624	263313
ENSG00000075643	150
ENSG00000075651	4758
ENSG00000075673	0
ENSG00000075702	220
ENSG00000075711	2223
ENSG00000075785	14957
ENSG00000075790	44
ENSG00000075826	1154
ENSG00000075856	1932
ENSG00000075884	0
ENSG00000075886	3
ENSG00000075891	0
ENSG00000075914	993
ENSG00000075945	1350
ENSG00000075975	911
ENSG00000076003	859
ENSG00000076043	1502
ENSG00000076053	883
ENSG00000076067	6368
ENSG00000076108	6277
ENSG00000076201	5748
ENSG00000076242	1247
ENSG00000076248	1409
ENSG00000076258	27
ENSG00000076321	1285
ENSG00000076344	86
ENSG00000076351	485
ENSG00000076356	28840
ENSG00000076382	495
ENSG00000076513	1635
ENSG00000076554	1001
ENSG00000076555	734
ENSG00000076604	2795
ENSG00000076641	18
ENSG00000076650	309
ENSG00000076662	0
ENSG00000076685	958
ENSG00000076706	176025
ENSG00000076716	22
ENSG00000076770	195
ENSG00000076826	6
ENSG00000076864	26
ENSG00000076924	2748
ENSG00000076928	7905
ENSG00000076944	254
ENSG00000076984	1704
ENSG00000077009	0
ENSG00000077044	1613
ENSG00000077063	5
ENSG00000077080	1
ENSG00000077092	42
ENSG00000077097	4014
ENSG00000077147	12312
ENSG00000077150	1654
ENSG00000077152	344
ENSG00000077157	278
ENSG00000077232	13243
ENSG00000077235	5862
ENSG00000077238	6956
ENSG00000077254	1977
ENSG00000077264	1
ENSG00000077274	0
ENSG00000077279	0
ENSG00000077312	1549
ENSG00000077327	0
ENSG00000077348	225
ENSG00000077380	7559
ENSG00000077420	37
ENSG00000077454	805
ENSG00000077458	798
ENSG00000077463	1167
ENSG00000077498	0
ENSG00000077514	704
ENSG00000077522	3
ENSG00000077549	11303
ENSG00000077585	635
ENSG00000077616	41
ENSG00000077684	1133
ENSG00000077713	971
ENSG00000077721	3516
ENSG00000077782	11219
ENSG00000077800	0
ENSG00000077935	1
ENSG00000077942	877
ENSG00000077943	5
ENSG00000077984	0
ENSG00000078018	472
ENSG00000078043	1293
ENSG00000078053	72
ENSG00000078061	2931
ENSG00000078070	547
ENSG00000078081	182
ENSG00000078098	139
ENSG00000078114	87
ENSG00000078124	860
ENSG00000078140	3378
ENSG00000078142	1493
ENSG00000078177	269
ENSG00000078237	1088
ENSG00000078246	1883
ENSG00000078269	2066
ENSG00000078295	0
ENSG00000078304	3030
ENSG00000078319	0
ENSG00000078328	1
ENSG00000078369	24851
ENSG00000078399	1279
ENSG00000078401	14253
ENSG00000078403	1905
ENSG00000078487	29
ENSG00000078549	2
ENSG00000078579	0
ENSG00000078589	0
ENSG00000078596	260
ENSG00000078618	4610
ENSG00000078668	3839
ENSG00000078674	3958
ENSG00000078687	572
ENSG00000078699	1144
ENSG00000078725	2
ENSG00000078747	1405
ENSG00000078795	1
ENSG00000078804	2795
ENSG00000078808	21145
ENSG00000078814	21
ENSG00000078898	0
ENSG00000078900	1
ENSG00000078902	4340
ENSG00000078967	204
ENSG00000079101	0
ENSG00000079102	606
ENSG00000079112	0
ENSG00000079134	833
ENSG00000079150	1187
ENSG00000079156	225
ENSG00000079215	6
ENSG00000079246	12268
ENSG00000079257	11139
ENSG00000079263	9
ENSG00000079277	1229
ENSG00000079308	7269
ENSG00000079313	2343
ENSG00000079332	7119
ENSG00000079335	874
ENSG00000079337	2577
ENSG00000079385	139
ENSG00000079387	725
ENSG00000079393	0
ENSG00000079432	10978
ENSG00000079435	119
ENSG00000079459	11389
ENSG00000079462	502
ENSG00000079482	502
ENSG00000079557	0
ENSG00000079616	829
ENSG00000079689	0
ENSG00000079691	546
ENSG00000079739	1102
ENSG00000079785	5415
ENSG00000079805	9717
ENSG00000079819	4516
ENSG00000079841	2
ENSG00000079931	14
ENSG00000079950	4356
ENSG00000079974	680
ENSG00000079999	4165
ENSG00000080007	19
ENSG00000080031	66
ENSG00000080166	0
ENSG00000080189	1533
ENSG00000080200	791
ENSG00000080224	5
ENSG00000080293	1
ENSG00000080298	395
ENSG00000080345	1921
ENSG00000080371	2735
ENSG00000080493	0
ENSG00000080503	4449
ENSG00000080511	0
ENSG00000080546	1647
ENSG00000080561	2824
ENSG00000080572	0
ENSG00000080573	214
ENSG00000080603	119
ENSG00000080608	1658
ENSG00000080618	3
ENSG00000080644	7
ENSG00000080709	38
ENSG00000080802	928
ENSG00000080815	3088
ENSG00000080819	1170
ENSG00000080822	3818
ENSG00000080823	126
ENSG00000080824	24832
ENSG00000080839	350
ENSG00000080845	7421
ENSG00000080854	19
ENSG00000080910	0
ENSG00000080947	9
ENSG00000080986	279
ENSG00000081014	391
ENSG00000081019	459
ENSG00000081026	458
ENSG00000081041	96
ENSG00000081051	0
ENSG00000081052	1
ENSG00000081059	3
ENSG00000081087	3510
ENSG00000081138	0
ENSG00000081148	61
ENSG00000081154	4783
ENSG00000081177	1767
ENSG00000081181	396
ENSG00000081189	2695
ENSG00000081237	0
ENSG00000081248	0
ENSG00000081277	27
ENSG00000081307	1499
ENSG00000081320	748
ENSG00000081377	39
ENSG00000081386	458
ENSG00000081479	0
ENSG00000081665	131
ENSG00000081692	147
ENSG00000081721	512
ENSG00000081760	1322
ENSG00000081791	3800
ENSG00000081800	0
ENSG00000081803	1286
ENSG00000081818	34
ENSG00000081842	3
ENSG00000081853	212
ENSG00000081870	487
ENSG00000081913	620
ENSG00000081923	4091
ENSG00000081985	10
ENSG00000082014	156
ENSG00000082068	1026
ENSG00000082074	93
ENSG00000082126	1370
ENSG00000082146	893
ENSG00000082153	10220
ENSG00000082175	4
ENSG00000082196	12
ENSG00000082212	1791
ENSG00000082213	2372
ENSG00000082258	1641
ENSG00000082269	641
ENSG00000082293	0
ENSG00000082397	3296
ENSG00000082438	1918
ENSG00000082458	68
ENSG00000082482	13
ENSG00000082497	110
ENSG00000082512	1724
ENSG00000082515	2116
ENSG00000082516	877
ENSG00000082556	0
ENSG00000082641	20545
ENSG00000082684	2
ENSG00000082701	3791
ENSG00000082781	10257
ENSG00000082805	3496
ENSG00000082898	6505
ENSG00000082929	4
ENSG00000082996	1753
ENSG00000083067	6
ENSG00000083093	483
ENSG00000083097	480
ENSG00000083099	1078
ENSG00000083123	617
ENSG00000083168	2338
ENSG00000083223	1191
ENSG00000083290	648
ENSG00000083307	0
ENSG00000083312	16001
ENSG00000083444	47172
ENSG00000083454	6
ENSG00000083457	623
ENSG00000083520	2201
ENSG00000083535	769
ENSG00000083544	374
ENSG00000083622	0
ENSG00000083635	271
ENSG00000083642	1278
ENSG00000083720	923
ENSG00000083750	946
ENSG00000083782	4
ENSG00000083799	1216
ENSG00000083807	98
ENSG00000083812	456
ENSG00000083814	178
ENSG00000083817	258
ENSG00000083828	131
ENSG00000083838	185
ENSG00000083844	934
ENSG00000083845	22446
ENSG00000083857	259
ENSG00000083896	2896
ENSG00000083937	1850
ENSG00000084070	698
ENSG00000084072	1709
ENSG00000084073	4173
ENSG00000084090	4927
ENSG00000084092	1292
ENSG00000084093	1861
ENSG00000084110	15
ENSG00000084112	3778
ENSG00000084207	8965
ENSG00000084234	130791
ENSG00000084444	899
ENSG00000084453	0
ENSG00000084463	3064
ENSG00000084623	6593
ENSG00000084628	0
ENSG00000084636	200
ENSG00000084652	6246
ENSG00000084674	20
ENSG00000084676	1061
ENSG00000084693	843
ENSG00000084710	115
ENSG00000084731	2572
ENSG00000084733	7060
ENSG00000084734	8
ENSG00000084754	9410
ENSG00000084764	490
ENSG00000084774	4556
ENSG00000085063	30350
ENSG00000085117	4741
ENSG00000085185	1666
ENSG00000085224	3250
ENSG00000085231	621
ENSG00000085265	0
ENSG00000085274	529
ENSG00000085276	5111
ENSG00000085365	1604
ENSG00000085377	1860
ENSG00000085382	667
ENSG00000085415	867
ENSG00000085433	1464
ENSG00000085449	3130
ENSG00000085465	199
ENSG00000085491	1812
ENSG00000085511	991
ENSG00000085514	6
ENSG00000085552	0
ENSG00000085563	528
ENSG00000085644	974
ENSG00000085662	4941
ENSG00000085719	3009
ENSG00000085721	1810
ENSG00000085733	25720
ENSG00000085741	3
ENSG00000085760	975
ENSG00000085788	1302
ENSG00000085831	76
ENSG00000085832	2220
ENSG00000085840	142
ENSG00000085871	4441
ENSG00000085872	1864
ENSG00000085978	1833
ENSG00000085982	1247
ENSG00000085998	3635
ENSG00000085999	153
ENSG00000086015	3037
ENSG00000086061	7617
ENSG00000086062	6641
ENSG00000086065	2959
ENSG00000086102	2089
ENSG00000086159	0
ENSG00000086189	810
ENSG00000086200	3070
ENSG00000086205	34
ENSG00000086232	4902
ENSG00000086288	0
ENSG00000086289	35
ENSG00000086300	55
ENSG00000086475	2230
ENSG00000086504	2269
ENSG00000086506	3
ENSG00000086544	1712
ENSG00000086548	0
ENSG00000086570	0
ENSG00000086589	2400
ENSG00000086598	10054
ENSG00000086619	196
ENSG00000086666	3640
ENSG00000086696	111
ENSG00000086712	574
ENSG00000086717	0
ENSG00000086730	32
ENSG00000086758	7486
ENSG00000086827	1031
ENSG00000086848	178
ENSG00000086967	0
ENSG00000086991	3487
ENSG00000087008	1467
ENSG00000087053	3251
ENSG00000087074	5814
ENSG00000087076	1088
ENSG00000087077	5071
ENSG00000087085	34
ENSG00000087086	78985
ENSG00000087087	5419
ENSG00000087088	11955
ENSG00000087095	2038
ENSG00000087111	3166
ENSG00000087116	455
ENSG00000087128	0
ENSG00000087152	5547
ENSG00000087157	3416
ENSG00000087191	4788
ENSG00000087206	1298
ENSG00000087237	229
ENSG00000087245	66659
ENSG00000087250	0
ENSG00000087253	4745
ENSG00000087258	5
ENSG00000087263	1914
ENSG00000087266	9618
ENSG00000087269	1368
ENSG00000087274	12336
ENSG00000087299	270
ENSG00000087301	447
ENSG00000087302	5486
ENSG00000087303	23209
ENSG00000087338	1209
ENSG00000087365	10346
ENSG00000087448	1399
ENSG00000087460	56369
ENSG00000087470	3459
ENSG00000087494	107
ENSG00000087495	0
ENSG00000087502	1709
ENSG00000087510	0
ENSG00000087586	527
ENSG00000087589	4
ENSG00000087842	3178
ENSG00000087884	221
ENSG00000087903	292
ENSG00000087995	711
ENSG00000088002	3
ENSG00000088035	541
ENSG00000088038	2927
ENSG00000088053	2
ENSG00000088179	1587
ENSG00000088205	2980
ENSG00000088247	9621
ENSG00000088256	5233
ENSG00000088280	444
ENSG00000088298	2285
ENSG00000088305	201
ENSG00000088320	0
ENSG00000088325	1457
ENSG00000088340	144
ENSG00000088356	1022
ENSG00000088367	1420
ENSG00000088386	0
ENSG00000088387	17707
ENSG00000088448	2032
ENSG00000088451	293
ENSG00000088538	8
ENSG00000088543	170
ENSG00000088682	1487
ENSG00000088726	6
ENSG00000088727	177
ENSG00000088756	1344
ENSG00000088766	332
ENSG00000088782	0
ENSG00000088808	2537
ENSG00000088812	6089
ENSG00000088826	1132
ENSG00000088827	0
ENSG00000088832	45742
ENSG00000088833	3149
ENSG00000088836	1517
ENSG00000088854	1857
ENSG00000088876	416
ENSG00000088881	12
ENSG00000088882	166
ENSG00000088888	10595
ENSG00000088899	969
ENSG00000088926	0
ENSG00000088930	2881
ENSG00000088970	170
ENSG00000088986	7823
ENSG00000088992	12
ENSG00000089006	2709
ENSG00000089009	36626
ENSG00000089012	0
ENSG00000089022	850
ENSG00000089041	168
ENSG00000089048	715
ENSG00000089050	801
ENSG00000089053	6047
ENSG00000089057	4215
ENSG00000089060	1801
ENSG00000089063	4740
ENSG00000089091	63
ENSG00000089094	1089
ENSG00000089101	0
ENSG00000089116	0
ENSG00000089123	232
ENSG00000089127	469
ENSG00000089154	6619
ENSG00000089157	76210
ENSG00000089159	6969
ENSG00000089163	37
ENSG00000089169	0
ENSG00000089177	641
ENSG00000089195	379
ENSG00000089199	1
ENSG00000089220	5252
ENSG00000089225	11
ENSG00000089234	996
ENSG00000089248	6270
ENSG00000089250	6
ENSG00000089280	10371
ENSG00000089289	1637
ENSG00000089327	3514
ENSG00000089335	734
ENSG00000089351	9086
ENSG00000089356	0
ENSG00000089472	33
ENSG00000089486	1600
ENSG00000089505	134
ENSG00000089558	5
ENSG00000089597	28774
ENSG00000089639	1562
ENSG00000089682	390
ENSG00000089685	894
ENSG00000089692	26
ENSG00000089693	5820
ENSG00000089723	161
ENSG00000089737	4820
ENSG00000089775	448
ENSG00000089818	975
ENSG00000089820	2440
ENSG00000089847	9
ENSG00000089876	2246
ENSG00000089902	2321
ENSG00000089916	1400
ENSG00000090006	1356
ENSG00000090013	1328
ENSG00000090020	12772
ENSG00000090054	3606
ENSG00000090060	6720
ENSG00000090061	565
ENSG00000090097	1729
ENSG00000090104	0
ENSG00000090238	2311
ENSG00000090263	619
ENSG00000090266	2044
ENSG00000090273	4268
ENSG00000090316	4135
ENSG00000090339	970
ENSG00000090372	6887
ENSG00000090376	626
ENSG00000090382	1
ENSG00000090402	0
ENSG00000090432	2772
ENSG00000090447	298
ENSG00000090470	990
ENSG00000090487	3171
ENSG00000090512	0
ENSG00000090520	2986
ENSG00000090530	43
ENSG00000090534	1
ENSG00000090539	48
ENSG00000090554	10
ENSG00000090565	3573
ENSG00000090581	3726
ENSG00000090612	463
ENSG00000090615	7775
ENSG00000090621	6453
ENSG00000090659	0
ENSG00000090661	69
ENSG00000090674	1918
ENSG00000090686	4190
ENSG00000090776	11939
ENSG00000090857	1142
ENSG00000090861	6897
ENSG00000090863	14119
ENSG00000090889	317
ENSG00000090905	2530
ENSG00000090924	3530
ENSG00000090932	10
ENSG00000090971	1190
ENSG00000090975	3823
ENSG00000090989	1510
ENSG00000091009	562
ENSG00000091010	10
ENSG00000091039	2608
ENSG00000091073	639
ENSG00000091106	0
ENSG00000091127	494
ENSG00000091128	86
ENSG00000091129	4231
ENSG00000091136	64460
ENSG00000091137	194
ENSG00000091138	0
ENSG00000091140	2876
ENSG00000091157	823
ENSG00000091164	2506
ENSG00000091181	0
ENSG00000091262	17
ENSG00000091317	6654
ENSG00000091409	70338
ENSG00000091428	672
ENSG00000091436	1418
ENSG00000091482	0
ENSG00000091483	2659
ENSG00000091490	14423
ENSG00000091513	7
ENSG00000091527	10349
ENSG00000091536	10
ENSG00000091542	3820
ENSG00000091583	1
ENSG00000091592	4497
ENSG00000091622	32
ENSG00000091640	2298
ENSG00000091651	409
ENSG00000091656	72
ENSG00000091664	0
ENSG00000091704	0
ENSG00000091732	682
ENSG00000091831	5
ENSG00000091844	209
ENSG00000091879	23399
ENSG00000091947	1639
ENSG00000091972	2010
ENSG00000091986	3272
ENSG00000092009	0
ENSG00000092010	2524
ENSG00000092020	672
ENSG00000092036	327
ENSG00000092051	0
ENSG00000092054	0
ENSG00000092067	1
ENSG00000092068	97
ENSG00000092094	2131
ENSG00000092096	189
ENSG00000092098	66
ENSG00000092108	1123
ENSG00000092140	756
ENSG00000092148	5741
ENSG00000092199	20486
ENSG00000092200	4
ENSG00000092201	5481
ENSG00000092203	3052
ENSG00000092208	326
ENSG00000092295	7
ENSG00000092330	1565
ENSG00000092345	0
ENSG00000092377	0
ENSG00000092421	646
ENSG00000092439	1371
ENSG00000092445	1060
ENSG00000092470	329
ENSG00000092529	19
ENSG00000092531	1111
ENSG00000092607	19
ENSG00000092621	968
ENSG00000092758	51
ENSG00000092820	5685
ENSG00000092841	32936
ENSG00000092847	1538
ENSG00000092850	4
ENSG00000092853	294
ENSG00000092871	288
ENSG00000092929	254
ENSG00000092931	1488
ENSG00000092964	9748
ENSG00000092969	704
ENSG00000092978	560
ENSG00000093000	2775
ENSG00000093009	273
ENSG00000093010	9202
ENSG00000093072	572
ENSG00000093100	0
ENSG00000093134	0
ENSG00000093144	1491
ENSG00000093167	2679
[truncated: 60,711 more rows]
