# Supplementary material for: A human endothelial and adipose stem cell-based co-culture model for venous malformations
Source: Angiogenesis. 2026 May 3;29(3):30. doi: 10.1007/s10456-026-10045-9 (PMC13136223; doi:10.1007/s10456-026-10045-9)
Supplement: Supplementary file 5 — Supplementary RNAseq raw data [file 10456_2026_10045_MOESM5_ESM.zip › RNA seq Raw data/HUVECs_tsv_files/GF_4.tsv]

id	count
ENSG00000000003	5671
ENSG00000000005	0
ENSG00000000419	4518
ENSG00000000457	867
ENSG00000000460	383
ENSG00000000938	39
ENSG00000000971	880
ENSG00000001036	9700
ENSG00000001084	2438
ENSG00000001167	4095
ENSG00000001460	1141
ENSG00000001461	4050
ENSG00000001497	3167
ENSG00000001561	3195
ENSG00000001617	65298
ENSG00000001626	4
ENSG00000001629	7450
ENSG00000001630	1748
ENSG00000001631	909
ENSG00000002016	1508
ENSG00000002079	97
ENSG00000002330	1323
ENSG00000002549	15215
ENSG00000002586	99843
ENSG00000002587	1398
ENSG00000002726	0
ENSG00000002745	2
ENSG00000002746	0
ENSG00000002822	12
ENSG00000002834	54388
ENSG00000002919	3991
ENSG00000002933	0
ENSG00000003056	10268
ENSG00000003096	1925
ENSG00000003137	1
ENSG00000003147	3946
ENSG00000003249	8026
ENSG00000003393	8288
ENSG00000003400	9495
ENSG00000003402	18832
ENSG00000003436	17398
ENSG00000003509	1466
ENSG00000003756	9220
ENSG00000003987	100
ENSG00000003989	1447
ENSG00000004059	11140
ENSG00000004139	1086
ENSG00000004142	14371
ENSG00000004399	251285
ENSG00000004455	11264
ENSG00000004468	63
ENSG00000004478	9904
ENSG00000004487	12560
ENSG00000004534	15467
ENSG00000004660	1086
ENSG00000004700	6728
ENSG00000004766	3632
ENSG00000004776	335
ENSG00000004777	724
ENSG00000004779	5729
ENSG00000004799	2788
ENSG00000004809	60
ENSG00000004838	26
ENSG00000004846	0
ENSG00000004848	0
ENSG00000004864	3734
ENSG00000004866	3660
ENSG00000004897	11206
ENSG00000004939	0
ENSG00000004948	0
ENSG00000004961	4382
ENSG00000004975	6229
ENSG00000005001	0
ENSG00000005007	19957
ENSG00000005020	11863
ENSG00000005022	25917
ENSG00000005059	1727
ENSG00000005073	1267
ENSG00000005075	4278
ENSG00000005100	4591
ENSG00000005102	2
ENSG00000005108	5153
ENSG00000005156	3608
ENSG00000005175	3096
ENSG00000005187	108
ENSG00000005189	476
ENSG00000005194	7360
ENSG00000005206	5980
ENSG00000005238	7130
ENSG00000005243	829
ENSG00000005249	15085
ENSG00000005302	7885
ENSG00000005339	11746
ENSG00000005379	10
ENSG00000005381	6
ENSG00000005421	0
ENSG00000005436	1597
ENSG00000005448	2487
ENSG00000005469	2164
ENSG00000005471	28
ENSG00000005483	7694
ENSG00000005486	8558
ENSG00000005513	63
ENSG00000005700	8526
ENSG00000005801	1901
ENSG00000005810	5734
ENSG00000005812	4320
ENSG00000005844	1
ENSG00000005882	1687
ENSG00000005884	16665
ENSG00000005889	3191
ENSG00000005893	33892
ENSG00000005961	70
ENSG00000005981	1
ENSG00000006007	10249
ENSG00000006015	5282
ENSG00000006016	1909
ENSG00000006025	6018
ENSG00000006042	13841
ENSG00000006047	6
ENSG00000006059	0
ENSG00000006062	1005
ENSG00000006071	0
ENSG00000006116	0
ENSG00000006118	22051
ENSG00000006125	40310
ENSG00000006128	0
ENSG00000006194	1613
ENSG00000006210	446
ENSG00000006282	13616
ENSG00000006283	6
ENSG00000006327	5489
ENSG00000006377	0
ENSG00000006432	6
ENSG00000006451	57928
ENSG00000006453	162
ENSG00000006459	1715
ENSG00000006468	1800
ENSG00000006530	2933
ENSG00000006534	144
ENSG00000006555	0
ENSG00000006576	2395
ENSG00000006606	0
ENSG00000006607	2951
ENSG00000006611	0
ENSG00000006625	1585
ENSG00000006634	1211
ENSG00000006638	1242
ENSG00000006652	1034
ENSG00000006659	0
ENSG00000006695	1216
ENSG00000006704	2143
ENSG00000006712	7625
ENSG00000006715	9375
ENSG00000006740	55
ENSG00000006744	14712
ENSG00000006747	4
ENSG00000006756	3002
ENSG00000006757	912
ENSG00000006788	0
ENSG00000006831	15179
ENSG00000006837	37
ENSG00000007001	0
ENSG00000007038	15
ENSG00000007047	8180
ENSG00000007062	0
ENSG00000007080	7787
ENSG00000007129	480
ENSG00000007168	20490
ENSG00000007171	54
ENSG00000007174	0
ENSG00000007202	22787
ENSG00000007216	0
ENSG00000007237	203
ENSG00000007255	901
ENSG00000007264	0
ENSG00000007306	0
ENSG00000007312	20
ENSG00000007314	8
ENSG00000007341	1606
ENSG00000007350	0
ENSG00000007372	1
ENSG00000007376	5055
ENSG00000007384	51864
ENSG00000007392	8005
ENSG00000007402	12
ENSG00000007516	159
ENSG00000007520	6405
ENSG00000007541	6986
ENSG00000007545	3135
ENSG00000007866	242
ENSG00000007908	100
ENSG00000007923	4312
ENSG00000007933	14
ENSG00000007944	2803
ENSG00000007952	11
ENSG00000007968	310
ENSG00000008018	13067
ENSG00000008056	7
ENSG00000008083	4833
ENSG00000008086	1161
ENSG00000008118	10
ENSG00000008128	161
ENSG00000008130	11945
ENSG00000008196	0
ENSG00000008197	0
ENSG00000008226	5
ENSG00000008256	1461
ENSG00000008277	497
ENSG00000008282	12098
ENSG00000008283	19146
ENSG00000008294	15303
ENSG00000008300	262
ENSG00000008311	6951
ENSG00000008323	15
ENSG00000008324	1282
ENSG00000008382	458
ENSG00000008394	9108
ENSG00000008405	4254
ENSG00000008438	8
ENSG00000008441	2200
ENSG00000008513	23601
ENSG00000008516	132
ENSG00000008517	13765
ENSG00000008710	12650
ENSG00000008735	15
ENSG00000008838	12283
ENSG00000008853	3171
ENSG00000008869	5427
ENSG00000008952	19241
ENSG00000008988	57761
ENSG00000009307	61062
ENSG00000009335	17665
ENSG00000009413	5341
ENSG00000009694	0
ENSG00000009709	0
ENSG00000009724	256
ENSG00000009765	0
ENSG00000009780	1076
ENSG00000009790	5
ENSG00000009830	5689
ENSG00000009844	5101
ENSG00000009950	12
ENSG00000009954	13203
ENSG00000010017	6569
ENSG00000010030	22
ENSG00000010072	2486
ENSG00000010165	5238
ENSG00000010219	2388
ENSG00000010244	14362
ENSG00000010256	10423
ENSG00000010270	11515
ENSG00000010278	52819
ENSG00000010282	0
ENSG00000010292	6831
ENSG00000010295	10824
ENSG00000010310	4
ENSG00000010318	630
ENSG00000010319	400
ENSG00000010322	17719
ENSG00000010327	52060
ENSG00000010361	1164
ENSG00000010379	0
ENSG00000010404	1469
ENSG00000010438	1217
ENSG00000010539	1606
ENSG00000010610	2
ENSG00000010626	310
ENSG00000010671	0
ENSG00000010704	591
ENSG00000010803	3550
ENSG00000010810	35066
ENSG00000010818	1489
ENSG00000010932	1
ENSG00000011007	12582
ENSG00000011009	12508
ENSG00000011021	7253
ENSG00000011028	9637
ENSG00000011052	0
ENSG00000011083	0
ENSG00000011105	32536
ENSG00000011114	6325
ENSG00000011132	3078
ENSG00000011143	1300
ENSG00000011198	1789
ENSG00000011201	19
ENSG00000011243	7016
ENSG00000011258	2612
ENSG00000011260	4105
ENSG00000011275	9710
ENSG00000011295	5978
ENSG00000011304	45973
ENSG00000011332	226
ENSG00000011347	61
ENSG00000011376	3050
ENSG00000011405	13377
ENSG00000011422	14111
ENSG00000011426	2679
ENSG00000011451	13599
ENSG00000011454	10238
ENSG00000011465	5845
ENSG00000011478	2264
ENSG00000011485	10000
ENSG00000011523	8474
ENSG00000011566	9033
ENSG00000011590	13
ENSG00000011600	0
ENSG00000011638	4017
ENSG00000011677	0
ENSG00000012048	1235
ENSG00000012061	5340
ENSG00000012124	1
ENSG00000012171	432
ENSG00000012174	3293
ENSG00000012211	2159
ENSG00000012223	20
ENSG00000012232	28992
ENSG00000012504	8
ENSG00000012660	24972
ENSG00000012779	37
ENSG00000012817	6117
ENSG00000012822	8931
ENSG00000012963	3434
ENSG00000012983	11117
ENSG00000013016	2423
ENSG00000013275	12070
ENSG00000013288	13759
ENSG00000013293	7
ENSG00000013297	5154
ENSG00000013306	13658
ENSG00000013364	23082
ENSG00000013374	5269
ENSG00000013375	8710
ENSG00000013392	1778
ENSG00000013441	7444
ENSG00000013503	1678
ENSG00000013523	5029
ENSG00000013561	5286
ENSG00000013563	2761
ENSG00000013573	5675
ENSG00000013583	8569
ENSG00000013588	1375
ENSG00000013619	3066
ENSG00000013725	0
ENSG00000013810	5996
ENSG00000014123	5004
ENSG00000014138	698
ENSG00000014164	3060
ENSG00000014216	28456
ENSG00000014257	1
ENSG00000014641	7349
ENSG00000014824	6432
ENSG00000014914	2109
ENSG00000014919	2272
ENSG00000015133	20888
ENSG00000015153	1843
ENSG00000015171	8528
ENSG00000015285	14
ENSG00000015413	109
ENSG00000015475	4002
ENSG00000015479	221
ENSG00000015520	4
ENSG00000015532	6852
ENSG00000015568	338
ENSG00000015592	0
ENSG00000015676	19526
ENSG00000016082	32
ENSG00000016391	14
ENSG00000016402	4
ENSG00000016490	0
ENSG00000016602	1
ENSG00000016864	10436
ENSG00000017260	19832
ENSG00000017427	48
ENSG00000017483	2065
ENSG00000017797	13971
ENSG00000018189	3899
ENSG00000018236	7
ENSG00000018280	73
ENSG00000018408	45195
ENSG00000018510	12637
ENSG00000018607	0
ENSG00000018610	2061
ENSG00000018625	1
ENSG00000018699	1420
ENSG00000018869	242
ENSG00000019102	363
ENSG00000019144	27269
ENSG00000019169	1
ENSG00000019186	0
ENSG00000019485	1894
ENSG00000019505	0
ENSG00000019549	796
ENSG00000019582	16
ENSG00000019991	66
ENSG00000019995	2311
ENSG00000020129	5129
ENSG00000020181	13245
ENSG00000020219	1
ENSG00000020256	4075
ENSG00000020426	1814
ENSG00000020577	8307
ENSG00000020633	1
ENSG00000020922	1988
ENSG00000021300	86
ENSG00000021355	4380
ENSG00000021461	2
ENSG00000021488	4
ENSG00000021574	3676
ENSG00000021645	120
ENSG00000021762	4092
ENSG00000021776	7301
ENSG00000021826	92
ENSG00000021852	0
ENSG00000022267	6348
ENSG00000022277	7447
ENSG00000022355	0
ENSG00000022556	3
ENSG00000022567	277
ENSG00000022840	19693
ENSG00000022976	736
ENSG00000023041	6857
ENSG00000023171	1654
ENSG00000023191	32011
ENSG00000023228	7865
ENSG00000023287	6277
ENSG00000023318	9153
ENSG00000023330	7896
ENSG00000023445	132
ENSG00000023516	8484
ENSG00000023572	2288
ENSG00000023608	1331
ENSG00000023697	5225
ENSG00000023734	18547
ENSG00000023839	249
ENSG00000023892	61
ENSG00000023902	23252
ENSG00000023909	8496
ENSG00000024048	4720
ENSG00000024422	55489
ENSG00000024526	692
ENSG00000024862	1032
ENSG00000025039	636
ENSG00000025156	1592
ENSG00000025293	6517
ENSG00000025423	14
ENSG00000025434	508
ENSG00000025708	217
ENSG00000025770	3066
ENSG00000025772	5681
ENSG00000025796	13179
ENSG00000025800	12665
ENSG00000026025	251667
ENSG00000026036	540
ENSG00000026103	2466
ENSG00000026297	655
ENSG00000026508	3970
ENSG00000026559	67
ENSG00000026652	2373
ENSG00000026751	0
ENSG00000026950	3076
ENSG00000027001	1922
ENSG00000027075	19472
ENSG00000027644	1
ENSG00000027697	14730
ENSG00000027847	6174
ENSG00000027869	13
ENSG00000028116	2300
ENSG00000028137	7037
ENSG00000028203	10646
ENSG00000028277	615
ENSG00000028310	6283
ENSG00000028528	11889
ENSG00000028839	1601
ENSG00000029153	5320
ENSG00000029363	11756
ENSG00000029364	9355
ENSG00000029534	33
ENSG00000029559	12
ENSG00000029639	820
ENSG00000029725	3031
ENSG00000029993	2995
ENSG00000030066	5161
ENSG00000030110	4364
ENSG00000030304	0
ENSG00000030419	30
ENSG00000030582	156742
ENSG00000031003	2643
ENSG00000031081	17676
ENSG00000031691	574
ENSG00000031698	22518
ENSG00000031823	8403
ENSG00000032219	3083
ENSG00000032389	3382
ENSG00000032444	29614
ENSG00000032742	1234
ENSG00000033011	3238
ENSG00000033030	3577
ENSG00000033050	2267
ENSG00000033100	29634
ENSG00000033122	50
ENSG00000033170	3814
ENSG00000033178	9029
ENSG00000033327	11292
ENSG00000033627	10394
ENSG00000033800	3298
ENSG00000033867	15170
ENSG00000034053	3174
ENSG00000034152	18488
ENSG00000034239	5
ENSG00000034510	139092
ENSG00000034533	795
ENSG00000034677	34368
ENSG00000034693	1247
ENSG00000034713	8344
ENSG00000034971	0
ENSG00000035115	1855
ENSG00000035141	3792
ENSG00000035403	38683
ENSG00000035499	253
ENSG00000035664	3863
ENSG00000035681	5995
ENSG00000035687	12661
ENSG00000035720	0
ENSG00000035862	145800
ENSG00000035928	7913
ENSG00000036054	5435
ENSG00000036257	7638
ENSG00000036448	10
ENSG00000036473	0
ENSG00000036530	25
ENSG00000036549	5179
ENSG00000036565	0
ENSG00000036672	30
ENSG00000036828	0
ENSG00000037042	2870
ENSG00000037241	2307
ENSG00000037280	10662
ENSG00000037474	11110
ENSG00000037637	3475
ENSG00000037749	10670
ENSG00000037757	2261
ENSG00000037897	768
ENSG00000037965	210
ENSG00000038002	1281
ENSG00000038210	3044
ENSG00000038219	6461
ENSG00000038274	11622
ENSG00000038295	1341
ENSG00000038358	9762
ENSG00000038382	23599
ENSG00000038427	2232
ENSG00000038532	5607
ENSG00000038945	756
ENSG00000039068	0
ENSG00000039123	6790
ENSG00000039139	66
ENSG00000039319	6214
ENSG00000039523	22332
ENSG00000039537	4
ENSG00000039560	27630
ENSG00000039600	28
ENSG00000039650	4910
ENSG00000039987	1
ENSG00000040199	1511
ENSG00000040275	2351
ENSG00000040341	6526
ENSG00000040487	2818
ENSG00000040531	5626
ENSG00000040608	49
ENSG00000040633	7687
ENSG00000040731	7
ENSG00000040933	4775
ENSG00000041353	8
ENSG00000041357	13019
ENSG00000041515	3
ENSG00000041802	11444
ENSG00000041880	2679
ENSG00000041982	194
ENSG00000041988	1527
ENSG00000042062	10
ENSG00000042088	1586
ENSG00000042286	1548
ENSG00000042304	0
ENSG00000042317	1186
ENSG00000042429	385
ENSG00000042445	10794
ENSG00000042493	3230
ENSG00000042753	20133
ENSG00000042781	3
ENSG00000042813	0
ENSG00000042832	13
ENSG00000042980	10
ENSG00000043039	0
ENSG00000043093	3374
ENSG00000043143	5988
ENSG00000043355	0
ENSG00000043462	209
ENSG00000043514	1916
ENSG00000043591	6
ENSG00000044012	0
ENSG00000044090	8754
ENSG00000044115	66842
ENSG00000044446	1538
ENSG00000044459	936
ENSG00000044524	0
ENSG00000044574	108876
ENSG00000046604	11
ENSG00000046647	2317
ENSG00000046651	2316
ENSG00000046653	27
ENSG00000046774	0
ENSG00000046889	8498
ENSG00000047056	7322
ENSG00000047188	6341
ENSG00000047230	2567
ENSG00000047249	7432
ENSG00000047315	12781
ENSG00000047346	9359
ENSG00000047365	1
ENSG00000047410	14525
ENSG00000047457	12
ENSG00000047578	3569
ENSG00000047579	9350
ENSG00000047597	2
ENSG00000047617	3004
ENSG00000047621	1947
ENSG00000047634	2029
ENSG00000047644	9396
ENSG00000047648	1116
ENSG00000047662	18
ENSG00000047849	61088
ENSG00000047932	6521
ENSG00000047936	0
ENSG00000048028	4554
ENSG00000048052	1520
ENSG00000048140	11854
ENSG00000048162	1489
ENSG00000048342	1762
ENSG00000048392	16297
ENSG00000048405	3281
ENSG00000048462	0
ENSG00000048471	3531
ENSG00000048540	90
ENSG00000048544	4953
ENSG00000048545	0
ENSG00000048649	7110
ENSG00000048707	5278
ENSG00000048740	7619
ENSG00000048828	20131
ENSG00000048991	3678
ENSG00000049089	43
ENSG00000049130	10003
ENSG00000049167	1061
ENSG00000049192	2938
ENSG00000049239	9937
ENSG00000049245	23406
ENSG00000049246	340
ENSG00000049247	0
ENSG00000049249	2
ENSG00000049283	1038
ENSG00000049323	8328
ENSG00000049449	13117
ENSG00000049540	1354
ENSG00000049541	1560
ENSG00000049618	8655
ENSG00000049656	19984
ENSG00000049759	10538
ENSG00000049768	6
ENSG00000049769	224
ENSG00000049860	30174
ENSG00000049883	1240
ENSG00000050030	0
ENSG00000050130	6099
ENSG00000050165	82179
ENSG00000050327	28
ENSG00000050344	5248
ENSG00000050393	4225
ENSG00000050405	11644
ENSG00000050426	3273
ENSG00000050438	1078
ENSG00000050555	0
ENSG00000050628	9
ENSG00000050730	10
ENSG00000050748	7272
ENSG00000050767	3
ENSG00000050820	29652
ENSG00000051009	5801
ENSG00000051108	9282
ENSG00000051128	27546
ENSG00000051180	1436
ENSG00000051341	547
ENSG00000051382	3945
ENSG00000051523	4767
ENSG00000051596	3000
ENSG00000051620	5336
ENSG00000051825	1589
ENSG00000052126	1050
ENSG00000052344	0
ENSG00000052723	4815
ENSG00000052749	2927
ENSG00000052795	2895
ENSG00000052802	27641
ENSG00000052841	12561
ENSG00000052850	0
ENSG00000053108	6
ENSG00000053254	4047
ENSG00000053328	1
ENSG00000053371	4932
ENSG00000053372	4807
ENSG00000053438	191
ENSG00000053501	1316
ENSG00000053524	74
ENSG00000053702	113
ENSG00000053747	2291
ENSG00000053770	4380
ENSG00000053900	2307
ENSG00000053918	0
ENSG00000054116	7711
ENSG00000054118	23800
ENSG00000054148	4596
ENSG00000054179	17
ENSG00000054219	975
ENSG00000054267	5619
ENSG00000054277	285
ENSG00000054282	2454
ENSG00000054356	23
ENSG00000054392	244
ENSG00000054523	10766
ENSG00000054598	2092
ENSG00000054611	4409
ENSG00000054654	2262
ENSG00000054690	12
ENSG00000054793	6841
ENSG00000054796	0
ENSG00000054803	0
ENSG00000054938	3
ENSG00000054965	5587
ENSG00000054967	2776
ENSG00000054983	4884
ENSG00000055044	3776
ENSG00000055070	15836
ENSG00000055118	0
ENSG00000055130	11411
ENSG00000055147	3387
ENSG00000055163	3053
ENSG00000055208	10667
ENSG00000055211	9226
ENSG00000055332	8248
ENSG00000055483	7582
ENSG00000055609	7226
ENSG00000055732	13
ENSG00000055813	902
ENSG00000055917	14922
ENSG00000055950	5021
ENSG00000055955	2
ENSG00000055957	0
ENSG00000056050	2552
ENSG00000056097	14793
ENSG00000056277	493
ENSG00000056291	681
ENSG00000056487	0
ENSG00000056558	385
ENSG00000056586	12466
ENSG00000056736	262
ENSG00000056972	3296
ENSG00000056998	11
ENSG00000057019	3987
ENSG00000057149	0
ENSG00000057252	5476
ENSG00000057294	1769
ENSG00000057468	57
ENSG00000057593	0
ENSG00000057608	37754
ENSG00000057657	9815
ENSG00000057663	6379
ENSG00000057704	10506
ENSG00000057757	4971
ENSG00000057935	4594
ENSG00000058056	1499
ENSG00000058063	8896
ENSG00000058085	3917
ENSG00000058091	1086
ENSG00000058262	58075
ENSG00000058272	8359
ENSG00000058335	0
ENSG00000058404	1653
ENSG00000058453	4042
ENSG00000058600	4469
ENSG00000058668	28355
ENSG00000058673	25
ENSG00000058729	2512
ENSG00000058799	5625
ENSG00000058804	2772
ENSG00000058866	2
ENSG00000059122	12126
ENSG00000059145	1508
ENSG00000059377	38
ENSG00000059378	2906
ENSG00000059573	16586
ENSG00000059588	2171
ENSG00000059691	2261
ENSG00000059728	1934
ENSG00000059758	17563
ENSG00000059769	1196
ENSG00000059804	7610
ENSG00000059915	48
ENSG00000060069	5742
ENSG00000060138	49352
ENSG00000060140	1370
ENSG00000060237	17957
ENSG00000060303	0
ENSG00000060339	9033
ENSG00000060491	6911
ENSG00000060558	57
ENSG00000060566	5
ENSG00000060642	971
ENSG00000060656	7092
ENSG00000060688	3942
ENSG00000060709	2
ENSG00000060718	622
ENSG00000060749	4278
ENSG00000060762	2310
ENSG00000060971	4415
ENSG00000060982	31900
ENSG00000061273	41175
ENSG00000061337	2
ENSG00000061455	11
ENSG00000061492	0
ENSG00000061656	748
ENSG00000061676	36102
ENSG00000061794	5621
ENSG00000061918	503
ENSG00000061936	6234
ENSG00000061938	16156
ENSG00000061987	5013
ENSG00000062038	2
ENSG00000062096	0
ENSG00000062194	7111
ENSG00000062282	65
ENSG00000062370	697
ENSG00000062485	17111
ENSG00000062524	11
ENSG00000062582	11
ENSG00000062598	5123
ENSG00000062650	8121
ENSG00000062716	13403
ENSG00000062725	5830
ENSG00000062822	4831
ENSG00000063015	0
ENSG00000063046	56410
ENSG00000063127	55
ENSG00000063169	3908
ENSG00000063176	3000
ENSG00000063177	51874
ENSG00000063180	1541
ENSG00000063241	3998
ENSG00000063244	23722
ENSG00000063245	26680
ENSG00000063322	4818
ENSG00000063438	31
ENSG00000063515	0
ENSG00000063587	2186
ENSG00000063601	3844
ENSG00000063660	4219
ENSG00000063761	777
ENSG00000063854	7453
ENSG00000063978	8950
ENSG00000064012	1792
ENSG00000064042	5166
ENSG00000064102	3605
ENSG00000064115	12337
ENSG00000064195	6
ENSG00000064199	127
ENSG00000064201	3
ENSG00000064205	182
ENSG00000064218	0
ENSG00000064225	7739
ENSG00000064270	12
ENSG00000064300	0
ENSG00000064309	275
ENSG00000064313	5077
ENSG00000064393	5464
ENSG00000064419	7257
ENSG00000064489	3
ENSG00000064490	3698
ENSG00000064545	2739
ENSG00000064547	518
ENSG00000064601	28904
ENSG00000064607	11538
ENSG00000064651	47816
ENSG00000064652	1294
ENSG00000064655	16
ENSG00000064666	16665
ENSG00000064687	4592
ENSG00000064692	1844
ENSG00000064703	4014
ENSG00000064726	10772
ENSG00000064763	4715
ENSG00000064787	5
ENSG00000064835	0
ENSG00000064886	0
ENSG00000064932	13236
ENSG00000064933	2529
ENSG00000064961	7526
ENSG00000064989	38385
ENSG00000064995	5460
ENSG00000064999	10904
ENSG00000065000	35738
ENSG00000065029	3907
ENSG00000065054	25082
ENSG00000065057	2053
ENSG00000065060	2559
ENSG00000065135	16854
ENSG00000065150	17685
ENSG00000065154	13781
ENSG00000065183	4033
ENSG00000065243	7489
ENSG00000065268	5208
ENSG00000065308	41814
ENSG00000065320	92
ENSG00000065325	0
ENSG00000065328	689
ENSG00000065357	8114
ENSG00000065361	9
ENSG00000065371	0
ENSG00000065413	509
ENSG00000065427	14740
ENSG00000065457	2749
ENSG00000065485	18073
ENSG00000065491	3642
ENSG00000065518	7353
ENSG00000065526	8240
ENSG00000065534	3091
ENSG00000065548	9802
ENSG00000065559	3748
ENSG00000065600	2546
ENSG00000065609	58
ENSG00000065613	11149
ENSG00000065615	1632
ENSG00000065618	43
ENSG00000065621	116
ENSG00000065665	896
ENSG00000065675	51
ENSG00000065717	11210
ENSG00000065802	3100
ENSG00000065809	17706
ENSG00000065833	4917
ENSG00000065882	10078
ENSG00000065883	7676
ENSG00000065911	7555
ENSG00000065923	5137
ENSG00000065970	4416
ENSG00000065978	105979
ENSG00000065989	1364
ENSG00000066027	9922
ENSG00000066032	0
ENSG00000066044	13721
ENSG00000066056	109314
ENSG00000066084	5976
ENSG00000066117	14582
ENSG00000066135	2689
ENSG00000066136	4050
ENSG00000066185	57
ENSG00000066230	226
ENSG00000066248	9
ENSG00000066279	1560
ENSG00000066294	0
ENSG00000066322	21609
ENSG00000066336	10
ENSG00000066379	781
ENSG00000066382	0
ENSG00000066405	9
ENSG00000066422	3171
ENSG00000066427	2151
ENSG00000066455	8661
ENSG00000066468	2
ENSG00000066557	2971
ENSG00000066583	4635
ENSG00000066629	4652
ENSG00000066651	742
ENSG00000066654	4729
ENSG00000066697	5782
ENSG00000066735	2061
ENSG00000066739	3617
ENSG00000066777	8056
ENSG00000066813	0
ENSG00000066827	1358
ENSG00000066855	2914
ENSG00000066923	223
ENSG00000066926	3523
ENSG00000066933	3080
ENSG00000067048	11434
ENSG00000067057	40232
ENSG00000067064	11975
ENSG00000067066	11008
ENSG00000067082	74399
ENSG00000067113	2111
ENSG00000067141	459
ENSG00000067167	39920
ENSG00000067177	1272
ENSG00000067182	25106
ENSG00000067191	1235
ENSG00000067208	3777
ENSG00000067221	2588
ENSG00000067225	95097
ENSG00000067248	5108
ENSG00000067334	7047
ENSG00000067365	2490
ENSG00000067369	8520
ENSG00000067445	1724
ENSG00000067533	2539
ENSG00000067560	50159
ENSG00000067596	9518
ENSG00000067601	0
ENSG00000067606	43
ENSG00000067646	1506
ENSG00000067704	14016
ENSG00000067715	4816
ENSG00000067798	1392
ENSG00000067829	5658
ENSG00000067836	836
ENSG00000067840	25
ENSG00000067842	0
ENSG00000067900	11414
ENSG00000067955	6526
ENSG00000067992	1562
ENSG00000068001	70275
ENSG00000068024	1979
ENSG00000068028	5851
ENSG00000068078	24
ENSG00000068079	1008
ENSG00000068097	3104
ENSG00000068120	10623
ENSG00000068137	5050
ENSG00000068305	8742
ENSG00000068308	9914
ENSG00000068323	11100
ENSG00000068354	3146
ENSG00000068366	11436
ENSG00000068383	5158
ENSG00000068394	3395
ENSG00000068400	11109
ENSG00000068438	6225
ENSG00000068489	2980
ENSG00000068615	136
ENSG00000068650	18511
ENSG00000068654	7607
ENSG00000068697	53747
ENSG00000068724	4740
ENSG00000068745	7989
ENSG00000068781	0
ENSG00000068784	1834
ENSG00000068796	7342
ENSG00000068831	804
ENSG00000068878	10736
ENSG00000068885	956
ENSG00000068903	11642
ENSG00000068912	11328
ENSG00000068971	7200
ENSG00000068976	30
ENSG00000068985	0
ENSG00000069011	31
ENSG00000069018	0
ENSG00000069020	19902
ENSG00000069122	133813
ENSG00000069188	0
ENSG00000069206	0
ENSG00000069248	6726
ENSG00000069275	26592
ENSG00000069329	20110
ENSG00000069345	9986
ENSG00000069399	1874
ENSG00000069424	545
ENSG00000069431	15
ENSG00000069482	332
ENSG00000069493	300
ENSG00000069509	1399
ENSG00000069535	0
ENSG00000069667	2133
ENSG00000069696	18
ENSG00000069702	1492
ENSG00000069764	12
ENSG00000069812	593
ENSG00000069849	30016
ENSG00000069869	7730
ENSG00000069943	672
ENSG00000069956	7546
ENSG00000069966	1144
ENSG00000069974	5623
ENSG00000069998	4736
ENSG00000070010	9147
ENSG00000070018	5997
ENSG00000070019	0
ENSG00000070031	1
ENSG00000070047	12277
ENSG00000070061	6776
ENSG00000070081	10506
ENSG00000070087	10827
ENSG00000070159	0
ENSG00000070182	0
ENSG00000070190	0
ENSG00000070193	0
ENSG00000070214	20484
ENSG00000070269	1281
ENSG00000070366	3759
ENSG00000070367	12254
ENSG00000070371	436
ENSG00000070388	2
ENSG00000070404	1347
ENSG00000070413	16014
ENSG00000070423	7249
ENSG00000070444	2754
ENSG00000070476	1976
ENSG00000070495	5836
ENSG00000070501	1130
ENSG00000070526	3
ENSG00000070540	4830
ENSG00000070601	0
ENSG00000070610	15262
ENSG00000070614	98709
ENSG00000070669	87
ENSG00000070718	2833
ENSG00000070729	0
ENSG00000070731	1
ENSG00000070748	0
ENSG00000070756	147124
ENSG00000070759	287
ENSG00000070761	3815
ENSG00000070770	8925
ENSG00000070778	4475
ENSG00000070785	2356
ENSG00000070808	1
ENSG00000070814	7660
ENSG00000070831	197
ENSG00000070882	13829
ENSG00000070886	0
ENSG00000070915	0
ENSG00000070950	1197
ENSG00000070961	12697
ENSG00000070985	0
ENSG00000071051	4841
ENSG00000071054	85268
ENSG00000071073	22416
ENSG00000071082	58971
ENSG00000071127	93261
ENSG00000071189	4805
ENSG00000071203	1
ENSG00000071205	3442
ENSG00000071242	47810
ENSG00000071243	1479
ENSG00000071246	110107
ENSG00000071282	3016
ENSG00000071462	4404
ENSG00000071537	19896
ENSG00000071539	1666
ENSG00000071553	54622
ENSG00000071564	22184
ENSG00000071575	1829
ENSG00000071626	13895
ENSG00000071655	7872
ENSG00000071677	0
ENSG00000071794	2286
ENSG00000071859	17531
ENSG00000071889	4481
ENSG00000071894	24741
ENSG00000071909	11
ENSG00000071967	6048
ENSG00000071991	1
ENSG00000071994	5665
ENSG00000072041	490
ENSG00000072042	8585
ENSG00000072062	16042
ENSG00000072071	1547
ENSG00000072080	0
ENSG00000072110	57408
ENSG00000072121	5934
ENSG00000072133	193
ENSG00000072134	8672
ENSG00000072135	3923
ENSG00000072163	3136
ENSG00000072182	8
ENSG00000072195	153
ENSG00000072201	1847
ENSG00000072210	6989
ENSG00000072274	19420
ENSG00000072310	6257
ENSG00000072315	0
ENSG00000072364	11982
ENSG00000072401	2890
ENSG00000072415	4026
ENSG00000072422	7983
ENSG00000072501	10075
ENSG00000072506	5437
ENSG00000072518	6329
ENSG00000072571	780
ENSG00000072609	9320
ENSG00000072657	0
ENSG00000072682	11339
ENSG00000072694	0
ENSG00000072736	2413
ENSG00000072756	2326
ENSG00000072778	41158
ENSG00000072786	20744
ENSG00000072803	8293
ENSG00000072818	118
ENSG00000072832	1172
ENSG00000072840	2905
ENSG00000072849	4590
ENSG00000072858	8
ENSG00000072864	3841
ENSG00000072952	455
ENSG00000072954	430
ENSG00000072958	10813
ENSG00000073008	19703
ENSG00000073050	2946
ENSG00000073060	4856
ENSG00000073067	0
ENSG00000073111	1902
ENSG00000073146	1030
ENSG00000073150	503
ENSG00000073169	3874
ENSG00000073282	0
ENSG00000073331	1287
ENSG00000073350	875
ENSG00000073417	6434
ENSG00000073464	2568
ENSG00000073536	2130
ENSG00000073578	1095
ENSG00000073584	741
ENSG00000073598	6
ENSG00000073605	390
ENSG00000073614	7558
ENSG00000073670	18
ENSG00000073711	4194
ENSG00000073712	19974
ENSG00000073734	12
ENSG00000073737	73
ENSG00000073754	0
ENSG00000073756	733
ENSG00000073792	11232
ENSG00000073803	1751
ENSG00000073849	9103
ENSG00000073861	0
ENSG00000073905	35
ENSG00000073910	8529
ENSG00000073921	39190
ENSG00000073969	4397
ENSG00000074047	93
ENSG00000074054	10852
ENSG00000074071	5813
ENSG00000074181	1780
ENSG00000074201	6348
ENSG00000074211	151
ENSG00000074219	3372
ENSG00000074266	2261
ENSG00000074276	42
ENSG00000074317	1145
ENSG00000074319	6313
ENSG00000074356	7734
ENSG00000074370	18
ENSG00000074410	225
ENSG00000074416	23678
ENSG00000074527	12353
ENSG00000074582	2900
ENSG00000074590	26776
ENSG00000074603	7238
ENSG00000074621	1697
ENSG00000074657	9715
ENSG00000074660	29262
ENSG00000074695	23635
ENSG00000074696	13524
ENSG00000074706	68
ENSG00000074755	8941
ENSG00000074771	0
ENSG00000074800	115381
ENSG00000074803	1
ENSG00000074842	27275
ENSG00000074855	4489
ENSG00000074935	2800
ENSG00000074964	1057
ENSG00000074966	7
ENSG00000075035	0
ENSG00000075043	0
ENSG00000075073	96
ENSG00000075089	1814
ENSG00000075131	702
ENSG00000075142	7620
ENSG00000075151	14653
ENSG00000075188	1637
ENSG00000075213	824
ENSG00000075218	1599
ENSG00000075223	436
ENSG00000075234	4191
ENSG00000075239	2981
ENSG00000075240	3108
ENSG00000075275	357
ENSG00000075290	5
ENSG00000075292	11202
ENSG00000075303	2366
ENSG00000075336	2783
ENSG00000075340	2
ENSG00000075388	0
ENSG00000075391	8324
ENSG00000075399	4414
ENSG00000075407	2421
ENSG00000075413	12066
ENSG00000075415	45261
ENSG00000075420	35484
ENSG00000075426	32655
ENSG00000075429	1
ENSG00000075461	0
ENSG00000075539	6459
ENSG00000075568	9049
ENSG00000075618	214354
ENSG00000075624	745455
ENSG00000075643	580
ENSG00000075651	15586
ENSG00000075673	0
ENSG00000075702	942
ENSG00000075711	6670
ENSG00000075785	42353
ENSG00000075790	149
ENSG00000075826	3072
ENSG00000075856	6163
ENSG00000075884	0
ENSG00000075886	17
ENSG00000075891	0
ENSG00000075914	2667
ENSG00000075945	4353
ENSG00000075975	2605
ENSG00000076003	2727
ENSG00000076043	4476
ENSG00000076053	2750
ENSG00000076067	17747
ENSG00000076108	18819
ENSG00000076201	16279
ENSG00000076242	4081
ENSG00000076248	4729
ENSG00000076258	121
ENSG00000076321	3791
ENSG00000076344	335
ENSG00000076351	1439
ENSG00000076356	80209
ENSG00000076382	1588
ENSG00000076513	5003
ENSG00000076554	2520
ENSG00000076555	2117
ENSG00000076604	7508
ENSG00000076641	46
ENSG00000076650	1133
ENSG00000076662	1
ENSG00000076685	2920
ENSG00000076706	508675
ENSG00000076716	193
ENSG00000076770	710
ENSG00000076826	29
ENSG00000076864	51
ENSG00000076924	7249
ENSG00000076928	23786
ENSG00000076944	623
ENSG00000076984	5132
ENSG00000077009	0
ENSG00000077044	5791
ENSG00000077063	39
ENSG00000077080	0
ENSG00000077092	140
ENSG00000077097	12640
ENSG00000077147	39555
ENSG00000077150	5601
ENSG00000077152	1068
ENSG00000077157	874
ENSG00000077232	43180
ENSG00000077235	18853
ENSG00000077238	20289
ENSG00000077254	6488
ENSG00000077264	4
ENSG00000077274	1
ENSG00000077279	0
ENSG00000077312	3891
ENSG00000077327	0
ENSG00000077348	697
ENSG00000077380	22183
ENSG00000077420	174
ENSG00000077454	2448
ENSG00000077458	2532
ENSG00000077463	3178
ENSG00000077498	5
ENSG00000077514	2124
ENSG00000077522	8
ENSG00000077549	32068
ENSG00000077585	2072
ENSG00000077616	180
ENSG00000077684	3904
ENSG00000077713	3051
ENSG00000077721	10396
ENSG00000077782	31632
ENSG00000077800	2
ENSG00000077935	5
ENSG00000077942	4850
ENSG00000077943	3
ENSG00000077984	1
ENSG00000078018	1617
ENSG00000078043	3735
ENSG00000078053	310
ENSG00000078061	8412
ENSG00000078070	1642
ENSG00000078081	483
ENSG00000078098	560
ENSG00000078114	407
ENSG00000078124	2644
ENSG00000078140	10850
ENSG00000078142	4699
ENSG00000078177	1049
ENSG00000078237	3418
ENSG00000078246	5106
ENSG00000078269	7019
ENSG00000078295	1
ENSG00000078304	9544
ENSG00000078319	0
ENSG00000078328	0
ENSG00000078369	73451
ENSG00000078399	3659
ENSG00000078401	25578
ENSG00000078403	5429
ENSG00000078487	70
ENSG00000078549	21
ENSG00000078579	1
ENSG00000078589	0
ENSG00000078596	763
ENSG00000078618	14036
ENSG00000078668	11449
ENSG00000078674	13083
ENSG00000078687	1919
ENSG00000078699	3028
ENSG00000078725	6
ENSG00000078747	4527
ENSG00000078795	1
ENSG00000078804	8186
ENSG00000078808	61134
ENSG00000078814	50
ENSG00000078898	0
ENSG00000078900	10
ENSG00000078902	12451
ENSG00000078967	700
ENSG00000079101	2
ENSG00000079102	1677
ENSG00000079112	0
ENSG00000079134	2445
ENSG00000079150	3412
ENSG00000079156	721
ENSG00000079215	12
ENSG00000079246	37356
ENSG00000079257	35351
ENSG00000079263	8
ENSG00000079277	4344
ENSG00000079308	23822
ENSG00000079313	6585
ENSG00000079332	22096
ENSG00000079335	2920
ENSG00000079337	8190
ENSG00000079385	358
ENSG00000079387	2532
ENSG00000079393	0
ENSG00000079432	34660
ENSG00000079435	251
ENSG00000079459	32373
ENSG00000079462	1231
ENSG00000079482	1986
ENSG00000079557	0
ENSG00000079616	2341
ENSG00000079689	0
ENSG00000079691	1455
ENSG00000079739	3129
ENSG00000079785	16273
ENSG00000079805	29794
ENSG00000079819	13561
ENSG00000079841	5
ENSG00000079931	94
ENSG00000079950	12701
ENSG00000079974	1941
ENSG00000079999	11122
ENSG00000080007	99
ENSG00000080031	250
ENSG00000080166	1
ENSG00000080189	4677
ENSG00000080200	2729
ENSG00000080224	6
ENSG00000080293	2
ENSG00000080298	1308
ENSG00000080345	6943
ENSG00000080371	8272
ENSG00000080493	17
ENSG00000080503	15027
ENSG00000080511	0
ENSG00000080546	5453
ENSG00000080561	8154
ENSG00000080572	0
ENSG00000080573	1294
ENSG00000080603	403
ENSG00000080608	4857
ENSG00000080618	1
ENSG00000080644	30
ENSG00000080709	118
ENSG00000080802	2864
ENSG00000080815	9910
ENSG00000080819	3433
ENSG00000080822	11582
ENSG00000080823	460
ENSG00000080824	79595
ENSG00000080839	1112
ENSG00000080845	21956
ENSG00000080854	157
ENSG00000080910	0
ENSG00000080947	40
ENSG00000080986	993
ENSG00000081014	1304
ENSG00000081019	1768
ENSG00000081026	1510
ENSG00000081041	264
ENSG00000081051	0
ENSG00000081052	7
ENSG00000081059	25
ENSG00000081087	10863
ENSG00000081138	0
ENSG00000081148	156
ENSG00000081154	15064
ENSG00000081177	5280
ENSG00000081181	1026
ENSG00000081189	9747
ENSG00000081237	0
ENSG00000081248	0
ENSG00000081277	57
ENSG00000081307	4174
ENSG00000081320	2180
ENSG00000081377	169
ENSG00000081386	1180
ENSG00000081479	2
ENSG00000081665	441
ENSG00000081692	459
ENSG00000081721	1577
ENSG00000081760	3709
ENSG00000081791	11163
ENSG00000081800	0
ENSG00000081803	4201
ENSG00000081818	126
ENSG00000081842	21
ENSG00000081853	675
ENSG00000081870	1308
ENSG00000081913	2046
ENSG00000081923	11409
ENSG00000081985	18
ENSG00000082014	494
ENSG00000082068	2910
ENSG00000082074	527
ENSG00000082126	5304
ENSG00000082146	2762
ENSG00000082153	32768
ENSG00000082175	10
ENSG00000082196	30
ENSG00000082212	5573
ENSG00000082213	7060
ENSG00000082258	5100
ENSG00000082269	2299
ENSG00000082293	0
ENSG00000082397	9154
ENSG00000082438	6095
ENSG00000082458	232
ENSG00000082482	120
ENSG00000082497	340
ENSG00000082512	5292
ENSG00000082515	5265
ENSG00000082516	2779
ENSG00000082556	0
ENSG00000082641	58955
ENSG00000082684	10
ENSG00000082701	11378
ENSG00000082781	27826
ENSG00000082805	10814
ENSG00000082898	20479
ENSG00000082929	5
ENSG00000082996	5491
ENSG00000083067	29
ENSG00000083093	1654
ENSG00000083097	1514
ENSG00000083099	3292
ENSG00000083123	1855
ENSG00000083168	7710
ENSG00000083223	4362
ENSG00000083290	1884
ENSG00000083307	0
ENSG00000083312	54707
ENSG00000083444	121712
ENSG00000083454	2
ENSG00000083457	1788
ENSG00000083520	7474
ENSG00000083535	2180
ENSG00000083544	1157
ENSG00000083622	0
ENSG00000083635	743
ENSG00000083642	3727
ENSG00000083720	2506
ENSG00000083750	2501
ENSG00000083782	26
ENSG00000083799	3716
ENSG00000083807	222
ENSG00000083812	1378
ENSG00000083814	667
ENSG00000083817	743
ENSG00000083828	431
ENSG00000083838	509
ENSG00000083844	2708
ENSG00000083845	59611
ENSG00000083857	948
ENSG00000083896	8996
ENSG00000083937	5750
ENSG00000084070	2035
ENSG00000084072	4919
ENSG00000084073	13813
ENSG00000084090	15076
ENSG00000084092	3352
ENSG00000084093	6032
ENSG00000084110	27
ENSG00000084112	11130
ENSG00000084207	23338
ENSG00000084234	369436
ENSG00000084444	2410
ENSG00000084453	0
ENSG00000084463	8954
ENSG00000084623	19033
ENSG00000084628	2
ENSG00000084636	1144
ENSG00000084652	18444
ENSG00000084674	99
ENSG00000084676	3292
ENSG00000084693	2500
ENSG00000084710	360
ENSG00000084731	7465
ENSG00000084733	21550
ENSG00000084734	49
ENSG00000084754	27444
ENSG00000084764	1382
ENSG00000084774	13833
ENSG00000085063	89271
ENSG00000085117	14128
ENSG00000085185	4683
ENSG00000085224	11147
ENSG00000085231	1834
ENSG00000085265	0
ENSG00000085274	1518
ENSG00000085276	17138
ENSG00000085365	5181
ENSG00000085377	5495
ENSG00000085382	2210
ENSG00000085415	2817
ENSG00000085433	4954
ENSG00000085449	11644
ENSG00000085465	588
ENSG00000085491	5727
ENSG00000085511	3072
ENSG00000085514	16
ENSG00000085552	0
ENSG00000085563	1939
ENSG00000085644	2883
ENSG00000085662	14776
ENSG00000085719	9151
ENSG00000085721	6034
ENSG00000085733	73231
ENSG00000085741	17
ENSG00000085760	3335
ENSG00000085788	3631
ENSG00000085831	263
ENSG00000085832	6599
ENSG00000085840	473
ENSG00000085871	13051
ENSG00000085872	5293
ENSG00000085978	5456
ENSG00000085982	3787
ENSG00000085998	11157
ENSG00000085999	488
ENSG00000086015	9501
ENSG00000086061	23086
ENSG00000086062	21216
ENSG00000086065	8333
ENSG00000086102	6182
ENSG00000086159	3
ENSG00000086189	2424
ENSG00000086200	9744
ENSG00000086205	183
ENSG00000086232	14414
ENSG00000086288	0
ENSG00000086289	155
ENSG00000086300	118
ENSG00000086475	6975
ENSG00000086504	5679
ENSG00000086506	7
ENSG00000086544	4975
ENSG00000086548	0
ENSG00000086570	6
ENSG00000086589	7500
ENSG00000086598	29915
ENSG00000086619	632
ENSG00000086666	10196
ENSG00000086696	195
ENSG00000086712	1749
ENSG00000086717	0
ENSG00000086730	131
ENSG00000086758	23778
ENSG00000086827	3051
ENSG00000086848	660
ENSG00000086967	0
ENSG00000086991	9303
ENSG00000087008	4169
ENSG00000087053	9529
ENSG00000087074	16918
ENSG00000087076	2679
ENSG00000087077	13962
ENSG00000087085	98
ENSG00000087086	225824
ENSG00000087087	15465
ENSG00000087088	32995
ENSG00000087095	5722
ENSG00000087111	8316
ENSG00000087116	2342
ENSG00000087128	0
ENSG00000087152	15757
ENSG00000087157	9405
ENSG00000087191	14124
ENSG00000087206	3759
ENSG00000087237	593
ENSG00000087245	195728
ENSG00000087250	0
ENSG00000087253	13534
ENSG00000087258	0
ENSG00000087263	5391
ENSG00000087266	29927
ENSG00000087269	3811
ENSG00000087274	36833
ENSG00000087299	783
ENSG00000087301	1392
ENSG00000087302	17239
ENSG00000087303	82603
ENSG00000087338	3926
ENSG00000087365	31388
ENSG00000087448	4397
ENSG00000087460	158541
ENSG00000087470	10323
ENSG00000087494	191
ENSG00000087495	0
ENSG00000087502	5925
ENSG00000087510	1
ENSG00000087586	1642
ENSG00000087589	8
ENSG00000087842	7499
ENSG00000087884	608
ENSG00000087903	823
ENSG00000087995	2217
ENSG00000088002	4
ENSG00000088035	1706
ENSG00000088038	8297
ENSG00000088053	1
ENSG00000088179	4994
ENSG00000088205	9177
ENSG00000088247	27790
ENSG00000088256	14983
ENSG00000088280	1339
ENSG00000088298	6176
ENSG00000088305	566
ENSG00000088320	1
ENSG00000088325	4690
ENSG00000088340	351
ENSG00000088356	2866
ENSG00000088367	4049
ENSG00000088386	0
ENSG00000088387	58460
ENSG00000088448	5833
ENSG00000088451	1065
ENSG00000088538	12
ENSG00000088543	483
ENSG00000088682	4462
ENSG00000088726	10
ENSG00000088727	551
ENSG00000088756	4005
ENSG00000088766	950
ENSG00000088782	0
ENSG00000088808	7295
ENSG00000088812	17911
ENSG00000088826	3460
ENSG00000088827	0
ENSG00000088832	134503
ENSG00000088833	9766
ENSG00000088836	4542
ENSG00000088854	5664
ENSG00000088876	1273
ENSG00000088881	36
ENSG00000088882	575
ENSG00000088888	31030
ENSG00000088899	2156
ENSG00000088926	0
ENSG00000088930	9017
ENSG00000088970	688
ENSG00000088986	22137
ENSG00000088992	42
ENSG00000089006	8171
ENSG00000089009	104825
ENSG00000089012	0
ENSG00000089022	2698
ENSG00000089041	513
ENSG00000089048	2304
ENSG00000089050	2606
ENSG00000089053	18186
ENSG00000089057	12995
ENSG00000089060	5163
ENSG00000089063	14970
ENSG00000089091	265
ENSG00000089094	3104
ENSG00000089101	1
ENSG00000089116	0
ENSG00000089123	636
ENSG00000089127	1203
ENSG00000089154	20071
ENSG00000089157	195281
ENSG00000089159	18925
ENSG00000089163	180
ENSG00000089169	0
ENSG00000089177	1989
ENSG00000089195	1277
ENSG00000089199	6
ENSG00000089220	15867
ENSG00000089225	14
ENSG00000089234	3173
ENSG00000089248	16146
ENSG00000089250	2
ENSG00000089280	28942
ENSG00000089289	4767
ENSG00000089327	10484
ENSG00000089335	2560
ENSG00000089351	24550
ENSG00000089356	0
ENSG00000089472	178
ENSG00000089486	4627
ENSG00000089505	412
ENSG00000089558	13
ENSG00000089597	77369
ENSG00000089639	3893
ENSG00000089682	1181
ENSG00000089685	2943
ENSG00000089692	60
ENSG00000089693	15964
ENSG00000089723	503
ENSG00000089737	14424
ENSG00000089775	1286
ENSG00000089818	3023
ENSG00000089820	7616
ENSG00000089847	69
ENSG00000089876	6813
ENSG00000089902	7524
ENSG00000089916	4409
ENSG00000090006	3886
ENSG00000090013	3777
ENSG00000090020	35627
ENSG00000090054	10883
ENSG00000090060	21082
ENSG00000090061	1635
ENSG00000090097	4359
ENSG00000090104	1
ENSG00000090238	6360
ENSG00000090263	1907
ENSG00000090266	5274
ENSG00000090273	12186
ENSG00000090316	12066
ENSG00000090339	2533
ENSG00000090372	19235
ENSG00000090376	2179
ENSG00000090382	2
ENSG00000090402	0
ENSG00000090432	7798
ENSG00000090447	855
ENSG00000090470	2747
ENSG00000090487	9623
ENSG00000090512	0
ENSG00000090520	9073
ENSG00000090530	119
ENSG00000090534	3
ENSG00000090539	220
ENSG00000090554	12
ENSG00000090565	9907
ENSG00000090581	10550
ENSG00000090612	1422
ENSG00000090615	22795
ENSG00000090621	17797
ENSG00000090659	0
ENSG00000090661	212
ENSG00000090674	5014
ENSG00000090686	12517
ENSG00000090776	37441
ENSG00000090857	3668
ENSG00000090861	19630
ENSG00000090863	39896
ENSG00000090889	1240
ENSG00000090905	7571
ENSG00000090924	10002
ENSG00000090932	37
ENSG00000090971	3223
ENSG00000090975	10533
ENSG00000090989	4950
ENSG00000091009	1745
ENSG00000091010	7
ENSG00000091039	8947
ENSG00000091073	1771
ENSG00000091106	16
ENSG00000091127	1482
ENSG00000091128	296
ENSG00000091129	13286
ENSG00000091136	182111
ENSG00000091137	523
ENSG00000091138	0
ENSG00000091140	9202
ENSG00000091157	2640
ENSG00000091164	7848
ENSG00000091181	0
ENSG00000091262	29
ENSG00000091317	20887
ENSG00000091409	244535
ENSG00000091428	2320
ENSG00000091436	4730
ENSG00000091482	0
ENSG00000091483	7950
ENSG00000091490	41808
ENSG00000091513	8
ENSG00000091527	30705
ENSG00000091536	50
ENSG00000091542	11577
ENSG00000091583	0
ENSG00000091592	14138
ENSG00000091622	74
ENSG00000091640	6529
ENSG00000091651	1140
ENSG00000091656	211
ENSG00000091664	1
ENSG00000091704	0
ENSG00000091732	2075
ENSG00000091831	32
ENSG00000091844	730
ENSG00000091879	66393
ENSG00000091947	4435
ENSG00000091972	7486
ENSG00000091986	10073
ENSG00000092009	3
ENSG00000092010	7334
ENSG00000092020	2172
ENSG00000092036	846
ENSG00000092051	7
ENSG00000092054	0
ENSG00000092067	0
ENSG00000092068	477
ENSG00000092094	6356
ENSG00000092096	491
ENSG00000092098	196
ENSG00000092108	3847
ENSG00000092140	2465
ENSG00000092148	19517
ENSG00000092199	58354
ENSG00000092200	25
ENSG00000092201	16431
ENSG00000092203	8966
ENSG00000092208	1247
ENSG00000092295	44
ENSG00000092330	4675
ENSG00000092345	0
ENSG00000092377	0
ENSG00000092421	2317
ENSG00000092439	4567
ENSG00000092445	3092
ENSG00000092470	1066
ENSG00000092529	78
ENSG00000092531	3285
ENSG00000092607	133
ENSG00000092621	2282
ENSG00000092758	176
ENSG00000092820	16536
ENSG00000092841	84304
ENSG00000092847	5186
ENSG00000092850	23
ENSG00000092853	1012
ENSG00000092871	870
ENSG00000092929	652
ENSG00000092931	3995
ENSG00000092964	28474
ENSG00000092969	1561
ENSG00000092978	1687
ENSG00000093000	9810
ENSG00000093009	845
ENSG00000093010	23919
ENSG00000093072	1745
ENSG00000093100	0
ENSG00000093134	0
ENSG00000093144	4670
ENSG00000093167	8335
[truncated: 60,711 more rows]
