# Supplementary material for: A human endothelial and adipose stem cell-based co-culture model for venous malformations
Source: Angiogenesis. 2026 May 3;29(3):30. doi: 10.1007/s10456-026-10045-9 (PMC13136223; doi:10.1007/s10456-026-10045-9)
Supplement: Supplementary file 5 — Supplementary RNAseq raw data [file 10456_2026_10045_MOESM5_ESM.zip › RNA seq Raw data/HUVECs_tsv_files/L914F_1.tsv]

id	count
ENSG00000000003	20608
ENSG00000000005	0
ENSG00000000419	10306
ENSG00000000457	1226
ENSG00000000460	464
ENSG00000000938	24
ENSG00000000971	2644
ENSG00000001036	26543
ENSG00000001084	5407
ENSG00000001167	8618
ENSG00000001460	1452
ENSG00000001461	7084
ENSG00000001497	6833
ENSG00000001561	2851
ENSG00000001617	125153
ENSG00000001626	2
ENSG00000001629	11311
ENSG00000001630	2160
ENSG00000001631	1680
ENSG00000002016	2753
ENSG00000002079	104
ENSG00000002330	3664
ENSG00000002549	50090
ENSG00000002586	255389
ENSG00000002587	2386
ENSG00000002726	0
ENSG00000002745	11
ENSG00000002746	0
ENSG00000002822	82
ENSG00000002834	72153
ENSG00000002919	7342
ENSG00000002933	0
ENSG00000003056	16716
ENSG00000003096	5094
ENSG00000003137	13
ENSG00000003147	6339
ENSG00000003249	12961
ENSG00000003393	12785
ENSG00000003400	11279
ENSG00000003402	30029
ENSG00000003436	115143
ENSG00000003509	3369
ENSG00000003756	17623
ENSG00000003987	221
ENSG00000003989	2711
ENSG00000004059	21204
ENSG00000004139	695
ENSG00000004142	25309
ENSG00000004399	293133
ENSG00000004455	26939
ENSG00000004468	2
ENSG00000004478	22630
ENSG00000004487	34309
ENSG00000004534	33418
ENSG00000004660	2457
ENSG00000004700	8027
ENSG00000004766	5549
ENSG00000004776	142
ENSG00000004777	1925
ENSG00000004779	13151
ENSG00000004799	1673
ENSG00000004809	38
ENSG00000004838	53
ENSG00000004846	0
ENSG00000004848	0
ENSG00000004864	6950
ENSG00000004866	4079
ENSG00000004897	17633
ENSG00000004939	0
ENSG00000004948	0
ENSG00000004961	8128
ENSG00000004975	9344
ENSG00000005001	0
ENSG00000005007	33295
ENSG00000005020	15147
ENSG00000005022	46345
ENSG00000005059	6971
ENSG00000005073	4434
ENSG00000005075	9678
ENSG00000005100	7270
ENSG00000005102	1
ENSG00000005108	10989
ENSG00000005156	5727
ENSG00000005175	6062
ENSG00000005187	82
ENSG00000005189	1057
ENSG00000005194	12241
ENSG00000005206	19443
ENSG00000005238	15804
ENSG00000005243	2288
ENSG00000005249	9845
ENSG00000005302	11844
ENSG00000005339	13814
ENSG00000005379	4
ENSG00000005381	11
ENSG00000005421	12
ENSG00000005436	3547
ENSG00000005448	3727
ENSG00000005469	7578
ENSG00000005471	60
ENSG00000005483	10785
ENSG00000005486	19680
ENSG00000005513	547
ENSG00000005700	12489
ENSG00000005801	4452
ENSG00000005810	10075
ENSG00000005812	7316
ENSG00000005844	3
ENSG00000005882	3605
ENSG00000005884	47559
ENSG00000005889	4875
ENSG00000005893	78539
ENSG00000005961	245
ENSG00000005981	0
ENSG00000006007	20883
ENSG00000006015	14027
ENSG00000006016	439
ENSG00000006025	14409
ENSG00000006042	31950
ENSG00000006047	69
ENSG00000006059	0
ENSG00000006062	1721
ENSG00000006071	0
ENSG00000006116	0
ENSG00000006118	76473
ENSG00000006125	65193
ENSG00000006128	0
ENSG00000006194	2888
ENSG00000006210	3728
ENSG00000006282	28410
ENSG00000006283	26
ENSG00000006327	21353
ENSG00000006377	0
ENSG00000006432	1
ENSG00000006451	138065
ENSG00000006453	830
ENSG00000006459	2957
ENSG00000006468	2201
ENSG00000006530	6188
ENSG00000006534	57
ENSG00000006555	0
ENSG00000006576	5241
ENSG00000006606	0
ENSG00000006607	3705
ENSG00000006611	0
ENSG00000006625	4145
ENSG00000006634	1739
ENSG00000006638	1579
ENSG00000006652	3020
ENSG00000006659	0
ENSG00000006695	2208
ENSG00000006704	5349
ENSG00000006712	16163
ENSG00000006715	15366
ENSG00000006740	104
ENSG00000006744	28352
ENSG00000006747	0
ENSG00000006756	5675
ENSG00000006757	2253
ENSG00000006788	0
ENSG00000006831	20876
ENSG00000006837	115
ENSG00000007001	4
ENSG00000007038	89
ENSG00000007047	15949
ENSG00000007062	12
ENSG00000007080	18404
ENSG00000007129	1165
ENSG00000007168	33291
ENSG00000007171	0
ENSG00000007174	5
ENSG00000007202	29387
ENSG00000007216	0
ENSG00000007237	15
ENSG00000007255	2762
ENSG00000007264	0
ENSG00000007306	1
ENSG00000007312	25
ENSG00000007314	15
ENSG00000007341	2484
ENSG00000007350	5
ENSG00000007372	1
ENSG00000007376	12415
ENSG00000007384	51335
ENSG00000007392	22306
ENSG00000007402	92
ENSG00000007516	66
ENSG00000007520	15014
ENSG00000007541	16699
ENSG00000007545	6173
ENSG00000007866	670
ENSG00000007908	2613
ENSG00000007923	8282
ENSG00000007933	0
ENSG00000007944	3803
ENSG00000007952	92
ENSG00000007968	60
ENSG00000008018	31908
ENSG00000008056	15
ENSG00000008083	5485
ENSG00000008086	1501
ENSG00000008118	18
ENSG00000008128	493
ENSG00000008130	25264
ENSG00000008196	1
ENSG00000008197	0
ENSG00000008226	13
ENSG00000008256	2370
ENSG00000008277	283
ENSG00000008282	24598
ENSG00000008283	22527
ENSG00000008294	17663
ENSG00000008300	466
ENSG00000008311	17283
ENSG00000008323	78
ENSG00000008324	3708
ENSG00000008382	1097
ENSG00000008394	19439
ENSG00000008405	6367
ENSG00000008438	30
ENSG00000008441	3186
ENSG00000008513	36134
ENSG00000008516	283
ENSG00000008517	44606
ENSG00000008710	19236
ENSG00000008735	96
ENSG00000008838	22263
ENSG00000008853	5291
ENSG00000008869	7960
ENSG00000008952	34338
ENSG00000008988	180668
ENSG00000009307	107031
ENSG00000009335	27131
ENSG00000009413	9043
ENSG00000009694	0
ENSG00000009709	0
ENSG00000009724	607
ENSG00000009765	0
ENSG00000009780	1913
ENSG00000009790	12
ENSG00000009830	11996
ENSG00000009844	9631
ENSG00000009950	0
ENSG00000009954	17398
ENSG00000010017	10940
ENSG00000010030	81
ENSG00000010072	3681
ENSG00000010165	9528
ENSG00000010219	6323
ENSG00000010244	23645
ENSG00000010256	24910
ENSG00000010270	23283
ENSG00000010278	103696
ENSG00000010282	1
ENSG00000010292	7979
ENSG00000010295	16540
ENSG00000010310	15
ENSG00000010318	607
ENSG00000010319	292
ENSG00000010322	45674
ENSG00000010327	168347
ENSG00000010361	1819
ENSG00000010379	24
ENSG00000010404	1527
ENSG00000010438	2302
ENSG00000010539	2864
ENSG00000010610	15
ENSG00000010626	907
ENSG00000010671	3
ENSG00000010704	1334
ENSG00000010803	7419
ENSG00000010810	34107
ENSG00000010818	3094
ENSG00000010932	1
ENSG00000011007	20583
ENSG00000011009	30681
ENSG00000011021	14227
ENSG00000011028	34977
ENSG00000011052	0
ENSG00000011083	0
ENSG00000011105	65160
ENSG00000011114	10529
ENSG00000011132	7683
ENSG00000011143	2934
ENSG00000011198	5463
ENSG00000011201	60
ENSG00000011243	18587
ENSG00000011258	4275
ENSG00000011260	7092
ENSG00000011275	18011
ENSG00000011295	14107
ENSG00000011304	86754
ENSG00000011332	373
ENSG00000011347	23
ENSG00000011376	4301
ENSG00000011405	25292
ENSG00000011422	27838
ENSG00000011426	1899
ENSG00000011451	21940
ENSG00000011454	15323
ENSG00000011465	655
ENSG00000011478	8359
ENSG00000011485	19337
ENSG00000011523	10399
ENSG00000011566	8315
ENSG00000011590	23
ENSG00000011600	0
ENSG00000011638	9998
ENSG00000011677	0
ENSG00000012048	902
ENSG00000012061	15501
ENSG00000012124	0
ENSG00000012171	561
ENSG00000012174	5269
ENSG00000012211	2701
ENSG00000012223	17
ENSG00000012232	42584
ENSG00000012504	1
ENSG00000012660	40634
ENSG00000012779	14
ENSG00000012817	12527
ENSG00000012822	21654
ENSG00000012963	5213
ENSG00000012983	15737
ENSG00000013016	1583
ENSG00000013275	24782
ENSG00000013288	25445
ENSG00000013293	550
ENSG00000013297	103837
ENSG00000013306	34629
ENSG00000013364	53507
ENSG00000013374	11046
ENSG00000013375	19273
ENSG00000013392	3267
ENSG00000013441	15356
ENSG00000013503	3193
ENSG00000013523	6493
ENSG00000013561	10669
ENSG00000013563	6765
ENSG00000013573	8458
ENSG00000013583	15875
ENSG00000013588	5387
ENSG00000013619	2655
ENSG00000013725	7
ENSG00000013810	8645
ENSG00000014123	8629
ENSG00000014138	1288
ENSG00000014164	5570
ENSG00000014216	44119
ENSG00000014257	0
ENSG00000014641	17923
ENSG00000014824	11228
ENSG00000014914	2427
ENSG00000014919	5437
ENSG00000015133	16580
ENSG00000015153	3737
ENSG00000015171	12863
ENSG00000015285	42
ENSG00000015413	1546
ENSG00000015475	10686
ENSG00000015479	835
ENSG00000015520	0
ENSG00000015532	13419
ENSG00000015568	984
ENSG00000015592	0
ENSG00000015676	31115
ENSG00000016082	100
ENSG00000016391	1
ENSG00000016402	0
ENSG00000016490	0
ENSG00000016602	0
ENSG00000016864	21097
ENSG00000017260	32507
ENSG00000017427	252
ENSG00000017483	2963
ENSG00000017797	24422
ENSG00000018189	8789
ENSG00000018236	0
ENSG00000018280	87
ENSG00000018408	73435
ENSG00000018510	21187
ENSG00000018607	0
ENSG00000018610	4461
ENSG00000018625	0
ENSG00000018699	3010
ENSG00000018869	567
ENSG00000019102	883
ENSG00000019144	26990
ENSG00000019169	0
ENSG00000019186	0
ENSG00000019485	3126
ENSG00000019505	0
ENSG00000019549	328
ENSG00000019582	81
ENSG00000019991	69
ENSG00000019995	3308
ENSG00000020129	8468
ENSG00000020181	32468
ENSG00000020219	0
ENSG00000020256	7528
ENSG00000020426	4391
ENSG00000020577	22615
ENSG00000020633	0
ENSG00000020922	2649
ENSG00000021300	151
ENSG00000021355	6346
ENSG00000021461	0
ENSG00000021488	1
ENSG00000021574	6728
ENSG00000021645	253
ENSG00000021762	6360
ENSG00000021776	8483
ENSG00000021826	49
ENSG00000021852	0
ENSG00000022267	18602
ENSG00000022277	14886
ENSG00000022355	0
ENSG00000022556	9
ENSG00000022567	2165
ENSG00000022840	35911
ENSG00000022976	1291
ENSG00000023041	11111
ENSG00000023171	4015
ENSG00000023191	65284
ENSG00000023228	13029
ENSG00000023287	9704
ENSG00000023318	25877
ENSG00000023330	18142
ENSG00000023445	274
ENSG00000023516	13829
ENSG00000023572	4928
ENSG00000023608	3653
ENSG00000023697	5726
ENSG00000023734	39113
ENSG00000023839	738
ENSG00000023892	290
ENSG00000023902	56848
ENSG00000023909	17250
ENSG00000024048	7477
ENSG00000024422	93332
ENSG00000024526	488
ENSG00000024862	2877
ENSG00000025039	321
ENSG00000025156	3394
ENSG00000025293	10276
ENSG00000025423	31
ENSG00000025434	1031
ENSG00000025708	400
ENSG00000025770	5830
ENSG00000025772	8315
ENSG00000025796	24774
ENSG00000025800	19430
ENSG00000026025	618429
ENSG00000026036	1266
ENSG00000026103	2426
ENSG00000026297	2838
ENSG00000026508	2371
ENSG00000026559	236
ENSG00000026652	5995
ENSG00000026751	0
ENSG00000026950	4313
ENSG00000027001	3395
ENSG00000027075	43916
ENSG00000027644	6
ENSG00000027697	23287
ENSG00000027847	16954
ENSG00000027869	44
ENSG00000028116	4362
ENSG00000028137	11064
ENSG00000028203	22862
ENSG00000028277	887
ENSG00000028310	15346
ENSG00000028528	21762
ENSG00000028839	3659
ENSG00000029153	5356
ENSG00000029363	17919
ENSG00000029364	20132
ENSG00000029534	11
ENSG00000029559	0
ENSG00000029639	2441
ENSG00000029725	3269
ENSG00000029993	6505
ENSG00000030066	5647
ENSG00000030110	7226
ENSG00000030304	18
ENSG00000030419	82
ENSG00000030582	338430
ENSG00000031003	3367
ENSG00000031081	16759
ENSG00000031691	729
ENSG00000031698	52086
ENSG00000031823	14845
ENSG00000032219	5302
ENSG00000032389	6078
ENSG00000032444	69857
ENSG00000032742	1825
ENSG00000033011	6601
ENSG00000033030	4961
ENSG00000033050	5077
ENSG00000033100	66637
ENSG00000033122	103
ENSG00000033170	5367
ENSG00000033178	17630
ENSG00000033327	9138
ENSG00000033627	18304
ENSG00000033800	4011
ENSG00000033867	16534
ENSG00000034053	6147
ENSG00000034152	13556
ENSG00000034239	0
ENSG00000034510	338481
ENSG00000034533	1247
ENSG00000034677	9071
ENSG00000034693	2600
ENSG00000034713	17198
ENSG00000034971	0
ENSG00000035115	5809
ENSG00000035141	8084
ENSG00000035403	69884
ENSG00000035499	296
ENSG00000035664	859
ENSG00000035681	7510
ENSG00000035687	22015
ENSG00000035720	5
ENSG00000035862	174772
ENSG00000035928	14874
ENSG00000036054	9908
ENSG00000036257	10672
ENSG00000036448	50
ENSG00000036473	0
ENSG00000036530	40
ENSG00000036549	8944
ENSG00000036565	0
ENSG00000036672	62
ENSG00000036828	2
ENSG00000037042	7049
ENSG00000037241	4682
ENSG00000037280	38314
ENSG00000037474	19667
ENSG00000037637	7191
ENSG00000037749	14849
ENSG00000037757	3845
ENSG00000037897	1779
ENSG00000037965	155
ENSG00000038002	2017
ENSG00000038210	5281
ENSG00000038219	8794
ENSG00000038274	21189
ENSG00000038295	12851
ENSG00000038358	13601
ENSG00000038382	49045
ENSG00000038427	921
ENSG00000038532	9313
ENSG00000038945	850
ENSG00000039068	0
ENSG00000039123	10336
ENSG00000039139	287
ENSG00000039319	6677
ENSG00000039523	28648
ENSG00000039537	0
ENSG00000039560	64638
ENSG00000039600	37
ENSG00000039650	10979
ENSG00000039987	5
ENSG00000040199	2294
ENSG00000040275	5125
ENSG00000040341	9600
ENSG00000040487	5150
ENSG00000040531	10029
ENSG00000040608	156
ENSG00000040633	15855
ENSG00000040731	19
ENSG00000040933	7254
ENSG00000041353	0
ENSG00000041357	29704
ENSG00000041515	0
ENSG00000041802	15692
ENSG00000041880	5502
ENSG00000041982	75
ENSG00000041988	3327
ENSG00000042062	46
ENSG00000042088	2344
ENSG00000042286	2769
ENSG00000042304	0
ENSG00000042317	2135
ENSG00000042429	817
ENSG00000042445	17314
ENSG00000042493	6929
ENSG00000042753	58253
ENSG00000042781	0
ENSG00000042813	0
ENSG00000042832	78
ENSG00000042980	25
ENSG00000043039	0
ENSG00000043093	4946
ENSG00000043143	16102
ENSG00000043355	0
ENSG00000043462	67
ENSG00000043514	4720
ENSG00000043591	95
ENSG00000044012	0
ENSG00000044090	18304
ENSG00000044115	109087
ENSG00000044446	3733
ENSG00000044459	1328
ENSG00000044524	0
ENSG00000044574	459837
ENSG00000046604	5
ENSG00000046647	4151
ENSG00000046651	4435
ENSG00000046653	28
ENSG00000046774	0
ENSG00000046889	12020
ENSG00000047056	12990
ENSG00000047188	13520
ENSG00000047230	3783
ENSG00000047249	14183
ENSG00000047315	27557
ENSG00000047346	6586
ENSG00000047365	0
ENSG00000047410	20806
ENSG00000047457	11
ENSG00000047578	5498
ENSG00000047579	6155
ENSG00000047597	1
ENSG00000047617	7392
ENSG00000047621	3750
ENSG00000047634	3905
ENSG00000047644	19928
ENSG00000047648	1102
ENSG00000047662	71
ENSG00000047849	80732
ENSG00000047932	12542
ENSG00000047936	0
ENSG00000048028	4662
ENSG00000048052	236
ENSG00000048140	22787
ENSG00000048162	3660
ENSG00000048342	1846
ENSG00000048392	26475
ENSG00000048405	4848
ENSG00000048462	0
ENSG00000048471	4406
ENSG00000048540	30
ENSG00000048544	8859
ENSG00000048545	6
ENSG00000048649	10374
ENSG00000048707	8618
ENSG00000048740	11957
ENSG00000048828	33594
ENSG00000048991	5513
ENSG00000049089	71
ENSG00000049130	9997
ENSG00000049167	2592
ENSG00000049192	5842
ENSG00000049239	23903
ENSG00000049245	40494
ENSG00000049246	1091
ENSG00000049247	0
ENSG00000049249	23
ENSG00000049283	680
ENSG00000049323	36243
ENSG00000049449	62605
ENSG00000049540	865
ENSG00000049541	2554
ENSG00000049618	10774
ENSG00000049656	49434
ENSG00000049759	9501
ENSG00000049768	8
ENSG00000049769	454
ENSG00000049860	81229
ENSG00000049883	2380
ENSG00000050030	0
ENSG00000050130	10642
ENSG00000050165	189126
ENSG00000050327	123
ENSG00000050344	11474
ENSG00000050393	5767
ENSG00000050405	21466
ENSG00000050426	9072
ENSG00000050438	4089
ENSG00000050555	25
ENSG00000050628	0
ENSG00000050730	109
ENSG00000050748	12509
ENSG00000050767	11
ENSG00000050820	95047
ENSG00000051009	8881
ENSG00000051108	16787
ENSG00000051128	52631
ENSG00000051180	953
ENSG00000051341	383
ENSG00000051382	5022
ENSG00000051523	4809
ENSG00000051596	5661
ENSG00000051620	12410
ENSG00000051825	3133
ENSG00000052126	1419
ENSG00000052344	1
ENSG00000052723	8263
ENSG00000052749	8431
ENSG00000052795	3028
ENSG00000052802	69499
ENSG00000052841	17806
ENSG00000052850	5
ENSG00000053108	43
ENSG00000053254	5605
ENSG00000053328	13
ENSG00000053371	9233
ENSG00000053372	13031
ENSG00000053438	909
ENSG00000053501	4279
ENSG00000053524	145
ENSG00000053702	380
ENSG00000053747	1178
ENSG00000053770	9990
ENSG00000053900	4981
ENSG00000053918	0
ENSG00000054116	17880
ENSG00000054118	39782
ENSG00000054148	11750
ENSG00000054179	8
ENSG00000054219	1610
ENSG00000054267	8858
ENSG00000054277	597
ENSG00000054282	4467
ENSG00000054356	22
ENSG00000054392	452
ENSG00000054523	15164
ENSG00000054598	5445
ENSG00000054611	10048
ENSG00000054654	3615
ENSG00000054690	49
ENSG00000054793	13743
ENSG00000054796	0
ENSG00000054803	0
ENSG00000054938	25
ENSG00000054965	8831
ENSG00000054967	2600
ENSG00000054983	10038
ENSG00000055044	6181
ENSG00000055070	25354
ENSG00000055118	1
ENSG00000055130	15535
ENSG00000055147	5696
ENSG00000055163	3389
ENSG00000055208	15074
ENSG00000055211	20988
ENSG00000055332	13259
ENSG00000055483	12040
ENSG00000055609	10950
ENSG00000055732	0
ENSG00000055813	1096
ENSG00000055917	20986
ENSG00000055950	10831
ENSG00000055955	8
ENSG00000055957	0
ENSG00000056050	5296
ENSG00000056097	21284
ENSG00000056277	1187
ENSG00000056291	267
ENSG00000056487	0
ENSG00000056558	721
ENSG00000056586	21656
ENSG00000056736	306
ENSG00000056972	5688
ENSG00000056998	29
ENSG00000057019	17696
ENSG00000057149	0
ENSG00000057252	8507
ENSG00000057294	432
ENSG00000057468	85
ENSG00000057593	0
ENSG00000057608	64057
ENSG00000057657	522
ENSG00000057663	9587
ENSG00000057704	11479
ENSG00000057757	9236
ENSG00000057935	9769
ENSG00000058056	2429
ENSG00000058063	13163
ENSG00000058085	14334
ENSG00000058091	2088
ENSG00000058262	178917
ENSG00000058272	12235
ENSG00000058335	27
ENSG00000058404	200
ENSG00000058453	10466
ENSG00000058600	5814
ENSG00000058668	31301
ENSG00000058673	208
ENSG00000058729	5159
ENSG00000058799	4705
ENSG00000058804	5097
ENSG00000058866	5
ENSG00000059122	23374
ENSG00000059145	2579
ENSG00000059377	242
ENSG00000059378	7748
ENSG00000059573	41195
ENSG00000059588	5974
ENSG00000059691	3983
ENSG00000059728	3589
ENSG00000059758	23682
ENSG00000059769	3385
ENSG00000059804	29158
ENSG00000059915	142
ENSG00000060069	11965
ENSG00000060138	93026
ENSG00000060140	4887
ENSG00000060237	23742
ENSG00000060303	0
ENSG00000060339	15936
ENSG00000060491	16157
ENSG00000060558	107
ENSG00000060566	0
ENSG00000060642	1407
ENSG00000060656	5300
ENSG00000060688	8266
ENSG00000060709	0
ENSG00000060718	191
ENSG00000060749	6396
ENSG00000060762	2284
ENSG00000060971	11065
ENSG00000060982	63938
ENSG00000061273	69445
ENSG00000061337	0
ENSG00000061455	1
ENSG00000061492	1
ENSG00000061656	3014
ENSG00000061676	44149
ENSG00000061794	9923
ENSG00000061918	835
ENSG00000061936	11231
ENSG00000061938	21530
ENSG00000061987	9319
ENSG00000062038	0
ENSG00000062096	0
ENSG00000062194	12885
ENSG00000062282	268
ENSG00000062370	1048
ENSG00000062485	36142
ENSG00000062524	21
ENSG00000062582	48
ENSG00000062598	7759
ENSG00000062650	10508
ENSG00000062716	31263
ENSG00000062725	10974
ENSG00000062822	7720
ENSG00000063015	1
ENSG00000063046	98626
ENSG00000063127	768
ENSG00000063169	10151
ENSG00000063176	5454
ENSG00000063177	162841
ENSG00000063180	4377
ENSG00000063241	13459
ENSG00000063244	44162
ENSG00000063245	57062
ENSG00000063322	6281
ENSG00000063438	86
ENSG00000063515	0
ENSG00000063587	4054
ENSG00000063601	6143
ENSG00000063660	20113
ENSG00000063761	1986
ENSG00000063854	12777
ENSG00000063978	15135
ENSG00000064012	2078
ENSG00000064042	19355
ENSG00000064102	7730
ENSG00000064115	22609
ENSG00000064195	0
ENSG00000064199	187
ENSG00000064201	18
ENSG00000064205	10
ENSG00000064218	0
ENSG00000064225	5653
ENSG00000064270	137
ENSG00000064300	1
ENSG00000064309	702
ENSG00000064313	7724
ENSG00000064393	15157
ENSG00000064419	10552
ENSG00000064489	6
ENSG00000064490	10135
ENSG00000064545	10095
ENSG00000064547	1536
ENSG00000064601	75901
ENSG00000064607	24230
ENSG00000064651	28463
ENSG00000064652	2418
ENSG00000064655	0
ENSG00000064666	37345
ENSG00000064687	7513
ENSG00000064692	777
ENSG00000064703	5935
ENSG00000064726	19340
ENSG00000064763	13577
ENSG00000064787	2
ENSG00000064835	2
ENSG00000064886	1
ENSG00000064932	28586
ENSG00000064933	4208
ENSG00000064961	16887
ENSG00000064989	85316
ENSG00000064995	10342
ENSG00000064999	37644
ENSG00000065000	67004
ENSG00000065029	8767
ENSG00000065054	24897
ENSG00000065057	3257
ENSG00000065060	3209
ENSG00000065135	25456
ENSG00000065150	33268
ENSG00000065154	31336
ENSG00000065183	8132
ENSG00000065243	10937
ENSG00000065268	11363
ENSG00000065308	136923
ENSG00000065320	378
ENSG00000065325	0
ENSG00000065328	314
ENSG00000065357	12921
ENSG00000065361	29
ENSG00000065371	0
ENSG00000065413	2126
ENSG00000065427	27569
ENSG00000065457	3724
ENSG00000065485	56780
ENSG00000065491	6859
ENSG00000065518	16664
ENSG00000065526	10590
ENSG00000065534	1759
ENSG00000065548	18233
ENSG00000065559	6771
ENSG00000065600	6049
ENSG00000065609	240
ENSG00000065613	15021
ENSG00000065615	2470
ENSG00000065618	357
ENSG00000065621	299
ENSG00000065665	2438
ENSG00000065675	178
ENSG00000065717	30909
ENSG00000065802	5364
ENSG00000065809	55657
ENSG00000065833	16890
ENSG00000065882	14629
ENSG00000065883	11913
ENSG00000065911	13095
ENSG00000065923	11215
ENSG00000065970	5052
ENSG00000065978	197548
ENSG00000065989	2405
ENSG00000066027	19516
ENSG00000066032	0
ENSG00000066044	24677
ENSG00000066056	203024
ENSG00000066084	9741
ENSG00000066117	22443
ENSG00000066135	6483
ENSG00000066136	5893
ENSG00000066185	81
ENSG00000066230	511
ENSG00000066248	16
ENSG00000066279	923
ENSG00000066294	0
ENSG00000066322	37235
ENSG00000066336	4
ENSG00000066379	2233
ENSG00000066382	1
ENSG00000066405	34
ENSG00000066422	5437
ENSG00000066427	4037
ENSG00000066455	15566
ENSG00000066468	33
ENSG00000066557	4301
ENSG00000066583	8498
ENSG00000066629	7313
ENSG00000066651	2052
ENSG00000066654	7162
ENSG00000066697	9378
ENSG00000066735	1486
ENSG00000066739	5748
ENSG00000066777	12350
ENSG00000066813	5
ENSG00000066827	1932
ENSG00000066855	5916
ENSG00000066923	345
ENSG00000066926	5465
ENSG00000066933	4354
ENSG00000067048	24719
ENSG00000067057	114189
ENSG00000067064	28156
ENSG00000067066	22028
ENSG00000067082	46484
ENSG00000067113	4377
ENSG00000067141	60
ENSG00000067167	70111
ENSG00000067177	2898
ENSG00000067182	60261
ENSG00000067191	3503
ENSG00000067208	6717
ENSG00000067221	5209
ENSG00000067225	269699
ENSG00000067248	9478
ENSG00000067334	10993
ENSG00000067365	6539
ENSG00000067369	14679
ENSG00000067445	4360
ENSG00000067533	4649
ENSG00000067560	106375
ENSG00000067596	12898
ENSG00000067601	0
ENSG00000067606	96
ENSG00000067646	2015
ENSG00000067704	23723
ENSG00000067715	6137
ENSG00000067798	4250
ENSG00000067829	12554
ENSG00000067836	2220
ENSG00000067840	192
ENSG00000067842	12
ENSG00000067900	15134
ENSG00000067955	9277
ENSG00000067992	3379
ENSG00000068001	224824
ENSG00000068024	2823
ENSG00000068028	12337
ENSG00000068078	49
ENSG00000068079	887
ENSG00000068097	3679
ENSG00000068120	18748
ENSG00000068137	10142
ENSG00000068305	12374
ENSG00000068308	20206
ENSG00000068323	17385
ENSG00000068354	6216
ENSG00000068366	24760
ENSG00000068383	5777
ENSG00000068394	5624
ENSG00000068400	20901
ENSG00000068438	11254
ENSG00000068489	2566
ENSG00000068615	79
ENSG00000068650	32367
ENSG00000068654	14744
ENSG00000068697	124278
ENSG00000068724	8540
ENSG00000068745	20279
ENSG00000068781	0
ENSG00000068784	3540
ENSG00000068796	11362
ENSG00000068831	370
ENSG00000068878	21647
ENSG00000068885	1891
ENSG00000068903	21499
ENSG00000068912	26313
ENSG00000068971	11422
ENSG00000068976	64
ENSG00000068985	0
ENSG00000069011	57
ENSG00000069018	3
ENSG00000069020	26809
ENSG00000069122	119298
ENSG00000069188	8
ENSG00000069206	0
ENSG00000069248	11245
ENSG00000069275	50680
ENSG00000069329	28621
ENSG00000069345	15185
ENSG00000069399	7372
ENSG00000069424	1209
ENSG00000069431	12
ENSG00000069482	410
ENSG00000069493	650
ENSG00000069509	3355
ENSG00000069535	0
ENSG00000069667	4679
ENSG00000069696	45
ENSG00000069702	4579
ENSG00000069764	31
ENSG00000069812	2117
ENSG00000069849	78565
ENSG00000069869	9480
ENSG00000069943	1633
ENSG00000069956	9966
ENSG00000069966	3171
ENSG00000069974	12751
ENSG00000069998	11070
ENSG00000070010	19668
ENSG00000070018	11768
ENSG00000070019	0
ENSG00000070031	0
ENSG00000070047	24584
ENSG00000070061	12968
ENSG00000070081	35482
ENSG00000070087	26539
ENSG00000070159	8
ENSG00000070182	43
ENSG00000070190	0
ENSG00000070193	0
ENSG00000070214	31345
ENSG00000070269	2850
ENSG00000070366	4634
ENSG00000070367	19675
ENSG00000070371	1308
ENSG00000070388	7
ENSG00000070404	4416
ENSG00000070413	29757
ENSG00000070423	16057
ENSG00000070444	5085
ENSG00000070476	2476
ENSG00000070495	11270
ENSG00000070501	2419
ENSG00000070526	18
ENSG00000070540	12068
ENSG00000070601	1
ENSG00000070610	30060
ENSG00000070614	55018
ENSG00000070669	109
ENSG00000070718	4462
ENSG00000070729	1
ENSG00000070731	0
ENSG00000070748	0
ENSG00000070756	287813
ENSG00000070759	445
ENSG00000070761	7348
ENSG00000070770	12385
ENSG00000070778	4720
ENSG00000070785	3936
ENSG00000070808	0
ENSG00000070814	13000
ENSG00000070831	414
ENSG00000070882	15925
ENSG00000070886	0
ENSG00000070915	0
ENSG00000070950	1492
ENSG00000070961	15209
ENSG00000070985	0
ENSG00000071051	9950
ENSG00000071054	80316
ENSG00000071073	38378
ENSG00000071082	131484
ENSG00000071127	137627
ENSG00000071189	7253
ENSG00000071203	0
ENSG00000071205	5130
ENSG00000071242	54165
ENSG00000071243	2074
ENSG00000071246	41391
ENSG00000071282	1434
ENSG00000071462	11144
ENSG00000071537	45668
ENSG00000071539	1583
ENSG00000071553	128078
ENSG00000071564	42892
ENSG00000071575	20081
ENSG00000071626	36337
ENSG00000071655	18219
ENSG00000071677	0
ENSG00000071794	3146
ENSG00000071859	41809
ENSG00000071889	9846
ENSG00000071894	48667
ENSG00000071909	20
ENSG00000071967	7363
ENSG00000071991	12
ENSG00000071994	10031
ENSG00000072041	207
ENSG00000072042	21577
ENSG00000072062	25774
ENSG00000072071	8439
ENSG00000072080	0
ENSG00000072110	199422
ENSG00000072121	9944
ENSG00000072133	548
ENSG00000072134	7163
ENSG00000072135	6474
ENSG00000072163	9707
ENSG00000072182	13
ENSG00000072195	827
ENSG00000072201	2292
ENSG00000072210	11316
ENSG00000072274	35198
ENSG00000072310	20362
ENSG00000072315	10
ENSG00000072364	20163
ENSG00000072401	5654
ENSG00000072415	6890
ENSG00000072422	9710
ENSG00000072501	10539
ENSG00000072506	9786
ENSG00000072518	9365
ENSG00000072571	513
ENSG00000072609	19679
ENSG00000072657	0
ENSG00000072682	36555
ENSG00000072694	0
ENSG00000072736	2260
ENSG00000072756	4657
ENSG00000072778	84476
ENSG00000072786	15142
ENSG00000072803	12467
ENSG00000072818	250
ENSG00000072832	2539
ENSG00000072840	3526
ENSG00000072849	12019
ENSG00000072858	11
ENSG00000072864	4210
ENSG00000072952	146
ENSG00000072954	1373
ENSG00000072958	19138
ENSG00000073008	105457
ENSG00000073050	5139
ENSG00000073060	20779
ENSG00000073067	9
ENSG00000073111	1819
ENSG00000073146	4890
ENSG00000073150	984
ENSG00000073169	9168
ENSG00000073282	0
ENSG00000073331	1971
ENSG00000073350	612
ENSG00000073417	13887
ENSG00000073464	2720
ENSG00000073536	5100
ENSG00000073578	2369
ENSG00000073584	1391
ENSG00000073598	35
ENSG00000073605	1929
ENSG00000073614	11754
ENSG00000073670	97
ENSG00000073711	3435
ENSG00000073712	20825
ENSG00000073734	102
ENSG00000073737	138
ENSG00000073754	0
ENSG00000073756	3231
ENSG00000073792	24378
ENSG00000073803	3162
ENSG00000073849	24307
ENSG00000073861	1
ENSG00000073905	42
ENSG00000073910	16636
ENSG00000073921	44219
ENSG00000073969	7816
ENSG00000074047	134
ENSG00000074054	14057
ENSG00000074071	11542
ENSG00000074181	3617
ENSG00000074201	13059
ENSG00000074211	199
ENSG00000074219	12714
ENSG00000074266	4291
ENSG00000074276	106
ENSG00000074317	1010
ENSG00000074319	9843
ENSG00000074356	12807
ENSG00000074370	264
ENSG00000074410	332
ENSG00000074416	32736
ENSG00000074527	76323
ENSG00000074582	7239
ENSG00000074590	19644
ENSG00000074603	8516
ENSG00000074621	2422
ENSG00000074657	12033
ENSG00000074660	63543
ENSG00000074695	66257
ENSG00000074696	30362
ENSG00000074706	122
ENSG00000074755	16286
ENSG00000074771	62
ENSG00000074800	332709
ENSG00000074803	4
ENSG00000074842	72608
ENSG00000074855	6890
ENSG00000074935	4586
ENSG00000074964	2186
ENSG00000074966	48
ENSG00000075035	6
ENSG00000075043	8
ENSG00000075073	179
ENSG00000075089	3939
ENSG00000075131	964
ENSG00000075142	14303
ENSG00000075151	24401
ENSG00000075188	3405
ENSG00000075213	9826
ENSG00000075218	1073
ENSG00000075223	49
ENSG00000075234	8604
ENSG00000075239	5032
ENSG00000075240	8429
ENSG00000075275	8619
ENSG00000075290	9
ENSG00000075292	26164
ENSG00000075303	3562
ENSG00000075336	6021
ENSG00000075340	15
ENSG00000075388	0
ENSG00000075391	6766
ENSG00000075399	9441
ENSG00000075407	4095
ENSG00000075413	18582
ENSG00000075415	123358
ENSG00000075420	95963
ENSG00000075426	47897
ENSG00000075429	0
ENSG00000075461	0
ENSG00000075539	13802
ENSG00000075568	15541
ENSG00000075618	211901
ENSG00000075624	1371249
ENSG00000075643	1055
ENSG00000075651	16178
ENSG00000075673	0
ENSG00000075702	759
ENSG00000075711	16465
ENSG00000075785	67841
ENSG00000075790	360
ENSG00000075826	7904
ENSG00000075856	12133
ENSG00000075884	4
ENSG00000075886	83
ENSG00000075891	0
ENSG00000075914	7088
ENSG00000075945	7994
ENSG00000075975	3274
ENSG00000076003	2228
ENSG00000076043	9543
ENSG00000076053	5346
ENSG00000076067	31791
ENSG00000076108	24987
ENSG00000076201	23260
ENSG00000076242	7504
ENSG00000076248	8383
ENSG00000076258	250
ENSG00000076321	6748
ENSG00000076344	1125
ENSG00000076351	1888
ENSG00000076356	120011
ENSG00000076382	1564
ENSG00000076513	7630
ENSG00000076554	2008
ENSG00000076555	692
ENSG00000076604	19660
ENSG00000076641	54
ENSG00000076650	1921
ENSG00000076662	1
ENSG00000076685	3948
ENSG00000076706	624865
ENSG00000076716	20
ENSG00000076770	489
ENSG00000076826	82
ENSG00000076864	142
ENSG00000076924	15476
ENSG00000076928	34039
ENSG00000076944	2419
ENSG00000076984	9140
ENSG00000077009	0
ENSG00000077044	4545
ENSG00000077063	80
ENSG00000077080	0
ENSG00000077092	1211
ENSG00000077097	26246
ENSG00000077147	77298
ENSG00000077150	10341
ENSG00000077152	1674
ENSG00000077157	1659
ENSG00000077232	85607
ENSG00000077235	37808
ENSG00000077238	41306
ENSG00000077254	10164
ENSG00000077264	8
ENSG00000077274	0
ENSG00000077279	0
ENSG00000077312	8182
ENSG00000077327	2
ENSG00000077348	2473
ENSG00000077380	36060
ENSG00000077420	35
ENSG00000077454	3390
ENSG00000077458	3561
ENSG00000077463	6890
ENSG00000077498	2
ENSG00000077514	2470
ENSG00000077522	39
ENSG00000077549	65258
ENSG00000077585	3894
ENSG00000077616	518
ENSG00000077684	7246
ENSG00000077713	4048
ENSG00000077721	17517
ENSG00000077782	87387
ENSG00000077800	8
ENSG00000077935	37
ENSG00000077942	320
ENSG00000077943	133
ENSG00000077984	1
ENSG00000078018	5017
ENSG00000078043	5878
ENSG00000078053	240
ENSG00000078061	15987
ENSG00000078070	3539
ENSG00000078081	4028
ENSG00000078098	267
ENSG00000078114	978
ENSG00000078124	7698
ENSG00000078140	19265
ENSG00000078142	8890
ENSG00000078177	1628
ENSG00000078237	6151
ENSG00000078246	8297
ENSG00000078269	17882
ENSG00000078295	0
ENSG00000078304	17255
ENSG00000078319	0
ENSG00000078328	0
ENSG00000078369	117659
ENSG00000078399	10813
ENSG00000078401	137269
ENSG00000078403	9079
ENSG00000078487	232
ENSG00000078549	0
ENSG00000078579	0
ENSG00000078589	0
ENSG00000078596	439
ENSG00000078618	28123
ENSG00000078668	18518
ENSG00000078674	19179
ENSG00000078687	3026
ENSG00000078699	6332
ENSG00000078725	0
ENSG00000078747	8036
ENSG00000078795	9
ENSG00000078804	9353
ENSG00000078808	157475
ENSG00000078814	149
ENSG00000078898	0
ENSG00000078900	0
ENSG00000078902	22513
ENSG00000078967	1137
ENSG00000079101	7
ENSG00000079102	4887
ENSG00000079112	9
ENSG00000079134	5624
ENSG00000079150	9241
ENSG00000079156	917
ENSG00000079215	2
ENSG00000079246	69118
ENSG00000079257	17613
ENSG00000079263	46
ENSG00000079277	4718
ENSG00000079308	16246
ENSG00000079313	10757
ENSG00000079332	45765
ENSG00000079335	1162
ENSG00000079337	12920
ENSG00000079385	3018
ENSG00000079387	3216
ENSG00000079393	0
ENSG00000079432	34402
ENSG00000079435	866
ENSG00000079459	68276
ENSG00000079462	4022
ENSG00000079482	2894
ENSG00000079557	0
ENSG00000079616	3037
ENSG00000079689	0
ENSG00000079691	1664
ENSG00000079739	8903
ENSG00000079785	41166
ENSG00000079805	46968
ENSG00000079819	28826
ENSG00000079841	176
ENSG00000079931	23
ENSG00000079950	16878
ENSG00000079974	4248
ENSG00000079999	19297
ENSG00000080007	283
ENSG00000080031	264
ENSG00000080166	0
ENSG00000080189	10824
ENSG00000080200	2813
ENSG00000080224	3
ENSG00000080293	0
ENSG00000080298	2511
ENSG00000080345	10423
ENSG00000080371	13183
ENSG00000080493	6
ENSG00000080503	17690
ENSG00000080511	0
ENSG00000080546	8893
ENSG00000080561	11703
ENSG00000080572	0
ENSG00000080573	708
ENSG00000080603	537
ENSG00000080608	10370
ENSG00000080618	22
ENSG00000080644	34
ENSG00000080709	6
ENSG00000080802	4187
ENSG00000080815	16199
ENSG00000080819	7475
ENSG00000080822	18399
ENSG00000080823	665
ENSG00000080824	124623
ENSG00000080839	1139
ENSG00000080845	25643
ENSG00000080854	14
ENSG00000080910	0
ENSG00000080947	84
ENSG00000080986	512
ENSG00000081014	2275
ENSG00000081019	3179
ENSG00000081026	1902
ENSG00000081041	1304
ENSG00000081051	0
ENSG00000081052	18
ENSG00000081059	20
ENSG00000081087	18979
ENSG00000081138	0
ENSG00000081148	587
ENSG00000081154	27398
ENSG00000081177	8274
ENSG00000081181	1886
ENSG00000081189	7069
ENSG00000081237	6
ENSG00000081248	0
ENSG00000081277	7
ENSG00000081307	10452
ENSG00000081320	2250
ENSG00000081377	390
ENSG00000081386	2247
ENSG00000081479	0
ENSG00000081665	1046
ENSG00000081692	1169
ENSG00000081721	3866
ENSG00000081760	10505
ENSG00000081791	20221
ENSG00000081800	0
ENSG00000081803	7179
ENSG00000081818	344
ENSG00000081842	157
ENSG00000081853	1085
ENSG00000081870	2994
ENSG00000081913	3073
ENSG00000081923	21399
ENSG00000081985	121
ENSG00000082014	1222
ENSG00000082068	5014
ENSG00000082074	19
ENSG00000082126	2021
ENSG00000082146	5617
ENSG00000082153	53752
ENSG00000082175	2
ENSG00000082196	126
ENSG00000082212	9789
ENSG00000082213	7539
ENSG00000082258	8870
ENSG00000082269	2566
ENSG00000082293	0
ENSG00000082397	47255
ENSG00000082438	5211
ENSG00000082458	359
ENSG00000082482	6
ENSG00000082497	527
ENSG00000082512	5839
ENSG00000082515	11613
ENSG00000082516	5703
ENSG00000082556	0
ENSG00000082641	110849
ENSG00000082684	0
ENSG00000082701	15128
ENSG00000082781	76882
ENSG00000082805	10800
ENSG00000082898	31975
ENSG00000082929	1
ENSG00000082996	9058
ENSG00000083067	48
ENSG00000083093	2005
ENSG00000083097	2737
ENSG00000083099	4877
ENSG00000083123	3589
ENSG00000083168	6759
ENSG00000083223	6044
ENSG00000083290	3837
ENSG00000083307	0
ENSG00000083312	77304
ENSG00000083444	266983
ENSG00000083454	39
ENSG00000083457	3687
ENSG00000083520	15307
ENSG00000083535	3797
ENSG00000083544	2809
ENSG00000083622	0
ENSG00000083635	1719
ENSG00000083642	7694
ENSG00000083720	4615
ENSG00000083750	7639
ENSG00000083782	8
ENSG00000083799	8068
ENSG00000083807	873
ENSG00000083812	2580
ENSG00000083814	1176
ENSG00000083817	1393
ENSG00000083828	1001
ENSG00000083838	1433
ENSG00000083844	6111
ENSG00000083845	146975
ENSG00000083857	5861
ENSG00000083896	14903
ENSG00000083937	11365
ENSG00000084070	4354
ENSG00000084072	11340
ENSG00000084073	28560
ENSG00000084090	35808
ENSG00000084092	6701
ENSG00000084093	9612
ENSG00000084110	92
ENSG00000084112	19584
ENSG00000084207	88474
ENSG00000084234	543946
ENSG00000084444	5996
ENSG00000084453	0
ENSG00000084463	13362
ENSG00000084623	42534
ENSG00000084628	9
ENSG00000084636	392
ENSG00000084652	33635
ENSG00000084674	61
ENSG00000084676	4836
ENSG00000084693	5302
ENSG00000084710	1337
ENSG00000084731	12006
ENSG00000084733	32581
ENSG00000084734	133
ENSG00000084754	54042
ENSG00000084764	4326
ENSG00000084774	24110
ENSG00000085063	156567
ENSG00000085117	28625
ENSG00000085185	7879
ENSG00000085224	18489
ENSG00000085231	3931
ENSG00000085265	0
ENSG00000085274	2613
ENSG00000085276	12841
ENSG00000085365	10954
ENSG00000085377	9776
ENSG00000085382	4188
ENSG00000085415	5328
ENSG00000085433	6605
ENSG00000085449	13615
ENSG00000085465	1859
ENSG00000085491	9337
ENSG00000085511	4646
ENSG00000085514	78
ENSG00000085552	6
ENSG00000085563	2785
ENSG00000085644	4290
ENSG00000085662	30648
ENSG00000085719	13003
ENSG00000085721	10441
ENSG00000085733	109729
ENSG00000085741	6
ENSG00000085760	4919
ENSG00000085788	8568
ENSG00000085831	849
ENSG00000085832	9647
ENSG00000085840	379
ENSG00000085871	11769
ENSG00000085872	7022
ENSG00000085978	8551
ENSG00000085982	6213
ENSG00000085998	21836
ENSG00000085999	408
ENSG00000086015	13133
ENSG00000086061	45269
ENSG00000086062	33032
ENSG00000086065	17768
ENSG00000086102	7256
ENSG00000086159	99
ENSG00000086189	3633
ENSG00000086200	16467
ENSG00000086205	131
ENSG00000086232	26140
ENSG00000086288	0
ENSG00000086289	42
ENSG00000086300	85
ENSG00000086475	14712
ENSG00000086504	14720
ENSG00000086506	117
ENSG00000086544	5176
ENSG00000086548	0
ENSG00000086570	7
ENSG00000086589	11920
ENSG00000086598	66539
ENSG00000086619	2256
ENSG00000086666	15137
ENSG00000086696	140
ENSG00000086712	2763
ENSG00000086717	10
ENSG00000086730	648
ENSG00000086758	45160
ENSG00000086827	4797
ENSG00000086848	1248
ENSG00000086967	18
ENSG00000086991	14742
ENSG00000087008	6964
ENSG00000087053	20693
ENSG00000087074	22739
ENSG00000087076	10260
ENSG00000087077	33425
ENSG00000087085	421
ENSG00000087086	902310
ENSG00000087087	31827
ENSG00000087088	59039
ENSG00000087095	9459
ENSG00000087111	21935
ENSG00000087116	788
ENSG00000087128	1
ENSG00000087152	24846
ENSG00000087157	11248
ENSG00000087191	31239
ENSG00000087206	6530
ENSG00000087237	349
ENSG00000087245	378558
ENSG00000087250	1
ENSG00000087253	25360
ENSG00000087258	31
ENSG00000087263	10385
ENSG00000087266	33291
ENSG00000087269	7406
ENSG00000087274	59357
ENSG00000087299	1341
ENSG00000087301	1915
ENSG00000087302	28994
ENSG00000087303	12315
ENSG00000087338	7583
ENSG00000087365	51929
ENSG00000087448	7705
ENSG00000087460	302777
ENSG00000087470	13507
ENSG00000087494	882
ENSG00000087495	2
ENSG00000087502	10138
ENSG00000087510	0
ENSG00000087586	1522
ENSG00000087589	27
ENSG00000087842	34699
ENSG00000087884	1511
ENSG00000087903	2543
ENSG00000087995	3686
ENSG00000088002	12
ENSG00000088035	4485
ENSG00000088038	13111
ENSG00000088053	29
ENSG00000088179	6052
ENSG00000088205	15698
ENSG00000088247	45917
ENSG00000088256	31478
ENSG00000088280	5856
ENSG00000088298	13447
ENSG00000088305	980
ENSG00000088320	7
ENSG00000088325	4181
ENSG00000088340	4887
ENSG00000088356	6582
ENSG00000088367	11034
ENSG00000088386	0
ENSG00000088387	41024
ENSG00000088448	10432
ENSG00000088451	2364
ENSG00000088538	48
ENSG00000088543	766
ENSG00000088682	7781
ENSG00000088726	55
ENSG00000088727	1820
ENSG00000088756	4330
ENSG00000088766	2178
ENSG00000088782	0
ENSG00000088808	11649
ENSG00000088812	28018
ENSG00000088826	13351
ENSG00000088827	4
ENSG00000088832	370235
ENSG00000088833	21044
ENSG00000088836	7181
ENSG00000088854	8943
ENSG00000088876	2210
ENSG00000088881	252
ENSG00000088882	1753
ENSG00000088888	28663
ENSG00000088899	2924
ENSG00000088926	0
ENSG00000088930	14251
ENSG00000088970	1602
ENSG00000088986	43578
ENSG00000088992	219
ENSG00000089006	20387
ENSG00000089009	248880
ENSG00000089012	0
ENSG00000089022	4891
ENSG00000089041	428
ENSG00000089048	3932
ENSG00000089050	4602
ENSG00000089053	39297
ENSG00000089057	11788
ENSG00000089060	15183
ENSG00000089063	25464
ENSG00000089091	511
ENSG00000089094	6242
ENSG00000089101	5
ENSG00000089116	0
ENSG00000089123	1219
ENSG00000089127	4959
ENSG00000089154	28409
ENSG00000089157	526857
ENSG00000089159	53763
ENSG00000089163	449
ENSG00000089169	0
ENSG00000089177	2829
ENSG00000089195	2286
ENSG00000089199	70
ENSG00000089220	33860
ENSG00000089225	11
ENSG00000089234	5469
ENSG00000089248	48502
ENSG00000089250	12
ENSG00000089280	51310
ENSG00000089289	9808
ENSG00000089327	26515
ENSG00000089335	4377
ENSG00000089351	52020
ENSG00000089356	0
ENSG00000089472	39
ENSG00000089486	12672
ENSG00000089505	373
ENSG00000089558	41
ENSG00000089597	155180
ENSG00000089639	7684
ENSG00000089682	2198
ENSG00000089685	2040
ENSG00000089692	401
ENSG00000089693	43009
ENSG00000089723	1153
ENSG00000089737	32523
ENSG00000089775	2344
ENSG00000089818	5283
ENSG00000089820	11559
ENSG00000089847	408
ENSG00000089876	9764
ENSG00000089902	10055
ENSG00000089916	7335
ENSG00000090006	6775
ENSG00000090013	7298
ENSG00000090020	45494
ENSG00000090054	20439
ENSG00000090060	36764
ENSG00000090061	1656
ENSG00000090097	8471
ENSG00000090104	0
ENSG00000090238	10098
ENSG00000090263	3653
ENSG00000090266	15733
ENSG00000090273	31732
ENSG00000090316	24487
ENSG00000090339	12085
ENSG00000090372	44301
ENSG00000090376	5124
ENSG00000090382	0
ENSG00000090402	0
ENSG00000090432	14001
ENSG00000090447	1496
ENSG00000090470	4965
ENSG00000090487	17804
ENSG00000090512	0
ENSG00000090520	25032
ENSG00000090530	298
ENSG00000090534	3
ENSG00000090539	858
ENSG00000090554	49
ENSG00000090565	19273
ENSG00000090581	29382
ENSG00000090612	2773
ENSG00000090615	44815
ENSG00000090621	36767
ENSG00000090659	0
ENSG00000090661	863
ENSG00000090674	8978
ENSG00000090686	27270
ENSG00000090776	24456
ENSG00000090857	6100
ENSG00000090861	34119
ENSG00000090863	106504
ENSG00000090889	1002
ENSG00000090905	14351
ENSG00000090924	19154
ENSG00000090932	132
ENSG00000090971	10667
ENSG00000090975	13894
ENSG00000090989	7898
ENSG00000091009	3677
ENSG00000091010	7
ENSG00000091039	8939
ENSG00000091073	3812
ENSG00000091106	42
ENSG00000091127	2805
ENSG00000091128	262
ENSG00000091129	26437
ENSG00000091136	435886
ENSG00000091137	2298
ENSG00000091138	9
ENSG00000091140	13652
ENSG00000091157	3209
ENSG00000091164	12302
ENSG00000091181	0
ENSG00000091262	242
ENSG00000091317	40616
ENSG00000091409	97459
ENSG00000091428	4255
ENSG00000091436	4932
ENSG00000091482	0
ENSG00000091483	14331
ENSG00000091490	71001
ENSG00000091513	59
ENSG00000091527	45205
ENSG00000091536	112
ENSG00000091542	19868
ENSG00000091583	6
ENSG00000091592	16738
ENSG00000091622	251
ENSG00000091640	12832
ENSG00000091651	1501
ENSG00000091656	328
ENSG00000091664	0
ENSG00000091704	0
ENSG00000091732	4613
ENSG00000091831	42
ENSG00000091844	963
ENSG00000091879	40336
ENSG00000091947	9220
ENSG00000091972	10975
ENSG00000091986	70412
ENSG00000092009	1
ENSG00000092010	14030
ENSG00000092020	4418
ENSG00000092036	993
ENSG00000092051	47
ENSG00000092054	0
ENSG00000092067	0
ENSG00000092068	1235
ENSG00000092094	12547
ENSG00000092096	3680
ENSG00000092098	507
ENSG00000092108	6407
ENSG00000092140	3673
ENSG00000092148	23570
ENSG00000092199	123446
ENSG00000092200	32
ENSG00000092201	23928
ENSG00000092203	13229
ENSG00000092208	2077
ENSG00000092295	184
ENSG00000092330	5597
ENSG00000092345	0
ENSG00000092377	0
ENSG00000092421	1649
ENSG00000092439	5799
ENSG00000092445	4021
ENSG00000092470	922
ENSG00000092529	128
ENSG00000092531	5070
ENSG00000092607	23
ENSG00000092621	3454
ENSG00000092758	195
ENSG00000092820	22942
ENSG00000092841	207282
ENSG00000092847	8220
ENSG00000092850	55
ENSG00000092853	575
ENSG00000092871	1735
ENSG00000092929	2654
ENSG00000092931	8123
ENSG00000092964	36612
ENSG00000092969	9669
ENSG00000092978	3191
ENSG00000093000	11036
ENSG00000093009	1001
ENSG00000093010	50385
ENSG00000093072	3390
ENSG00000093100	14
ENSG00000093134	0
ENSG00000093144	8468
ENSG00000093167	15822
[truncated: 60,711 more rows]
