# Supplementary material for: A human endothelial and adipose stem cell-based co-culture model for venous malformations
Source: Angiogenesis. 2026 May 3;29(3):30. doi: 10.1007/s10456-026-10045-9 (PMC13136223; doi:10.1007/s10456-026-10045-9)
Supplement: Supplementary file 5 — Supplementary RNAseq raw data [file 10456_2026_10045_MOESM5_ESM.zip › RNA seq Raw data/HUVECs_tsv_files/L914F_2.tsv]

id	count
ENSG00000000003	6587
ENSG00000000005	0
ENSG00000000419	3548
ENSG00000000457	388
ENSG00000000460	200
ENSG00000000938	7
ENSG00000000971	844
ENSG00000001036	8921
ENSG00000001084	1767
ENSG00000001167	2902
ENSG00000001460	456
ENSG00000001461	2394
ENSG00000001497	2233
ENSG00000001561	969
ENSG00000001617	39958
ENSG00000001626	0
ENSG00000001629	3732
ENSG00000001630	898
ENSG00000001631	415
ENSG00000002016	625
ENSG00000002079	21
ENSG00000002330	1015
ENSG00000002549	16908
ENSG00000002586	79541
ENSG00000002587	754
ENSG00000002726	0
ENSG00000002745	7
ENSG00000002746	0
ENSG00000002822	19
ENSG00000002834	24984
ENSG00000002919	2253
ENSG00000002933	0
ENSG00000003056	5925
ENSG00000003096	1659
ENSG00000003137	3
ENSG00000003147	1810
ENSG00000003249	3796
ENSG00000003393	4201
ENSG00000003400	3464
ENSG00000003402	8087
ENSG00000003436	35188
ENSG00000003509	942
ENSG00000003756	4432
ENSG00000003987	54
ENSG00000003989	960
ENSG00000004059	5865
ENSG00000004139	199
ENSG00000004142	8814
ENSG00000004399	93446
ENSG00000004455	9152
ENSG00000004468	1
ENSG00000004478	7562
ENSG00000004487	10897
ENSG00000004534	7901
ENSG00000004660	594
ENSG00000004700	3116
ENSG00000004766	1762
ENSG00000004776	34
ENSG00000004777	471
ENSG00000004779	4186
ENSG00000004799	444
ENSG00000004809	15
ENSG00000004838	10
ENSG00000004846	0
ENSG00000004848	0
ENSG00000004864	2263
ENSG00000004866	1301
ENSG00000004897	6258
ENSG00000004939	0
ENSG00000004948	0
ENSG00000004961	3013
ENSG00000004975	2866
ENSG00000005001	0
ENSG00000005007	10193
ENSG00000005020	4939
ENSG00000005022	14881
ENSG00000005059	2289
ENSG00000005073	1344
ENSG00000005075	3333
ENSG00000005100	2291
ENSG00000005102	1
ENSG00000005108	3598
ENSG00000005156	1890
ENSG00000005175	1962
ENSG00000005187	7
ENSG00000005189	310
ENSG00000005194	4036
ENSG00000005206	4704
ENSG00000005238	4548
ENSG00000005243	667
ENSG00000005249	3135
ENSG00000005302	3387
ENSG00000005339	4499
ENSG00000005379	0
ENSG00000005381	0
ENSG00000005421	0
ENSG00000005436	1217
ENSG00000005448	866
ENSG00000005469	2493
ENSG00000005471	16
ENSG00000005483	3491
ENSG00000005486	5642
ENSG00000005513	125
ENSG00000005700	4212
ENSG00000005801	1413
ENSG00000005810	3190
ENSG00000005812	2463
ENSG00000005844	0
ENSG00000005882	973
ENSG00000005884	15049
ENSG00000005889	1531
ENSG00000005893	26932
ENSG00000005961	43
ENSG00000005981	0
ENSG00000006007	6973
ENSG00000006015	3687
ENSG00000006016	107
ENSG00000006025	3676
ENSG00000006042	9814
ENSG00000006047	28
ENSG00000006059	0
ENSG00000006062	465
ENSG00000006071	0
ENSG00000006116	0
ENSG00000006118	21015
ENSG00000006125	22321
ENSG00000006128	0
ENSG00000006194	898
ENSG00000006210	1216
ENSG00000006282	7732
ENSG00000006283	6
ENSG00000006327	7272
ENSG00000006377	0
ENSG00000006432	0
ENSG00000006451	48443
ENSG00000006453	292
ENSG00000006459	741
ENSG00000006468	715
ENSG00000006530	1984
ENSG00000006534	17
ENSG00000006555	0
ENSG00000006576	1860
ENSG00000006606	0
ENSG00000006607	1224
ENSG00000006611	0
ENSG00000006625	1380
ENSG00000006634	533
ENSG00000006638	401
ENSG00000006652	798
ENSG00000006659	0
ENSG00000006695	699
ENSG00000006704	1471
ENSG00000006712	5083
ENSG00000006715	4576
ENSG00000006740	24
ENSG00000006744	9285
ENSG00000006747	0
ENSG00000006756	1892
ENSG00000006757	737
ENSG00000006788	0
ENSG00000006831	7111
ENSG00000006837	26
ENSG00000007001	1
ENSG00000007038	32
ENSG00000007047	4688
ENSG00000007062	10
ENSG00000007080	5824
ENSG00000007129	363
ENSG00000007168	10844
ENSG00000007171	0
ENSG00000007174	1
ENSG00000007202	9692
ENSG00000007216	0
ENSG00000007237	3
ENSG00000007255	814
ENSG00000007264	0
ENSG00000007306	0
ENSG00000007312	7
ENSG00000007314	1
ENSG00000007341	771
ENSG00000007350	5
ENSG00000007372	0
ENSG00000007376	3617
ENSG00000007384	13101
ENSG00000007392	5287
ENSG00000007402	12
ENSG00000007516	18
ENSG00000007520	4242
ENSG00000007541	4298
ENSG00000007545	1597
ENSG00000007866	199
ENSG00000007908	1101
ENSG00000007923	2422
ENSG00000007933	0
ENSG00000007944	1200
ENSG00000007952	14
ENSG00000007968	10
ENSG00000008018	10312
ENSG00000008056	1
ENSG00000008083	1619
ENSG00000008086	387
ENSG00000008118	7
ENSG00000008128	110
ENSG00000008130	7242
ENSG00000008196	0
ENSG00000008197	0
ENSG00000008226	2
ENSG00000008256	768
ENSG00000008277	87
ENSG00000008282	7906
ENSG00000008283	6927
ENSG00000008294	5351
ENSG00000008300	113
ENSG00000008311	4773
ENSG00000008323	28
ENSG00000008324	1241
ENSG00000008382	346
ENSG00000008394	6601
ENSG00000008405	2058
ENSG00000008438	1
ENSG00000008441	940
ENSG00000008513	12051
ENSG00000008516	52
ENSG00000008517	14759
ENSG00000008710	5269
ENSG00000008735	31
ENSG00000008838	6035
ENSG00000008853	1573
ENSG00000008869	2588
ENSG00000008952	11707
ENSG00000008988	55773
ENSG00000009307	36293
ENSG00000009335	9338
ENSG00000009413	3230
ENSG00000009694	0
ENSG00000009709	0
ENSG00000009724	148
ENSG00000009765	0
ENSG00000009780	538
ENSG00000009790	2
ENSG00000009830	3655
ENSG00000009844	3201
ENSG00000009950	0
ENSG00000009954	6193
ENSG00000010017	3806
ENSG00000010030	19
ENSG00000010072	1239
ENSG00000010165	2931
ENSG00000010219	1981
ENSG00000010244	7231
ENSG00000010256	7473
ENSG00000010270	7847
ENSG00000010278	35926
ENSG00000010282	0
ENSG00000010292	2696
ENSG00000010295	4543
ENSG00000010310	0
ENSG00000010318	198
ENSG00000010319	83
ENSG00000010322	11917
ENSG00000010327	50697
ENSG00000010361	571
ENSG00000010379	7
ENSG00000010404	553
ENSG00000010438	757
ENSG00000010539	953
ENSG00000010610	3
ENSG00000010626	305
ENSG00000010671	2
ENSG00000010704	464
ENSG00000010803	2349
ENSG00000010810	11014
ENSG00000010818	899
ENSG00000010932	0
ENSG00000011007	6498
ENSG00000011009	8838
ENSG00000011021	4068
ENSG00000011028	9528
ENSG00000011052	0
ENSG00000011083	0
ENSG00000011105	20594
ENSG00000011114	3200
ENSG00000011132	1839
ENSG00000011143	883
ENSG00000011198	1953
ENSG00000011201	31
ENSG00000011243	5180
ENSG00000011258	1242
ENSG00000011260	2337
ENSG00000011275	5219
ENSG00000011295	4431
ENSG00000011304	26961
ENSG00000011332	133
ENSG00000011347	4
ENSG00000011376	1517
ENSG00000011405	8783
ENSG00000011422	9275
ENSG00000011426	834
ENSG00000011451	6655
ENSG00000011454	5195
ENSG00000011465	138
ENSG00000011478	2619
ENSG00000011485	6086
ENSG00000011523	3120
ENSG00000011566	2564
ENSG00000011590	2
ENSG00000011600	0
ENSG00000011638	2933
ENSG00000011677	0
ENSG00000012048	354
ENSG00000012061	4780
ENSG00000012124	0
ENSG00000012171	127
ENSG00000012174	1741
ENSG00000012211	775
ENSG00000012223	6
ENSG00000012232	14060
ENSG00000012504	0
ENSG00000012660	14144
ENSG00000012779	8
ENSG00000012817	3164
ENSG00000012822	5989
ENSG00000012963	1853
ENSG00000012983	5116
ENSG00000013016	441
ENSG00000013275	8013
ENSG00000013288	8438
ENSG00000013293	296
ENSG00000013297	38739
ENSG00000013306	9757
ENSG00000013364	16627
ENSG00000013374	3423
ENSG00000013375	6176
ENSG00000013392	984
ENSG00000013441	4488
ENSG00000013503	1052
ENSG00000013523	1876
ENSG00000013561	3374
ENSG00000013563	2201
ENSG00000013573	2152
ENSG00000013583	5273
ENSG00000013588	1683
ENSG00000013619	796
ENSG00000013725	1
ENSG00000013810	2468
ENSG00000014123	2839
ENSG00000014138	267
ENSG00000014164	1690
ENSG00000014216	13885
ENSG00000014257	0
ENSG00000014641	6286
ENSG00000014824	3654
ENSG00000014914	605
ENSG00000014919	1436
ENSG00000015133	5149
ENSG00000015153	1213
ENSG00000015171	4343
ENSG00000015285	14
ENSG00000015413	507
ENSG00000015475	3146
ENSG00000015479	159
ENSG00000015520	0
ENSG00000015532	4052
ENSG00000015568	277
ENSG00000015592	0
ENSG00000015676	9754
ENSG00000016082	27
ENSG00000016391	0
ENSG00000016402	0
ENSG00000016490	0
ENSG00000016602	0
ENSG00000016864	6481
ENSG00000017260	11642
ENSG00000017427	86
ENSG00000017483	853
ENSG00000017797	8377
ENSG00000018189	2704
ENSG00000018236	0
ENSG00000018280	6
ENSG00000018408	22206
ENSG00000018510	6990
ENSG00000018607	0
ENSG00000018610	1407
ENSG00000018625	0
ENSG00000018699	966
ENSG00000018869	173
ENSG00000019102	193
ENSG00000019144	8634
ENSG00000019169	0
ENSG00000019186	0
ENSG00000019485	947
ENSG00000019505	0
ENSG00000019549	64
ENSG00000019582	31
ENSG00000019991	7
ENSG00000019995	1141
ENSG00000020129	2630
ENSG00000020181	10353
ENSG00000020219	0
ENSG00000020256	2380
ENSG00000020426	1409
ENSG00000020577	6975
ENSG00000020633	0
ENSG00000020922	793
ENSG00000021300	56
ENSG00000021355	2035
ENSG00000021461	0
ENSG00000021488	2
ENSG00000021574	2263
ENSG00000021645	109
ENSG00000021762	1934
ENSG00000021776	3248
ENSG00000021826	14
ENSG00000021852	0
ENSG00000022267	6097
ENSG00000022277	4857
ENSG00000022355	0
ENSG00000022556	1
ENSG00000022567	671
ENSG00000022840	12374
ENSG00000022976	333
ENSG00000023041	3608
ENSG00000023171	1132
ENSG00000023191	18248
ENSG00000023228	4384
ENSG00000023287	3292
ENSG00000023318	8394
ENSG00000023330	6323
ENSG00000023445	85
ENSG00000023516	4383
ENSG00000023572	1499
ENSG00000023608	1206
ENSG00000023697	1975
ENSG00000023734	13669
ENSG00000023839	185
ENSG00000023892	91
ENSG00000023902	16220
ENSG00000023909	5967
ENSG00000024048	2235
ENSG00000024422	30535
ENSG00000024526	217
ENSG00000024862	881
ENSG00000025039	110
ENSG00000025156	938
ENSG00000025293	3357
ENSG00000025423	4
ENSG00000025434	257
ENSG00000025708	110
ENSG00000025770	1473
ENSG00000025772	2682
ENSG00000025796	8138
ENSG00000025800	6645
ENSG00000026025	191087
ENSG00000026036	319
ENSG00000026103	760
ENSG00000026297	908
ENSG00000026508	857
ENSG00000026559	52
ENSG00000026652	1679
ENSG00000026751	0
ENSG00000026950	1417
ENSG00000027001	1092
ENSG00000027075	14662
ENSG00000027644	1
ENSG00000027697	7586
ENSG00000027847	4893
ENSG00000027869	8
ENSG00000028116	1529
ENSG00000028137	3298
ENSG00000028203	8054
ENSG00000028277	319
ENSG00000028310	4607
ENSG00000028528	7085
ENSG00000028839	1096
ENSG00000029153	1983
ENSG00000029363	6165
ENSG00000029364	6760
ENSG00000029534	4
ENSG00000029559	0
ENSG00000029639	745
ENSG00000029725	1458
ENSG00000029993	2330
ENSG00000030066	1903
ENSG00000030110	2240
ENSG00000030304	1
ENSG00000030419	17
ENSG00000030582	94729
ENSG00000031003	1157
ENSG00000031081	5993
ENSG00000031691	261
ENSG00000031698	17107
ENSG00000031823	4653
ENSG00000032219	1541
ENSG00000032389	1976
ENSG00000032444	20387
ENSG00000032742	528
ENSG00000033011	2176
ENSG00000033030	1547
ENSG00000033050	1750
ENSG00000033100	20690
ENSG00000033122	33
ENSG00000033170	1829
ENSG00000033178	5410
ENSG00000033327	3010
ENSG00000033627	5033
ENSG00000033800	1451
ENSG00000033867	5077
ENSG00000034053	1760
ENSG00000034152	4022
ENSG00000034239	0
ENSG00000034510	115080
ENSG00000034533	376
ENSG00000034677	2560
ENSG00000034693	862
ENSG00000034713	4977
ENSG00000034971	0
ENSG00000035115	1626
ENSG00000035141	2497
ENSG00000035403	26032
ENSG00000035499	80
ENSG00000035664	181
ENSG00000035681	2501
ENSG00000035687	7419
ENSG00000035720	0
ENSG00000035862	56365
ENSG00000035928	5060
ENSG00000036054	3155
ENSG00000036257	3710
ENSG00000036448	1
ENSG00000036473	0
ENSG00000036530	4
ENSG00000036549	2744
ENSG00000036565	0
ENSG00000036672	11
ENSG00000036828	0
ENSG00000037042	1782
ENSG00000037241	1552
ENSG00000037280	11517
ENSG00000037474	6534
ENSG00000037637	2096
ENSG00000037749	5195
ENSG00000037757	916
ENSG00000037897	530
ENSG00000037965	20
ENSG00000038002	697
ENSG00000038210	1660
ENSG00000038219	3059
ENSG00000038274	6860
ENSG00000038295	5022
ENSG00000038358	4175
ENSG00000038382	14728
ENSG00000038427	291
ENSG00000038532	2622
ENSG00000038945	261
ENSG00000039068	0
ENSG00000039123	3643
ENSG00000039139	127
ENSG00000039319	2223
ENSG00000039523	8151
ENSG00000039537	0
ENSG00000039560	22097
ENSG00000039600	4
ENSG00000039650	2839
ENSG00000039987	0
ENSG00000040199	711
ENSG00000040275	1790
ENSG00000040341	3499
ENSG00000040487	1526
ENSG00000040531	3189
ENSG00000040608	40
ENSG00000040633	5337
ENSG00000040731	9
ENSG00000040933	2425
ENSG00000041353	0
ENSG00000041357	10435
ENSG00000041515	1
ENSG00000041802	4821
ENSG00000041880	1459
ENSG00000041982	38
ENSG00000041988	936
ENSG00000042062	6
ENSG00000042088	720
ENSG00000042286	893
ENSG00000042304	0
ENSG00000042317	694
ENSG00000042429	238
ENSG00000042445	5451
ENSG00000042493	2195
ENSG00000042753	17873
ENSG00000042781	7
ENSG00000042813	0
ENSG00000042832	25
ENSG00000042980	8
ENSG00000043039	0
ENSG00000043093	1513
ENSG00000043143	4212
ENSG00000043355	1
ENSG00000043462	29
ENSG00000043514	1477
ENSG00000043591	12
ENSG00000044012	0
ENSG00000044090	4565
ENSG00000044115	36788
ENSG00000044446	1012
ENSG00000044459	419
ENSG00000044524	0
ENSG00000044574	139918
ENSG00000046604	2
ENSG00000046647	1201
ENSG00000046651	1198
ENSG00000046653	5
ENSG00000046774	0
ENSG00000046889	3732
ENSG00000047056	3721
ENSG00000047188	4366
ENSG00000047230	1239
ENSG00000047249	4654
ENSG00000047315	10014
ENSG00000047346	2060
ENSG00000047365	0
ENSG00000047410	7254
ENSG00000047457	2
ENSG00000047578	1645
ENSG00000047579	1821
ENSG00000047597	0
ENSG00000047617	1759
ENSG00000047621	1218
ENSG00000047634	1236
ENSG00000047644	6545
ENSG00000047648	334
ENSG00000047662	11
ENSG00000047849	27239
ENSG00000047932	3697
ENSG00000047936	0
ENSG00000048028	1477
ENSG00000048052	73
ENSG00000048140	7048
ENSG00000048162	1438
ENSG00000048342	614
ENSG00000048392	8679
ENSG00000048405	1408
ENSG00000048462	0
ENSG00000048471	1619
ENSG00000048540	1
ENSG00000048544	2825
ENSG00000048545	11
ENSG00000048649	3704
ENSG00000048707	2725
ENSG00000048740	4210
ENSG00000048828	10960
ENSG00000048991	1913
ENSG00000049089	37
ENSG00000049130	4118
ENSG00000049167	786
ENSG00000049192	1832
ENSG00000049239	7217
ENSG00000049245	13456
ENSG00000049246	298
ENSG00000049247	0
ENSG00000049249	3
ENSG00000049283	241
ENSG00000049323	11754
ENSG00000049449	19790
ENSG00000049540	195
ENSG00000049541	753
ENSG00000049618	3414
ENSG00000049656	16076
ENSG00000049759	2926
ENSG00000049768	3
ENSG00000049769	121
ENSG00000049860	27414
ENSG00000049883	794
ENSG00000050030	0
ENSG00000050130	3695
ENSG00000050165	63325
ENSG00000050327	40
ENSG00000050344	3891
ENSG00000050393	1907
ENSG00000050405	7714
ENSG00000050426	2326
ENSG00000050438	1380
ENSG00000050555	1
ENSG00000050628	0
ENSG00000050730	33
ENSG00000050748	4192
ENSG00000050767	1
ENSG00000050820	28342
ENSG00000051009	2409
ENSG00000051108	4854
ENSG00000051128	15393
ENSG00000051180	312
ENSG00000051341	103
ENSG00000051382	1723
ENSG00000051523	1239
ENSG00000051596	1979
ENSG00000051620	3785
ENSG00000051825	842
ENSG00000052126	445
ENSG00000052344	0
ENSG00000052723	2421
ENSG00000052749	2625
ENSG00000052795	1052
ENSG00000052802	25166
ENSG00000052841	5865
ENSG00000052850	0
ENSG00000053108	16
ENSG00000053254	2086
ENSG00000053328	1
ENSG00000053371	2880
ENSG00000053372	3794
ENSG00000053438	295
ENSG00000053501	1294
ENSG00000053524	62
ENSG00000053702	95
ENSG00000053747	432
ENSG00000053770	3179
ENSG00000053900	1418
ENSG00000053918	0
ENSG00000054116	5542
ENSG00000054118	13358
ENSG00000054148	3568
ENSG00000054179	1
ENSG00000054219	509
ENSG00000054267	2981
ENSG00000054277	162
ENSG00000054282	1343
ENSG00000054356	14
ENSG00000054392	135
ENSG00000054523	5011
ENSG00000054598	1883
ENSG00000054611	3099
ENSG00000054654	1265
ENSG00000054690	9
ENSG00000054793	4328
ENSG00000054796	0
ENSG00000054803	0
ENSG00000054938	6
ENSG00000054965	3065
ENSG00000054967	795
ENSG00000054983	3211
ENSG00000055044	2276
ENSG00000055070	8128
ENSG00000055118	0
ENSG00000055130	5124
ENSG00000055147	1838
ENSG00000055163	1230
ENSG00000055208	5205
ENSG00000055211	6434
ENSG00000055332	4138
ENSG00000055483	3294
ENSG00000055609	3262
ENSG00000055732	0
ENSG00000055813	396
ENSG00000055917	6967
ENSG00000055950	3513
ENSG00000055955	9
ENSG00000055957	0
ENSG00000056050	1623
ENSG00000056097	7348
ENSG00000056277	492
ENSG00000056291	127
ENSG00000056487	0
ENSG00000056558	221
ENSG00000056586	7018
ENSG00000056736	91
ENSG00000056972	2008
ENSG00000056998	1
ENSG00000057019	6118
ENSG00000057149	0
ENSG00000057252	2865
ENSG00000057294	194
ENSG00000057468	26
ENSG00000057593	0
ENSG00000057608	21961
ENSG00000057657	142
ENSG00000057663	3359
ENSG00000057704	3828
ENSG00000057757	2836
ENSG00000057935	3032
ENSG00000058056	808
ENSG00000058063	4194
ENSG00000058085	5838
ENSG00000058091	742
ENSG00000058262	55783
ENSG00000058272	3968
ENSG00000058335	4
ENSG00000058404	22
ENSG00000058453	2609
ENSG00000058600	1798
ENSG00000058668	10500
ENSG00000058673	66
ENSG00000058729	1606
ENSG00000058799	1568
ENSG00000058804	1853
ENSG00000058866	2
ENSG00000059122	6464
ENSG00000059145	713
ENSG00000059377	71
ENSG00000059378	2360
ENSG00000059573	13472
ENSG00000059588	1300
ENSG00000059691	1286
ENSG00000059728	1013
ENSG00000059758	7634
ENSG00000059769	1008
ENSG00000059804	8979
ENSG00000059915	42
ENSG00000060069	3397
ENSG00000060138	28451
ENSG00000060140	1453
ENSG00000060237	8530
ENSG00000060303	0
ENSG00000060339	4579
ENSG00000060491	4427
ENSG00000060558	23
ENSG00000060566	0
ENSG00000060642	496
ENSG00000060656	1541
ENSG00000060688	3053
ENSG00000060709	0
ENSG00000060718	37
ENSG00000060749	2230
ENSG00000060762	620
ENSG00000060971	3371
ENSG00000060982	21146
ENSG00000061273	19345
ENSG00000061337	0
ENSG00000061455	1
ENSG00000061492	0
ENSG00000061656	741
ENSG00000061676	15404
ENSG00000061794	3279
ENSG00000061918	293
ENSG00000061936	3312
ENSG00000061938	5384
ENSG00000061987	2737
ENSG00000062038	0
ENSG00000062096	0
ENSG00000062194	4007
ENSG00000062282	95
ENSG00000062370	385
ENSG00000062485	11739
ENSG00000062524	4
ENSG00000062582	13
ENSG00000062598	2290
ENSG00000062650	3622
ENSG00000062716	9687
ENSG00000062725	3619
ENSG00000062822	2172
ENSG00000063015	0
ENSG00000063046	32245
ENSG00000063127	124
ENSG00000063169	2564
ENSG00000063176	1640
ENSG00000063177	45907
ENSG00000063180	1288
ENSG00000063241	3744
ENSG00000063244	14399
ENSG00000063245	16116
ENSG00000063322	2077
ENSG00000063438	35
ENSG00000063515	0
ENSG00000063587	1316
ENSG00000063601	1877
ENSG00000063660	6521
ENSG00000063761	586
ENSG00000063854	3643
ENSG00000063978	4844
ENSG00000064012	627
ENSG00000064042	6459
ENSG00000064102	2821
ENSG00000064115	8022
ENSG00000064195	0
ENSG00000064199	70
ENSG00000064201	9
ENSG00000064205	0
ENSG00000064218	0
ENSG00000064225	1602
ENSG00000064270	19
ENSG00000064300	0
ENSG00000064309	240
ENSG00000064313	2632
ENSG00000064393	5237
ENSG00000064419	3998
ENSG00000064489	1
ENSG00000064490	2931
ENSG00000064545	2897
ENSG00000064547	353
ENSG00000064601	23417
ENSG00000064607	6170
ENSG00000064651	9409
ENSG00000064652	728
ENSG00000064655	4
ENSG00000064666	12180
ENSG00000064687	1846
ENSG00000064692	238
ENSG00000064703	2098
ENSG00000064726	6757
ENSG00000064763	4703
ENSG00000064787	0
ENSG00000064835	0
ENSG00000064886	1
ENSG00000064932	8379
ENSG00000064933	1193
ENSG00000064961	5060
ENSG00000064989	28286
ENSG00000064995	3341
ENSG00000064999	11451
ENSG00000065000	19928
ENSG00000065029	2260
ENSG00000065054	7107
ENSG00000065057	898
ENSG00000065060	952
ENSG00000065135	8916
ENSG00000065150	11661
ENSG00000065154	9942
ENSG00000065183	2858
ENSG00000065243	3589
ENSG00000065268	3372
ENSG00000065308	46772
ENSG00000065320	127
ENSG00000065325	0
ENSG00000065328	155
ENSG00000065357	3295
ENSG00000065361	7
ENSG00000065371	0
ENSG00000065413	615
ENSG00000065427	9571
ENSG00000065457	1179
ENSG00000065485	17410
ENSG00000065491	2154
ENSG00000065518	5789
ENSG00000065526	3543
ENSG00000065534	599
ENSG00000065548	6538
ENSG00000065559	2392
ENSG00000065600	1616
ENSG00000065609	90
ENSG00000065613	5608
ENSG00000065615	849
ENSG00000065618	157
ENSG00000065621	112
ENSG00000065665	586
ENSG00000065675	40
ENSG00000065717	8104
ENSG00000065802	1687
ENSG00000065809	18095
ENSG00000065833	5870
ENSG00000065882	5097
ENSG00000065883	3830
ENSG00000065911	4012
ENSG00000065923	3668
ENSG00000065970	1593
ENSG00000065978	70603
ENSG00000065989	638
ENSG00000066027	6352
ENSG00000066032	0
ENSG00000066044	8298
ENSG00000066056	57635
ENSG00000066084	3054
ENSG00000066117	6605
ENSG00000066135	2058
ENSG00000066136	1696
ENSG00000066185	18
ENSG00000066230	89
ENSG00000066248	3
ENSG00000066279	330
ENSG00000066294	0
ENSG00000066322	12099
ENSG00000066336	0
ENSG00000066379	664
ENSG00000066382	0
ENSG00000066405	1
ENSG00000066422	1717
ENSG00000066427	1051
ENSG00000066455	5243
ENSG00000066468	6
ENSG00000066557	1585
ENSG00000066583	3123
ENSG00000066629	2642
ENSG00000066651	632
ENSG00000066654	2393
ENSG00000066697	3430
ENSG00000066735	434
ENSG00000066739	1884
ENSG00000066777	3898
ENSG00000066813	0
ENSG00000066827	549
ENSG00000066855	2019
ENSG00000066923	84
ENSG00000066926	2004
ENSG00000066933	1381
ENSG00000067048	7667
ENSG00000067057	34476
ENSG00000067064	10322
ENSG00000067066	7351
ENSG00000067082	15276
ENSG00000067113	1473
ENSG00000067141	7
ENSG00000067167	22883
ENSG00000067177	916
ENSG00000067182	20187
ENSG00000067191	860
ENSG00000067208	2353
ENSG00000067221	1572
ENSG00000067225	89184
ENSG00000067248	3101
ENSG00000067334	3929
ENSG00000067365	1967
ENSG00000067369	5170
ENSG00000067445	1056
ENSG00000067533	1655
ENSG00000067560	33481
ENSG00000067596	4424
ENSG00000067601	0
ENSG00000067606	21
ENSG00000067646	540
ENSG00000067704	8399
ENSG00000067715	2047
ENSG00000067798	1343
ENSG00000067829	3808
ENSG00000067836	571
ENSG00000067840	26
ENSG00000067842	4
ENSG00000067900	5197
ENSG00000067955	3102
ENSG00000067992	1079
ENSG00000068001	75700
ENSG00000068024	801
ENSG00000068028	3416
ENSG00000068078	15
ENSG00000068079	295
ENSG00000068097	1180
ENSG00000068120	5629
ENSG00000068137	2414
ENSG00000068305	3937
ENSG00000068308	5783
ENSG00000068323	5646
ENSG00000068354	1818
ENSG00000068366	8712
ENSG00000068383	1861
ENSG00000068394	1928
ENSG00000068400	5647
ENSG00000068438	3202
ENSG00000068489	1027
ENSG00000068615	19
ENSG00000068650	9748
ENSG00000068654	5335
ENSG00000068697	41782
ENSG00000068724	2193
ENSG00000068745	6312
ENSG00000068781	0
ENSG00000068784	1093
ENSG00000068796	3794
ENSG00000068831	65
ENSG00000068878	7504
ENSG00000068885	580
ENSG00000068903	6624
ENSG00000068912	8283
ENSG00000068971	2898
ENSG00000068976	6
ENSG00000068985	0
ENSG00000069011	24
ENSG00000069018	0
ENSG00000069020	8223
ENSG00000069122	44195
ENSG00000069188	4
ENSG00000069206	0
ENSG00000069248	3714
ENSG00000069275	17251
ENSG00000069329	10072
ENSG00000069345	5519
ENSG00000069399	2289
ENSG00000069424	430
ENSG00000069431	1
ENSG00000069482	150
ENSG00000069493	111
ENSG00000069509	1091
ENSG00000069535	0
ENSG00000069667	1486
ENSG00000069696	10
ENSG00000069702	1397
ENSG00000069764	8
ENSG00000069812	729
ENSG00000069849	26410
ENSG00000069869	3236
ENSG00000069943	447
ENSG00000069956	3661
ENSG00000069966	811
ENSG00000069974	4481
ENSG00000069998	3267
ENSG00000070010	6329
ENSG00000070018	4095
ENSG00000070019	0
ENSG00000070031	0
ENSG00000070047	6828
ENSG00000070061	4158
ENSG00000070081	12178
ENSG00000070087	8925
ENSG00000070159	0
ENSG00000070182	28
ENSG00000070190	1
ENSG00000070193	0
ENSG00000070214	10480
ENSG00000070269	943
ENSG00000070366	1757
ENSG00000070367	6876
ENSG00000070371	319
ENSG00000070388	4
ENSG00000070404	1202
ENSG00000070413	8883
ENSG00000070423	4604
ENSG00000070444	1292
ENSG00000070476	723
ENSG00000070495	3454
ENSG00000070501	822
ENSG00000070526	3
ENSG00000070540	3803
ENSG00000070601	0
ENSG00000070610	8619
ENSG00000070614	19162
ENSG00000070669	27
ENSG00000070718	1353
ENSG00000070729	0
ENSG00000070731	0
ENSG00000070748	0
ENSG00000070756	100614
ENSG00000070759	107
ENSG00000070761	2355
ENSG00000070770	3786
ENSG00000070778	1690
ENSG00000070785	1479
ENSG00000070808	0
ENSG00000070814	4119
ENSG00000070831	81
ENSG00000070882	5021
ENSG00000070886	0
ENSG00000070915	0
ENSG00000070950	474
ENSG00000070961	5446
ENSG00000070985	0
ENSG00000071051	3289
ENSG00000071054	28704
ENSG00000071073	12942
ENSG00000071082	42093
ENSG00000071127	47127
ENSG00000071189	2383
ENSG00000071203	0
ENSG00000071205	1664
ENSG00000071242	17216
ENSG00000071243	736
ENSG00000071246	12431
ENSG00000071282	498
ENSG00000071462	3215
ENSG00000071537	15738
ENSG00000071539	641
ENSG00000071553	39280
ENSG00000071564	13287
ENSG00000071575	6934
ENSG00000071626	9789
ENSG00000071655	5016
ENSG00000071677	0
ENSG00000071794	1118
ENSG00000071859	12032
ENSG00000071889	2698
ENSG00000071894	13823
ENSG00000071909	2
ENSG00000071967	2340
ENSG00000071991	0
ENSG00000071994	3361
ENSG00000072041	53
ENSG00000072042	7422
ENSG00000072062	8657
ENSG00000072071	2351
ENSG00000072080	0
ENSG00000072110	69383
ENSG00000072121	3039
ENSG00000072133	134
ENSG00000072134	2276
ENSG00000072135	1676
ENSG00000072163	2434
ENSG00000072182	1
ENSG00000072195	196
ENSG00000072201	825
ENSG00000072210	3431
ENSG00000072274	12776
ENSG00000072310	6009
ENSG00000072315	1
ENSG00000072364	6641
ENSG00000072401	1900
ENSG00000072415	2144
ENSG00000072422	3317
ENSG00000072501	4110
ENSG00000072506	3071
ENSG00000072518	2660
ENSG00000072571	289
ENSG00000072609	5737
ENSG00000072657	0
ENSG00000072682	10643
ENSG00000072694	6
ENSG00000072736	810
ENSG00000072756	1452
ENSG00000072778	23329
ENSG00000072786	4211
ENSG00000072803	4054
ENSG00000072818	61
ENSG00000072832	624
ENSG00000072840	1103
ENSG00000072849	3631
ENSG00000072858	1
ENSG00000072864	1438
ENSG00000072952	35
ENSG00000072954	480
ENSG00000072958	5685
ENSG00000073008	37301
ENSG00000073050	1594
ENSG00000073060	6980
ENSG00000073067	0
ENSG00000073111	699
ENSG00000073146	1120
ENSG00000073150	341
ENSG00000073169	2115
ENSG00000073282	0
ENSG00000073331	618
ENSG00000073350	89
ENSG00000073417	3996
ENSG00000073464	972
ENSG00000073536	1616
ENSG00000073578	688
ENSG00000073584	370
ENSG00000073598	4
ENSG00000073605	328
ENSG00000073614	3889
ENSG00000073670	18
ENSG00000073711	950
ENSG00000073712	7740
ENSG00000073734	32
ENSG00000073737	68
ENSG00000073754	0
ENSG00000073756	1040
ENSG00000073792	6970
ENSG00000073803	1058
ENSG00000073849	8537
ENSG00000073861	1
ENSG00000073905	32
ENSG00000073910	5526
ENSG00000073921	15222
ENSG00000073969	2724
ENSG00000074047	45
ENSG00000074054	4484
ENSG00000074071	3431
ENSG00000074181	866
ENSG00000074201	4416
ENSG00000074211	36
ENSG00000074219	3943
ENSG00000074266	1328
ENSG00000074276	36
ENSG00000074317	333
ENSG00000074319	2892
ENSG00000074356	3738
ENSG00000074370	67
ENSG00000074410	86
ENSG00000074416	11658
ENSG00000074527	22719
ENSG00000074582	2001
ENSG00000074590	5694
ENSG00000074603	2746
ENSG00000074621	804
ENSG00000074657	3986
ENSG00000074660	18892
ENSG00000074695	21463
ENSG00000074696	10899
ENSG00000074706	24
ENSG00000074755	5263
ENSG00000074771	20
ENSG00000074800	102066
ENSG00000074803	0
ENSG00000074842	21765
ENSG00000074855	1785
ENSG00000074935	1304
ENSG00000074964	676
ENSG00000074966	8
ENSG00000075035	5
ENSG00000075043	1
ENSG00000075073	66
ENSG00000075089	1291
ENSG00000075131	349
ENSG00000075142	4960
ENSG00000075151	7978
ENSG00000075188	1004
ENSG00000075213	3650
ENSG00000075218	400
ENSG00000075223	6
ENSG00000075234	2674
ENSG00000075239	1642
ENSG00000075240	2340
ENSG00000075275	2394
ENSG00000075290	0
ENSG00000075292	8098
ENSG00000075303	1193
ENSG00000075336	2048
ENSG00000075340	0
ENSG00000075388	0
ENSG00000075391	2110
ENSG00000075399	2275
ENSG00000075407	1349
ENSG00000075413	5343
ENSG00000075415	38878
ENSG00000075420	32762
ENSG00000075426	17156
ENSG00000075429	0
ENSG00000075461	0
ENSG00000075539	4611
ENSG00000075568	5343
ENSG00000075618	66057
ENSG00000075624	443413
ENSG00000075643	355
ENSG00000075651	4858
ENSG00000075673	0
ENSG00000075702	176
ENSG00000075711	5496
ENSG00000075785	23095
ENSG00000075790	122
ENSG00000075826	1640
ENSG00000075856	3858
ENSG00000075884	0
ENSG00000075886	10
ENSG00000075891	0
ENSG00000075914	2278
ENSG00000075945	2760
ENSG00000075975	1139
ENSG00000076003	780
ENSG00000076043	3011
ENSG00000076053	1846
ENSG00000076067	9912
ENSG00000076108	7496
ENSG00000076201	6306
ENSG00000076242	2492
ENSG00000076248	2832
ENSG00000076258	74
ENSG00000076321	2204
ENSG00000076344	231
ENSG00000076351	570
ENSG00000076356	38626
ENSG00000076382	461
ENSG00000076513	2219
ENSG00000076554	581
ENSG00000076555	223
ENSG00000076604	5464
ENSG00000076641	9
ENSG00000076650	574
ENSG00000076662	0
ENSG00000076685	1245
ENSG00000076706	224376
ENSG00000076716	2
ENSG00000076770	183
ENSG00000076826	12
ENSG00000076864	19
ENSG00000076924	4467
ENSG00000076928	9391
ENSG00000076944	596
ENSG00000076984	2690
ENSG00000077009	0
ENSG00000077044	1299
ENSG00000077063	12
ENSG00000077080	0
ENSG00000077092	374
ENSG00000077097	9052
ENSG00000077147	25727
ENSG00000077150	2681
ENSG00000077152	545
ENSG00000077157	443
ENSG00000077232	28144
ENSG00000077235	11449
ENSG00000077238	12089
ENSG00000077254	3244
ENSG00000077264	3
ENSG00000077274	0
ENSG00000077279	0
ENSG00000077312	2296
ENSG00000077327	0
ENSG00000077348	744
ENSG00000077380	12794
ENSG00000077420	4
ENSG00000077454	929
ENSG00000077458	981
ENSG00000077463	1726
ENSG00000077498	2
ENSG00000077514	868
ENSG00000077522	3
ENSG00000077549	22142
ENSG00000077585	1296
ENSG00000077616	122
ENSG00000077684	2251
ENSG00000077713	1216
ENSG00000077721	5416
ENSG00000077782	25904
ENSG00000077800	0
ENSG00000077935	4
ENSG00000077942	59
ENSG00000077943	41
ENSG00000077984	2
ENSG00000078018	1770
ENSG00000078043	1858
ENSG00000078053	49
ENSG00000078061	5087
ENSG00000078070	1046
ENSG00000078081	1479
ENSG00000078098	49
ENSG00000078114	331
ENSG00000078124	2670
ENSG00000078140	6358
ENSG00000078142	2915
ENSG00000078177	522
ENSG00000078237	2259
ENSG00000078246	2502
ENSG00000078269	6016
ENSG00000078295	1
ENSG00000078304	5757
ENSG00000078319	0
ENSG00000078328	0
ENSG00000078369	38914
ENSG00000078399	3275
ENSG00000078401	38943
ENSG00000078403	2835
ENSG00000078487	47
ENSG00000078549	1
ENSG00000078579	0
ENSG00000078589	0
ENSG00000078596	92
ENSG00000078618	8786
ENSG00000078668	5984
ENSG00000078674	6326
ENSG00000078687	911
ENSG00000078699	1827
ENSG00000078725	0
ENSG00000078747	2502
ENSG00000078795	3
ENSG00000078804	2889
ENSG00000078808	48498
ENSG00000078814	25
ENSG00000078898	0
ENSG00000078900	0
ENSG00000078902	6840
ENSG00000078967	304
ENSG00000079101	0
ENSG00000079102	1367
ENSG00000079112	1
ENSG00000079134	1453
ENSG00000079150	3171
ENSG00000079156	276
ENSG00000079215	1
ENSG00000079246	24968
ENSG00000079257	5614
ENSG00000079263	14
ENSG00000079277	1359
ENSG00000079308	4800
ENSG00000079313	3004
ENSG00000079332	14290
ENSG00000079335	314
ENSG00000079337	3310
ENSG00000079385	1216
ENSG00000079387	1074
ENSG00000079393	0
ENSG00000079432	10326
ENSG00000079435	313
ENSG00000079459	24524
ENSG00000079462	1215
ENSG00000079482	816
ENSG00000079557	0
ENSG00000079616	784
ENSG00000079689	1
ENSG00000079691	587
ENSG00000079739	2691
ENSG00000079785	13976
ENSG00000079805	14921
ENSG00000079819	10313
ENSG00000079841	50
ENSG00000079931	5
ENSG00000079950	5055
ENSG00000079974	1102
ENSG00000079999	6006
ENSG00000080007	79
ENSG00000080031	89
ENSG00000080166	0
ENSG00000080189	2623
ENSG00000080200	1135
ENSG00000080224	1
ENSG00000080293	0
ENSG00000080298	686
ENSG00000080345	3559
ENSG00000080371	4376
ENSG00000080493	0
ENSG00000080503	5789
ENSG00000080511	0
ENSG00000080546	2984
ENSG00000080561	4114
ENSG00000080572	0
ENSG00000080573	175
ENSG00000080603	142
ENSG00000080608	3734
ENSG00000080618	0
ENSG00000080644	11
ENSG00000080709	10
ENSG00000080802	1330
ENSG00000080815	5344
ENSG00000080819	2246
ENSG00000080822	5728
ENSG00000080823	180
ENSG00000080824	44328
ENSG00000080839	438
ENSG00000080845	7946
ENSG00000080854	3
ENSG00000080910	0
ENSG00000080947	23
ENSG00000080986	210
ENSG00000081014	708
ENSG00000081019	1030
ENSG00000081026	683
ENSG00000081041	350
ENSG00000081051	0
ENSG00000081052	13
ENSG00000081059	20
ENSG00000081087	6114
ENSG00000081138	0
ENSG00000081148	155
ENSG00000081154	8866
ENSG00000081177	2685
ENSG00000081181	565
ENSG00000081189	2406
ENSG00000081237	0
ENSG00000081248	0
ENSG00000081277	3
ENSG00000081307	3280
ENSG00000081320	628
ENSG00000081377	77
ENSG00000081386	731
ENSG00000081479	0
ENSG00000081665	340
ENSG00000081692	368
ENSG00000081721	1117
ENSG00000081760	3126
ENSG00000081791	5822
ENSG00000081800	0
ENSG00000081803	2291
ENSG00000081818	104
ENSG00000081842	55
ENSG00000081853	405
ENSG00000081870	926
ENSG00000081913	971
ENSG00000081923	7208
ENSG00000081985	25
ENSG00000082014	380
ENSG00000082068	1917
ENSG00000082074	1
ENSG00000082126	541
ENSG00000082146	1894
ENSG00000082153	19159
ENSG00000082175	0
ENSG00000082196	37
ENSG00000082212	3392
ENSG00000082213	2437
ENSG00000082258	2957
ENSG00000082269	752
ENSG00000082293	0
ENSG00000082397	15760
ENSG00000082438	1665
ENSG00000082458	81
ENSG00000082482	3
ENSG00000082497	161
ENSG00000082512	1499
ENSG00000082515	4329
ENSG00000082516	2048
ENSG00000082556	0
ENSG00000082641	38421
ENSG00000082684	0
ENSG00000082701	5520
ENSG00000082781	23816
ENSG00000082805	3712
ENSG00000082898	10119
ENSG00000082929	0
ENSG00000082996	3249
ENSG00000083067	9
ENSG00000083093	693
ENSG00000083097	849
ENSG00000083099	1739
ENSG00000083123	1347
ENSG00000083168	2267
ENSG00000083223	1950
ENSG00000083290	1328
ENSG00000083307	0
ENSG00000083312	25571
ENSG00000083444	81476
ENSG00000083454	1
ENSG00000083457	1187
ENSG00000083520	4961
ENSG00000083535	1426
ENSG00000083544	813
ENSG00000083622	0
ENSG00000083635	590
ENSG00000083642	2512
ENSG00000083720	1637
ENSG00000083750	2610
ENSG00000083782	0
ENSG00000083799	2586
ENSG00000083807	244
ENSG00000083812	896
ENSG00000083814	353
ENSG00000083817	467
ENSG00000083828	238
ENSG00000083838	383
ENSG00000083844	1769
ENSG00000083845	44715
ENSG00000083857	2033
ENSG00000083896	4916
ENSG00000083937	3687
ENSG00000084070	1495
ENSG00000084072	3148
ENSG00000084073	9683
ENSG00000084090	11892
ENSG00000084092	2073
ENSG00000084093	3279
ENSG00000084110	13
ENSG00000084112	6032
ENSG00000084207	26430
ENSG00000084234	182380
ENSG00000084444	1897
ENSG00000084453	0
ENSG00000084463	4590
ENSG00000084623	13420
ENSG00000084628	0
ENSG00000084636	98
ENSG00000084652	10643
ENSG00000084674	28
ENSG00000084676	1637
ENSG00000084693	1627
ENSG00000084710	497
ENSG00000084731	4093
ENSG00000084733	11510
ENSG00000084734	27
ENSG00000084754	17725
ENSG00000084764	1252
ENSG00000084774	6986
ENSG00000085063	53002
ENSG00000085117	9887
ENSG00000085185	2719
ENSG00000085224	6127
ENSG00000085231	1263
ENSG00000085265	0
ENSG00000085274	760
ENSG00000085276	4364
ENSG00000085365	3620
ENSG00000085377	3379
ENSG00000085382	1153
ENSG00000085415	1851
ENSG00000085433	2119
ENSG00000085449	4639
ENSG00000085465	394
ENSG00000085491	2929
ENSG00000085511	1426
ENSG00000085514	5
ENSG00000085552	3
ENSG00000085563	897
ENSG00000085644	1289
ENSG00000085662	9791
ENSG00000085719	4504
ENSG00000085721	3322
ENSG00000085733	33345
ENSG00000085741	1
ENSG00000085760	1490
ENSG00000085788	3004
ENSG00000085831	198
ENSG00000085832	3289
ENSG00000085840	169
ENSG00000085871	3650
ENSG00000085872	2253
ENSG00000085978	2608
ENSG00000085982	1842
ENSG00000085998	6800
ENSG00000085999	102
ENSG00000086015	3650
ENSG00000086061	16928
ENSG00000086062	10776
ENSG00000086065	5981
ENSG00000086102	2300
ENSG00000086159	18
ENSG00000086189	1190
ENSG00000086200	5395
ENSG00000086205	44
ENSG00000086232	8741
ENSG00000086288	0
ENSG00000086289	16
ENSG00000086300	33
ENSG00000086475	4948
ENSG00000086504	4339
ENSG00000086506	20
ENSG00000086544	1478
ENSG00000086548	0
ENSG00000086570	1
ENSG00000086589	3845
ENSG00000086598	22145
ENSG00000086619	575
ENSG00000086666	4726
ENSG00000086696	38
ENSG00000086712	834
ENSG00000086717	3
ENSG00000086730	162
ENSG00000086758	15202
ENSG00000086827	1771
ENSG00000086848	399
ENSG00000086967	0
ENSG00000086991	4211
ENSG00000087008	2212
ENSG00000087053	7106
ENSG00000087074	6072
ENSG00000087076	2786
ENSG00000087077	10117
ENSG00000087085	79
ENSG00000087086	292810
ENSG00000087087	9424
ENSG00000087088	17067
ENSG00000087095	2800
ENSG00000087111	7037
ENSG00000087116	210
ENSG00000087128	0
ENSG00000087152	7484
ENSG00000087157	3110
ENSG00000087191	9938
ENSG00000087206	1984
ENSG00000087237	165
ENSG00000087245	116642
ENSG00000087250	1
ENSG00000087253	7846
ENSG00000087258	1
ENSG00000087263	3643
ENSG00000087266	9366
ENSG00000087269	2521
ENSG00000087274	18941
ENSG00000087299	518
ENSG00000087301	674
ENSG00000087302	9776
ENSG00000087303	4852
ENSG00000087338	2369
ENSG00000087365	16760
ENSG00000087448	2360
ENSG00000087460	99121
ENSG00000087470	4667
ENSG00000087494	363
ENSG00000087495	0
ENSG00000087502	3357
ENSG00000087510	0
ENSG00000087586	693
ENSG00000087589	9
ENSG00000087842	11133
ENSG00000087884	521
ENSG00000087903	682
ENSG00000087995	1456
ENSG00000088002	0
ENSG00000088035	1503
ENSG00000088038	3853
ENSG00000088053	2
ENSG00000088179	1773
ENSG00000088205	5335
ENSG00000088247	14988
ENSG00000088256	9692
ENSG00000088280	1604
ENSG00000088298	4365
ENSG00000088305	243
ENSG00000088320	4
ENSG00000088325	1727
ENSG00000088340	860
ENSG00000088356	2087
ENSG00000088367	3887
ENSG00000088386	0
ENSG00000088387	12431
ENSG00000088448	2437
ENSG00000088451	696
ENSG00000088538	14
ENSG00000088543	234
ENSG00000088682	2441
ENSG00000088726	12
ENSG00000088727	551
ENSG00000088756	1429
ENSG00000088766	568
ENSG00000088782	0
ENSG00000088808	3563
ENSG00000088812	9393
ENSG00000088826	4061
ENSG00000088827	0
ENSG00000088832	114240
ENSG00000088833	6513
ENSG00000088836	1809
ENSG00000088854	2456
ENSG00000088876	674
ENSG00000088881	60
ENSG00000088882	583
ENSG00000088888	8791
ENSG00000088899	767
ENSG00000088926	0
ENSG00000088930	4532
ENSG00000088970	419
ENSG00000088986	14612
ENSG00000088992	67
ENSG00000089006	6219
ENSG00000089009	79709
ENSG00000089012	0
ENSG00000089022	1532
ENSG00000089041	170
ENSG00000089048	1548
ENSG00000089050	1529
ENSG00000089053	11469
ENSG00000089057	3857
ENSG00000089060	4361
ENSG00000089063	8492
ENSG00000089091	130
ENSG00000089094	1707
ENSG00000089101	0
ENSG00000089116	0
ENSG00000089123	378
ENSG00000089127	1596
ENSG00000089154	9230
ENSG00000089157	161253
ENSG00000089159	14897
ENSG00000089163	137
ENSG00000089169	0
ENSG00000089177	1005
ENSG00000089195	887
ENSG00000089199	13
ENSG00000089220	11405
ENSG00000089225	0
ENSG00000089234	2002
ENSG00000089248	14607
ENSG00000089250	3
ENSG00000089280	16472
ENSG00000089289	3240
ENSG00000089327	8033
ENSG00000089335	1365
ENSG00000089351	13436
ENSG00000089356	0
ENSG00000089472	7
ENSG00000089486	4128
ENSG00000089505	133
ENSG00000089558	8
ENSG00000089597	51567
ENSG00000089639	2353
ENSG00000089682	745
ENSG00000089685	649
ENSG00000089692	85
ENSG00000089693	13845
ENSG00000089723	404
ENSG00000089737	10641
ENSG00000089775	529
ENSG00000089818	1578
ENSG00000089820	3213
ENSG00000089847	45
ENSG00000089876	3357
ENSG00000089902	3363
ENSG00000089916	2422
ENSG00000090006	1527
ENSG00000090013	2315
ENSG00000090020	14680
ENSG00000090054	6661
ENSG00000090060	11634
ENSG00000090061	682
ENSG00000090097	2302
ENSG00000090104	0
ENSG00000090238	2440
ENSG00000090263	1256
ENSG00000090266	4723
ENSG00000090273	10296
ENSG00000090316	7250
ENSG00000090339	4403
ENSG00000090372	13635
ENSG00000090376	1554
ENSG00000090382	0
ENSG00000090402	0
ENSG00000090432	4416
ENSG00000090447	348
ENSG00000090470	1637
ENSG00000090487	5532
ENSG00000090512	0
ENSG00000090520	7691
ENSG00000090530	80
ENSG00000090534	4
ENSG00000090539	231
ENSG00000090554	13
ENSG00000090565	5298
ENSG00000090581	8419
ENSG00000090612	971
ENSG00000090615	11464
ENSG00000090621	11809
ENSG00000090659	0
ENSG00000090661	200
ENSG00000090674	3002
ENSG00000090686	8600
ENSG00000090776	7495
ENSG00000090857	1682
ENSG00000090861	10914
ENSG00000090863	34844
ENSG00000090889	357
ENSG00000090905	4201
ENSG00000090924	5083
ENSG00000090932	14
ENSG00000090971	3020
ENSG00000090975	3595
ENSG00000090989	2524
ENSG00000091009	1200
ENSG00000091010	3
ENSG00000091039	3114
ENSG00000091073	1050
ENSG00000091106	19
ENSG00000091127	887
ENSG00000091128	62
ENSG00000091129	10256
ENSG00000091136	141341
ENSG00000091137	851
ENSG00000091138	0
ENSG00000091140	4848
ENSG00000091157	1107
ENSG00000091164	4046
ENSG00000091181	1
ENSG00000091262	77
ENSG00000091317	13867
ENSG00000091409	34773
ENSG00000091428	1382
ENSG00000091436	1782
ENSG00000091482	0
ENSG00000091483	4635
ENSG00000091490	25659
ENSG00000091513	9
ENSG00000091527	15845
ENSG00000091536	17
ENSG00000091542	6379
ENSG00000091583	0
ENSG00000091592	4700
ENSG00000091622	69
ENSG00000091640	3850
ENSG00000091651	500
ENSG00000091656	98
ENSG00000091664	0
ENSG00000091704	0
ENSG00000091732	1577
ENSG00000091831	2
ENSG00000091844	269
ENSG00000091879	11663
ENSG00000091947	2471
ENSG00000091972	3534
ENSG00000091986	24284
ENSG00000092009	0
ENSG00000092010	4299
ENSG00000092020	1370
ENSG00000092036	302
ENSG00000092051	6
ENSG00000092054	0
ENSG00000092067	1
ENSG00000092068	411
ENSG00000092094	3173
ENSG00000092096	919
ENSG00000092098	99
ENSG00000092108	1972
ENSG00000092140	1016
ENSG00000092148	8157
ENSG00000092199	40341
ENSG00000092200	14
ENSG00000092201	8609
ENSG00000092203	4347
ENSG00000092208	751
ENSG00000092295	54
ENSG00000092330	1921
ENSG00000092345	0
ENSG00000092377	0
ENSG00000092421	557
ENSG00000092439	1802
ENSG00000092445	1316
ENSG00000092470	294
ENSG00000092529	23
ENSG00000092531	1685
ENSG00000092607	5
ENSG00000092621	759
ENSG00000092758	52
ENSG00000092820	8114
ENSG00000092841	68445
ENSG00000092847	2405
ENSG00000092850	22
ENSG00000092853	228
ENSG00000092871	557
ENSG00000092929	705
ENSG00000092931	2559
ENSG00000092964	11898
ENSG00000092969	3620
ENSG00000092978	1111
ENSG00000093000	3742
ENSG00000093009	308
ENSG00000093010	15109
ENSG00000093072	1165
ENSG00000093100	0
ENSG00000093134	0
ENSG00000093144	2974
ENSG00000093167	5027
[truncated: 60,711 more rows]
