# Supplementary material for: A human endothelial and adipose stem cell-based co-culture model for venous malformations
Source: Angiogenesis. 2026 May 3;29(3):30. doi: 10.1007/s10456-026-10045-9 (PMC13136223; doi:10.1007/s10456-026-10045-9)
Supplement: Supplementary file 5 — Supplementary RNAseq raw data [file 10456_2026_10045_MOESM5_ESM.zip › RNA seq Raw data/HUVECs_tsv_files/L914F_3.tsv]

id	count
ENSG00000000003	14528
ENSG00000000005	0
ENSG00000000419	7155
ENSG00000000457	855
ENSG00000000460	247
ENSG00000000938	16
ENSG00000000971	1867
ENSG00000001036	19349
ENSG00000001084	3375
ENSG00000001167	5061
ENSG00000001460	985
ENSG00000001461	4099
ENSG00000001497	4307
ENSG00000001561	1802
ENSG00000001617	80851
ENSG00000001626	0
ENSG00000001629	5830
ENSG00000001630	1223
ENSG00000001631	869
ENSG00000002016	1056
ENSG00000002079	84
ENSG00000002330	3138
ENSG00000002549	34958
ENSG00000002586	187022
ENSG00000002587	1565
ENSG00000002726	0
ENSG00000002745	0
ENSG00000002746	0
ENSG00000002822	63
ENSG00000002834	43847
ENSG00000002919	4933
ENSG00000002933	0
ENSG00000003056	9578
ENSG00000003096	2671
ENSG00000003137	10
ENSG00000003147	4305
ENSG00000003249	7918
ENSG00000003393	7002
ENSG00000003400	6056
ENSG00000003402	15626
ENSG00000003436	75305
ENSG00000003509	1971
ENSG00000003756	9224
ENSG00000003987	101
ENSG00000003989	1476
ENSG00000004059	14954
ENSG00000004139	306
ENSG00000004142	17905
ENSG00000004399	170916
ENSG00000004455	17843
ENSG00000004468	16
ENSG00000004478	15496
ENSG00000004487	22108
ENSG00000004534	16499
ENSG00000004660	1478
ENSG00000004700	4566
ENSG00000004766	3456
ENSG00000004776	116
ENSG00000004777	728
ENSG00000004779	10460
ENSG00000004799	849
ENSG00000004809	72
ENSG00000004838	42
ENSG00000004846	0
ENSG00000004848	0
ENSG00000004864	4608
ENSG00000004866	2461
ENSG00000004897	11099
ENSG00000004939	4
ENSG00000004948	0
ENSG00000004961	6048
ENSG00000004975	4890
ENSG00000005001	0
ENSG00000005007	18952
ENSG00000005020	9196
ENSG00000005022	34541
ENSG00000005059	4761
ENSG00000005073	3005
ENSG00000005075	6945
ENSG00000005100	3621
ENSG00000005102	9
ENSG00000005108	5562
ENSG00000005156	3250
ENSG00000005175	4225
ENSG00000005187	7
ENSG00000005189	569
ENSG00000005194	8734
ENSG00000005206	11730
ENSG00000005238	8888
ENSG00000005243	1740
ENSG00000005249	6010
ENSG00000005302	6543
ENSG00000005339	7340
ENSG00000005379	0
ENSG00000005381	10
ENSG00000005421	6
ENSG00000005436	2346
ENSG00000005448	2504
ENSG00000005469	4811
ENSG00000005471	29
ENSG00000005483	5124
ENSG00000005486	12960
ENSG00000005513	297
ENSG00000005700	7491
ENSG00000005801	2352
ENSG00000005810	5177
ENSG00000005812	4457
ENSG00000005844	6
ENSG00000005882	2140
ENSG00000005884	30016
ENSG00000005889	2593
ENSG00000005893	48243
ENSG00000005961	87
ENSG00000005981	0
ENSG00000006007	13951
ENSG00000006015	10583
ENSG00000006016	207
ENSG00000006025	7139
ENSG00000006042	21581
ENSG00000006047	46
ENSG00000006059	0
ENSG00000006062	1020
ENSG00000006071	0
ENSG00000006116	0
ENSG00000006118	48949
ENSG00000006125	41459
ENSG00000006128	0
ENSG00000006194	1926
ENSG00000006210	2508
ENSG00000006282	16740
ENSG00000006283	9
ENSG00000006327	14471
ENSG00000006377	0
ENSG00000006432	0
ENSG00000006451	92454
ENSG00000006453	603
ENSG00000006459	1162
ENSG00000006468	1343
ENSG00000006530	3402
ENSG00000006534	26
ENSG00000006555	0
ENSG00000006576	3049
ENSG00000006606	0
ENSG00000006607	1871
ENSG00000006611	0
ENSG00000006625	3388
ENSG00000006634	1138
ENSG00000006638	880
ENSG00000006652	1892
ENSG00000006659	0
ENSG00000006695	1308
ENSG00000006704	3235
ENSG00000006712	12222
ENSG00000006715	8519
ENSG00000006740	75
ENSG00000006744	19612
ENSG00000006747	0
ENSG00000006756	3305
ENSG00000006757	1665
ENSG00000006788	0
ENSG00000006831	12331
ENSG00000006837	69
ENSG00000007001	3
ENSG00000007038	52
ENSG00000007047	9192
ENSG00000007062	10
ENSG00000007080	14323
ENSG00000007129	802
ENSG00000007168	21207
ENSG00000007171	1
ENSG00000007174	0
ENSG00000007202	16379
ENSG00000007216	0
ENSG00000007237	7
ENSG00000007255	2066
ENSG00000007264	0
ENSG00000007306	0
ENSG00000007312	34
ENSG00000007314	0
ENSG00000007341	1453
ENSG00000007350	0
ENSG00000007372	0
ENSG00000007376	8897
ENSG00000007384	24993
ENSG00000007392	12616
ENSG00000007402	54
ENSG00000007516	30
ENSG00000007520	11749
ENSG00000007541	10854
ENSG00000007545	3345
ENSG00000007866	389
ENSG00000007908	1898
ENSG00000007923	4132
ENSG00000007933	0
ENSG00000007944	2156
ENSG00000007952	69
ENSG00000007968	14
ENSG00000008018	24935
ENSG00000008056	16
ENSG00000008083	2848
ENSG00000008086	647
ENSG00000008118	7
ENSG00000008128	259
ENSG00000008130	15142
ENSG00000008196	0
ENSG00000008197	0
ENSG00000008226	21
ENSG00000008256	1279
ENSG00000008277	101
ENSG00000008282	16382
ENSG00000008283	14042
ENSG00000008294	9722
ENSG00000008300	193
ENSG00000008311	8064
ENSG00000008323	50
ENSG00000008324	2925
ENSG00000008382	770
ENSG00000008394	14785
ENSG00000008405	4297
ENSG00000008438	1
ENSG00000008441	1768
ENSG00000008513	18558
ENSG00000008516	130
ENSG00000008517	32632
ENSG00000008710	8391
ENSG00000008735	38
ENSG00000008838	12439
ENSG00000008853	2979
ENSG00000008869	3644
ENSG00000008952	22417
ENSG00000008988	149609
ENSG00000009307	65863
ENSG00000009335	15843
ENSG00000009413	4965
ENSG00000009694	0
ENSG00000009709	0
ENSG00000009724	242
ENSG00000009765	0
ENSG00000009780	1135
ENSG00000009790	4
ENSG00000009830	7251
ENSG00000009844	6483
ENSG00000009950	0
ENSG00000009954	10110
ENSG00000010017	6067
ENSG00000010030	81
ENSG00000010072	2305
ENSG00000010165	6336
ENSG00000010219	4808
ENSG00000010244	14256
ENSG00000010256	18479
ENSG00000010270	16182
ENSG00000010278	71304
ENSG00000010282	0
ENSG00000010292	4872
ENSG00000010295	9217
ENSG00000010310	6
ENSG00000010318	315
ENSG00000010319	146
ENSG00000010322	22776
ENSG00000010327	97758
ENSG00000010361	1304
ENSG00000010379	10
ENSG00000010404	704
ENSG00000010438	1701
ENSG00000010539	1719
ENSG00000010610	8
ENSG00000010626	681
ENSG00000010671	4
ENSG00000010704	828
ENSG00000010803	3949
ENSG00000010810	20590
ENSG00000010818	1464
ENSG00000010932	0
ENSG00000011007	12233
ENSG00000011009	21797
ENSG00000011021	7376
ENSG00000011028	20448
ENSG00000011052	0
ENSG00000011083	0
ENSG00000011105	42392
ENSG00000011114	5449
ENSG00000011132	4073
ENSG00000011143	1721
ENSG00000011198	3737
ENSG00000011201	31
ENSG00000011243	10262
ENSG00000011258	2317
ENSG00000011260	5044
ENSG00000011275	10771
ENSG00000011295	9455
ENSG00000011304	45533
ENSG00000011332	349
ENSG00000011347	6
ENSG00000011376	2931
ENSG00000011405	13794
ENSG00000011422	20823
ENSG00000011426	1467
ENSG00000011451	11494
ENSG00000011454	8944
ENSG00000011465	263
ENSG00000011478	5562
ENSG00000011485	12385
ENSG00000011523	6632
ENSG00000011566	4083
ENSG00000011590	18
ENSG00000011600	0
ENSG00000011638	6600
ENSG00000011677	0
ENSG00000012048	565
ENSG00000012061	11528
ENSG00000012124	0
ENSG00000012171	325
ENSG00000012174	3154
ENSG00000012211	1369
ENSG00000012223	3
ENSG00000012232	25961
ENSG00000012504	0
ENSG00000012660	25074
ENSG00000012779	9
ENSG00000012817	5460
ENSG00000012822	10337
ENSG00000012963	3596
ENSG00000012983	9156
ENSG00000013016	904
ENSG00000013275	18679
ENSG00000013288	15148
ENSG00000013293	529
ENSG00000013297	79776
ENSG00000013306	23125
ENSG00000013364	39758
ENSG00000013374	7060
ENSG00000013375	11412
ENSG00000013392	1936
ENSG00000013441	8856
ENSG00000013503	1847
ENSG00000013523	3628
ENSG00000013561	7130
ENSG00000013563	4214
ENSG00000013573	4121
ENSG00000013583	11807
ENSG00000013588	3418
ENSG00000013619	1347
ENSG00000013725	20
ENSG00000013810	5301
ENSG00000014123	4822
ENSG00000014138	846
ENSG00000014164	3115
ENSG00000014216	29067
ENSG00000014257	0
ENSG00000014641	13596
ENSG00000014824	6454
ENSG00000014914	1133
ENSG00000014919	3408
ENSG00000015133	8575
ENSG00000015153	2425
ENSG00000015171	7773
ENSG00000015285	22
ENSG00000015413	988
ENSG00000015475	7461
ENSG00000015479	292
ENSG00000015520	0
ENSG00000015532	8385
ENSG00000015568	398
ENSG00000015592	4
ENSG00000015676	19837
ENSG00000016082	91
ENSG00000016391	10
ENSG00000016402	0
ENSG00000016490	0
ENSG00000016602	0
ENSG00000016864	14305
ENSG00000017260	20347
ENSG00000017427	174
ENSG00000017483	1820
ENSG00000017797	15453
ENSG00000018189	5152
ENSG00000018236	0
ENSG00000018280	60
ENSG00000018408	43325
ENSG00000018510	11784
ENSG00000018607	0
ENSG00000018610	3107
ENSG00000018625	0
ENSG00000018699	2000
ENSG00000018869	388
ENSG00000019102	482
ENSG00000019144	14056
ENSG00000019169	0
ENSG00000019186	0
ENSG00000019485	1930
ENSG00000019505	0
ENSG00000019549	165
ENSG00000019582	79
ENSG00000019991	17
ENSG00000019995	1827
ENSG00000020129	4753
ENSG00000020181	16413
ENSG00000020219	0
ENSG00000020256	4646
ENSG00000020426	3332
ENSG00000020577	12317
ENSG00000020633	16
ENSG00000020922	1656
ENSG00000021300	59
ENSG00000021355	4229
ENSG00000021461	0
ENSG00000021488	1
ENSG00000021574	4307
ENSG00000021645	217
ENSG00000021762	3703
ENSG00000021776	4991
ENSG00000021826	34
ENSG00000021852	0
ENSG00000022267	11259
ENSG00000022277	10832
ENSG00000022355	0
ENSG00000022556	11
ENSG00000022567	1416
ENSG00000022840	24717
ENSG00000022976	689
ENSG00000023041	6733
ENSG00000023171	1962
ENSG00000023191	46358
ENSG00000023228	8190
ENSG00000023287	4939
ENSG00000023318	17462
ENSG00000023330	11772
ENSG00000023445	228
ENSG00000023516	7179
ENSG00000023572	3348
ENSG00000023608	2719
ENSG00000023697	3918
ENSG00000023734	28312
ENSG00000023839	351
ENSG00000023892	180
ENSG00000023902	41052
ENSG00000023909	11358
ENSG00000024048	3861
ENSG00000024422	55699
ENSG00000024526	360
ENSG00000024862	1803
ENSG00000025039	183
ENSG00000025156	1911
ENSG00000025293	6519
ENSG00000025423	12
ENSG00000025434	672
ENSG00000025708	182
ENSG00000025770	4093
ENSG00000025772	5840
ENSG00000025796	15361
ENSG00000025800	11108
ENSG00000026025	472520
ENSG00000026036	473
ENSG00000026103	1565
ENSG00000026297	2077
ENSG00000026508	1544
ENSG00000026559	111
ENSG00000026652	4008
ENSG00000026751	0
ENSG00000026950	2207
ENSG00000027001	2489
ENSG00000027075	26377
ENSG00000027644	1
ENSG00000027697	14038
ENSG00000027847	11624
ENSG00000027869	32
ENSG00000028116	2758
ENSG00000028137	6908
ENSG00000028203	15118
ENSG00000028277	627
ENSG00000028310	9431
ENSG00000028528	13557
ENSG00000028839	2691
ENSG00000029153	3628
ENSG00000029363	10337
ENSG00000029364	12344
ENSG00000029534	13
ENSG00000029559	0
ENSG00000029639	1669
ENSG00000029725	1810
ENSG00000029993	4703
ENSG00000030066	3136
ENSG00000030110	5119
ENSG00000030304	1
ENSG00000030419	34
ENSG00000030582	228542
ENSG00000031003	1692
ENSG00000031081	9045
ENSG00000031691	576
ENSG00000031698	37008
ENSG00000031823	9243
ENSG00000032219	2409
ENSG00000032389	4500
ENSG00000032444	46173
ENSG00000032742	1235
ENSG00000033011	4462
ENSG00000033030	2645
ENSG00000033050	3765
ENSG00000033100	39346
ENSG00000033122	48
ENSG00000033170	3263
ENSG00000033178	9448
ENSG00000033327	4755
ENSG00000033627	10115
ENSG00000033800	2371
ENSG00000033867	8368
ENSG00000034053	3713
ENSG00000034152	8583
ENSG00000034239	0
ENSG00000034510	290507
ENSG00000034533	712
ENSG00000034677	4206
ENSG00000034693	1845
ENSG00000034713	11823
ENSG00000034971	0
ENSG00000035115	2988
ENSG00000035141	5641
ENSG00000035403	38602
ENSG00000035499	237
ENSG00000035664	396
ENSG00000035681	4281
ENSG00000035687	13321
ENSG00000035720	3
ENSG00000035862	110952
ENSG00000035928	9122
ENSG00000036054	5426
ENSG00000036257	6184
ENSG00000036448	4
ENSG00000036473	1
ENSG00000036530	9
ENSG00000036549	5205
ENSG00000036565	0
ENSG00000036672	56
ENSG00000036828	0
ENSG00000037042	3801
ENSG00000037241	3594
ENSG00000037280	22550
ENSG00000037474	11796
ENSG00000037637	4301
ENSG00000037749	8815
ENSG00000037757	2036
ENSG00000037897	1285
ENSG00000037965	69
ENSG00000038002	1479
ENSG00000038210	3033
ENSG00000038219	4636
ENSG00000038274	13571
ENSG00000038295	8082
ENSG00000038358	7231
ENSG00000038382	23116
ENSG00000038427	423
ENSG00000038532	5050
ENSG00000038945	407
ENSG00000039068	0
ENSG00000039123	6691
ENSG00000039139	214
ENSG00000039319	3316
ENSG00000039523	17314
ENSG00000039537	0
ENSG00000039560	39659
ENSG00000039600	12
ENSG00000039650	6163
ENSG00000039987	8
ENSG00000040199	1113
ENSG00000040275	3139
ENSG00000040341	6023
ENSG00000040487	3515
ENSG00000040531	6205
ENSG00000040608	96
ENSG00000040633	11595
ENSG00000040731	6
ENSG00000040933	3946
ENSG00000041353	0
ENSG00000041357	23938
ENSG00000041515	1
ENSG00000041802	9255
ENSG00000041880	2818
ENSG00000041982	42
ENSG00000041988	2506
ENSG00000042062	18
ENSG00000042088	1432
ENSG00000042286	1944
ENSG00000042304	0
ENSG00000042317	1523
ENSG00000042429	506
ENSG00000042445	10502
ENSG00000042493	5742
ENSG00000042753	49652
ENSG00000042781	0
ENSG00000042813	0
ENSG00000042832	40
ENSG00000042980	8
ENSG00000043039	0
ENSG00000043093	3016
ENSG00000043143	8528
ENSG00000043355	6
ENSG00000043462	40
ENSG00000043514	3205
ENSG00000043591	51
ENSG00000044012	8
ENSG00000044090	10109
ENSG00000044115	72678
ENSG00000044446	1730
ENSG00000044459	669
ENSG00000044524	0
ENSG00000044574	308822
ENSG00000046604	6
ENSG00000046647	2991
ENSG00000046651	2591
ENSG00000046653	21
ENSG00000046774	0
ENSG00000046889	6289
ENSG00000047056	7018
ENSG00000047188	7349
ENSG00000047230	2531
ENSG00000047249	10449
ENSG00000047315	16585
ENSG00000047346	3230
ENSG00000047365	4
ENSG00000047410	11630
ENSG00000047457	10
ENSG00000047578	2848
ENSG00000047579	4453
ENSG00000047597	4
ENSG00000047617	3446
ENSG00000047621	2343
ENSG00000047634	2156
ENSG00000047644	11982
ENSG00000047648	743
ENSG00000047662	62
ENSG00000047849	49226
ENSG00000047932	6894
ENSG00000047936	0
ENSG00000048028	2549
ENSG00000048052	128
ENSG00000048140	15811
ENSG00000048162	3121
ENSG00000048342	1023
ENSG00000048392	15538
ENSG00000048405	2551
ENSG00000048462	0
ENSG00000048471	2481
ENSG00000048540	11
ENSG00000048544	6286
ENSG00000048545	2
ENSG00000048649	6139
ENSG00000048707	4606
ENSG00000048740	6789
ENSG00000048828	19463
ENSG00000048991	3205
ENSG00000049089	67
ENSG00000049130	6098
ENSG00000049167	1726
ENSG00000049192	2703
ENSG00000049239	12842
ENSG00000049245	27678
ENSG00000049246	592
ENSG00000049247	0
ENSG00000049249	16
ENSG00000049283	450
ENSG00000049323	22335
ENSG00000049449	48687
ENSG00000049540	382
ENSG00000049541	1960
ENSG00000049618	5656
ENSG00000049656	34256
ENSG00000049759	5814
ENSG00000049768	22
ENSG00000049769	267
ENSG00000049860	58360
ENSG00000049883	1421
ENSG00000050030	0
ENSG00000050130	6822
ENSG00000050165	120851
ENSG00000050327	100
ENSG00000050344	7996
ENSG00000050393	3798
ENSG00000050405	13843
ENSG00000050426	4724
ENSG00000050438	2305
ENSG00000050555	4
ENSG00000050628	4
ENSG00000050730	76
ENSG00000050748	7717
ENSG00000050767	1
ENSG00000050820	61583
ENSG00000051009	4609
ENSG00000051108	9900
ENSG00000051128	36267
ENSG00000051180	748
ENSG00000051341	207
ENSG00000051382	2963
ENSG00000051523	3615
ENSG00000051596	4143
ENSG00000051620	9225
ENSG00000051825	1364
ENSG00000052126	690
ENSG00000052344	0
ENSG00000052723	4607
ENSG00000052749	5773
ENSG00000052795	1406
ENSG00000052802	51870
ENSG00000052841	9796
ENSG00000052850	1
ENSG00000053108	15
ENSG00000053254	3100
ENSG00000053328	6
ENSG00000053371	7029
ENSG00000053372	10790
ENSG00000053438	698
ENSG00000053501	3134
ENSG00000053524	98
ENSG00000053702	148
ENSG00000053747	630
ENSG00000053770	6075
ENSG00000053900	2707
ENSG00000053918	1
ENSG00000054116	13082
ENSG00000054118	23674
ENSG00000054148	9307
ENSG00000054179	2
ENSG00000054219	1123
ENSG00000054267	4770
ENSG00000054277	287
ENSG00000054282	2847
ENSG00000054356	22
ENSG00000054392	297
ENSG00000054523	8669
ENSG00000054598	3330
ENSG00000054611	7128
ENSG00000054654	2134
ENSG00000054690	7
ENSG00000054793	6911
ENSG00000054796	0
ENSG00000054803	0
ENSG00000054938	18
ENSG00000054965	4866
ENSG00000054967	1305
ENSG00000054983	5768
ENSG00000055044	4085
ENSG00000055070	17237
ENSG00000055118	4
ENSG00000055130	9886
ENSG00000055147	3608
ENSG00000055163	2294
ENSG00000055208	9478
ENSG00000055211	14074
ENSG00000055332	7455
ENSG00000055483	6460
ENSG00000055609	5386
ENSG00000055732	0
ENSG00000055813	504
ENSG00000055917	11932
ENSG00000055950	7709
ENSG00000055955	2
ENSG00000055957	0
ENSG00000056050	4094
ENSG00000056097	12149
ENSG00000056277	537
ENSG00000056291	193
ENSG00000056487	0
ENSG00000056558	419
ENSG00000056586	11478
ENSG00000056736	149
ENSG00000056972	3736
ENSG00000056998	11
ENSG00000057019	10751
ENSG00000057149	0
ENSG00000057252	5236
ENSG00000057294	219
ENSG00000057468	28
ENSG00000057593	0
ENSG00000057608	44914
ENSG00000057657	204
ENSG00000057663	6987
ENSG00000057704	6780
ENSG00000057757	6698
ENSG00000057935	6089
ENSG00000058056	1267
ENSG00000058063	7061
ENSG00000058085	9817
ENSG00000058091	1285
ENSG00000058262	118879
ENSG00000058272	6295
ENSG00000058335	4
ENSG00000058404	108
ENSG00000058453	6024
ENSG00000058600	3414
ENSG00000058668	16764
ENSG00000058673	106
ENSG00000058729	3725
ENSG00000058799	3499
ENSG00000058804	3373
ENSG00000058866	1
ENSG00000059122	12831
ENSG00000059145	1384
ENSG00000059377	159
ENSG00000059378	5134
ENSG00000059573	26610
ENSG00000059588	2359
ENSG00000059691	2736
ENSG00000059728	1962
ENSG00000059758	13671
ENSG00000059769	2308
ENSG00000059804	17060
ENSG00000059915	85
ENSG00000060069	7792
ENSG00000060138	60703
ENSG00000060140	2818
ENSG00000060237	12361
ENSG00000060303	0
ENSG00000060339	9261
ENSG00000060491	10876
ENSG00000060558	42
ENSG00000060566	0
ENSG00000060642	949
ENSG00000060656	3226
ENSG00000060688	6164
ENSG00000060709	1
ENSG00000060718	61
ENSG00000060749	3481
ENSG00000060762	1526
ENSG00000060971	7579
ENSG00000060982	39904
ENSG00000061273	39236
ENSG00000061337	0
ENSG00000061455	5
ENSG00000061492	0
ENSG00000061656	1537
ENSG00000061676	25460
ENSG00000061794	7141
ENSG00000061918	595
ENSG00000061936	6564
ENSG00000061938	11821
ENSG00000061987	4761
ENSG00000062038	0
ENSG00000062096	0
ENSG00000062194	8602
ENSG00000062282	161
ENSG00000062370	619
ENSG00000062485	21875
ENSG00000062524	5
ENSG00000062582	4
ENSG00000062598	4391
ENSG00000062650	6386
ENSG00000062716	19371
ENSG00000062725	6495
ENSG00000062822	4542
ENSG00000063015	1
ENSG00000063046	62823
ENSG00000063127	215
ENSG00000063169	5395
ENSG00000063176	3181
ENSG00000063177	129810
ENSG00000063180	3018
ENSG00000063241	10859
ENSG00000063244	26700
ENSG00000063245	37866
ENSG00000063322	4293
ENSG00000063438	79
ENSG00000063515	0
ENSG00000063587	2122
ENSG00000063601	3421
ENSG00000063660	13461
ENSG00000063761	1217
ENSG00000063854	8969
ENSG00000063978	9238
ENSG00000064012	1183
ENSG00000064042	10560
ENSG00000064102	5562
ENSG00000064115	14778
ENSG00000064195	0
ENSG00000064199	135
ENSG00000064201	6
ENSG00000064205	9
ENSG00000064218	8
ENSG00000064225	3069
ENSG00000064270	55
ENSG00000064300	5
ENSG00000064309	386
ENSG00000064313	4117
ENSG00000064393	8373
ENSG00000064419	6355
ENSG00000064489	0
ENSG00000064490	7632
ENSG00000064545	7082
ENSG00000064547	980
ENSG00000064601	49034
ENSG00000064607	11457
ENSG00000064651	16358
ENSG00000064652	1753
ENSG00000064655	0
ENSG00000064666	22910
ENSG00000064687	3769
ENSG00000064692	303
ENSG00000064703	4160
ENSG00000064726	12646
ENSG00000064763	9361
ENSG00000064787	1
ENSG00000064835	1
ENSG00000064886	0
ENSG00000064932	16654
ENSG00000064933	2207
ENSG00000064961	10982
ENSG00000064989	48031
ENSG00000064995	7146
ENSG00000064999	20282
ENSG00000065000	39883
ENSG00000065029	4515
ENSG00000065054	19035
ENSG00000065057	2572
ENSG00000065060	1446
ENSG00000065135	17196
ENSG00000065150	21279
ENSG00000065154	20941
ENSG00000065183	5153
ENSG00000065243	5742
ENSG00000065268	8358
ENSG00000065308	75972
ENSG00000065320	218
ENSG00000065325	0
ENSG00000065328	258
ENSG00000065357	6725
ENSG00000065361	5
ENSG00000065371	0
ENSG00000065413	1163
ENSG00000065427	20505
ENSG00000065457	1946
ENSG00000065485	38095
ENSG00000065491	4066
ENSG00000065518	12005
ENSG00000065526	5229
ENSG00000065534	880
ENSG00000065548	12674
ENSG00000065559	4405
ENSG00000065600	3887
ENSG00000065609	93
ENSG00000065613	9730
ENSG00000065615	1570
ENSG00000065618	270
ENSG00000065621	157
ENSG00000065665	1097
ENSG00000065675	104
ENSG00000065717	17349
ENSG00000065802	3075
ENSG00000065809	36139
ENSG00000065833	11827
ENSG00000065882	10390
ENSG00000065883	6557
ENSG00000065911	8004
ENSG00000065923	7243
ENSG00000065970	2770
ENSG00000065978	138133
ENSG00000065989	1056
ENSG00000066027	11740
ENSG00000066032	0
ENSG00000066044	16479
ENSG00000066056	115020
ENSG00000066084	5063
ENSG00000066117	12525
ENSG00000066135	3976
ENSG00000066136	3419
ENSG00000066185	63
ENSG00000066230	191
ENSG00000066248	18
ENSG00000066279	573
ENSG00000066294	0
ENSG00000066322	25513
ENSG00000066336	8
ENSG00000066379	1691
ENSG00000066382	0
ENSG00000066405	8
ENSG00000066422	3169
ENSG00000066427	2337
ENSG00000066455	9592
ENSG00000066468	4
ENSG00000066557	2766
ENSG00000066583	6347
ENSG00000066629	4347
ENSG00000066651	1219
ENSG00000066654	4423
ENSG00000066697	6808
ENSG00000066735	792
ENSG00000066739	2870
ENSG00000066777	6700
ENSG00000066813	0
ENSG00000066827	1145
ENSG00000066855	3937
ENSG00000066923	96
ENSG00000066926	3625
ENSG00000066933	1993
ENSG00000067048	13922
ENSG00000067057	67775
ENSG00000067064	21601
ENSG00000067066	14694
ENSG00000067082	27499
ENSG00000067113	2984
ENSG00000067141	35
ENSG00000067167	42577
ENSG00000067177	1549
ENSG00000067182	42651
ENSG00000067191	1952
ENSG00000067208	4094
ENSG00000067221	3788
ENSG00000067225	197332
ENSG00000067248	5699
ENSG00000067334	8407
ENSG00000067365	4494
ENSG00000067369	7942
ENSG00000067445	2434
ENSG00000067533	3452
ENSG00000067560	75217
ENSG00000067596	7976
ENSG00000067601	0
ENSG00000067606	67
ENSG00000067646	978
ENSG00000067704	15925
ENSG00000067715	3667
ENSG00000067798	1941
ENSG00000067829	8406
ENSG00000067836	1383
ENSG00000067840	101
ENSG00000067842	13
ENSG00000067900	8521
ENSG00000067955	5654
ENSG00000067992	2051
ENSG00000068001	169602
ENSG00000068024	1444
ENSG00000068028	8168
ENSG00000068078	22
ENSG00000068079	756
ENSG00000068097	1950
ENSG00000068120	12232
ENSG00000068137	5132
ENSG00000068305	6413
ENSG00000068308	12716
ENSG00000068323	10969
ENSG00000068354	3904
ENSG00000068366	15340
ENSG00000068383	3603
ENSG00000068394	4189
ENSG00000068400	11467
ENSG00000068438	7343
ENSG00000068489	1868
ENSG00000068615	68
ENSG00000068650	15259
ENSG00000068654	8665
ENSG00000068697	81401
ENSG00000068724	4232
ENSG00000068745	13496
ENSG00000068781	0
ENSG00000068784	2035
ENSG00000068796	6741
ENSG00000068831	158
ENSG00000068878	13576
ENSG00000068885	1224
ENSG00000068903	13634
ENSG00000068912	17481
ENSG00000068971	6439
ENSG00000068976	29
ENSG00000068985	0
ENSG00000069011	32
ENSG00000069018	0
ENSG00000069020	13396
ENSG00000069122	68248
ENSG00000069188	0
ENSG00000069206	0
ENSG00000069248	6882
ENSG00000069275	32863
ENSG00000069329	18573
ENSG00000069345	10890
ENSG00000069399	3948
ENSG00000069424	925
ENSG00000069431	0
ENSG00000069482	341
ENSG00000069493	280
ENSG00000069509	2485
ENSG00000069535	0
ENSG00000069667	2399
ENSG00000069696	7
ENSG00000069702	2423
ENSG00000069764	26
ENSG00000069812	1343
ENSG00000069849	55949
ENSG00000069869	5450
ENSG00000069943	869
ENSG00000069956	5890
ENSG00000069966	1867
ENSG00000069974	7878
ENSG00000069998	7662
ENSG00000070010	13072
ENSG00000070018	6726
ENSG00000070019	0
ENSG00000070031	0
ENSG00000070047	13840
ENSG00000070061	7420
ENSG00000070081	25994
ENSG00000070087	17539
ENSG00000070159	0
ENSG00000070182	61
ENSG00000070190	2
ENSG00000070193	0
ENSG00000070214	19124
ENSG00000070269	1577
ENSG00000070366	2469
ENSG00000070367	11643
ENSG00000070371	673
ENSG00000070388	17
ENSG00000070404	2813
ENSG00000070413	18833
ENSG00000070423	10727
ENSG00000070444	2298
ENSG00000070476	1232
ENSG00000070495	7802
ENSG00000070501	1758
ENSG00000070526	15
ENSG00000070540	7439
ENSG00000070601	0
ENSG00000070610	15608
ENSG00000070614	31062
ENSG00000070669	24
ENSG00000070718	2501
ENSG00000070729	0
ENSG00000070731	2
ENSG00000070748	0
ENSG00000070756	186999
ENSG00000070759	221
ENSG00000070761	5219
ENSG00000070770	7787
ENSG00000070778	2686
ENSG00000070785	3225
ENSG00000070808	0
ENSG00000070814	8606
ENSG00000070831	153
ENSG00000070882	8894
ENSG00000070886	0
ENSG00000070915	0
ENSG00000070950	992
ENSG00000070961	9156
ENSG00000070985	1
ENSG00000071051	6252
ENSG00000071054	49754
ENSG00000071073	23806
ENSG00000071082	101236
ENSG00000071127	91093
ENSG00000071189	4126
ENSG00000071203	0
ENSG00000071205	3447
ENSG00000071242	29671
ENSG00000071243	1247
ENSG00000071246	20157
ENSG00000071282	1039
ENSG00000071462	8303
ENSG00000071537	26075
ENSG00000071539	1168
ENSG00000071553	80026
ENSG00000071564	27322
ENSG00000071575	12220
ENSG00000071626	20606
ENSG00000071655	13005
ENSG00000071677	0
ENSG00000071794	1515
ENSG00000071859	30593
ENSG00000071889	7015
ENSG00000071894	28379
ENSG00000071909	4
ENSG00000071967	4223
ENSG00000071991	0
ENSG00000071994	7292
ENSG00000072041	102
ENSG00000072042	16058
ENSG00000072062	15442
ENSG00000072071	5058
ENSG00000072080	0
ENSG00000072110	120504
ENSG00000072121	5378
ENSG00000072133	242
ENSG00000072134	3148
ENSG00000072135	3736
ENSG00000072163	5842
ENSG00000072182	1
ENSG00000072195	342
ENSG00000072201	1458
ENSG00000072210	6750
ENSG00000072274	22741
ENSG00000072310	12386
ENSG00000072315	2
ENSG00000072364	10405
ENSG00000072401	3940
ENSG00000072415	4236
ENSG00000072422	5434
ENSG00000072501	6400
ENSG00000072506	7747
ENSG00000072518	4845
ENSG00000072571	423
ENSG00000072609	10905
ENSG00000072657	0
ENSG00000072682	23666
ENSG00000072694	0
ENSG00000072736	1067
ENSG00000072756	2891
ENSG00000072778	51974
ENSG00000072786	8656
ENSG00000072803	7062
ENSG00000072818	156
ENSG00000072832	1332
ENSG00000072840	1852
ENSG00000072849	7968
ENSG00000072858	0
ENSG00000072864	2475
ENSG00000072952	58
ENSG00000072954	863
ENSG00000072958	12687
ENSG00000073008	69549
ENSG00000073050	3597
ENSG00000073060	13828
ENSG00000073067	9
ENSG00000073111	1086
ENSG00000073146	2623
ENSG00000073150	592
ENSG00000073169	5175
ENSG00000073282	11
ENSG00000073331	1140
ENSG00000073350	289
ENSG00000073417	7434
ENSG00000073464	1441
ENSG00000073536	3647
ENSG00000073578	1624
ENSG00000073584	677
ENSG00000073598	20
ENSG00000073605	742
ENSG00000073614	6515
ENSG00000073670	81
ENSG00000073711	1786
ENSG00000073712	12222
ENSG00000073734	63
ENSG00000073737	103
ENSG00000073754	0
ENSG00000073756	1746
ENSG00000073792	12880
ENSG00000073803	2201
ENSG00000073849	14115
ENSG00000073861	0
ENSG00000073905	42
ENSG00000073910	10711
ENSG00000073921	25704
ENSG00000073969	4947
ENSG00000074047	64
ENSG00000074054	6788
ENSG00000074071	8532
ENSG00000074181	1526
ENSG00000074201	9604
ENSG00000074211	122
ENSG00000074219	7889
ENSG00000074266	2969
ENSG00000074276	59
ENSG00000074317	765
ENSG00000074319	6783
ENSG00000074356	6313
ENSG00000074370	182
ENSG00000074410	163
ENSG00000074416	20601
ENSG00000074527	41982
ENSG00000074582	4273
ENSG00000074590	9993
ENSG00000074603	4991
ENSG00000074621	1322
ENSG00000074657	6031
ENSG00000074660	39139
ENSG00000074695	38372
ENSG00000074696	19907
ENSG00000074706	28
ENSG00000074755	8687
ENSG00000074771	48
ENSG00000074800	233626
ENSG00000074803	0
ENSG00000074842	53104
ENSG00000074855	3107
ENSG00000074935	2198
ENSG00000074964	1277
ENSG00000074966	25
ENSG00000075035	0
ENSG00000075043	6
ENSG00000075073	73
ENSG00000075089	2810
ENSG00000075131	810
ENSG00000075142	10929
ENSG00000075151	12769
ENSG00000075188	2412
ENSG00000075213	6322
ENSG00000075218	641
ENSG00000075223	25
ENSG00000075234	5473
ENSG00000075239	3653
ENSG00000075240	5287
ENSG00000075275	4563
ENSG00000075290	1
ENSG00000075292	16203
ENSG00000075303	2283
ENSG00000075336	4116
ENSG00000075340	0
ENSG00000075388	0
ENSG00000075391	3265
ENSG00000075399	5427
ENSG00000075407	2340
ENSG00000075413	10853
ENSG00000075415	87751
ENSG00000075420	53366
ENSG00000075426	26025
ENSG00000075429	0
ENSG00000075461	6
ENSG00000075539	7705
ENSG00000075568	8352
ENSG00000075618	130681
ENSG00000075624	944851
ENSG00000075643	660
ENSG00000075651	8630
ENSG00000075673	0
ENSG00000075702	448
ENSG00000075711	8515
ENSG00000075785	42580
ENSG00000075790	219
ENSG00000075826	3496
ENSG00000075856	7534
ENSG00000075884	2
ENSG00000075886	12
ENSG00000075891	0
ENSG00000075914	5081
ENSG00000075945	5373
ENSG00000075975	1816
ENSG00000076003	1527
ENSG00000076043	6471
ENSG00000076053	3943
ENSG00000076067	17475
ENSG00000076108	11728
ENSG00000076201	11076
ENSG00000076242	5299
ENSG00000076248	5095
ENSG00000076258	165
ENSG00000076321	3901
ENSG00000076344	462
ENSG00000076351	1117
ENSG00000076356	67381
ENSG00000076382	902
ENSG00000076513	4176
ENSG00000076554	1358
ENSG00000076555	393
ENSG00000076604	12056
ENSG00000076641	21
ENSG00000076650	988
ENSG00000076662	2
ENSG00000076685	1818
ENSG00000076706	392181
ENSG00000076716	15
ENSG00000076770	230
ENSG00000076826	118
ENSG00000076864	64
ENSG00000076924	9585
ENSG00000076928	19225
ENSG00000076944	1285
ENSG00000076984	5197
ENSG00000077009	0
ENSG00000077044	2327
ENSG00000077063	18
ENSG00000077080	2
ENSG00000077092	736
ENSG00000077097	16445
ENSG00000077147	47279
ENSG00000077150	5800
ENSG00000077152	1222
ENSG00000077157	749
ENSG00000077232	51059
ENSG00000077235	23327
ENSG00000077238	25297
ENSG00000077254	5675
ENSG00000077264	5
ENSG00000077274	0
ENSG00000077279	0
ENSG00000077312	5890
ENSG00000077327	0
ENSG00000077348	1963
ENSG00000077380	23359
ENSG00000077420	25
ENSG00000077454	1283
ENSG00000077458	1823
ENSG00000077463	4486
ENSG00000077498	1
ENSG00000077514	1510
ENSG00000077522	21
ENSG00000077549	46327
ENSG00000077585	2435
ENSG00000077616	291
ENSG00000077684	4797
ENSG00000077713	2267
ENSG00000077721	11688
ENSG00000077782	47592
ENSG00000077800	2
ENSG00000077935	33
ENSG00000077942	118
ENSG00000077943	117
ENSG00000077984	0
ENSG00000078018	2718
ENSG00000078043	3705
ENSG00000078053	142
ENSG00000078061	10393
ENSG00000078070	2275
ENSG00000078081	2547
ENSG00000078098	83
ENSG00000078114	657
ENSG00000078124	5400
ENSG00000078140	12056
ENSG00000078142	5249
ENSG00000078177	1035
ENSG00000078237	3727
ENSG00000078246	4309
ENSG00000078269	10154
ENSG00000078295	1
ENSG00000078304	11751
ENSG00000078319	0
ENSG00000078328	0
ENSG00000078369	74549
ENSG00000078399	7555
ENSG00000078401	88593
ENSG00000078403	4664
ENSG00000078487	104
ENSG00000078549	0
ENSG00000078579	6
ENSG00000078589	0
ENSG00000078596	133
ENSG00000078618	17031
ENSG00000078668	13942
ENSG00000078674	11882
ENSG00000078687	1630
ENSG00000078699	3073
ENSG00000078725	1
ENSG00000078747	5036
ENSG00000078795	2
ENSG00000078804	4982
ENSG00000078808	114020
ENSG00000078814	28
ENSG00000078898	0
ENSG00000078900	0
ENSG00000078902	15289
ENSG00000078967	757
ENSG00000079101	4
ENSG00000079102	2417
ENSG00000079112	0
ENSG00000079134	3069
ENSG00000079150	6513
ENSG00000079156	606
ENSG00000079215	0
ENSG00000079246	50038
ENSG00000079257	10198
ENSG00000079263	9
ENSG00000079277	2842
ENSG00000079308	8114
ENSG00000079313	5325
ENSG00000079332	29705
ENSG00000079335	570
ENSG00000079337	7148
ENSG00000079385	2063
ENSG00000079387	1687
ENSG00000079393	0
ENSG00000079432	17703
ENSG00000079435	532
ENSG00000079459	50028
ENSG00000079462	3377
ENSG00000079482	1343
ENSG00000079557	6
ENSG00000079616	1930
ENSG00000079689	0
ENSG00000079691	992
ENSG00000079739	6385
ENSG00000079785	30178
ENSG00000079805	27699
ENSG00000079819	15631
ENSG00000079841	141
ENSG00000079931	14
ENSG00000079950	9363
ENSG00000079974	2231
ENSG00000079999	13914
ENSG00000080007	127
ENSG00000080031	195
ENSG00000080166	0
ENSG00000080189	6101
ENSG00000080200	1361
ENSG00000080224	0
ENSG00000080293	0
ENSG00000080298	1136
ENSG00000080345	5633
ENSG00000080371	8295
ENSG00000080493	3
ENSG00000080503	9818
ENSG00000080511	0
ENSG00000080546	5987
ENSG00000080561	6825
ENSG00000080572	0
ENSG00000080573	239
ENSG00000080603	193
ENSG00000080608	7069
ENSG00000080618	17
ENSG00000080644	33
ENSG00000080709	5
ENSG00000080802	2451
ENSG00000080815	9576
ENSG00000080819	4667
ENSG00000080822	11551
ENSG00000080823	412
ENSG00000080824	88913
ENSG00000080839	780
ENSG00000080845	14246
ENSG00000080854	5
ENSG00000080910	0
ENSG00000080947	48
ENSG00000080986	441
ENSG00000081014	1130
ENSG00000081019	1749
ENSG00000081026	1048
ENSG00000081041	824
ENSG00000081051	0
ENSG00000081052	10
ENSG00000081059	16
ENSG00000081087	12207
ENSG00000081138	0
ENSG00000081148	231
ENSG00000081154	17887
ENSG00000081177	4722
ENSG00000081181	1054
ENSG00000081189	4818
ENSG00000081237	0
ENSG00000081248	0
ENSG00000081277	5
ENSG00000081307	6785
ENSG00000081320	1266
ENSG00000081377	214
ENSG00000081386	1150
ENSG00000081479	0
ENSG00000081665	567
ENSG00000081692	1057
ENSG00000081721	3018
ENSG00000081760	6746
ENSG00000081791	11990
ENSG00000081800	0
ENSG00000081803	4193
ENSG00000081818	175
ENSG00000081842	94
ENSG00000081853	631
ENSG00000081870	2404
ENSG00000081913	1611
ENSG00000081923	11599
ENSG00000081985	40
ENSG00000082014	683
ENSG00000082068	3648
ENSG00000082074	2
ENSG00000082126	970
ENSG00000082146	3535
ENSG00000082153	36529
ENSG00000082175	0
ENSG00000082196	84
ENSG00000082212	6677
ENSG00000082213	4635
ENSG00000082258	4741
ENSG00000082269	1484
ENSG00000082293	0
ENSG00000082397	27888
ENSG00000082438	2797
ENSG00000082458	213
ENSG00000082482	0
ENSG00000082497	248
ENSG00000082512	3026
ENSG00000082515	8754
ENSG00000082516	3454
ENSG00000082556	0
ENSG00000082641	68491
ENSG00000082684	0
ENSG00000082701	8400
ENSG00000082781	50679
ENSG00000082805	6000
ENSG00000082898	18351
ENSG00000082929	0
ENSG00000082996	6062
ENSG00000083067	31
ENSG00000083093	1243
ENSG00000083097	1585
ENSG00000083099	3681
ENSG00000083123	2117
ENSG00000083168	3237
ENSG00000083223	3309
ENSG00000083290	2106
ENSG00000083307	0
ENSG00000083312	44373
ENSG00000083444	172989
ENSG00000083454	1
ENSG00000083457	2765
ENSG00000083520	9271
ENSG00000083535	2379
ENSG00000083544	1838
ENSG00000083622	0
ENSG00000083635	1225
ENSG00000083642	4079
ENSG00000083720	2711
ENSG00000083750	4731
ENSG00000083782	4
ENSG00000083799	5030
ENSG00000083807	605
ENSG00000083812	1666
ENSG00000083814	698
ENSG00000083817	934
ENSG00000083828	537
ENSG00000083838	819
ENSG00000083844	3324
ENSG00000083845	113220
ENSG00000083857	3213
ENSG00000083896	8849
ENSG00000083937	8235
ENSG00000084070	2707
ENSG00000084072	7896
ENSG00000084073	18431
ENSG00000084090	24228
ENSG00000084092	4365
ENSG00000084093	5331
ENSG00000084110	51
ENSG00000084112	9223
ENSG00000084207	69447
ENSG00000084234	334824
ENSG00000084444	3361
ENSG00000084453	1
ENSG00000084463	8215
ENSG00000084623	31131
ENSG00000084628	0
ENSG00000084636	194
ENSG00000084652	19516
ENSG00000084674	49
ENSG00000084676	2734
ENSG00000084693	3187
ENSG00000084710	622
ENSG00000084731	6750
ENSG00000084733	20834
ENSG00000084734	72
ENSG00000084754	38361
ENSG00000084764	2607
ENSG00000084774	13173
ENSG00000085063	114129
ENSG00000085117	20608
ENSG00000085185	4413
ENSG00000085224	9348
ENSG00000085231	3135
ENSG00000085265	0
ENSG00000085274	1661
ENSG00000085276	7934
ENSG00000085365	6862
ENSG00000085377	6417
ENSG00000085382	2278
ENSG00000085415	3319
ENSG00000085433	3399
ENSG00000085449	9219
ENSG00000085465	1054
ENSG00000085491	5747
ENSG00000085511	2925
ENSG00000085514	23
ENSG00000085552	0
ENSG00000085563	1823
ENSG00000085644	2205
ENSG00000085662	22559
ENSG00000085719	7543
ENSG00000085721	6731
ENSG00000085733	65837
ENSG00000085741	6
ENSG00000085760	3526
ENSG00000085788	5331
ENSG00000085831	386
ENSG00000085832	5359
ENSG00000085840	306
ENSG00000085871	8167
ENSG00000085872	3624
ENSG00000085978	5213
ENSG00000085982	3382
ENSG00000085998	14118
ENSG00000085999	205
ENSG00000086015	6818
ENSG00000086061	35079
ENSG00000086062	18977
ENSG00000086065	12164
ENSG00000086102	3894
ENSG00000086159	81
ENSG00000086189	1929
ENSG00000086200	12042
ENSG00000086205	69
ENSG00000086232	15341
ENSG00000086288	0
ENSG00000086289	31
ENSG00000086300	92
ENSG00000086475	10346
ENSG00000086504	11439
ENSG00000086506	92
ENSG00000086544	3317
ENSG00000086548	0
ENSG00000086570	1
ENSG00000086589	7888
ENSG00000086598	41765
ENSG00000086619	1182
ENSG00000086666	10489
ENSG00000086696	97
ENSG00000086712	1321
ENSG00000086717	6
ENSG00000086730	374
ENSG00000086758	24929
ENSG00000086827	3335
ENSG00000086848	665
ENSG00000086967	1
ENSG00000086991	9445
ENSG00000087008	4913
ENSG00000087053	12771
ENSG00000087074	13393
ENSG00000087076	7253
ENSG00000087077	23636
ENSG00000087085	246
ENSG00000087086	723441
ENSG00000087087	19307
ENSG00000087088	39767
ENSG00000087095	5300
ENSG00000087111	13350
ENSG00000087116	240
ENSG00000087128	0
ENSG00000087152	14713
ENSG00000087157	5662
ENSG00000087191	23457
ENSG00000087206	3910
ENSG00000087237	248
ENSG00000087245	232332
ENSG00000087250	2
ENSG00000087253	13890
ENSG00000087258	1
ENSG00000087263	6531
ENSG00000087266	16852
ENSG00000087269	5125
ENSG00000087274	37883
ENSG00000087299	870
ENSG00000087301	1051
ENSG00000087302	22450
ENSG00000087303	6134
ENSG00000087338	4012
ENSG00000087365	37248
ENSG00000087448	4393
ENSG00000087460	198907
ENSG00000087470	8132
ENSG00000087494	745
ENSG00000087495	1
ENSG00000087502	6462
ENSG00000087510	0
ENSG00000087586	1180
ENSG00000087589	7
ENSG00000087842	26311
ENSG00000087884	1288
ENSG00000087903	1469
ENSG00000087995	2650
ENSG00000088002	4
ENSG00000088035	2907
ENSG00000088038	6805
ENSG00000088053	5
ENSG00000088179	3117
ENSG00000088205	9888
ENSG00000088247	26503
ENSG00000088256	19399
ENSG00000088280	2972
ENSG00000088298	9214
ENSG00000088305	418
ENSG00000088320	1
ENSG00000088325	3376
ENSG00000088340	2137
ENSG00000088356	4787
ENSG00000088367	6590
ENSG00000088386	3
ENSG00000088387	20243
ENSG00000088448	5391
ENSG00000088451	1341
ENSG00000088538	41
ENSG00000088543	464
ENSG00000088682	5387
ENSG00000088726	56
ENSG00000088727	1200
ENSG00000088756	2258
ENSG00000088766	1214
ENSG00000088782	0
ENSG00000088808	6552
ENSG00000088812	16655
ENSG00000088826	9455
ENSG00000088827	0
ENSG00000088832	254100
ENSG00000088833	14648
ENSG00000088836	3588
ENSG00000088854	4219
ENSG00000088876	1281
ENSG00000088881	156
ENSG00000088882	993
ENSG00000088888	17321
ENSG00000088899	1504
ENSG00000088926	0
ENSG00000088930	8549
ENSG00000088970	1041
ENSG00000088986	32974
ENSG00000088992	159
ENSG00000089006	13822
ENSG00000089009	190243
ENSG00000089012	0
ENSG00000089022	3009
ENSG00000089041	131
ENSG00000089048	2562
ENSG00000089050	3033
ENSG00000089053	24208
ENSG00000089057	5931
ENSG00000089060	9006
ENSG00000089063	16456
ENSG00000089091	263
ENSG00000089094	3415
ENSG00000089101	0
ENSG00000089116	0
ENSG00000089123	850
ENSG00000089127	3645
ENSG00000089154	16663
ENSG00000089157	400034
ENSG00000089159	26349
ENSG00000089163	317
ENSG00000089169	0
ENSG00000089177	1608
ENSG00000089195	1505
ENSG00000089199	22
ENSG00000089220	24065
ENSG00000089225	1
ENSG00000089234	3734
ENSG00000089248	34756
ENSG00000089250	1
ENSG00000089280	29280
ENSG00000089289	7263
ENSG00000089327	18486
ENSG00000089335	2389
ENSG00000089351	30844
ENSG00000089356	0
ENSG00000089472	5
ENSG00000089486	8942
ENSG00000089505	121
ENSG00000089558	5
ENSG00000089597	91298
ENSG00000089639	4343
ENSG00000089682	1202
ENSG00000089685	1684
ENSG00000089692	237
ENSG00000089693	29856
ENSG00000089723	741
ENSG00000089737	22175
ENSG00000089775	1075
ENSG00000089818	3049
ENSG00000089820	7321
ENSG00000089847	115
ENSG00000089876	6284
ENSG00000089902	5404
ENSG00000089916	3848
ENSG00000090006	3544
ENSG00000090013	5888
ENSG00000090020	27211
ENSG00000090054	12801
ENSG00000090060	21962
ENSG00000090061	714
ENSG00000090097	4998
ENSG00000090104	0
ENSG00000090238	5764
ENSG00000090263	2714
ENSG00000090266	12082
ENSG00000090273	25360
ENSG00000090316	15068
ENSG00000090339	7138
ENSG00000090372	27070
ENSG00000090376	2624
ENSG00000090382	0
ENSG00000090402	0
ENSG00000090432	9217
ENSG00000090447	740
ENSG00000090470	3212
ENSG00000090487	12635
ENSG00000090512	0
ENSG00000090520	16513
ENSG00000090530	179
ENSG00000090534	4
ENSG00000090539	585
ENSG00000090554	21
ENSG00000090565	10961
ENSG00000090581	20717
ENSG00000090612	2094
ENSG00000090615	24173
ENSG00000090621	23367
ENSG00000090659	0
ENSG00000090661	535
ENSG00000090674	5802
ENSG00000090686	15938
ENSG00000090776	13620
ENSG00000090857	2612
ENSG00000090861	20969
ENSG00000090863	65421
ENSG00000090889	778
ENSG00000090905	6699
ENSG00000090924	8826
ENSG00000090932	68
ENSG00000090971	8393
ENSG00000090975	6337
ENSG00000090989	4731
ENSG00000091009	2127
ENSG00000091010	8
ENSG00000091039	4580
ENSG00000091073	2678
ENSG00000091106	16
ENSG00000091127	1702
ENSG00000091128	184
ENSG00000091129	16260
ENSG00000091136	253719
ENSG00000091137	1414
ENSG00000091138	5
ENSG00000091140	9441
ENSG00000091157	1795
ENSG00000091164	8975
ENSG00000091181	4
ENSG00000091262	177
ENSG00000091317	25219
ENSG00000091409	56346
ENSG00000091428	2231
ENSG00000091436	2987
ENSG00000091482	0
ENSG00000091483	10086
ENSG00000091490	40995
ENSG00000091513	66
ENSG00000091527	29848
ENSG00000091536	41
ENSG00000091542	11817
ENSG00000091583	0
ENSG00000091592	8650
ENSG00000091622	79
ENSG00000091640	9960
ENSG00000091651	1063
ENSG00000091656	246
ENSG00000091664	0
ENSG00000091704	0
ENSG00000091732	3426
ENSG00000091831	3
ENSG00000091844	487
ENSG00000091879	20117
ENSG00000091947	6809
ENSG00000091972	6536
ENSG00000091986	47396
ENSG00000092009	1
ENSG00000092010	11007
ENSG00000092020	3002
ENSG00000092036	662
ENSG00000092051	12
ENSG00000092054	0
ENSG00000092067	0
ENSG00000092068	675
ENSG00000092094	6689
ENSG00000092096	2172
ENSG00000092098	215
ENSG00000092108	3589
ENSG00000092140	1988
ENSG00000092148	13429
ENSG00000092199	90062
ENSG00000092200	22
ENSG00000092201	15223
ENSG00000092203	8900
ENSG00000092208	1555
ENSG00000092295	79
ENSG00000092330	3679
ENSG00000092345	0
ENSG00000092377	0
ENSG00000092421	994
ENSG00000092439	2879
ENSG00000092445	2561
ENSG00000092470	494
ENSG00000092529	44
ENSG00000092531	2328
ENSG00000092607	12
ENSG00000092621	1822
ENSG00000092758	176
ENSG00000092820	15934
ENSG00000092841	176382
ENSG00000092847	4206
ENSG00000092850	59
ENSG00000092853	346
ENSG00000092871	941
ENSG00000092929	1544
ENSG00000092931	5241
ENSG00000092964	21973
ENSG00000092969	4936
ENSG00000092978	1879
ENSG00000093000	6938
ENSG00000093009	583
ENSG00000093010	34973
ENSG00000093072	1951
ENSG00000093100	7
ENSG00000093134	0
ENSG00000093144	5894
ENSG00000093167	10347
[truncated: 60,711 more rows]
