# Supplementary material for: A human endothelial and adipose stem cell-based co-culture model for venous malformations
Source: Angiogenesis. 2026 May 3;29(3):30. doi: 10.1007/s10456-026-10045-9 (PMC13136223; doi:10.1007/s10456-026-10045-9)
Supplement: Supplementary file 5 — Supplementary RNAseq raw data [file 10456_2026_10045_MOESM5_ESM.zip › RNA seq Raw data/HUVECs_tsv_files/L914F_4.tsv]

id	count
ENSG00000000003	9684
ENSG00000000005	0
ENSG00000000419	4605
ENSG00000000457	706
ENSG00000000460	365
ENSG00000000938	35
ENSG00000000971	1167
ENSG00000001036	13045
ENSG00000001084	2697
ENSG00000001167	5193
ENSG00000001460	807
ENSG00000001461	4040
ENSG00000001497	3504
ENSG00000001561	1451
ENSG00000001617	68148
ENSG00000001626	0
ENSG00000001629	6379
ENSG00000001630	1325
ENSG00000001631	760
ENSG00000002016	1164
ENSG00000002079	69
ENSG00000002330	1477
ENSG00000002549	25595
ENSG00000002586	110344
ENSG00000002587	1367
ENSG00000002726	0
ENSG00000002745	1
ENSG00000002746	0
ENSG00000002822	45
ENSG00000002834	41880
ENSG00000002919	3303
ENSG00000002933	0
ENSG00000003056	10355
ENSG00000003096	2740
ENSG00000003137	5
ENSG00000003147	3001
ENSG00000003249	6990
ENSG00000003393	7166
ENSG00000003400	6155
ENSG00000003402	13660
ENSG00000003436	55996
ENSG00000003509	1612
ENSG00000003756	8534
ENSG00000003987	101
ENSG00000003989	1641
ENSG00000004059	8777
ENSG00000004139	456
ENSG00000004142	12906
ENSG00000004399	177461
ENSG00000004455	14478
ENSG00000004468	5
ENSG00000004478	11300
ENSG00000004487	17185
ENSG00000004534	13934
ENSG00000004660	993
ENSG00000004700	5257
ENSG00000004766	2674
ENSG00000004776	85
ENSG00000004777	842
ENSG00000004779	5917
ENSG00000004799	922
ENSG00000004809	26
ENSG00000004838	16
ENSG00000004846	0
ENSG00000004848	0
ENSG00000004864	3803
ENSG00000004866	2375
ENSG00000004897	10087
ENSG00000004939	5
ENSG00000004948	0
ENSG00000004961	4609
ENSG00000004975	4819
ENSG00000005001	0
ENSG00000005007	17393
ENSG00000005020	7795
ENSG00000005022	21705
ENSG00000005059	3440
ENSG00000005073	2018
ENSG00000005075	4898
ENSG00000005100	4095
ENSG00000005102	0
ENSG00000005108	6832
ENSG00000005156	3174
ENSG00000005175	3156
ENSG00000005187	32
ENSG00000005189	464
ENSG00000005194	6205
ENSG00000005206	7791
ENSG00000005238	7364
ENSG00000005243	1014
ENSG00000005249	5172
ENSG00000005302	5412
ENSG00000005339	9606
ENSG00000005379	0
ENSG00000005381	4
ENSG00000005421	2
ENSG00000005436	1671
ENSG00000005448	1378
ENSG00000005469	4197
ENSG00000005471	9
ENSG00000005483	7907
ENSG00000005486	9141
ENSG00000005513	169
ENSG00000005700	6835
ENSG00000005801	2222
ENSG00000005810	6294
ENSG00000005812	3816
ENSG00000005844	2
ENSG00000005882	1891
ENSG00000005884	26949
ENSG00000005889	2597
ENSG00000005893	41966
ENSG00000005961	59
ENSG00000005981	0
ENSG00000006007	11332
ENSG00000006015	5531
ENSG00000006016	161
ENSG00000006025	6682
ENSG00000006042	15375
ENSG00000006047	28
ENSG00000006059	0
ENSG00000006062	970
ENSG00000006071	0
ENSG00000006116	0
ENSG00000006118	34561
ENSG00000006125	39469
ENSG00000006128	0
ENSG00000006194	1356
ENSG00000006210	2068
ENSG00000006282	12742
ENSG00000006283	6
ENSG00000006327	11536
ENSG00000006377	0
ENSG00000006432	0
ENSG00000006451	68347
ENSG00000006453	339
ENSG00000006459	1432
ENSG00000006468	1204
ENSG00000006530	3447
ENSG00000006534	31
ENSG00000006555	0
ENSG00000006576	2918
ENSG00000006606	0
ENSG00000006607	2259
ENSG00000006611	0
ENSG00000006625	1888
ENSG00000006634	846
ENSG00000006638	679
ENSG00000006652	1199
ENSG00000006659	0
ENSG00000006695	1210
ENSG00000006704	2646
ENSG00000006712	7764
ENSG00000006715	7611
ENSG00000006740	48
ENSG00000006744	14941
ENSG00000006747	1
ENSG00000006756	3239
ENSG00000006757	1176
ENSG00000006788	0
ENSG00000006831	11541
ENSG00000006837	32
ENSG00000007001	2
ENSG00000007038	45
ENSG00000007047	8345
ENSG00000007062	7
ENSG00000007080	8239
ENSG00000007129	618
ENSG00000007168	17022
ENSG00000007171	1
ENSG00000007174	0
ENSG00000007202	18174
ENSG00000007216	0
ENSG00000007237	3
ENSG00000007255	1169
ENSG00000007264	0
ENSG00000007306	0
ENSG00000007312	13
ENSG00000007314	7
ENSG00000007341	1353
ENSG00000007350	10
ENSG00000007372	0
ENSG00000007376	5592
ENSG00000007384	22787
ENSG00000007392	8477
ENSG00000007402	33
ENSG00000007516	20
ENSG00000007520	6119
ENSG00000007541	7026
ENSG00000007545	2650
ENSG00000007866	370
ENSG00000007908	1773
ENSG00000007923	4400
ENSG00000007933	0
ENSG00000007944	2034
ENSG00000007952	38
ENSG00000007968	24
ENSG00000008018	14572
ENSG00000008056	2
ENSG00000008083	2850
ENSG00000008086	777
ENSG00000008118	5
ENSG00000008128	232
ENSG00000008130	12184
ENSG00000008196	1
ENSG00000008197	0
ENSG00000008226	5
ENSG00000008256	1334
ENSG00000008277	129
ENSG00000008282	12143
ENSG00000008283	11150
ENSG00000008294	10132
ENSG00000008300	260
ENSG00000008311	8343
ENSG00000008323	35
ENSG00000008324	1745
ENSG00000008382	523
ENSG00000008394	9536
ENSG00000008405	3631
ENSG00000008438	2
ENSG00000008441	1745
ENSG00000008513	20761
ENSG00000008516	103
ENSG00000008517	20414
ENSG00000008710	10625
ENSG00000008735	30
ENSG00000008838	10793
ENSG00000008853	2512
ENSG00000008869	4810
ENSG00000008952	17690
ENSG00000008988	75718
ENSG00000009307	59362
ENSG00000009335	15530
ENSG00000009413	5887
ENSG00000009694	0
ENSG00000009709	0
ENSG00000009724	247
ENSG00000009765	0
ENSG00000009780	861
ENSG00000009790	4
ENSG00000009830	6317
ENSG00000009844	4922
ENSG00000009950	0
ENSG00000009954	10912
ENSG00000010017	6344
ENSG00000010030	52
ENSG00000010072	2019
ENSG00000010165	4812
ENSG00000010219	2787
ENSG00000010244	12192
ENSG00000010256	11479
ENSG00000010270	11761
ENSG00000010278	52133
ENSG00000010282	0
ENSG00000010292	4728
ENSG00000010295	7576
ENSG00000010310	13
ENSG00000010318	324
ENSG00000010319	107
ENSG00000010322	21351
ENSG00000010327	93891
ENSG00000010361	926
ENSG00000010379	1
ENSG00000010404	992
ENSG00000010438	1004
ENSG00000010539	1576
ENSG00000010610	4
ENSG00000010626	380
ENSG00000010671	1
ENSG00000010704	666
ENSG00000010803	4190
ENSG00000010810	16917
ENSG00000010818	1703
ENSG00000010932	0
ENSG00000011007	11009
ENSG00000011009	13782
ENSG00000011021	7561
ENSG00000011028	15976
ENSG00000011052	0
ENSG00000011083	0
ENSG00000011105	33643
ENSG00000011114	6145
ENSG00000011132	3050
ENSG00000011143	1319
ENSG00000011198	2936
ENSG00000011201	22
ENSG00000011243	8464
ENSG00000011258	1972
ENSG00000011260	3405
ENSG00000011275	9226
ENSG00000011295	7233
ENSG00000011304	47996
ENSG00000011332	176
ENSG00000011347	11
ENSG00000011376	2785
ENSG00000011405	16023
ENSG00000011422	13922
ENSG00000011426	1392
ENSG00000011451	12783
ENSG00000011454	8676
ENSG00000011465	220
ENSG00000011478	3986
ENSG00000011485	10060
ENSG00000011523	5126
ENSG00000011566	3978
ENSG00000011590	15
ENSG00000011600	0
ENSG00000011638	4410
ENSG00000011677	0
ENSG00000012048	566
ENSG00000012061	7138
ENSG00000012124	0
ENSG00000012171	223
ENSG00000012174	2959
ENSG00000012211	1340
ENSG00000012223	16
ENSG00000012232	23547
ENSG00000012504	0
ENSG00000012660	22039
ENSG00000012779	15
ENSG00000012817	6066
ENSG00000012822	10734
ENSG00000012963	3008
ENSG00000012983	8562
ENSG00000013016	905
ENSG00000013275	13118
ENSG00000013288	15295
ENSG00000013293	452
ENSG00000013297	59624
ENSG00000013306	14979
ENSG00000013364	26002
ENSG00000013374	5371
ENSG00000013375	10184
ENSG00000013392	1485
ENSG00000013441	6868
ENSG00000013503	1565
ENSG00000013523	3402
ENSG00000013561	4672
ENSG00000013563	3747
ENSG00000013573	3606
ENSG00000013583	7626
ENSG00000013588	3077
ENSG00000013619	1621
ENSG00000013725	0
ENSG00000013810	3942
ENSG00000014123	4547
ENSG00000014138	466
ENSG00000014164	3020
ENSG00000014216	22253
ENSG00000014257	0
ENSG00000014641	8333
ENSG00000014824	6013
ENSG00000014914	1186
ENSG00000014919	2652
ENSG00000015133	9153
ENSG00000015153	1899
ENSG00000015171	7150
ENSG00000015285	25
ENSG00000015413	836
ENSG00000015475	4753
ENSG00000015479	362
ENSG00000015520	1
ENSG00000015532	7019
ENSG00000015568	550
ENSG00000015592	0
ENSG00000015676	15018
ENSG00000016082	96
ENSG00000016391	1
ENSG00000016402	0
ENSG00000016490	0
ENSG00000016602	0
ENSG00000016864	9950
ENSG00000017260	17962
ENSG00000017427	104
ENSG00000017483	1420
ENSG00000017797	13682
ENSG00000018189	4209
ENSG00000018236	1
ENSG00000018280	37
ENSG00000018408	35706
ENSG00000018510	11101
ENSG00000018607	0
ENSG00000018610	1828
ENSG00000018625	0
ENSG00000018699	1475
ENSG00000018869	347
ENSG00000019102	390
ENSG00000019144	14906
ENSG00000019169	0
ENSG00000019186	0
ENSG00000019485	1684
ENSG00000019505	0
ENSG00000019549	171
ENSG00000019582	29
ENSG00000019991	18
ENSG00000019995	1989
ENSG00000020129	4398
ENSG00000020181	19892
ENSG00000020219	0
ENSG00000020256	3858
ENSG00000020426	2028
ENSG00000020577	12768
ENSG00000020633	0
ENSG00000020922	1239
ENSG00000021300	103
ENSG00000021355	2996
ENSG00000021461	0
ENSG00000021488	3
ENSG00000021574	3565
ENSG00000021645	208
ENSG00000021762	3263
ENSG00000021776	5392
ENSG00000021826	33
ENSG00000021852	0
ENSG00000022267	10301
ENSG00000022277	7666
ENSG00000022355	0
ENSG00000022556	23
ENSG00000022567	1204
ENSG00000022840	19097
ENSG00000022976	544
ENSG00000023041	5885
ENSG00000023171	2089
ENSG00000023191	28486
ENSG00000023228	7037
ENSG00000023287	5007
ENSG00000023318	12974
ENSG00000023330	10020
ENSG00000023445	108
ENSG00000023516	8278
ENSG00000023572	2200
ENSG00000023608	1525
ENSG00000023697	2898
ENSG00000023734	20195
ENSG00000023839	385
ENSG00000023892	135
ENSG00000023902	24062
ENSG00000023909	8887
ENSG00000024048	4005
ENSG00000024422	54205
ENSG00000024526	325
ENSG00000024862	1116
ENSG00000025039	139
ENSG00000025156	1450
ENSG00000025293	5880
ENSG00000025423	13
ENSG00000025434	507
ENSG00000025708	122
ENSG00000025770	2365
ENSG00000025772	4338
ENSG00000025796	13818
ENSG00000025800	11631
ENSG00000026025	273914
ENSG00000026036	660
ENSG00000026103	1340
ENSG00000026297	1186
ENSG00000026508	1495
ENSG00000026559	97
ENSG00000026652	2856
ENSG00000026751	0
ENSG00000026950	2321
ENSG00000027001	1866
ENSG00000027075	22778
ENSG00000027644	4
ENSG00000027697	11024
ENSG00000027847	8234
ENSG00000027869	28
ENSG00000028116	2818
ENSG00000028137	5400
ENSG00000028203	12305
ENSG00000028277	578
ENSG00000028310	7286
ENSG00000028528	11470
ENSG00000028839	1588
ENSG00000029153	2937
ENSG00000029363	9762
ENSG00000029364	11174
ENSG00000029534	29
ENSG00000029559	0
ENSG00000029639	1072
ENSG00000029725	2537
ENSG00000029993	3333
ENSG00000030066	3520
ENSG00000030110	4049
ENSG00000030304	16
ENSG00000030419	46
ENSG00000030582	150339
ENSG00000031003	1933
ENSG00000031081	11670
ENSG00000031691	368
ENSG00000031698	23946
ENSG00000031823	7732
ENSG00000032219	2625
ENSG00000032389	3123
ENSG00000032444	31825
ENSG00000032742	917
ENSG00000033011	3379
ENSG00000033030	2440
ENSG00000033050	2570
ENSG00000033100	34172
ENSG00000033122	63
ENSG00000033170	2848
ENSG00000033178	8638
ENSG00000033327	5391
ENSG00000033627	9046
ENSG00000033800	2670
ENSG00000033867	8451
ENSG00000034053	3125
ENSG00000034152	6689
ENSG00000034239	0
ENSG00000034510	146150
ENSG00000034533	687
ENSG00000034677	4302
ENSG00000034693	1437
ENSG00000034713	7288
ENSG00000034971	1
ENSG00000035115	2548
ENSG00000035141	4080
ENSG00000035403	47798
ENSG00000035499	125
ENSG00000035664	300
ENSG00000035681	3849
ENSG00000035687	10489
ENSG00000035720	0
ENSG00000035862	87581
ENSG00000035928	8143
ENSG00000036054	5013
ENSG00000036257	6201
ENSG00000036448	1
ENSG00000036473	0
ENSG00000036530	23
ENSG00000036549	4887
ENSG00000036565	0
ENSG00000036672	16
ENSG00000036828	0
ENSG00000037042	3328
ENSG00000037241	2214
ENSG00000037280	20161
ENSG00000037474	10316
ENSG00000037637	3538
ENSG00000037749	9118
ENSG00000037757	1655
ENSG00000037897	820
ENSG00000037965	66
ENSG00000038002	951
ENSG00000038210	2468
ENSG00000038219	5608
ENSG00000038274	10005
ENSG00000038295	9076
ENSG00000038358	8017
ENSG00000038382	30060
ENSG00000038427	607
ENSG00000038532	4939
ENSG00000038945	327
ENSG00000039068	0
ENSG00000039123	5854
ENSG00000039139	228
ENSG00000039319	4040
ENSG00000039523	14835
ENSG00000039537	0
ENSG00000039560	35037
ENSG00000039600	18
ENSG00000039650	4703
ENSG00000039987	1
ENSG00000040199	1265
ENSG00000040275	2653
ENSG00000040341	5259
ENSG00000040487	2363
ENSG00000040531	5440
ENSG00000040608	69
ENSG00000040633	7937
ENSG00000040731	20
ENSG00000040933	4167
ENSG00000041353	2
ENSG00000041357	14579
ENSG00000041515	1
ENSG00000041802	8061
ENSG00000041880	2663
ENSG00000041982	59
ENSG00000041988	1584
ENSG00000042062	39
ENSG00000042088	1382
ENSG00000042286	1244
ENSG00000042304	0
ENSG00000042317	1072
ENSG00000042429	448
ENSG00000042445	9416
ENSG00000042493	3176
ENSG00000042753	24547
ENSG00000042781	4
ENSG00000042813	0
ENSG00000042832	50
ENSG00000042980	11
ENSG00000043039	0
ENSG00000043093	2406
ENSG00000043143	7639
ENSG00000043355	4
ENSG00000043462	60
ENSG00000043514	2214
ENSG00000043591	23
ENSG00000044012	0
ENSG00000044090	7996
ENSG00000044115	59159
ENSG00000044446	1865
ENSG00000044459	680
ENSG00000044524	0
ENSG00000044574	202391
ENSG00000046604	1
ENSG00000046647	1952
ENSG00000046651	2036
ENSG00000046653	19
ENSG00000046774	0
ENSG00000046889	6223
ENSG00000047056	6909
ENSG00000047188	7682
ENSG00000047230	1800
ENSG00000047249	6601
ENSG00000047315	15876
ENSG00000047346	3432
ENSG00000047365	0
ENSG00000047410	12605
ENSG00000047457	4
ENSG00000047578	2895
ENSG00000047579	2670
ENSG00000047597	0
ENSG00000047617	3337
ENSG00000047621	2036
ENSG00000047634	1843
ENSG00000047644	10974
ENSG00000047648	656
ENSG00000047662	21
ENSG00000047849	47879
ENSG00000047932	5874
ENSG00000047936	0
ENSG00000048028	2702
ENSG00000048052	101
ENSG00000048140	11078
ENSG00000048162	1929
ENSG00000048342	1068
ENSG00000048392	13823
ENSG00000048405	2563
ENSG00000048462	0
ENSG00000048471	2826
ENSG00000048540	6
ENSG00000048544	4360
ENSG00000048545	17
ENSG00000048649	6201
ENSG00000048707	5582
ENSG00000048740	7225
ENSG00000048828	18269
ENSG00000048991	3825
ENSG00000049089	31
ENSG00000049130	6349
ENSG00000049167	1263
ENSG00000049192	3226
ENSG00000049239	13469
ENSG00000049245	20575
ENSG00000049246	477
ENSG00000049247	0
ENSG00000049249	5
ENSG00000049283	387
ENSG00000049323	20642
ENSG00000049449	27834
ENSG00000049540	410
ENSG00000049541	1147
ENSG00000049618	6783
ENSG00000049656	24735
ENSG00000049759	4871
ENSG00000049768	7
ENSG00000049769	206
ENSG00000049860	39962
ENSG00000049883	1206
ENSG00000050030	0
ENSG00000050130	5721
ENSG00000050165	103009
ENSG00000050327	91
ENSG00000050344	6287
ENSG00000050393	2961
ENSG00000050405	12448
ENSG00000050426	3495
ENSG00000050438	2839
ENSG00000050555	12
ENSG00000050628	4
ENSG00000050730	121
ENSG00000050748	6404
ENSG00000050767	5
ENSG00000050820	48966
ENSG00000051009	4348
ENSG00000051108	7526
ENSG00000051128	23826
ENSG00000051180	468
ENSG00000051341	187
ENSG00000051382	2587
ENSG00000051523	2141
ENSG00000051596	2615
ENSG00000051620	5976
ENSG00000051825	1562
ENSG00000052126	738
ENSG00000052344	2
ENSG00000052723	4395
ENSG00000052749	4369
ENSG00000052795	1626
ENSG00000052802	34359
ENSG00000052841	10741
ENSG00000052850	0
ENSG00000053108	14
ENSG00000053254	3675
ENSG00000053328	2
ENSG00000053371	4141
ENSG00000053372	6078
ENSG00000053438	488
ENSG00000053501	1687
ENSG00000053524	87
ENSG00000053702	172
ENSG00000053747	833
ENSG00000053770	5437
ENSG00000053900	2058
ENSG00000053918	0
ENSG00000054116	7928
ENSG00000054118	22996
ENSG00000054148	5105
ENSG00000054179	4
ENSG00000054219	875
ENSG00000054267	4984
ENSG00000054277	251
ENSG00000054282	2077
ENSG00000054356	4
ENSG00000054392	249
ENSG00000054523	8519
ENSG00000054598	3001
ENSG00000054611	4779
ENSG00000054654	2196
ENSG00000054690	27
ENSG00000054793	8245
ENSG00000054796	0
ENSG00000054803	0
ENSG00000054938	5
ENSG00000054965	5332
ENSG00000054967	1191
ENSG00000054983	5087
ENSG00000055044	3260
ENSG00000055070	13928
ENSG00000055118	0
ENSG00000055130	8235
ENSG00000055147	2847
ENSG00000055163	2129
ENSG00000055208	8557
ENSG00000055211	9812
ENSG00000055332	7923
ENSG00000055483	6387
ENSG00000055609	6732
ENSG00000055732	1
ENSG00000055813	795
ENSG00000055917	11313
ENSG00000055950	5215
ENSG00000055955	2
ENSG00000055957	0
ENSG00000056050	2250
ENSG00000056097	12075
ENSG00000056277	701
ENSG00000056291	154
ENSG00000056487	4
ENSG00000056558	446
ENSG00000056586	11938
ENSG00000056736	187
ENSG00000056972	3290
ENSG00000056998	2
ENSG00000057019	10593
ENSG00000057149	0
ENSG00000057252	4432
ENSG00000057294	221
ENSG00000057468	46
ENSG00000057593	0
ENSG00000057608	34770
ENSG00000057657	209
ENSG00000057663	4748
ENSG00000057704	7175
ENSG00000057757	4499
ENSG00000057935	4767
ENSG00000058056	1275
ENSG00000058063	7402
ENSG00000058085	10429
ENSG00000058091	1334
ENSG00000058262	92884
ENSG00000058272	6985
ENSG00000058335	5
ENSG00000058404	82
ENSG00000058453	3886
ENSG00000058600	3101
ENSG00000058668	19711
ENSG00000058673	86
ENSG00000058729	2621
ENSG00000058799	2119
ENSG00000058804	2613
ENSG00000058866	5
ENSG00000059122	11012
ENSG00000059145	1433
ENSG00000059377	162
ENSG00000059378	3960
ENSG00000059573	21671
ENSG00000059588	2309
ENSG00000059691	2018
ENSG00000059728	2089
ENSG00000059758	12750
ENSG00000059769	1518
ENSG00000059804	14872
ENSG00000059915	73
ENSG00000060069	5491
ENSG00000060138	42023
ENSG00000060140	2217
ENSG00000060237	17416
ENSG00000060303	0
ENSG00000060339	7793
ENSG00000060491	6979
ENSG00000060558	36
ENSG00000060566	0
ENSG00000060642	779
ENSG00000060656	3045
ENSG00000060688	4322
ENSG00000060709	0
ENSG00000060718	112
ENSG00000060749	4016
ENSG00000060762	1016
ENSG00000060971	5470
ENSG00000060982	33632
ENSG00000061273	32659
ENSG00000061337	0
ENSG00000061455	1
ENSG00000061492	0
ENSG00000061656	1223
ENSG00000061676	24262
ENSG00000061794	5271
ENSG00000061918	538
ENSG00000061936	5430
ENSG00000061938	8990
ENSG00000061987	4800
ENSG00000062038	0
ENSG00000062096	0
ENSG00000062194	6265
ENSG00000062282	101
ENSG00000062370	684
ENSG00000062485	20271
ENSG00000062524	4
ENSG00000062582	4
ENSG00000062598	4096
ENSG00000062650	6450
ENSG00000062716	15314
ENSG00000062725	5999
ENSG00000062822	3916
ENSG00000063015	0
ENSG00000063046	47973
ENSG00000063127	319
ENSG00000063169	4902
ENSG00000063176	2714
ENSG00000063177	67428
ENSG00000063180	1959
ENSG00000063241	6297
ENSG00000063244	23979
ENSG00000063245	27214
ENSG00000063322	3572
ENSG00000063438	58
ENSG00000063515	0
ENSG00000063587	2539
ENSG00000063601	3399
ENSG00000063660	10652
ENSG00000063761	1026
ENSG00000063854	5349
ENSG00000063978	8128
ENSG00000064012	990
ENSG00000064042	10830
ENSG00000064102	3887
ENSG00000064115	13048
ENSG00000064195	0
ENSG00000064199	111
ENSG00000064201	28
ENSG00000064205	9
ENSG00000064218	0
ENSG00000064225	2460
ENSG00000064270	37
ENSG00000064300	0
ENSG00000064309	502
ENSG00000064313	4630
ENSG00000064393	11177
ENSG00000064419	6716
ENSG00000064489	3
ENSG00000064490	4420
ENSG00000064545	4328
ENSG00000064547	620
ENSG00000064601	36437
ENSG00000064607	11498
ENSG00000064651	14819
ENSG00000064652	1175
ENSG00000064655	0
ENSG00000064666	20041
ENSG00000064687	3391
ENSG00000064692	410
ENSG00000064703	3359
ENSG00000064726	10551
ENSG00000064763	7898
ENSG00000064787	1
ENSG00000064835	0
ENSG00000064886	2
ENSG00000064932	13486
ENSG00000064933	1903
ENSG00000064961	7497
ENSG00000064989	47756
ENSG00000064995	4824
ENSG00000064999	20325
ENSG00000065000	33744
ENSG00000065029	4215
ENSG00000065054	11188
ENSG00000065057	1432
ENSG00000065060	1771
ENSG00000065135	12889
ENSG00000065150	18766
ENSG00000065154	15143
ENSG00000065183	4563
ENSG00000065243	6683
ENSG00000065268	5245
ENSG00000065308	86983
ENSG00000065320	218
ENSG00000065325	0
ENSG00000065328	296
ENSG00000065357	6198
ENSG00000065361	20
ENSG00000065371	0
ENSG00000065413	1044
ENSG00000065427	14921
ENSG00000065457	2226
ENSG00000065485	26355
ENSG00000065491	3896
ENSG00000065518	8394
ENSG00000065526	7725
ENSG00000065534	1213
ENSG00000065548	9392
ENSG00000065559	3580
ENSG00000065600	2576
ENSG00000065609	127
ENSG00000065613	9010
ENSG00000065615	1397
ENSG00000065618	225
ENSG00000065621	122
ENSG00000065665	1169
ENSG00000065675	82
ENSG00000065717	12982
ENSG00000065802	2583
ENSG00000065809	30099
ENSG00000065833	8809
ENSG00000065882	7847
ENSG00000065883	6657
ENSG00000065911	5562
ENSG00000065923	6617
ENSG00000065970	2982
ENSG00000065978	108283
ENSG00000065989	1176
ENSG00000066027	10071
ENSG00000066032	0
ENSG00000066044	12997
ENSG00000066056	97512
ENSG00000066084	5742
ENSG00000066117	12143
ENSG00000066135	3490
ENSG00000066136	3134
ENSG00000066185	29
ENSG00000066230	192
ENSG00000066248	20
ENSG00000066279	771
ENSG00000066294	0
ENSG00000066322	19524
ENSG00000066336	12
ENSG00000066379	1034
ENSG00000066382	0
ENSG00000066405	4
ENSG00000066422	2997
ENSG00000066427	1900
ENSG00000066455	8177
ENSG00000066468	8
ENSG00000066557	2354
ENSG00000066583	4374
ENSG00000066629	4313
ENSG00000066651	1028
ENSG00000066654	3765
ENSG00000066697	5248
ENSG00000066735	657
ENSG00000066739	3434
ENSG00000066777	6910
ENSG00000066813	7
ENSG00000066827	1307
ENSG00000066855	2930
ENSG00000066923	162
ENSG00000066926	2854
ENSG00000066933	3144
ENSG00000067048	12738
ENSG00000067057	58227
ENSG00000067064	13058
ENSG00000067066	11768
ENSG00000067082	26553
ENSG00000067113	2388
ENSG00000067141	34
ENSG00000067167	36900
ENSG00000067177	1745
ENSG00000067182	31299
ENSG00000067191	1401
ENSG00000067208	4184
ENSG00000067221	2533
ENSG00000067225	144479
ENSG00000067248	5112
ENSG00000067334	6147
ENSG00000067365	2994
ENSG00000067369	9600
ENSG00000067445	2307
ENSG00000067533	2222
ENSG00000067560	48585
ENSG00000067596	7859
ENSG00000067601	0
ENSG00000067606	56
ENSG00000067646	939
ENSG00000067704	12469
ENSG00000067715	3885
ENSG00000067798	2274
ENSG00000067829	5866
ENSG00000067836	915
ENSG00000067840	95
ENSG00000067842	7
ENSG00000067900	9374
ENSG00000067955	4649
ENSG00000067992	1735
ENSG00000068001	120512
ENSG00000068024	1380
ENSG00000068028	5271
ENSG00000068078	36
ENSG00000068079	494
ENSG00000068097	2062
ENSG00000068120	8691
ENSG00000068137	4273
ENSG00000068305	7198
ENSG00000068308	9427
ENSG00000068323	9733
ENSG00000068354	3018
ENSG00000068366	13975
ENSG00000068383	2888
ENSG00000068394	2652
ENSG00000068400	9431
ENSG00000068438	5113
ENSG00000068489	1521
ENSG00000068615	37
ENSG00000068650	20132
ENSG00000068654	9563
ENSG00000068697	60484
ENSG00000068724	3520
ENSG00000068745	9407
ENSG00000068781	0
ENSG00000068784	1850
ENSG00000068796	5884
ENSG00000068831	113
ENSG00000068878	12167
ENSG00000068885	899
ENSG00000068903	10585
ENSG00000068912	12222
ENSG00000068971	5181
ENSG00000068976	19
ENSG00000068985	0
ENSG00000069011	25
ENSG00000069018	0
ENSG00000069020	15317
ENSG00000069122	74854
ENSG00000069188	1
ENSG00000069206	0
ENSG00000069248	5714
ENSG00000069275	27309
ENSG00000069329	16137
ENSG00000069345	8227
ENSG00000069399	3556
ENSG00000069424	619
ENSG00000069431	2
ENSG00000069482	205
ENSG00000069493	231
ENSG00000069509	1522
ENSG00000069535	0
ENSG00000069667	2955
ENSG00000069696	5
ENSG00000069702	2633
ENSG00000069764	8
ENSG00000069812	1177
ENSG00000069849	37386
ENSG00000069869	5486
ENSG00000069943	743
ENSG00000069956	6202
ENSG00000069966	1484
ENSG00000069974	7142
ENSG00000069998	4770
ENSG00000070010	8900
ENSG00000070018	7478
ENSG00000070019	0
ENSG00000070031	0
ENSG00000070047	11618
ENSG00000070061	6609
ENSG00000070081	16454
ENSG00000070087	14612
ENSG00000070159	2
ENSG00000070182	58
ENSG00000070190	1
ENSG00000070193	0
ENSG00000070214	17652
ENSG00000070269	1549
ENSG00000070366	3117
ENSG00000070367	11073
ENSG00000070371	715
ENSG00000070388	6
ENSG00000070404	1717
ENSG00000070413	15579
ENSG00000070423	7749
ENSG00000070444	2538
ENSG00000070476	1479
ENSG00000070495	5242
ENSG00000070501	1252
ENSG00000070526	4
ENSG00000070540	6509
ENSG00000070601	0
ENSG00000070610	15037
ENSG00000070614	34689
ENSG00000070669	45
ENSG00000070718	2307
ENSG00000070729	1
ENSG00000070731	11
ENSG00000070748	0
ENSG00000070756	154445
ENSG00000070759	141
ENSG00000070761	3388
ENSG00000070770	5894
ENSG00000070778	2715
ENSG00000070785	2113
ENSG00000070808	0
ENSG00000070814	7322
ENSG00000070831	226
ENSG00000070882	8626
ENSG00000070886	1
ENSG00000070915	0
ENSG00000070950	883
ENSG00000070961	8643
ENSG00000070985	1
ENSG00000071051	5231
ENSG00000071054	47984
ENSG00000071073	21369
ENSG00000071082	59281
ENSG00000071127	72202
ENSG00000071189	4032
ENSG00000071203	0
ENSG00000071205	2677
ENSG00000071242	30217
ENSG00000071243	1099
ENSG00000071246	21301
ENSG00000071282	670
ENSG00000071462	4603
ENSG00000071537	26932
ENSG00000071539	956
ENSG00000071553	63557
ENSG00000071564	22403
ENSG00000071575	11488
ENSG00000071626	15611
ENSG00000071655	8104
ENSG00000071677	0
ENSG00000071794	2029
ENSG00000071859	16848
ENSG00000071889	4379
ENSG00000071894	23743
ENSG00000071909	15
ENSG00000071967	3780
ENSG00000071991	6
ENSG00000071994	4956
ENSG00000072041	85
ENSG00000072042	10740
ENSG00000072062	16124
ENSG00000072071	4394
ENSG00000072080	0
ENSG00000072110	121808
ENSG00000072121	5599
ENSG00000072133	204
ENSG00000072134	4430
ENSG00000072135	2864
ENSG00000072163	3822
ENSG00000072182	7
ENSG00000072195	336
ENSG00000072201	1515
ENSG00000072210	5323
ENSG00000072274	22264
ENSG00000072310	9326
ENSG00000072315	5
ENSG00000072364	12411
ENSG00000072401	2784
ENSG00000072415	3522
ENSG00000072422	5594
ENSG00000072501	6674
ENSG00000072506	4250
ENSG00000072518	5236
ENSG00000072571	362
ENSG00000072609	9145
ENSG00000072657	0
ENSG00000072682	17126
ENSG00000072694	0
ENSG00000072736	1689
ENSG00000072756	2231
ENSG00000072778	37166
ENSG00000072786	7175
ENSG00000072803	6672
ENSG00000072818	133
ENSG00000072832	1274
ENSG00000072840	2523
ENSG00000072849	5588
ENSG00000072858	8
ENSG00000072864	2286
ENSG00000072952	41
ENSG00000072954	704
ENSG00000072958	9892
ENSG00000073008	59904
ENSG00000073050	2468
ENSG00000073060	11285
ENSG00000073067	1
ENSG00000073111	1145
ENSG00000073146	2339
ENSG00000073150	456
ENSG00000073169	3634
ENSG00000073282	1
ENSG00000073331	1095
ENSG00000073350	242
ENSG00000073417	6946
ENSG00000073464	1667
ENSG00000073536	2586
ENSG00000073578	1123
ENSG00000073584	608
ENSG00000073598	7
ENSG00000073605	665
ENSG00000073614	7211
ENSG00000073670	47
ENSG00000073711	1975
ENSG00000073712	11848
ENSG00000073734	35
ENSG00000073737	131
ENSG00000073754	0
ENSG00000073756	1499
ENSG00000073792	12749
ENSG00000073803	1662
ENSG00000073849	14717
ENSG00000073861	0
ENSG00000073905	59
ENSG00000073910	8880
ENSG00000073921	24892
ENSG00000073969	4229
ENSG00000074047	89
ENSG00000074054	8062
ENSG00000074071	5187
ENSG00000074181	1992
ENSG00000074201	5979
ENSG00000074211	79
ENSG00000074219	6386
ENSG00000074266	1866
ENSG00000074276	38
ENSG00000074317	495
ENSG00000074319	4534
ENSG00000074356	6510
ENSG00000074370	107
ENSG00000074410	165
ENSG00000074416	21040
ENSG00000074527	36461
ENSG00000074582	3115
ENSG00000074590	10277
ENSG00000074603	4827
ENSG00000074621	1433
ENSG00000074657	7336
ENSG00000074660	30854
ENSG00000074695	35522
ENSG00000074696	17467
ENSG00000074706	33
ENSG00000074755	9893
ENSG00000074771	34
ENSG00000074800	166753
ENSG00000074803	1
ENSG00000074842	30702
ENSG00000074855	3429
ENSG00000074935	2068
ENSG00000074964	1084
ENSG00000074966	23
ENSG00000075035	0
ENSG00000075043	0
ENSG00000075073	67
ENSG00000075089	1851
ENSG00000075131	514
ENSG00000075142	6682
ENSG00000075151	14425
ENSG00000075188	1748
ENSG00000075213	6357
ENSG00000075218	623
ENSG00000075223	27
ENSG00000075234	4350
ENSG00000075239	2142
ENSG00000075240	4044
ENSG00000075275	4774
ENSG00000075290	0
ENSG00000075292	13450
ENSG00000075303	1540
ENSG00000075336	2959
ENSG00000075340	8
ENSG00000075388	0
ENSG00000075391	4337
ENSG00000075399	3834
ENSG00000075407	2397
ENSG00000075413	9208
ENSG00000075415	56019
ENSG00000075420	58030
ENSG00000075426	30525
ENSG00000075429	0
ENSG00000075461	4
ENSG00000075539	8377
ENSG00000075568	9989
ENSG00000075618	108303
ENSG00000075624	689650
ENSG00000075643	577
ENSG00000075651	8918
ENSG00000075673	0
ENSG00000075702	426
ENSG00000075711	9275
ENSG00000075785	38091
ENSG00000075790	184
ENSG00000075826	3464
ENSG00000075856	6049
ENSG00000075884	0
ENSG00000075886	13
ENSG00000075891	0
ENSG00000075914	3342
ENSG00000075945	4027
ENSG00000075975	1966
ENSG00000076003	1322
ENSG00000076043	4155
ENSG00000076053	2577
ENSG00000076067	19619
ENSG00000076108	15828
ENSG00000076201	13859
ENSG00000076242	3778
ENSG00000076248	3887
ENSG00000076258	130
ENSG00000076321	3825
ENSG00000076344	484
ENSG00000076351	1006
ENSG00000076356	74394
ENSG00000076382	735
ENSG00000076513	4002
ENSG00000076554	855
ENSG00000076555	382
ENSG00000076604	8181
ENSG00000076641	9
ENSG00000076650	848
ENSG00000076662	0
ENSG00000076685	2398
ENSG00000076706	372664
ENSG00000076716	7
ENSG00000076770	319
ENSG00000076826	50
ENSG00000076864	67
ENSG00000076924	7106
ENSG00000076928	15395
ENSG00000076944	969
ENSG00000076984	5053
ENSG00000077009	0
ENSG00000077044	2094
ENSG00000077063	25
ENSG00000077080	0
ENSG00000077092	696
ENSG00000077097	14288
ENSG00000077147	40291
ENSG00000077150	4209
ENSG00000077152	952
ENSG00000077157	883
ENSG00000077232	44795
ENSG00000077235	20064
ENSG00000077238	20347
ENSG00000077254	5440
ENSG00000077264	1
ENSG00000077274	0
ENSG00000077279	0
ENSG00000077312	4062
ENSG00000077327	0
ENSG00000077348	1095
ENSG00000077380	19881
ENSG00000077420	12
ENSG00000077454	1885
ENSG00000077458	1534
ENSG00000077463	2907
ENSG00000077498	1
ENSG00000077514	1561
ENSG00000077522	21
ENSG00000077549	32747
ENSG00000077585	2050
ENSG00000077616	277
ENSG00000077684	3832
ENSG00000077713	2055
ENSG00000077721	8372
ENSG00000077782	45644
ENSG00000077800	0
ENSG00000077935	6
ENSG00000077942	105
ENSG00000077943	112
ENSG00000077984	2
ENSG00000078018	3004
ENSG00000078043	3158
ENSG00000078053	94
ENSG00000078061	8366
ENSG00000078070	1903
ENSG00000078081	2446
ENSG00000078098	121
ENSG00000078114	469
ENSG00000078124	4497
ENSG00000078140	9637
ENSG00000078142	4610
ENSG00000078177	1029
ENSG00000078237	4175
ENSG00000078246	4669
ENSG00000078269	10744
ENSG00000078295	0
ENSG00000078304	9274
ENSG00000078319	0
ENSG00000078328	0
ENSG00000078369	64517
ENSG00000078399	4804
ENSG00000078401	72273
ENSG00000078403	4925
ENSG00000078487	79
ENSG00000078549	2
ENSG00000078579	0
ENSG00000078589	0
ENSG00000078596	133
ENSG00000078618	15155
ENSG00000078668	8925
ENSG00000078674	10485
ENSG00000078687	1733
ENSG00000078699	3081
ENSG00000078725	0
ENSG00000078747	3898
ENSG00000078795	6
ENSG00000078804	5061
ENSG00000078808	73363
ENSG00000078814	56
ENSG00000078898	1
ENSG00000078900	1
ENSG00000078902	10558
ENSG00000078967	571
ENSG00000079101	0
ENSG00000079102	2656
ENSG00000079112	3
ENSG00000079134	2461
ENSG00000079150	4624
ENSG00000079156	490
ENSG00000079215	3
ENSG00000079246	37794
ENSG00000079257	7746
ENSG00000079263	6
ENSG00000079277	2346
ENSG00000079308	9734
ENSG00000079313	5386
ENSG00000079332	21796
ENSG00000079335	625
ENSG00000079337	5753
ENSG00000079385	2080
ENSG00000079387	1909
ENSG00000079393	0
ENSG00000079432	20308
ENSG00000079435	452
ENSG00000079459	33581
ENSG00000079462	1557
ENSG00000079482	1537
ENSG00000079557	0
ENSG00000079616	1503
ENSG00000079689	0
ENSG00000079691	1110
ENSG00000079739	4395
ENSG00000079785	21004
ENSG00000079805	26111
ENSG00000079819	18460
ENSG00000079841	142
ENSG00000079931	1
ENSG00000079950	8065
ENSG00000079974	2104
ENSG00000079999	9274
ENSG00000080007	108
ENSG00000080031	103
ENSG00000080166	0
ENSG00000080189	4783
ENSG00000080200	2353
ENSG00000080224	1
ENSG00000080293	1
ENSG00000080298	1401
ENSG00000080345	5627
ENSG00000080371	6532
ENSG00000080493	0
ENSG00000080503	9720
ENSG00000080511	0
ENSG00000080546	4097
ENSG00000080561	7133
ENSG00000080572	0
ENSG00000080573	244
ENSG00000080603	396
ENSG00000080608	5102
ENSG00000080618	8
ENSG00000080644	26
ENSG00000080709	11
ENSG00000080802	2837
ENSG00000080815	9049
ENSG00000080819	3411
ENSG00000080822	9455
ENSG00000080823	347
ENSG00000080824	64746
ENSG00000080839	702
ENSG00000080845	14600
ENSG00000080854	15
ENSG00000080910	0
ENSG00000080947	40
ENSG00000080986	330
ENSG00000081014	1107
ENSG00000081019	1693
ENSG00000081026	1269
ENSG00000081041	529
ENSG00000081051	0
ENSG00000081052	17
ENSG00000081059	18
ENSG00000081087	9005
ENSG00000081138	0
ENSG00000081148	235
ENSG00000081154	13177
ENSG00000081177	4733
ENSG00000081181	815
ENSG00000081189	4309
ENSG00000081237	0
ENSG00000081248	0
ENSG00000081277	0
ENSG00000081307	4773
ENSG00000081320	1249
ENSG00000081377	223
ENSG00000081386	1190
ENSG00000081479	0
ENSG00000081665	465
ENSG00000081692	457
ENSG00000081721	1655
ENSG00000081760	5138
ENSG00000081791	10021
ENSG00000081800	0
ENSG00000081803	3794
ENSG00000081818	112
ENSG00000081842	61
ENSG00000081853	777
ENSG00000081870	1298
ENSG00000081913	1863
ENSG00000081923	11887
ENSG00000081985	50
ENSG00000082014	681
ENSG00000082068	2628
ENSG00000082074	18
ENSG00000082126	1033
ENSG00000082146	2857
ENSG00000082153	28175
ENSG00000082175	2
ENSG00000082196	63
ENSG00000082212	5234
ENSG00000082213	4146
ENSG00000082258	4767
ENSG00000082269	1360
ENSG00000082293	0
ENSG00000082397	28432
ENSG00000082438	3028
ENSG00000082458	197
ENSG00000082482	2
ENSG00000082497	265
ENSG00000082512	2440
ENSG00000082515	5960
ENSG00000082516	3351
ENSG00000082556	0
ENSG00000082641	65277
ENSG00000082684	0
ENSG00000082701	9562
ENSG00000082781	38464
ENSG00000082805	7168
ENSG00000082898	16974
ENSG00000082929	1
ENSG00000082996	4617
ENSG00000083067	30
ENSG00000083093	1293
ENSG00000083097	1765
ENSG00000083099	2803
ENSG00000083123	1795
ENSG00000083168	4465
ENSG00000083223	3594
ENSG00000083290	2061
ENSG00000083307	0
ENSG00000083312	43884
ENSG00000083444	139733
ENSG00000083454	9
ENSG00000083457	1643
ENSG00000083520	7860
ENSG00000083535	1952
ENSG00000083544	1277
ENSG00000083622	0
ENSG00000083635	883
ENSG00000083642	3975
ENSG00000083720	2381
ENSG00000083750	3603
ENSG00000083782	2
ENSG00000083799	4475
ENSG00000083807	349
ENSG00000083812	1361
ENSG00000083814	680
ENSG00000083817	689
ENSG00000083828	459
ENSG00000083838	566
ENSG00000083844	3236
ENSG00000083845	64036
ENSG00000083857	4287
ENSG00000083896	7598
ENSG00000083937	5370
ENSG00000084070	2508
ENSG00000084072	4996
ENSG00000084073	15069
ENSG00000084090	19706
ENSG00000084092	3462
ENSG00000084093	5743
ENSG00000084110	26
ENSG00000084112	11838
ENSG00000084207	37575
ENSG00000084234	283918
ENSG00000084444	3306
ENSG00000084453	4
ENSG00000084463	7895
ENSG00000084623	20927
ENSG00000084628	4
ENSG00000084636	183
ENSG00000084652	18220
ENSG00000084674	50
ENSG00000084676	2901
ENSG00000084693	2624
ENSG00000084710	607
ENSG00000084731	7429
ENSG00000084733	17408
ENSG00000084734	78
ENSG00000084754	27244
ENSG00000084764	1990
ENSG00000084774	13420
ENSG00000085063	80628
ENSG00000085117	15371
ENSG00000085185	5085
ENSG00000085224	11371
ENSG00000085231	1733
ENSG00000085265	0
ENSG00000085274	1166
ENSG00000085276	8385
ENSG00000085365	5670
ENSG00000085377	5553
ENSG00000085382	1927
ENSG00000085415	2752
ENSG00000085433	3479
ENSG00000085449	6980
ENSG00000085465	783
ENSG00000085491	4627
ENSG00000085511	2342
ENSG00000085514	20
ENSG00000085552	1
ENSG00000085563	1711
ENSG00000085644	2481
ENSG00000085662	14935
ENSG00000085719	7742
ENSG00000085721	5397
ENSG00000085733	53736
ENSG00000085741	0
ENSG00000085760	2465
ENSG00000085788	4936
ENSG00000085831	351
ENSG00000085832	5237
ENSG00000085840	262
ENSG00000085871	5260
ENSG00000085872	4438
ENSG00000085978	4627
ENSG00000085982	3100
ENSG00000085998	10340
ENSG00000085999	220
ENSG00000086015	7289
ENSG00000086061	24250
ENSG00000086062	17750
ENSG00000086065	7626
ENSG00000086102	3938
ENSG00000086159	33
ENSG00000086189	1985
ENSG00000086200	8702
ENSG00000086205	46
ENSG00000086232	14827
ENSG00000086288	0
ENSG00000086289	25
ENSG00000086300	67
ENSG00000086475	7572
ENSG00000086504	6575
ENSG00000086506	34
ENSG00000086544	2355
ENSG00000086548	0
ENSG00000086570	12
ENSG00000086589	5847
ENSG00000086598	34737
ENSG00000086619	999
ENSG00000086666	7506
ENSG00000086696	77
ENSG00000086712	1344
ENSG00000086717	1
ENSG00000086730	286
ENSG00000086758	32282
ENSG00000086827	2825
ENSG00000086848	676
ENSG00000086967	0
ENSG00000086991	6173
ENSG00000087008	3311
ENSG00000087053	11724
ENSG00000087074	10094
ENSG00000087076	3926
ENSG00000087077	15784
ENSG00000087085	180
ENSG00000087086	430169
ENSG00000087087	15808
ENSG00000087088	24920
ENSG00000087095	4748
ENSG00000087111	12154
ENSG00000087116	280
ENSG00000087128	0
ENSG00000087152	12653
ENSG00000087157	5276
ENSG00000087191	15366
ENSG00000087206	2891
ENSG00000087237	205
ENSG00000087245	195948
ENSG00000087250	0
ENSG00000087253	12801
ENSG00000087258	11
ENSG00000087263	5763
ENSG00000087266	16626
ENSG00000087269	3609
ENSG00000087274	31734
ENSG00000087299	727
ENSG00000087301	1123
ENSG00000087302	13205
ENSG00000087303	8520
ENSG00000087338	3476
ENSG00000087365	27090
ENSG00000087448	3784
ENSG00000087460	155247
ENSG00000087470	7535
ENSG00000087494	570
ENSG00000087495	0
ENSG00000087502	5657
ENSG00000087510	0
ENSG00000087586	902
ENSG00000087589	18
ENSG00000087842	15934
ENSG00000087884	758
ENSG00000087903	1198
ENSG00000087995	1824
ENSG00000088002	0
ENSG00000088035	2222
ENSG00000088038	7443
ENSG00000088053	17
ENSG00000088179	2821
ENSG00000088205	8102
ENSG00000088247	26443
ENSG00000088256	15554
ENSG00000088280	2894
ENSG00000088298	7049
ENSG00000088305	498
ENSG00000088320	2
ENSG00000088325	2602
ENSG00000088340	1851
ENSG00000088356	2961
ENSG00000088367	6529
ENSG00000088386	0
ENSG00000088387	22362
ENSG00000088448	4354
ENSG00000088451	1097
ENSG00000088538	33
ENSG00000088543	353
ENSG00000088682	3777
ENSG00000088726	14
ENSG00000088727	770
ENSG00000088756	2229
ENSG00000088766	907
ENSG00000088782	0
ENSG00000088808	6518
ENSG00000088812	18220
ENSG00000088826	6291
ENSG00000088827	0
ENSG00000088832	177008
ENSG00000088833	10464
ENSG00000088836	3593
ENSG00000088854	4349
ENSG00000088876	1225
ENSG00000088881	93
ENSG00000088882	739
ENSG00000088888	15242
ENSG00000088899	1528
ENSG00000088926	0
ENSG00000088930	7896
ENSG00000088970	740
ENSG00000088986	21369
ENSG00000088992	114
ENSG00000089006	9518
ENSG00000089009	114826
ENSG00000089012	0
ENSG00000089022	2199
ENSG00000089041	245
ENSG00000089048	2131
ENSG00000089050	2642
ENSG00000089053	19029
ENSG00000089057	7946
ENSG00000089060	7208
ENSG00000089063	12566
ENSG00000089091	272
ENSG00000089094	3132
ENSG00000089101	0
ENSG00000089116	0
ENSG00000089123	577
ENSG00000089127	2869
ENSG00000089154	16702
ENSG00000089157	244313
ENSG00000089159	29700
ENSG00000089163	245
ENSG00000089169	0
ENSG00000089177	1714
ENSG00000089195	1132
ENSG00000089199	33
ENSG00000089220	17260
ENSG00000089225	0
ENSG00000089234	2924
ENSG00000089248	20969
ENSG00000089250	3
ENSG00000089280	24989
ENSG00000089289	4700
ENSG00000089327	12870
ENSG00000089335	2143
ENSG00000089351	21929
ENSG00000089356	0
ENSG00000089472	22
ENSG00000089486	6522
ENSG00000089505	252
ENSG00000089558	36
ENSG00000089597	86914
ENSG00000089639	3736
ENSG00000089682	1127
ENSG00000089685	922
ENSG00000089692	134
ENSG00000089693	21921
ENSG00000089723	697
ENSG00000089737	17481
ENSG00000089775	1043
ENSG00000089818	2673
ENSG00000089820	5696
ENSG00000089847	91
ENSG00000089876	5047
ENSG00000089902	5534
ENSG00000089916	4466
ENSG00000090006	2655
ENSG00000090013	3272
ENSG00000090020	26730
ENSG00000090054	10313
ENSG00000090060	19057
ENSG00000090061	1277
ENSG00000090097	3805
ENSG00000090104	0
ENSG00000090238	3717
ENSG00000090263	1786
ENSG00000090266	6482
ENSG00000090273	14998
ENSG00000090316	11095
ENSG00000090339	7184
ENSG00000090372	23813
ENSG00000090376	2869
ENSG00000090382	4
ENSG00000090402	0
ENSG00000090432	7043
ENSG00000090447	662
ENSG00000090470	2536
ENSG00000090487	9074
ENSG00000090512	0
ENSG00000090520	11839
ENSG00000090530	139
ENSG00000090534	2
ENSG00000090539	389
ENSG00000090554	18
ENSG00000090565	8962
ENSG00000090581	12585
ENSG00000090612	1437
ENSG00000090615	20796
ENSG00000090621	18566
ENSG00000090659	0
ENSG00000090661	354
ENSG00000090674	5034
ENSG00000090686	13363
ENSG00000090776	12092
ENSG00000090857	3609
ENSG00000090861	16003
ENSG00000090863	60099
ENSG00000090889	558
ENSG00000090905	8362
ENSG00000090924	10155
ENSG00000090932	56
ENSG00000090971	4556
ENSG00000090975	7157
ENSG00000090989	3929
ENSG00000091009	1672
ENSG00000091010	4
ENSG00000091039	5134
ENSG00000091073	1731
ENSG00000091106	17
ENSG00000091127	1435
ENSG00000091128	150
ENSG00000091129	17658
ENSG00000091136	243947
ENSG00000091137	1233
ENSG00000091138	0
ENSG00000091140	6964
ENSG00000091157	2126
ENSG00000091164	6298
ENSG00000091181	1
ENSG00000091262	74
ENSG00000091317	21277
ENSG00000091409	54873
ENSG00000091428	2146
ENSG00000091436	2976
ENSG00000091482	0
ENSG00000091483	6937
ENSG00000091490	43842
ENSG00000091513	22
ENSG00000091527	23881
ENSG00000091536	45
ENSG00000091542	10439
ENSG00000091583	0
ENSG00000091592	8025
ENSG00000091622	77
ENSG00000091640	5540
ENSG00000091651	784
ENSG00000091656	202
ENSG00000091664	0
ENSG00000091704	0
ENSG00000091732	2180
ENSG00000091831	13
ENSG00000091844	539
ENSG00000091879	18438
ENSG00000091947	3744
ENSG00000091972	5572
ENSG00000091986	40891
ENSG00000092009	1
ENSG00000092010	6463
ENSG00000092020	1944
ENSG00000092036	478
ENSG00000092051	15
ENSG00000092054	0
ENSG00000092067	0
ENSG00000092068	897
ENSG00000092094	5399
ENSG00000092096	1730
ENSG00000092098	218
ENSG00000092108	3176
ENSG00000092140	1847
ENSG00000092148	14569
ENSG00000092199	60532
ENSG00000092200	14
ENSG00000092201	13837
ENSG00000092203	8059
ENSG00000092208	1006
ENSG00000092295	88
ENSG00000092330	2827
ENSG00000092345	0
ENSG00000092377	0
ENSG00000092421	1061
ENSG00000092439	3375
ENSG00000092445	2135
ENSG00000092470	466
ENSG00000092529	33
ENSG00000092531	2749
ENSG00000092607	11
ENSG00000092621	1002
ENSG00000092758	77
ENSG00000092820	12191
ENSG00000092841	90648
ENSG00000092847	4838
ENSG00000092850	25
ENSG00000092853	448
ENSG00000092871	1010
ENSG00000092929	1146
ENSG00000092931	3926
ENSG00000092964	19786
ENSG00000092969	6175
ENSG00000092978	1891
ENSG00000093000	6383
ENSG00000093009	508
ENSG00000093010	22654
ENSG00000093072	2039
ENSG00000093100	0
ENSG00000093134	0
ENSG00000093144	4343
ENSG00000093167	7421
[truncated: 60,711 more rows]
