# Supplementary material for: A human endothelial and adipose stem cell-based co-culture model for venous malformations
Source: Angiogenesis. 2026 May 3;29(3):30. doi: 10.1007/s10456-026-10045-9 (PMC13136223; doi:10.1007/s10456-026-10045-9)
Supplement: Supplementary file 5 — Supplementary RNAseq raw data [file 10456_2026_10045_MOESM5_ESM.zip › RNA seq Raw data/HUVECs_tsv_files/WT_1.tsv]

id	count
ENSG00000000003	3458
ENSG00000000005	0
ENSG00000000419	1794
ENSG00000000457	410
ENSG00000000460	201
ENSG00000000938	6
ENSG00000000971	401
ENSG00000001036	4785
ENSG00000001084	1552
ENSG00000001167	2005
ENSG00000001460	392
ENSG00000001461	1768
ENSG00000001497	1454
ENSG00000001561	875
ENSG00000001617	22775
ENSG00000001626	0
ENSG00000001629	3343
ENSG00000001630	770
ENSG00000001631	381
ENSG00000002016	590
ENSG00000002079	24
ENSG00000002330	616
ENSG00000002549	11914
ENSG00000002586	48715
ENSG00000002587	700
ENSG00000002726	0
ENSG00000002745	0
ENSG00000002746	0
ENSG00000002822	13
ENSG00000002834	21664
ENSG00000002919	1611
ENSG00000002933	0
ENSG00000003056	5120
ENSG00000003096	1222
ENSG00000003137	3
ENSG00000003147	1626
ENSG00000003249	3444
ENSG00000003393	3883
ENSG00000003400	3413
ENSG00000003402	7961
ENSG00000003436	16823
ENSG00000003509	675
ENSG00000003756	4552
ENSG00000003987	45
ENSG00000003989	562
ENSG00000004059	4407
ENSG00000004139	413
ENSG00000004142	6140
ENSG00000004399	110722
ENSG00000004455	5349
ENSG00000004468	13
ENSG00000004478	4686
ENSG00000004487	7013
ENSG00000004534	6747
ENSG00000004660	553
ENSG00000004700	2383
ENSG00000004766	1630
ENSG00000004776	88
ENSG00000004777	399
ENSG00000004779	2162
ENSG00000004799	939
ENSG00000004809	14
ENSG00000004838	11
ENSG00000004846	0
ENSG00000004848	0
ENSG00000004864	1861
ENSG00000004866	1220
ENSG00000004897	4636
ENSG00000004939	4
ENSG00000004948	1
ENSG00000004961	1948
ENSG00000004975	3058
ENSG00000005001	0
ENSG00000005007	9248
ENSG00000005020	5029
ENSG00000005022	10103
ENSG00000005059	1126
ENSG00000005073	430
ENSG00000005075	2064
ENSG00000005100	1994
ENSG00000005102	0
ENSG00000005108	3664
ENSG00000005156	1496
ENSG00000005175	1331
ENSG00000005187	100
ENSG00000005189	146
ENSG00000005194	3115
ENSG00000005206	3049
ENSG00000005238	2902
ENSG00000005243	326
ENSG00000005249	4603
ENSG00000005302	3516
ENSG00000005339	5131
ENSG00000005379	0
ENSG00000005381	6
ENSG00000005421	0
ENSG00000005436	763
ENSG00000005448	828
ENSG00000005469	1974
ENSG00000005471	14
ENSG00000005483	3729
ENSG00000005486	4253
ENSG00000005513	33
ENSG00000005700	3448
ENSG00000005801	1051
ENSG00000005810	3085
ENSG00000005812	1956
ENSG00000005844	0
ENSG00000005882	942
ENSG00000005884	11550
ENSG00000005889	1431
ENSG00000005893	18885
ENSG00000005961	50
ENSG00000005981	0
ENSG00000006007	5423
ENSG00000006015	2368
ENSG00000006016	287
ENSG00000006025	2412
ENSG00000006042	7196
ENSG00000006047	10
ENSG00000006059	0
ENSG00000006062	438
ENSG00000006071	1
ENSG00000006116	0
ENSG00000006118	13935
ENSG00000006125	19706
ENSG00000006128	0
ENSG00000006194	687
ENSG00000006210	537
ENSG00000006282	5695
ENSG00000006283	3
ENSG00000006327	2503
ENSG00000006377	0
ENSG00000006432	0
ENSG00000006451	43379
ENSG00000006453	83
ENSG00000006459	809
ENSG00000006468	403
ENSG00000006530	1475
ENSG00000006534	37
ENSG00000006555	0
ENSG00000006576	918
ENSG00000006606	0
ENSG00000006607	1364
ENSG00000006611	0
ENSG00000006625	640
ENSG00000006634	549
ENSG00000006638	361
ENSG00000006652	611
ENSG00000006659	0
ENSG00000006695	610
ENSG00000006704	1251
ENSG00000006712	3344
ENSG00000006715	4382
ENSG00000006740	13
ENSG00000006744	6299
ENSG00000006747	0
ENSG00000006756	1436
ENSG00000006757	542
ENSG00000006788	0
ENSG00000006831	4892
ENSG00000006837	12
ENSG00000007001	0
ENSG00000007038	3
ENSG00000007047	4173
ENSG00000007062	4
ENSG00000007080	3501
ENSG00000007129	378
ENSG00000007168	9069
ENSG00000007171	0
ENSG00000007174	0
ENSG00000007202	9864
ENSG00000007216	0
ENSG00000007237	16
ENSG00000007255	576
ENSG00000007264	0
ENSG00000007306	0
ENSG00000007312	5
ENSG00000007314	1
ENSG00000007341	655
ENSG00000007350	0
ENSG00000007372	0
ENSG00000007376	2227
ENSG00000007384	18778
ENSG00000007392	3840
ENSG00000007402	6
ENSG00000007516	7
ENSG00000007520	2906
ENSG00000007541	3384
ENSG00000007545	1353
ENSG00000007866	67
ENSG00000007908	409
ENSG00000007923	1938
ENSG00000007933	4
ENSG00000007944	984
ENSG00000007952	15
ENSG00000007968	39
ENSG00000008018	6000
ENSG00000008056	0
ENSG00000008083	1578
ENSG00000008086	407
ENSG00000008118	0
ENSG00000008128	81
ENSG00000008130	5643
ENSG00000008196	0
ENSG00000008197	0
ENSG00000008226	6
ENSG00000008256	637
ENSG00000008277	216
ENSG00000008282	5174
ENSG00000008283	6426
ENSG00000008294	6001
ENSG00000008300	168
ENSG00000008311	3420
ENSG00000008323	14
ENSG00000008324	607
ENSG00000008382	242
ENSG00000008394	3605
ENSG00000008405	1441
ENSG00000008438	3
ENSG00000008441	984
ENSG00000008513	12339
ENSG00000008516	66
ENSG00000008517	7190
ENSG00000008710	6374
ENSG00000008735	2
ENSG00000008838	5369
ENSG00000008853	1291
ENSG00000008869	2739
ENSG00000008952	8517
ENSG00000008988	27742
ENSG00000009307	29167
ENSG00000009335	7794
ENSG00000009413	2520
ENSG00000009694	0
ENSG00000009709	0
ENSG00000009724	145
ENSG00000009765	0
ENSG00000009780	445
ENSG00000009790	6
ENSG00000009830	2971
ENSG00000009844	2358
ENSG00000009950	0
ENSG00000009954	5673
ENSG00000010017	3261
ENSG00000010030	22
ENSG00000010072	949
ENSG00000010165	2193
ENSG00000010219	1245
ENSG00000010244	6104
ENSG00000010256	5097
ENSG00000010270	5281
ENSG00000010278	19942
ENSG00000010282	0
ENSG00000010292	2964
ENSG00000010295	4809
ENSG00000010310	9
ENSG00000010318	237
ENSG00000010319	163
ENSG00000010322	10355
ENSG00000010327	23442
ENSG00000010361	498
ENSG00000010379	0
ENSG00000010404	537
ENSG00000010438	360
ENSG00000010539	638
ENSG00000010610	5
ENSG00000010626	221
ENSG00000010671	1
ENSG00000010704	340
ENSG00000010803	2095
ENSG00000010810	11197
ENSG00000010818	815
ENSG00000010932	0
ENSG00000011007	4931
ENSG00000011009	5645
ENSG00000011021	3830
ENSG00000011028	4657
ENSG00000011052	0
ENSG00000011083	0
ENSG00000011105	17132
ENSG00000011114	2990
ENSG00000011132	1453
ENSG00000011143	611
ENSG00000011198	846
ENSG00000011201	18
ENSG00000011243	3527
ENSG00000011258	1108
ENSG00000011260	1596
ENSG00000011275	4195
ENSG00000011295	2793
ENSG00000011304	19454
ENSG00000011332	90
ENSG00000011347	13
ENSG00000011376	1274
ENSG00000011405	6140
ENSG00000011422	4646
ENSG00000011426	881
ENSG00000011451	6203
ENSG00000011454	4489
ENSG00000011465	805
ENSG00000011478	1127
ENSG00000011485	4600
ENSG00000011523	3011
ENSG00000011566	3399
ENSG00000011590	3
ENSG00000011600	0
ENSG00000011638	1999
ENSG00000011677	0
ENSG00000012048	505
ENSG00000012061	2666
ENSG00000012124	1
ENSG00000012171	95
ENSG00000012174	1356
ENSG00000012211	831
ENSG00000012223	0
ENSG00000012232	12556
ENSG00000012504	0
ENSG00000012660	9619
ENSG00000012779	12
ENSG00000012817	2690
ENSG00000012822	5068
ENSG00000012963	1516
ENSG00000012983	5172
ENSG00000013016	697
ENSG00000013275	5632
ENSG00000013288	7524
ENSG00000013293	4
ENSG00000013297	3767
ENSG00000013306	6319
ENSG00000013364	12368
ENSG00000013374	2393
ENSG00000013375	4162
ENSG00000013392	737
ENSG00000013441	3857
ENSG00000013503	813
ENSG00000013523	2046
ENSG00000013561	2420
ENSG00000013563	1128
ENSG00000013573	2558
ENSG00000013583	4127
ENSG00000013588	475
ENSG00000013619	1097
ENSG00000013725	0
ENSG00000013810	2209
ENSG00000014123	2037
ENSG00000014138	266
ENSG00000014164	1492
ENSG00000014216	11803
ENSG00000014257	0
ENSG00000014641	3303
ENSG00000014824	2781
ENSG00000014914	715
ENSG00000014919	1184
ENSG00000015133	6926
ENSG00000015153	798
ENSG00000015171	3887
ENSG00000015285	2
ENSG00000015413	135
ENSG00000015475	2167
ENSG00000015479	184
ENSG00000015520	1
ENSG00000015532	2826
ENSG00000015568	202
ENSG00000015592	1
ENSG00000015676	8450
ENSG00000016082	3
ENSG00000016391	1
ENSG00000016402	4
ENSG00000016490	0
ENSG00000016602	0
ENSG00000016864	4832
ENSG00000017260	8473
ENSG00000017427	15
ENSG00000017483	1262
ENSG00000017797	6377
ENSG00000018189	2006
ENSG00000018236	1
ENSG00000018280	15
ENSG00000018408	16498
ENSG00000018510	4878
ENSG00000018607	0
ENSG00000018610	903
ENSG00000018625	0
ENSG00000018699	756
ENSG00000018869	129
ENSG00000019102	192
ENSG00000019144	9298
ENSG00000019169	0
ENSG00000019186	0
ENSG00000019485	902
ENSG00000019505	0
ENSG00000019549	166
ENSG00000019582	38
ENSG00000019991	10
ENSG00000019995	1007
ENSG00000020129	2044
ENSG00000020181	7404
ENSG00000020219	1
ENSG00000020256	1717
ENSG00000020426	749
ENSG00000020577	5108
ENSG00000020633	0
ENSG00000020922	753
ENSG00000021300	39
ENSG00000021355	1608
ENSG00000021461	0
ENSG00000021488	0
ENSG00000021574	1679
ENSG00000021645	12
ENSG00000021762	1798
ENSG00000021776	2892
ENSG00000021826	6
ENSG00000021852	0
ENSG00000022267	3810
ENSG00000022277	3242
ENSG00000022355	0
ENSG00000022556	2
ENSG00000022567	83
ENSG00000022840	8834
ENSG00000022976	336
ENSG00000023041	2952
ENSG00000023171	851
ENSG00000023191	14016
ENSG00000023228	3445
ENSG00000023287	3088
ENSG00000023318	4994
ENSG00000023330	3481
ENSG00000023445	109
ENSG00000023516	3705
ENSG00000023572	997
ENSG00000023608	479
ENSG00000023697	1842
ENSG00000023734	8620
ENSG00000023839	112
ENSG00000023892	26
ENSG00000023902	15259
ENSG00000023909	3686
ENSG00000024048	2279
ENSG00000024422	26691
ENSG00000024526	198
ENSG00000024862	570
ENSG00000025039	173
ENSG00000025156	677
ENSG00000025293	3215
ENSG00000025423	2
ENSG00000025434	212
ENSG00000025708	47
ENSG00000025770	1254
ENSG00000025772	2337
ENSG00000025796	5676
ENSG00000025800	5643
ENSG00000026025	130245
ENSG00000026036	294
ENSG00000026103	713
ENSG00000026297	446
ENSG00000026508	248
ENSG00000026559	19
ENSG00000026652	1142
ENSG00000026751	0
ENSG00000026950	1187
ENSG00000027001	989
ENSG00000027075	9645
ENSG00000027644	0
ENSG00000027697	6225
ENSG00000027847	2950
ENSG00000027869	2
ENSG00000028116	1029
ENSG00000028137	3723
ENSG00000028203	4760
ENSG00000028277	380
ENSG00000028310	2889
ENSG00000028528	5481
ENSG00000028839	657
ENSG00000029153	1796
ENSG00000029363	5081
ENSG00000029364	4427
ENSG00000029534	11
ENSG00000029559	0
ENSG00000029639	533
ENSG00000029725	1312
ENSG00000029993	1361
ENSG00000030066	1899
ENSG00000030110	1780
ENSG00000030304	0
ENSG00000030419	16
ENSG00000030582	82798
ENSG00000031003	1189
ENSG00000031081	7103
ENSG00000031691	185
ENSG00000031698	11293
ENSG00000031823	3912
ENSG00000032219	1371
ENSG00000032389	1405
ENSG00000032444	14648
ENSG00000032742	470
ENSG00000033011	1346
ENSG00000033030	1443
ENSG00000033050	1015
ENSG00000033100	14984
ENSG00000033122	18
ENSG00000033170	1550
ENSG00000033178	3924
ENSG00000033327	4209
ENSG00000033627	4332
ENSG00000033800	1427
ENSG00000033867	3916
ENSG00000034053	1047
ENSG00000034152	3950
ENSG00000034239	0
ENSG00000034510	61830
ENSG00000034533	361
ENSG00000034677	7682
ENSG00000034693	526
ENSG00000034713	3585
ENSG00000034971	0
ENSG00000035115	1104
ENSG00000035141	1757
ENSG00000035403	19470
ENSG00000035499	93
ENSG00000035664	940
ENSG00000035681	2476
ENSG00000035687	5231
ENSG00000035720	0
ENSG00000035862	71907
ENSG00000035928	4176
ENSG00000036054	2535
ENSG00000036257	3432
ENSG00000036448	3
ENSG00000036473	0
ENSG00000036530	9
ENSG00000036549	2340
ENSG00000036565	0
ENSG00000036672	10
ENSG00000036828	0
ENSG00000037042	1061
ENSG00000037241	1038
ENSG00000037280	9160
ENSG00000037474	4690
ENSG00000037637	1700
ENSG00000037749	4074
ENSG00000037757	895
ENSG00000037897	321
ENSG00000037965	42
ENSG00000038002	545
ENSG00000038210	1272
ENSG00000038219	2969
ENSG00000038274	5219
ENSG00000038295	244
ENSG00000038358	4404
ENSG00000038382	13493
ENSG00000038427	405
ENSG00000038532	2594
ENSG00000038945	337
ENSG00000039068	0
ENSG00000039123	2642
ENSG00000039139	69
ENSG00000039319	2240
ENSG00000039523	7851
ENSG00000039537	0
ENSG00000039560	11568
ENSG00000039600	4
ENSG00000039650	2346
ENSG00000039987	0
ENSG00000040199	596
ENSG00000040275	845
ENSG00000040341	2564
ENSG00000040487	1404
ENSG00000040531	3341
ENSG00000040608	12
ENSG00000040633	3620
ENSG00000040731	0
ENSG00000040933	2072
ENSG00000041353	0
ENSG00000041357	6058
ENSG00000041515	2
ENSG00000041802	4773
ENSG00000041880	1148
ENSG00000041982	18
ENSG00000041988	674
ENSG00000042062	18
ENSG00000042088	631
ENSG00000042286	589
ENSG00000042304	0
ENSG00000042317	458
ENSG00000042429	220
ENSG00000042445	4620
ENSG00000042493	1294
ENSG00000042753	8318
ENSG00000042781	0
ENSG00000042813	0
ENSG00000042832	5
ENSG00000042980	2
ENSG00000043039	0
ENSG00000043093	1351
ENSG00000043143	3504
ENSG00000043355	0
ENSG00000043462	14
ENSG00000043514	863
ENSG00000043591	8
ENSG00000044012	0
ENSG00000044090	4107
ENSG00000044115	29290
ENSG00000044446	823
ENSG00000044459	369
ENSG00000044524	0
ENSG00000044574	63781
ENSG00000046604	1
ENSG00000046647	983
ENSG00000046651	1237
ENSG00000046653	9
ENSG00000046774	0
ENSG00000046889	2484
ENSG00000047056	2891
ENSG00000047188	3154
ENSG00000047230	1103
ENSG00000047249	3324
ENSG00000047315	6890
ENSG00000047346	2683
ENSG00000047365	0
ENSG00000047410	6442
ENSG00000047457	2
ENSG00000047578	1812
ENSG00000047579	2434
ENSG00000047597	0
ENSG00000047617	1881
ENSG00000047621	1020
ENSG00000047634	813
ENSG00000047644	7142
ENSG00000047648	340
ENSG00000047662	8
ENSG00000047849	23779
ENSG00000047932	2859
ENSG00000047936	0
ENSG00000048028	1778
ENSG00000048052	366
ENSG00000048140	5672
ENSG00000048162	596
ENSG00000048342	644
ENSG00000048392	7051
ENSG00000048405	1368
ENSG00000048462	0
ENSG00000048471	1805
ENSG00000048540	4
ENSG00000048544	2188
ENSG00000048545	2
ENSG00000048649	2961
ENSG00000048707	2885
ENSG00000048740	3858
ENSG00000048828	8205
ENSG00000048991	1668
ENSG00000049089	7
ENSG00000049130	3038
ENSG00000049167	473
ENSG00000049192	1537
ENSG00000049239	5340
ENSG00000049245	9687
ENSG00000049246	184
ENSG00000049247	0
ENSG00000049249	7
ENSG00000049283	92
ENSG00000049323	5174
ENSG00000049449	7963
ENSG00000049540	123
ENSG00000049541	690
ENSG00000049618	4131
ENSG00000049656	9557
ENSG00000049759	3739
ENSG00000049768	0
ENSG00000049769	169
ENSG00000049860	15335
ENSG00000049883	542
ENSG00000050030	0
ENSG00000050130	2440
ENSG00000050165	38647
ENSG00000050327	20
ENSG00000050344	2499
ENSG00000050393	1884
ENSG00000050405	4568
ENSG00000050426	1628
ENSG00000050438	711
ENSG00000050555	0
ENSG00000050628	1
ENSG00000050730	7
ENSG00000050748	3022
ENSG00000050767	3
ENSG00000050820	13726
ENSG00000051009	2382
ENSG00000051108	4166
ENSG00000051128	17901
ENSG00000051180	444
ENSG00000051341	164
ENSG00000051382	1128
ENSG00000051523	1411
ENSG00000051596	1240
ENSG00000051620	2521
ENSG00000051825	760
ENSG00000052126	427
ENSG00000052344	0
ENSG00000052723	1849
ENSG00000052749	1352
ENSG00000052795	1170
ENSG00000052802	12139
ENSG00000052841	4958
ENSG00000052850	3
ENSG00000053108	4
ENSG00000053254	2071
ENSG00000053328	0
ENSG00000053371	2122
ENSG00000053372	1953
ENSG00000053438	228
ENSG00000053501	575
ENSG00000053524	64
ENSG00000053702	80
ENSG00000053747	568
ENSG00000053770	2654
ENSG00000053900	975
ENSG00000053918	0
ENSG00000054116	3401
ENSG00000054118	11543
ENSG00000054148	2378
ENSG00000054179	3
ENSG00000054219	241
ENSG00000054267	2351
ENSG00000054277	134
ENSG00000054282	1074
ENSG00000054356	3
ENSG00000054392	120
ENSG00000054523	4916
ENSG00000054598	1086
ENSG00000054611	2404
ENSG00000054654	1855
ENSG00000054690	2
ENSG00000054793	4384
ENSG00000054796	0
ENSG00000054803	0
ENSG00000054938	3
ENSG00000054965	2417
ENSG00000054967	692
ENSG00000054983	2397
ENSG00000055044	1367
ENSG00000055070	7294
ENSG00000055118	0
ENSG00000055130	4248
ENSG00000055147	1474
ENSG00000055163	1246
ENSG00000055208	4468
ENSG00000055211	3895
ENSG00000055332	3710
ENSG00000055483	3155
ENSG00000055609	4315
ENSG00000055732	0
ENSG00000055813	485
ENSG00000055917	6172
ENSG00000055950	2265
ENSG00000055955	1
ENSG00000055957	0
ENSG00000056050	1074
ENSG00000056097	6664
ENSG00000056277	296
ENSG00000056291	140
ENSG00000056487	0
ENSG00000056558	207
ENSG00000056586	6555
ENSG00000056736	107
ENSG00000056972	1448
ENSG00000056998	0
ENSG00000057019	3121
ENSG00000057149	0
ENSG00000057252	2149
ENSG00000057294	173
ENSG00000057468	28
ENSG00000057593	0
ENSG00000057608	15685
ENSG00000057657	819
ENSG00000057663	2463
ENSG00000057704	3228
ENSG00000057757	2080
ENSG00000057935	2518
ENSG00000058056	674
ENSG00000058063	3678
ENSG00000058085	1890
ENSG00000058091	482
ENSG00000058262	31113
ENSG00000058272	3090
ENSG00000058335	2
ENSG00000058404	225
ENSG00000058453	1906
ENSG00000058600	1808
ENSG00000058668	12624
ENSG00000058673	28
ENSG00000058729	981
ENSG00000058799	1392
ENSG00000058804	1120
ENSG00000058866	0
ENSG00000059122	5233
ENSG00000059145	641
ENSG00000059377	31
ENSG00000059378	1310
ENSG00000059573	8060
ENSG00000059588	1259
ENSG00000059691	1026
ENSG00000059728	994
ENSG00000059758	7436
ENSG00000059769	502
ENSG00000059804	3006
ENSG00000059915	21
ENSG00000060069	2675
ENSG00000060138	20929
ENSG00000060140	650
ENSG00000060237	8658
ENSG00000060303	0
ENSG00000060339	4151
ENSG00000060491	3238
ENSG00000060558	12
ENSG00000060566	0
ENSG00000060642	355
ENSG00000060656	2605
ENSG00000060688	1742
ENSG00000060709	0
ENSG00000060718	115
ENSG00000060749	1923
ENSG00000060762	731
ENSG00000060971	2211
ENSG00000060982	17272
ENSG00000061273	16305
ENSG00000061337	0
ENSG00000061455	0
ENSG00000061492	0
ENSG00000061656	328
ENSG00000061676	14563
ENSG00000061794	2283
ENSG00000061918	50
ENSG00000061936	2799
ENSG00000061938	5420
ENSG00000061987	2328
ENSG00000062038	0
ENSG00000062096	0
ENSG00000062194	3130
ENSG00000062282	30
ENSG00000062370	355
ENSG00000062485	8842
ENSG00000062524	10
ENSG00000062582	5
ENSG00000062598	2152
ENSG00000062650	3227
ENSG00000062716	5245
ENSG00000062725	2705
ENSG00000062822	2083
ENSG00000063015	3
ENSG00000063046	24020
ENSG00000063127	54
ENSG00000063169	1864
ENSG00000063176	1503
ENSG00000063177	23318
ENSG00000063180	668
ENSG00000063241	2020
ENSG00000063244	10185
ENSG00000063245	11076
ENSG00000063322	1992
ENSG00000063438	14
ENSG00000063515	0
ENSG00000063587	1063
ENSG00000063601	1677
ENSG00000063660	1863
ENSG00000063761	365
ENSG00000063854	3005
ENSG00000063978	3809
ENSG00000064012	640
ENSG00000064042	4201
ENSG00000064102	1596
ENSG00000064115	6017
ENSG00000064195	0
ENSG00000064199	52
ENSG00000064201	9
ENSG00000064205	9
ENSG00000064218	0
ENSG00000064225	2761
ENSG00000064270	18
ENSG00000064300	0
ENSG00000064309	128
ENSG00000064313	2107
ENSG00000064393	3435
ENSG00000064419	3583
ENSG00000064489	5
ENSG00000064490	1697
ENSG00000064545	1278
ENSG00000064547	226
ENSG00000064601	18454
ENSG00000064607	5675
ENSG00000064651	18058
ENSG00000064652	453
ENSG00000064655	4
ENSG00000064666	7312
ENSG00000064687	2075
ENSG00000064692	813
ENSG00000064703	1817
ENSG00000064726	4676
ENSG00000064763	2537
ENSG00000064787	2
ENSG00000064835	0
ENSG00000064886	0
ENSG00000064932	5786
ENSG00000064933	842
ENSG00000064961	3677
ENSG00000064989	19670
ENSG00000064995	2068
ENSG00000064999	5347
ENSG00000065000	15585
ENSG00000065029	2117
ENSG00000065054	6121
ENSG00000065057	678
ENSG00000065060	1134
ENSG00000065135	6336
ENSG00000065150	8213
ENSG00000065154	6383
ENSG00000065183	1550
ENSG00000065243	2917
ENSG00000065268	2292
ENSG00000065308	26407
ENSG00000065320	56
ENSG00000065325	0
ENSG00000065328	207
ENSG00000065357	3103
ENSG00000065361	2
ENSG00000065371	0
ENSG00000065413	388
ENSG00000065427	6355
ENSG00000065457	1179
ENSG00000065485	9610
ENSG00000065491	1705
ENSG00000065518	3604
ENSG00000065526	3611
ENSG00000065534	1335
ENSG00000065548	4007
ENSG00000065559	1635
ENSG00000065600	1364
ENSG00000065609	68
ENSG00000065613	4357
ENSG00000065615	790
ENSG00000065618	21
ENSG00000065621	63
ENSG00000065665	537
ENSG00000065675	41
ENSG00000065717	5597
ENSG00000065802	1174
ENSG00000065809	6909
ENSG00000065833	2826
ENSG00000065882	3826
ENSG00000065883	3520
ENSG00000065911	2667
ENSG00000065923	1914
ENSG00000065970	1672
ENSG00000065978	49216
ENSG00000065989	570
ENSG00000066027	4958
ENSG00000066032	0
ENSG00000066044	6166
ENSG00000066056	63843
ENSG00000066084	2977
ENSG00000066117	6655
ENSG00000066135	1236
ENSG00000066136	1734
ENSG00000066185	23
ENSG00000066230	104
ENSG00000066248	2
ENSG00000066279	544
ENSG00000066294	0
ENSG00000066322	9165
ENSG00000066336	0
ENSG00000066379	332
ENSG00000066382	0
ENSG00000066405	5
ENSG00000066422	1439
ENSG00000066427	1071
ENSG00000066455	3867
ENSG00000066468	1
ENSG00000066557	1183
ENSG00000066583	2288
ENSG00000066629	1938
ENSG00000066651	363
ENSG00000066654	2073
ENSG00000066697	2642
ENSG00000066735	464
ENSG00000066739	1658
ENSG00000066777	3224
ENSG00000066813	0
ENSG00000066827	661
ENSG00000066855	1375
ENSG00000066923	129
ENSG00000066926	1477
ENSG00000066933	1494
ENSG00000067048	4962
ENSG00000067057	19729
ENSG00000067064	5064
ENSG00000067066	5963
ENSG00000067082	23559
ENSG00000067113	900
ENSG00000067141	63
ENSG00000067167	16938
ENSG00000067177	590
ENSG00000067182	12743
ENSG00000067191	706
ENSG00000067208	1748
ENSG00000067221	1168
ENSG00000067225	42526
ENSG00000067248	2125
ENSG00000067334	2922
ENSG00000067365	1170
ENSG00000067369	3947
ENSG00000067445	743
ENSG00000067533	980
ENSG00000067560	21578
ENSG00000067596	4125
ENSG00000067601	0
ENSG00000067606	11
ENSG00000067646	632
ENSG00000067704	5934
ENSG00000067715	2041
ENSG00000067798	1011
ENSG00000067829	2716
ENSG00000067836	379
ENSG00000067840	11
ENSG00000067842	0
ENSG00000067900	4677
ENSG00000067955	2503
ENSG00000067992	804
ENSG00000068001	39299
ENSG00000068024	1187
ENSG00000068028	2517
ENSG00000068078	18
ENSG00000068079	331
ENSG00000068097	1106
ENSG00000068120	4173
ENSG00000068137	1651
ENSG00000068305	3772
ENSG00000068308	4412
ENSG00000068323	4369
ENSG00000068354	1566
ENSG00000068366	4842
ENSG00000068383	1891
ENSG00000068394	1330
ENSG00000068400	4407
ENSG00000068438	2333
ENSG00000068489	990
ENSG00000068615	98
ENSG00000068650	9296
ENSG00000068654	3780
ENSG00000068697	25553
ENSG00000068724	2059
ENSG00000068745	3913
ENSG00000068781	0
ENSG00000068784	850
ENSG00000068796	3246
ENSG00000068831	62
ENSG00000068878	4717
ENSG00000068885	415
ENSG00000068903	6305
ENSG00000068912	4648
ENSG00000068971	2479
ENSG00000068976	12
ENSG00000068985	0
ENSG00000069011	51
ENSG00000069018	0
ENSG00000069020	8398
ENSG00000069122	66810
ENSG00000069188	1
ENSG00000069206	0
ENSG00000069248	2766
ENSG00000069275	11859
ENSG00000069329	8674
ENSG00000069345	3941
ENSG00000069399	945
ENSG00000069424	233
ENSG00000069431	2
ENSG00000069482	52
ENSG00000069493	141
ENSG00000069509	656
ENSG00000069535	0
ENSG00000069667	963
ENSG00000069696	10
ENSG00000069702	665
ENSG00000069764	8
ENSG00000069812	232
ENSG00000069849	17212
ENSG00000069869	3149
ENSG00000069943	330
ENSG00000069956	2670
ENSG00000069966	638
ENSG00000069974	2096
ENSG00000069998	2158
ENSG00000070010	4142
ENSG00000070018	3093
ENSG00000070019	1
ENSG00000070031	0
ENSG00000070047	5209
ENSG00000070061	2928
ENSG00000070081	5117
ENSG00000070087	6019
ENSG00000070159	0
ENSG00000070182	5
ENSG00000070190	0
ENSG00000070193	0
ENSG00000070214	7770
ENSG00000070269	737
ENSG00000070366	1678
ENSG00000070367	6319
ENSG00000070371	222
ENSG00000070388	3
ENSG00000070404	684
ENSG00000070413	7316
ENSG00000070423	3110
ENSG00000070444	1256
ENSG00000070476	871
ENSG00000070495	2186
ENSG00000070501	493
ENSG00000070526	0
ENSG00000070540	2767
ENSG00000070601	0
ENSG00000070610	5775
ENSG00000070614	28823
ENSG00000070669	27
ENSG00000070718	1175
ENSG00000070729	0
ENSG00000070731	2
ENSG00000070748	0
ENSG00000070756	63237
ENSG00000070759	136
ENSG00000070761	1541
ENSG00000070770	3423
ENSG00000070778	1769
ENSG00000070785	909
ENSG00000070808	0
ENSG00000070814	3449
ENSG00000070831	107
ENSG00000070882	5921
ENSG00000070886	0
ENSG00000070915	1
ENSG00000070950	454
ENSG00000070961	5632
ENSG00000070985	0
ENSG00000071051	2987
ENSG00000071054	28415
ENSG00000071073	9361
ENSG00000071082	23998
ENSG00000071127	37047
ENSG00000071189	2017
ENSG00000071203	0
ENSG00000071205	1624
ENSG00000071242	21700
ENSG00000071243	538
ENSG00000071246	29791
ENSG00000071282	506
ENSG00000071462	1865
ENSG00000071537	10173
ENSG00000071539	557
ENSG00000071553	27358
ENSG00000071564	10648
ENSG00000071575	2005
ENSG00000071626	6698
ENSG00000071655	3735
ENSG00000071677	0
ENSG00000071794	966
ENSG00000071859	8006
ENSG00000071889	1944
ENSG00000071894	11830
ENSG00000071909	6
ENSG00000071967	2508
ENSG00000071991	0
ENSG00000071994	2239
ENSG00000072041	31
ENSG00000072042	3955
ENSG00000072062	6987
ENSG00000072071	1119
ENSG00000072080	0
ENSG00000072110	36365
ENSG00000072121	3399
ENSG00000072133	51
ENSG00000072134	2772
ENSG00000072135	1720
ENSG00000072163	1630
ENSG00000072182	0
ENSG00000072195	16
ENSG00000072201	861
ENSG00000072210	3666
ENSG00000072274	7193
ENSG00000072310	3256
ENSG00000072315	0
ENSG00000072364	5721
ENSG00000072401	1110
ENSG00000072415	1651
ENSG00000072422	4167
ENSG00000072501	3614
ENSG00000072506	1984
ENSG00000072518	2777
ENSG00000072571	246
ENSG00000072609	4249
ENSG00000072657	0
ENSG00000072682	5510
ENSG00000072694	0
ENSG00000072736	928
ENSG00000072756	1062
ENSG00000072778	16607
ENSG00000072786	6653
ENSG00000072803	3404
ENSG00000072818	71
ENSG00000072832	834
ENSG00000072840	1667
ENSG00000072849	2140
ENSG00000072858	0
ENSG00000072864	1426
ENSG00000072952	145
ENSG00000072954	270
ENSG00000072958	4686
ENSG00000073008	11616
ENSG00000073050	1344
ENSG00000073060	2890
ENSG00000073067	0
ENSG00000073111	903
ENSG00000073146	676
ENSG00000073150	270
ENSG00000073169	1736
ENSG00000073282	1
ENSG00000073331	606
ENSG00000073350	164
ENSG00000073417	2856
ENSG00000073464	1206
ENSG00000073536	950
ENSG00000073578	478
ENSG00000073584	407
ENSG00000073598	3
ENSG00000073605	253
ENSG00000073614	3273
ENSG00000073670	12
ENSG00000073711	1311
ENSG00000073712	6904
ENSG00000073734	14
ENSG00000073737	3
ENSG00000073754	0
ENSG00000073756	292
ENSG00000073792	5620
ENSG00000073803	764
ENSG00000073849	6861
ENSG00000073861	0
ENSG00000073905	5
ENSG00000073910	3519
ENSG00000073921	13050
ENSG00000073969	1695
ENSG00000074047	13
ENSG00000074054	4500
ENSG00000074071	2280
ENSG00000074181	702
ENSG00000074201	2782
ENSG00000074211	79
ENSG00000074219	2791
ENSG00000074266	925
ENSG00000074276	9
ENSG00000074317	242
ENSG00000074319	2340
ENSG00000074356	3608
ENSG00000074370	15
ENSG00000074410	47
ENSG00000074416	8447
ENSG00000074527	11484
ENSG00000074582	1293
ENSG00000074590	8211
ENSG00000074603	2818
ENSG00000074621	796
ENSG00000074657	4382
ENSG00000074660	10652
ENSG00000074695	10559
ENSG00000074696	6390
ENSG00000074706	3
ENSG00000074755	5076
ENSG00000074771	9
ENSG00000074800	54114
ENSG00000074803	0
ENSG00000074842	12060
ENSG00000074855	1954
ENSG00000074935	915
ENSG00000074964	429
ENSG00000074966	4
ENSG00000075035	0
ENSG00000075043	0
ENSG00000075073	67
ENSG00000075089	679
ENSG00000075131	279
ENSG00000075142	3230
ENSG00000075151	6479
ENSG00000075188	691
ENSG00000075213	709
ENSG00000075218	564
ENSG00000075223	47
ENSG00000075234	1933
ENSG00000075239	1133
ENSG00000075240	1705
ENSG00000075275	1490
ENSG00000075290	0
ENSG00000075292	5664
ENSG00000075303	1008
ENSG00000075336	1250
ENSG00000075340	2
ENSG00000075388	0
ENSG00000075391	2679
ENSG00000075399	1693
ENSG00000075407	981
ENSG00000075413	4720
ENSG00000075415	21230
ENSG00000075420	19141
ENSG00000075426	13585
ENSG00000075429	0
ENSG00000075461	0
ENSG00000075539	3507
ENSG00000075568	4559
ENSG00000075618	68778
ENSG00000075624	294148
ENSG00000075643	173
ENSG00000075651	5582
ENSG00000075673	0
ENSG00000075702	366
ENSG00000075711	4441
ENSG00000075785	19963
ENSG00000075790	67
ENSG00000075826	1658
ENSG00000075856	2624
ENSG00000075884	0
ENSG00000075886	8
ENSG00000075891	0
ENSG00000075914	1307
ENSG00000075945	1753
ENSG00000075975	1048
ENSG00000076003	734
ENSG00000076043	1814
ENSG00000076053	1098
ENSG00000076067	10054
ENSG00000076108	7791
ENSG00000076201	7410
ENSG00000076242	1669
ENSG00000076248	2228
ENSG00000076258	41
ENSG00000076321	1594
ENSG00000076344	185
ENSG00000076351	429
ENSG00000076356	30157
ENSG00000076382	583
ENSG00000076513	2339
ENSG00000076554	760
ENSG00000076555	373
ENSG00000076604	3550
ENSG00000076641	14
ENSG00000076650	547
ENSG00000076662	2
ENSG00000076685	1356
ENSG00000076706	164119
ENSG00000076716	17
ENSG00000076770	241
ENSG00000076826	6
ENSG00000076864	9
ENSG00000076924	3292
ENSG00000076928	7963
ENSG00000076944	393
ENSG00000076984	2222
ENSG00000077009	0
ENSG00000077044	1176
ENSG00000077063	13
ENSG00000077080	0
ENSG00000077092	103
ENSG00000077097	6120
ENSG00000077147	17029
ENSG00000077150	2000
ENSG00000077152	425
ENSG00000077157	374
ENSG00000077232	19167
ENSG00000077235	8736
ENSG00000077238	8937
ENSG00000077254	2653
ENSG00000077264	0
ENSG00000077274	0
ENSG00000077279	0
ENSG00000077312	1605
ENSG00000077327	0
ENSG00000077348	402
ENSG00000077380	10126
ENSG00000077420	18
ENSG00000077454	1076
ENSG00000077458	971
ENSG00000077463	1272
ENSG00000077498	0
ENSG00000077514	754
ENSG00000077522	12
ENSG00000077549	13757
ENSG00000077585	1069
ENSG00000077616	39
ENSG00000077684	1779
ENSG00000077713	976
ENSG00000077721	4213
ENSG00000077782	17694
ENSG00000077800	1
ENSG00000077935	5
ENSG00000077942	289
ENSG00000077943	8
ENSG00000077984	0
ENSG00000078018	1417
ENSG00000078043	1872
ENSG00000078053	202
ENSG00000078061	3866
ENSG00000078070	870
ENSG00000078081	360
ENSG00000078098	66
ENSG00000078114	144
ENSG00000078124	1292
ENSG00000078140	4089
ENSG00000078142	2115
ENSG00000078177	539
ENSG00000078237	1636
ENSG00000078246	2222
ENSG00000078269	4239
ENSG00000078295	0
ENSG00000078304	4580
ENSG00000078319	0
ENSG00000078328	0
ENSG00000078369	32311
ENSG00000078399	1829
ENSG00000078401	13629
ENSG00000078403	2552
ENSG00000078487	37
ENSG00000078549	1
ENSG00000078579	0
ENSG00000078589	0
ENSG00000078596	46
ENSG00000078618	6306
ENSG00000078668	4841
ENSG00000078674	5578
ENSG00000078687	943
ENSG00000078699	1673
ENSG00000078725	0
ENSG00000078747	1906
ENSG00000078795	0
ENSG00000078804	3166
ENSG00000078808	30815
ENSG00000078814	33
ENSG00000078898	0
ENSG00000078900	4
ENSG00000078902	5499
ENSG00000078967	409
ENSG00000079101	2
ENSG00000079102	1062
ENSG00000079112	0
ENSG00000079134	1254
ENSG00000079150	1734
ENSG00000079156	234
ENSG00000079215	0
ENSG00000079246	17198
ENSG00000079257	9391
ENSG00000079263	8
ENSG00000079277	1571
ENSG00000079308	12084
ENSG00000079313	2838
ENSG00000079332	9130
ENSG00000079335	415
ENSG00000079337	3023
ENSG00000079385	259
ENSG00000079387	854
ENSG00000079393	0
ENSG00000079432	15153
ENSG00000079435	109
ENSG00000079459	16008
ENSG00000079462	843
ENSG00000079482	862
ENSG00000079557	0
ENSG00000079616	875
ENSG00000079689	0
ENSG00000079691	579
ENSG00000079739	1151
ENSG00000079785	8493
ENSG00000079805	13357
ENSG00000079819	6238
ENSG00000079841	3
ENSG00000079931	16
ENSG00000079950	6620
ENSG00000079974	979
ENSG00000079999	5186
ENSG00000080007	40
ENSG00000080031	28
ENSG00000080166	0
ENSG00000080189	2220
ENSG00000080200	1149
ENSG00000080224	1
ENSG00000080293	4
ENSG00000080298	688
ENSG00000080345	3119
ENSG00000080371	3332
ENSG00000080493	2
ENSG00000080503	5892
ENSG00000080511	0
ENSG00000080546	2040
ENSG00000080561	4364
ENSG00000080572	0
ENSG00000080573	205
ENSG00000080603	215
ENSG00000080608	1871
ENSG00000080618	1
ENSG00000080644	5
ENSG00000080709	38
ENSG00000080802	1302
ENSG00000080815	4816
ENSG00000080819	1503
ENSG00000080822	4650
ENSG00000080823	126
ENSG00000080824	33074
ENSG00000080839	465
ENSG00000080845	9097
ENSG00000080854	5
ENSG00000080910	0
ENSG00000080947	9
ENSG00000080986	286
ENSG00000081014	624
ENSG00000081019	793
ENSG00000081026	625
ENSG00000081041	134
ENSG00000081051	0
ENSG00000081052	8
ENSG00000081059	15
ENSG00000081087	4557
ENSG00000081138	0
ENSG00000081148	93
ENSG00000081154	6270
ENSG00000081177	2318
ENSG00000081181	506
ENSG00000081189	3426
ENSG00000081237	0
ENSG00000081248	0
ENSG00000081277	17
ENSG00000081307	1677
ENSG00000081320	621
ENSG00000081377	59
ENSG00000081386	610
ENSG00000081479	2
ENSG00000081665	136
ENSG00000081692	245
ENSG00000081721	759
ENSG00000081760	2059
ENSG00000081791	4735
ENSG00000081800	0
ENSG00000081803	1702
ENSG00000081818	50
ENSG00000081842	18
ENSG00000081853	253
ENSG00000081870	558
ENSG00000081913	877
ENSG00000081923	4084
ENSG00000081985	10
ENSG00000082014	290
ENSG00000082068	1337
ENSG00000082074	0
ENSG00000082126	1146
ENSG00000082146	1384
ENSG00000082153	12312
ENSG00000082175	2
ENSG00000082196	12
ENSG00000082212	2371
ENSG00000082213	2765
ENSG00000082258	2404
ENSG00000082269	634
ENSG00000082293	0
ENSG00000082397	3321
ENSG00000082438	1740
ENSG00000082458	81
ENSG00000082482	15
ENSG00000082497	297
ENSG00000082512	1975
ENSG00000082515	2674
ENSG00000082516	1391
ENSG00000082556	0
ENSG00000082641	33161
ENSG00000082684	0
ENSG00000082701	5305
ENSG00000082781	18417
ENSG00000082805	4485
ENSG00000082898	8240
ENSG00000082929	0
ENSG00000082996	2555
ENSG00000083067	2
ENSG00000083093	611
ENSG00000083097	838
ENSG00000083099	1401
ENSG00000083123	963
ENSG00000083168	2957
ENSG00000083223	1552
ENSG00000083290	1179
ENSG00000083307	0
ENSG00000083312	21698
ENSG00000083444	55161
ENSG00000083454	0
ENSG00000083457	713
ENSG00000083520	3298
ENSG00000083535	913
ENSG00000083544	513
ENSG00000083622	0
ENSG00000083635	407
ENSG00000083642	1857
ENSG00000083720	945
ENSG00000083750	1591
ENSG00000083782	1
ENSG00000083799	1995
ENSG00000083807	101
ENSG00000083812	609
ENSG00000083814	351
ENSG00000083817	315
ENSG00000083828	192
ENSG00000083838	266
ENSG00000083844	1279
ENSG00000083845	24708
ENSG00000083857	598
ENSG00000083896	3539
ENSG00000083937	2508
ENSG00000084070	839
ENSG00000084072	2249
ENSG00000084073	5796
ENSG00000084090	8494
ENSG00000084092	1634
ENSG00000084093	2678
ENSG00000084110	37
ENSG00000084112	6386
ENSG00000084207	14765
ENSG00000084234	142774
ENSG00000084444	1047
ENSG00000084453	0
ENSG00000084463	3764
ENSG00000084623	8521
ENSG00000084628	2
ENSG00000084636	229
ENSG00000084652	7945
ENSG00000084674	9
ENSG00000084676	1693
ENSG00000084693	1243
ENSG00000084710	112
ENSG00000084731	4060
ENSG00000084733	9288
ENSG00000084734	16
ENSG00000084754	12375
ENSG00000084764	608
ENSG00000084774	6076
ENSG00000085063	34828
ENSG00000085117	6450
ENSG00000085185	1894
ENSG00000085224	5685
ENSG00000085231	814
ENSG00000085265	0
ENSG00000085274	644
ENSG00000085276	4227
ENSG00000085365	2539
ENSG00000085377	2351
ENSG00000085382	976
ENSG00000085415	1285
ENSG00000085433	1966
ENSG00000085449	4145
ENSG00000085465	274
ENSG00000085491	2297
ENSG00000085511	1199
ENSG00000085514	9
ENSG00000085552	0
ENSG00000085563	894
ENSG00000085644	1449
ENSG00000085662	6834
ENSG00000085719	3878
ENSG00000085721	2327
ENSG00000085733	28353
ENSG00000085741	7
ENSG00000085760	1308
ENSG00000085788	2386
ENSG00000085831	161
ENSG00000085832	2810
ENSG00000085840	157
ENSG00000085871	4092
ENSG00000085872	2125
ENSG00000085978	2016
ENSG00000085982	1726
ENSG00000085998	4754
ENSG00000085999	192
ENSG00000086015	4199
ENSG00000086061	11049
ENSG00000086062	8023
ENSG00000086065	3801
ENSG00000086102	2403
ENSG00000086159	2
ENSG00000086189	1002
ENSG00000086200	4351
ENSG00000086205	83
ENSG00000086232	6337
ENSG00000086288	0
ENSG00000086289	35
ENSG00000086300	36
ENSG00000086475	3171
ENSG00000086504	2679
ENSG00000086506	6
ENSG00000086544	1393
ENSG00000086548	0
ENSG00000086570	5
ENSG00000086589	3044
ENSG00000086598	13462
ENSG00000086619	319
ENSG00000086666	3673
ENSG00000086696	36
ENSG00000086712	649
ENSG00000086717	0
ENSG00000086730	80
ENSG00000086758	15004
ENSG00000086827	1340
ENSG00000086848	300
ENSG00000086967	1
ENSG00000086991	4140
ENSG00000087008	1675
ENSG00000087053	5173
ENSG00000087074	6649
ENSG00000087076	1976
ENSG00000087077	5738
ENSG00000087085	51
ENSG00000087086	156998
ENSG00000087087	7062
ENSG00000087088	13585
ENSG00000087095	2951
ENSG00000087111	4081
ENSG00000087116	510
ENSG00000087128	0
ENSG00000087152	6321
ENSG00000087157	3584
ENSG00000087191	5815
ENSG00000087206	1658
ENSG00000087237	205
ENSG00000087245	88714
ENSG00000087250	0
ENSG00000087253	5386
ENSG00000087258	6
ENSG00000087263	2261
ENSG00000087266	10028
ENSG00000087269	1611
ENSG00000087274	16271
ENSG00000087299	379
ENSG00000087301	687
ENSG00000087302	6566
ENSG00000087303	14685
ENSG00000087338	1697
ENSG00000087365	12149
ENSG00000087448	2011
ENSG00000087460	74809
ENSG00000087470	4165
ENSG00000087494	63
ENSG00000087495	0
ENSG00000087502	2512
ENSG00000087510	0
ENSG00000087586	516
ENSG00000087589	3
ENSG00000087842	5329
ENSG00000087884	309
ENSG00000087903	336
ENSG00000087995	870
ENSG00000088002	4
ENSG00000088035	793
ENSG00000088038	3343
ENSG00000088053	0
ENSG00000088179	1862
ENSG00000088205	3710
ENSG00000088247	13008
ENSG00000088256	7160
ENSG00000088280	1002
ENSG00000088298	2682
ENSG00000088305	230
ENSG00000088320	0
ENSG00000088325	1637
ENSG00000088340	316
ENSG00000088356	1168
ENSG00000088367	3173
ENSG00000088386	0
ENSG00000088387	18601
ENSG00000088448	3292
ENSG00000088451	398
ENSG00000088538	13
ENSG00000088543	198
ENSG00000088682	1974
ENSG00000088726	18
ENSG00000088727	309
ENSG00000088756	1251
ENSG00000088766	420
ENSG00000088782	0
ENSG00000088808	3180
ENSG00000088812	8542
ENSG00000088826	1444
ENSG00000088827	1
ENSG00000088832	61613
ENSG00000088833	4718
ENSG00000088836	1573
ENSG00000088854	2356
ENSG00000088876	535
ENSG00000088881	54
ENSG00000088882	151
ENSG00000088888	11333
ENSG00000088899	949
ENSG00000088926	0
ENSG00000088930	3983
ENSG00000088970	290
ENSG00000088986	9826
ENSG00000088992	34
ENSG00000089006	3858
ENSG00000089009	44935
ENSG00000089012	0
ENSG00000089022	1160
ENSG00000089041	348
ENSG00000089048	902
ENSG00000089050	1212
ENSG00000089053	8645
ENSG00000089057	4730
ENSG00000089060	2918
ENSG00000089063	6266
ENSG00000089091	131
ENSG00000089094	1562
ENSG00000089101	0
ENSG00000089116	0
ENSG00000089123	258
ENSG00000089127	1113
ENSG00000089154	8214
ENSG00000089157	83414
ENSG00000089159	10936
ENSG00000089163	101
ENSG00000089169	0
ENSG00000089177	824
ENSG00000089195	455
ENSG00000089199	8
ENSG00000089220	7855
ENSG00000089225	1
ENSG00000089234	1490
ENSG00000089248	9091
ENSG00000089250	2
ENSG00000089280	11428
ENSG00000089289	2369
ENSG00000089327	3964
ENSG00000089335	1143
ENSG00000089351	10831
ENSG00000089356	0
ENSG00000089472	5
ENSG00000089486	2433
ENSG00000089505	169
ENSG00000089558	4
ENSG00000089597	36053
ENSG00000089639	1648
ENSG00000089682	530
ENSG00000089685	829
ENSG00000089692	41
ENSG00000089693	7707
ENSG00000089723	202
ENSG00000089737	6795
ENSG00000089775	510
ENSG00000089818	1040
ENSG00000089820	1743
ENSG00000089847	31
ENSG00000089876	2695
ENSG00000089902	2684
ENSG00000089916	2121
ENSG00000090006	1573
ENSG00000090013	1722
ENSG00000090020	15671
ENSG00000090054	5046
ENSG00000090060	9403
ENSG00000090061	596
ENSG00000090097	1981
ENSG00000090104	0
ENSG00000090238	2790
ENSG00000090263	630
ENSG00000090266	2394
ENSG00000090273	5977
ENSG00000090316	5542
ENSG00000090339	3030
ENSG00000090372	10216
ENSG00000090376	891
ENSG00000090382	0
ENSG00000090402	0
ENSG00000090432	3363
ENSG00000090447	441
ENSG00000090470	1143
ENSG00000090487	4592
ENSG00000090512	0
ENSG00000090520	4409
ENSG00000090530	35
ENSG00000090534	2
ENSG00000090539	212
ENSG00000090554	14
ENSG00000090565	4434
ENSG00000090581	5388
ENSG00000090612	679
ENSG00000090615	11117
ENSG00000090621	8314
ENSG00000090659	0
ENSG00000090661	139
ENSG00000090674	2639
ENSG00000090686	6146
ENSG00000090776	12618
ENSG00000090857	2202
ENSG00000090861	8289
ENSG00000090863	22265
ENSG00000090889	398
ENSG00000090905	3371
ENSG00000090924	4290
ENSG00000090932	18
ENSG00000090971	1665
ENSG00000090975	5210
ENSG00000090989	2041
ENSG00000091009	731
ENSG00000091010	3
ENSG00000091039	3552
ENSG00000091073	793
ENSG00000091106	3
ENSG00000091127	619
ENSG00000091128	45
ENSG00000091129	4925
ENSG00000091136	81753
ENSG00000091137	352
ENSG00000091138	0
ENSG00000091140	3817
ENSG00000091157	1058
ENSG00000091164	3340
ENSG00000091181	0
ENSG00000091262	24
ENSG00000091317	8616
ENSG00000091409	59490
ENSG00000091428	782
ENSG00000091436	1613
ENSG00000091482	0
ENSG00000091483	3312
ENSG00000091490	21126
ENSG00000091513	11
ENSG00000091527	12572
ENSG00000091536	22
ENSG00000091542	5053
ENSG00000091583	0
ENSG00000091592	5228
ENSG00000091622	80
ENSG00000091640	2867
ENSG00000091651	429
ENSG00000091656	33
ENSG00000091664	0
ENSG00000091704	2
ENSG00000091732	932
ENSG00000091831	19
ENSG00000091844	163
ENSG00000091879	19354
ENSG00000091947	1715
ENSG00000091972	1935
ENSG00000091986	9579
ENSG00000092009	1
ENSG00000092010	3070
ENSG00000092020	1110
ENSG00000092036	305
ENSG00000092051	4
ENSG00000092054	0
ENSG00000092067	0
ENSG00000092068	96
ENSG00000092094	3135
ENSG00000092096	290
ENSG00000092098	118
ENSG00000092108	1414
ENSG00000092140	951
ENSG00000092148	8477
ENSG00000092199	25021
ENSG00000092200	2
ENSG00000092201	6811
ENSG00000092203	3784
ENSG00000092208	442
ENSG00000092295	28
ENSG00000092330	1869
ENSG00000092345	0
ENSG00000092377	0
ENSG00000092421	831
ENSG00000092439	2245
ENSG00000092445	1044
ENSG00000092470	384
ENSG00000092529	36
ENSG00000092531	1441
ENSG00000092607	16
ENSG00000092621	861
ENSG00000092758	38
ENSG00000092820	7005
ENSG00000092841	36685
ENSG00000092847	2386
ENSG00000092850	22
ENSG00000092853	360
ENSG00000092871	524
ENSG00000092929	1755
ENSG00000092931	1832
ENSG00000092964	11611
ENSG00000092969	979
ENSG00000092978	763
ENSG00000093000	3815
ENSG00000093009	298
ENSG00000093010	9831
ENSG00000093072	1253
ENSG00000093100	9
ENSG00000093134	0
ENSG00000093144	2048
ENSG00000093167	3388
[truncated: 60,711 more rows]
