# Supplementary material for: A human endothelial and adipose stem cell-based co-culture model for venous malformations
Source: Angiogenesis. 2026 May 3;29(3):30. doi: 10.1007/s10456-026-10045-9 (PMC13136223; doi:10.1007/s10456-026-10045-9)
Supplement: Supplementary file 5 — Supplementary RNAseq raw data [file 10456_2026_10045_MOESM5_ESM.zip › RNA seq Raw data/HUVECs_tsv_files/WT_2.tsv]

id	count
ENSG00000000003	3763
ENSG00000000005	0
ENSG00000000419	1931
ENSG00000000457	338
ENSG00000000460	199
ENSG00000000938	12
ENSG00000000971	373
ENSG00000001036	4843
ENSG00000001084	1506
ENSG00000001167	2035
ENSG00000001460	400
ENSG00000001461	1980
ENSG00000001497	1454
ENSG00000001561	955
ENSG00000001617	24666
ENSG00000001626	0
ENSG00000001629	3374
ENSG00000001630	766
ENSG00000001631	408
ENSG00000002016	721
ENSG00000002079	23
ENSG00000002330	706
ENSG00000002549	12701
ENSG00000002586	52001
ENSG00000002587	826
ENSG00000002726	0
ENSG00000002745	1
ENSG00000002746	0
ENSG00000002822	18
ENSG00000002834	22859
ENSG00000002919	1682
ENSG00000002933	0
ENSG00000003056	5367
ENSG00000003096	1226
ENSG00000003137	4
ENSG00000003147	1594
ENSG00000003249	3894
ENSG00000003393	3941
ENSG00000003400	3706
ENSG00000003402	8439
ENSG00000003436	17359
ENSG00000003509	641
ENSG00000003756	4650
ENSG00000003987	27
ENSG00000003989	565
ENSG00000004059	4811
ENSG00000004139	409
ENSG00000004142	6399
ENSG00000004399	114384
ENSG00000004455	5527
ENSG00000004468	21
ENSG00000004478	4678
ENSG00000004487	6840
ENSG00000004534	6719
ENSG00000004660	541
ENSG00000004700	2518
ENSG00000004766	1582
ENSG00000004776	68
ENSG00000004777	493
ENSG00000004779	2283
ENSG00000004799	847
ENSG00000004809	11
ENSG00000004838	2
ENSG00000004846	0
ENSG00000004848	0
ENSG00000004864	2132
ENSG00000004866	1308
ENSG00000004897	4623
ENSG00000004939	0
ENSG00000004948	0
ENSG00000004961	1978
ENSG00000004975	3197
ENSG00000005001	0
ENSG00000005007	9359
ENSG00000005020	5233
ENSG00000005022	11222
ENSG00000005059	1119
ENSG00000005073	494
ENSG00000005075	2125
ENSG00000005100	1757
ENSG00000005102	2
ENSG00000005108	3681
ENSG00000005156	1490
ENSG00000005175	1350
ENSG00000005187	99
ENSG00000005189	217
ENSG00000005194	3243
ENSG00000005206	3488
ENSG00000005238	3046
ENSG00000005243	421
ENSG00000005249	4858
ENSG00000005302	3651
ENSG00000005339	5343
ENSG00000005379	0
ENSG00000005381	9
ENSG00000005421	0
ENSG00000005436	732
ENSG00000005448	930
ENSG00000005469	1935
ENSG00000005471	8
ENSG00000005483	3981
ENSG00000005486	4516
ENSG00000005513	40
ENSG00000005700	3337
ENSG00000005801	959
ENSG00000005810	3002
ENSG00000005812	1784
ENSG00000005844	0
ENSG00000005882	971
ENSG00000005884	11863
ENSG00000005889	1410
ENSG00000005893	19429
ENSG00000005961	70
ENSG00000005981	4
ENSG00000006007	5702
ENSG00000006015	2549
ENSG00000006016	273
ENSG00000006025	2488
ENSG00000006042	7349
ENSG00000006047	0
ENSG00000006059	0
ENSG00000006062	386
ENSG00000006071	0
ENSG00000006116	0
ENSG00000006118	14096
ENSG00000006125	20803
ENSG00000006128	0
ENSG00000006194	738
ENSG00000006210	512
ENSG00000006282	6208
ENSG00000006283	1
ENSG00000006327	2520
ENSG00000006377	0
ENSG00000006432	0
ENSG00000006451	44109
ENSG00000006453	50
ENSG00000006459	789
ENSG00000006468	346
ENSG00000006530	1461
ENSG00000006534	44
ENSG00000006555	0
ENSG00000006576	1038
ENSG00000006606	1
ENSG00000006607	1398
ENSG00000006611	0
ENSG00000006625	680
ENSG00000006634	516
ENSG00000006638	354
ENSG00000006652	574
ENSG00000006659	0
ENSG00000006695	578
ENSG00000006704	1397
ENSG00000006712	3608
ENSG00000006715	4696
ENSG00000006740	17
ENSG00000006744	6920
ENSG00000006747	1
ENSG00000006756	1534
ENSG00000006757	491
ENSG00000006788	0
ENSG00000006831	5257
ENSG00000006837	17
ENSG00000007001	0
ENSG00000007038	3
ENSG00000007047	4242
ENSG00000007062	5
ENSG00000007080	3541
ENSG00000007129	391
ENSG00000007168	9225
ENSG00000007171	0
ENSG00000007174	0
ENSG00000007202	9807
ENSG00000007216	0
ENSG00000007237	31
ENSG00000007255	545
ENSG00000007264	0
ENSG00000007306	0
ENSG00000007312	9
ENSG00000007314	2
ENSG00000007341	631
ENSG00000007350	1
ENSG00000007372	0
ENSG00000007376	2399
ENSG00000007384	20515
ENSG00000007392	4103
ENSG00000007402	14
ENSG00000007516	16
ENSG00000007520	3046
ENSG00000007541	3808
ENSG00000007545	1447
ENSG00000007866	65
ENSG00000007908	397
ENSG00000007923	2231
ENSG00000007933	0
ENSG00000007944	1089
ENSG00000007952	22
ENSG00000007968	52
ENSG00000008018	6379
ENSG00000008056	1
ENSG00000008083	1621
ENSG00000008086	405
ENSG00000008118	2
ENSG00000008128	97
ENSG00000008130	5756
ENSG00000008196	0
ENSG00000008197	0
ENSG00000008226	2
ENSG00000008256	661
ENSG00000008277	202
ENSG00000008282	5205
ENSG00000008283	6702
ENSG00000008294	6019
ENSG00000008300	186
ENSG00000008311	3390
ENSG00000008323	8
ENSG00000008324	622
ENSG00000008382	266
ENSG00000008394	3664
ENSG00000008405	1619
ENSG00000008438	3
ENSG00000008441	920
ENSG00000008513	12946
ENSG00000008516	60
ENSG00000008517	7355
ENSG00000008710	6651
ENSG00000008735	8
ENSG00000008838	5751
ENSG00000008853	1338
ENSG00000008869	2732
ENSG00000008952	8623
ENSG00000008988	29475
ENSG00000009307	30254
ENSG00000009335	7760
ENSG00000009413	2572
ENSG00000009694	1
ENSG00000009709	0
ENSG00000009724	172
ENSG00000009765	0
ENSG00000009780	486
ENSG00000009790	3
ENSG00000009830	3065
ENSG00000009844	2181
ENSG00000009950	0
ENSG00000009954	5819
ENSG00000010017	3367
ENSG00000010030	28
ENSG00000010072	951
ENSG00000010165	2318
ENSG00000010219	1246
ENSG00000010244	6373
ENSG00000010256	5317
ENSG00000010270	5397
ENSG00000010278	21251
ENSG00000010282	0
ENSG00000010292	3209
ENSG00000010295	5256
ENSG00000010310	0
ENSG00000010318	221
ENSG00000010319	125
ENSG00000010322	10813
ENSG00000010327	24750
ENSG00000010361	531
ENSG00000010379	0
ENSG00000010404	566
ENSG00000010438	370
ENSG00000010539	679
ENSG00000010610	2
ENSG00000010626	201
ENSG00000010671	1
ENSG00000010704	363
ENSG00000010803	2114
ENSG00000010810	11748
ENSG00000010818	826
ENSG00000010932	0
ENSG00000011007	5252
ENSG00000011009	5960
ENSG00000011021	4012
ENSG00000011028	4936
ENSG00000011052	0
ENSG00000011083	0
ENSG00000011105	18189
ENSG00000011114	3055
ENSG00000011132	1507
ENSG00000011143	593
ENSG00000011198	935
ENSG00000011201	8
ENSG00000011243	3864
ENSG00000011258	1047
ENSG00000011260	1722
ENSG00000011275	4338
ENSG00000011295	2856
ENSG00000011304	20046
ENSG00000011332	67
ENSG00000011347	11
ENSG00000011376	1387
ENSG00000011405	6444
ENSG00000011422	4829
ENSG00000011426	897
ENSG00000011451	6664
ENSG00000011454	4781
ENSG00000011465	743
ENSG00000011478	1169
ENSG00000011485	5090
ENSG00000011523	3233
ENSG00000011566	3844
ENSG00000011590	3
ENSG00000011600	0
ENSG00000011638	1957
ENSG00000011677	0
ENSG00000012048	546
ENSG00000012061	2915
ENSG00000012124	0
ENSG00000012171	117
ENSG00000012174	1332
ENSG00000012211	896
ENSG00000012223	0
ENSG00000012232	12915
ENSG00000012504	0
ENSG00000012660	9914
ENSG00000012779	10
ENSG00000012817	2895
ENSG00000012822	5536
ENSG00000012963	1555
ENSG00000012983	5066
ENSG00000013016	950
ENSG00000013275	5654
ENSG00000013288	8238
ENSG00000013293	14
ENSG00000013297	3856
ENSG00000013306	6486
ENSG00000013364	12642
ENSG00000013374	2402
ENSG00000013375	4180
ENSG00000013392	743
ENSG00000013441	3946
ENSG00000013503	843
ENSG00000013523	2227
ENSG00000013561	2417
ENSG00000013563	1120
ENSG00000013573	2850
ENSG00000013583	4224
ENSG00000013588	481
ENSG00000013619	1289
ENSG00000013725	2
ENSG00000013810	2371
ENSG00000014123	2060
ENSG00000014138	263
ENSG00000014164	1390
ENSG00000014216	12655
ENSG00000014257	0
ENSG00000014641	3484
ENSG00000014824	2938
ENSG00000014914	805
ENSG00000014919	1193
ENSG00000015133	7484
ENSG00000015153	814
ENSG00000015171	4201
ENSG00000015285	8
ENSG00000015413	160
ENSG00000015475	2249
ENSG00000015479	167
ENSG00000015520	0
ENSG00000015532	2917
ENSG00000015568	203
ENSG00000015592	0
ENSG00000015676	9130
ENSG00000016082	2
ENSG00000016391	1
ENSG00000016402	1
ENSG00000016490	0
ENSG00000016602	0
ENSG00000016864	4871
ENSG00000017260	8381
ENSG00000017427	25
ENSG00000017483	1351
ENSG00000017797	6603
ENSG00000018189	2020
ENSG00000018236	0
ENSG00000018280	17
ENSG00000018408	16154
ENSG00000018510	4960
ENSG00000018607	0
ENSG00000018610	1013
ENSG00000018625	0
ENSG00000018699	830
ENSG00000018869	155
ENSG00000019102	219
ENSG00000019144	9667
ENSG00000019169	0
ENSG00000019186	0
ENSG00000019485	976
ENSG00000019505	1
ENSG00000019549	222
ENSG00000019582	37
ENSG00000019991	11
ENSG00000019995	1129
ENSG00000020129	2288
ENSG00000020181	7896
ENSG00000020219	0
ENSG00000020256	1736
ENSG00000020426	664
ENSG00000020577	5257
ENSG00000020633	0
ENSG00000020922	863
ENSG00000021300	58
ENSG00000021355	1715
ENSG00000021461	0
ENSG00000021488	0
ENSG00000021574	1646
ENSG00000021645	24
ENSG00000021762	1812
ENSG00000021776	2891
ENSG00000021826	9
ENSG00000021852	0
ENSG00000022267	4008
ENSG00000022277	3251
ENSG00000022355	0
ENSG00000022556	2
ENSG00000022567	95
ENSG00000022840	9246
ENSG00000022976	336
ENSG00000023041	2911
ENSG00000023171	896
ENSG00000023191	14662
ENSG00000023228	3371
ENSG00000023287	3166
ENSG00000023318	5032
ENSG00000023330	3807
ENSG00000023445	95
ENSG00000023516	3824
ENSG00000023572	1000
ENSG00000023608	441
ENSG00000023697	1802
ENSG00000023734	9280
ENSG00000023839	125
ENSG00000023892	35
ENSG00000023902	15966
ENSG00000023909	3887
ENSG00000024048	2272
ENSG00000024422	28392
ENSG00000024526	233
ENSG00000024862	490
ENSG00000025039	194
ENSG00000025156	720
ENSG00000025293	3300
ENSG00000025423	3
ENSG00000025434	227
ENSG00000025708	54
ENSG00000025770	1397
ENSG00000025772	2341
ENSG00000025796	5952
ENSG00000025800	5727
ENSG00000026025	135608
ENSG00000026036	273
ENSG00000026103	846
ENSG00000026297	504
ENSG00000026508	310
ENSG00000026559	16
ENSG00000026652	1222
ENSG00000026751	0
ENSG00000026950	1206
ENSG00000027001	985
ENSG00000027075	10099
ENSG00000027644	2
ENSG00000027697	6498
ENSG00000027847	3124
ENSG00000027869	1
ENSG00000028116	998
ENSG00000028137	3762
ENSG00000028203	4967
ENSG00000028277	391
ENSG00000028310	3246
ENSG00000028528	5663
ENSG00000028839	738
ENSG00000029153	1719
ENSG00000029363	5172
ENSG00000029364	4511
ENSG00000029534	16
ENSG00000029559	0
ENSG00000029639	504
ENSG00000029725	1356
ENSG00000029993	1598
ENSG00000030066	1928
ENSG00000030110	1935
ENSG00000030304	0
ENSG00000030419	19
ENSG00000030582	88845
ENSG00000031003	1211
ENSG00000031081	7243
ENSG00000031691	224
ENSG00000031698	11922
ENSG00000031823	3973
ENSG00000032219	1321
ENSG00000032389	1531
ENSG00000032444	15189
ENSG00000032742	481
ENSG00000033011	1428
ENSG00000033030	1370
ENSG00000033050	1081
ENSG00000033100	14860
ENSG00000033122	24
ENSG00000033170	1509
ENSG00000033178	3943
ENSG00000033327	4531
ENSG00000033627	4596
ENSG00000033800	1296
ENSG00000033867	3839
ENSG00000034053	1069
ENSG00000034152	4298
ENSG00000034239	0
ENSG00000034510	66662
ENSG00000034533	345
ENSG00000034677	7845
ENSG00000034693	512
ENSG00000034713	3552
ENSG00000034971	0
ENSG00000035115	1063
ENSG00000035141	1675
ENSG00000035403	20280
ENSG00000035499	99
ENSG00000035664	1054
ENSG00000035681	2592
ENSG00000035687	4973
ENSG00000035720	1
ENSG00000035862	74323
ENSG00000035928	4307
ENSG00000036054	2390
ENSG00000036257	3558
ENSG00000036448	0
ENSG00000036473	0
ENSG00000036530	8
ENSG00000036549	2450
ENSG00000036565	0
ENSG00000036672	10
ENSG00000036828	0
ENSG00000037042	1247
ENSG00000037241	1083
ENSG00000037280	9764
ENSG00000037474	4786
ENSG00000037637	1842
ENSG00000037749	4098
ENSG00000037757	922
ENSG00000037897	369
ENSG00000037965	42
ENSG00000038002	452
ENSG00000038210	1277
ENSG00000038219	2967
ENSG00000038274	5016
ENSG00000038295	219
ENSG00000038358	4595
ENSG00000038382	13460
ENSG00000038427	398
ENSG00000038532	2562
ENSG00000038945	376
ENSG00000039068	0
ENSG00000039123	2771
ENSG00000039139	67
ENSG00000039319	2326
ENSG00000039523	8396
ENSG00000039537	0
ENSG00000039560	11702
ENSG00000039600	4
ENSG00000039650	2630
ENSG00000039987	0
ENSG00000040199	759
ENSG00000040275	912
ENSG00000040341	2665
ENSG00000040487	1387
ENSG00000040531	3589
ENSG00000040608	21
ENSG00000040633	3709
ENSG00000040731	3
ENSG00000040933	2099
ENSG00000041353	1
ENSG00000041357	6121
ENSG00000041515	1
ENSG00000041802	4908
ENSG00000041880	1260
ENSG00000041982	13
ENSG00000041988	634
ENSG00000042062	34
ENSG00000042088	723
ENSG00000042286	565
ENSG00000042304	0
ENSG00000042317	569
ENSG00000042429	243
ENSG00000042445	5054
ENSG00000042493	1292
ENSG00000042753	8684
ENSG00000042781	2
ENSG00000042813	0
ENSG00000042832	6
ENSG00000042980	5
ENSG00000043039	0
ENSG00000043093	1351
ENSG00000043143	3713
ENSG00000043355	0
ENSG00000043462	11
ENSG00000043514	907
ENSG00000043591	8
ENSG00000044012	0
ENSG00000044090	4585
ENSG00000044115	30544
ENSG00000044446	886
ENSG00000044459	402
ENSG00000044524	0
ENSG00000044574	64307
ENSG00000046604	0
ENSG00000046647	1057
ENSG00000046651	1091
ENSG00000046653	15
ENSG00000046774	0
ENSG00000046889	2438
ENSG00000047056	3107
ENSG00000047188	3172
ENSG00000047230	1143
ENSG00000047249	3459
ENSG00000047315	7281
ENSG00000047346	2799
ENSG00000047365	0
ENSG00000047410	6601
ENSG00000047457	6
ENSG00000047578	1861
ENSG00000047579	2737
ENSG00000047597	0
ENSG00000047617	1988
ENSG00000047621	845
ENSG00000047634	855
ENSG00000047644	7790
ENSG00000047648	432
ENSG00000047662	7
ENSG00000047849	25267
ENSG00000047932	2652
ENSG00000047936	0
ENSG00000048028	1873
ENSG00000048052	393
ENSG00000048140	5911
ENSG00000048162	570
ENSG00000048342	657
ENSG00000048392	7428
ENSG00000048405	1170
ENSG00000048462	0
ENSG00000048471	1949
ENSG00000048540	6
ENSG00000048544	2238
ENSG00000048545	0
ENSG00000048649	3187
ENSG00000048707	2838
ENSG00000048740	4085
ENSG00000048828	8314
ENSG00000048991	1790
ENSG00000049089	19
ENSG00000049130	2964
ENSG00000049167	491
ENSG00000049192	1440
ENSG00000049239	5390
ENSG00000049245	10190
ENSG00000049246	240
ENSG00000049247	0
ENSG00000049249	1
ENSG00000049283	99
ENSG00000049323	5430
ENSG00000049449	8389
ENSG00000049540	165
ENSG00000049541	752
ENSG00000049618	4399
ENSG00000049656	9815
ENSG00000049759	3981
ENSG00000049768	6
ENSG00000049769	117
ENSG00000049860	15188
ENSG00000049883	503
ENSG00000050030	0
ENSG00000050130	2476
ENSG00000050165	41156
ENSG00000050327	38
ENSG00000050344	2500
ENSG00000050393	1952
ENSG00000050405	4943
ENSG00000050426	1753
ENSG00000050438	707
ENSG00000050555	0
ENSG00000050628	1
ENSG00000050730	8
ENSG00000050748	3093
ENSG00000050767	1
ENSG00000050820	14919
ENSG00000051009	2514
ENSG00000051108	4212
ENSG00000051128	18473
ENSG00000051180	442
ENSG00000051341	155
ENSG00000051382	1212
ENSG00000051523	1569
ENSG00000051596	1290
ENSG00000051620	2521
ENSG00000051825	798
ENSG00000052126	460
ENSG00000052344	0
ENSG00000052723	1873
ENSG00000052749	1390
ENSG00000052795	1188
ENSG00000052802	12219
ENSG00000052841	5063
ENSG00000052850	1
ENSG00000053108	1
ENSG00000053254	2145
ENSG00000053328	2
ENSG00000053371	2200
ENSG00000053372	2121
ENSG00000053438	253
ENSG00000053501	697
ENSG00000053524	60
ENSG00000053702	94
ENSG00000053747	494
ENSG00000053770	2694
ENSG00000053900	1095
ENSG00000053918	0
ENSG00000054116	3560
ENSG00000054118	11403
ENSG00000054148	2408
ENSG00000054179	4
ENSG00000054219	263
ENSG00000054267	2231
ENSG00000054277	132
ENSG00000054282	1082
ENSG00000054356	1
ENSG00000054392	133
ENSG00000054523	4810
ENSG00000054598	1088
ENSG00000054611	2252
ENSG00000054654	1865
ENSG00000054690	7
ENSG00000054793	4586
ENSG00000054796	0
ENSG00000054803	0
ENSG00000054938	1
ENSG00000054965	2389
ENSG00000054967	781
ENSG00000054983	2458
ENSG00000055044	1396
ENSG00000055070	7213
ENSG00000055118	1
ENSG00000055130	4211
ENSG00000055147	1431
ENSG00000055163	1268
ENSG00000055208	4730
ENSG00000055211	4023
ENSG00000055332	3869
ENSG00000055483	3288
ENSG00000055609	4126
ENSG00000055732	0
ENSG00000055813	504
ENSG00000055917	6495
ENSG00000055950	2433
ENSG00000055955	2
ENSG00000055957	1
ENSG00000056050	1060
ENSG00000056097	6713
ENSG00000056277	332
ENSG00000056291	137
ENSG00000056487	0
ENSG00000056558	244
ENSG00000056586	6572
ENSG00000056736	70
ENSG00000056972	1451
ENSG00000056998	0
ENSG00000057019	3359
ENSG00000057149	0
ENSG00000057252	2336
ENSG00000057294	189
ENSG00000057468	40
ENSG00000057593	0
ENSG00000057608	17153
ENSG00000057657	962
ENSG00000057663	2566
ENSG00000057704	3161
ENSG00000057757	2166
ENSG00000057935	2381
ENSG00000058056	687
ENSG00000058063	3585
ENSG00000058085	1926
ENSG00000058091	500
ENSG00000058262	33366
ENSG00000058272	3176
ENSG00000058335	9
ENSG00000058404	210
ENSG00000058453	2091
ENSG00000058600	1838
ENSG00000058668	12502
ENSG00000058673	36
ENSG00000058729	1042
ENSG00000058799	1330
ENSG00000058804	1210
ENSG00000058866	1
ENSG00000059122	5690
ENSG00000059145	704
ENSG00000059377	33
ENSG00000059378	1353
ENSG00000059573	7954
ENSG00000059588	1313
ENSG00000059691	1021
ENSG00000059728	1059
ENSG00000059758	7099
ENSG00000059769	534
ENSG00000059804	3191
ENSG00000059915	13
ENSG00000060069	2826
ENSG00000060138	21638
ENSG00000060140	619
ENSG00000060237	8969
ENSG00000060303	0
ENSG00000060339	4192
ENSG00000060491	3179
ENSG00000060558	6
ENSG00000060566	0
ENSG00000060642	394
ENSG00000060656	2606
ENSG00000060688	1934
ENSG00000060709	0
ENSG00000060718	98
ENSG00000060749	1835
ENSG00000060762	752
ENSG00000060971	2302
ENSG00000060982	17386
ENSG00000061273	17656
ENSG00000061337	1
ENSG00000061455	1
ENSG00000061492	0
ENSG00000061656	300
ENSG00000061676	14564
ENSG00000061794	2160
ENSG00000061918	49
ENSG00000061936	2906
ENSG00000061938	6185
ENSG00000061987	2237
ENSG00000062038	0
ENSG00000062096	0
ENSG00000062194	3274
ENSG00000062282	15
ENSG00000062370	294
ENSG00000062485	9251
ENSG00000062524	1
ENSG00000062582	20
ENSG00000062598	2258
ENSG00000062650	3320
ENSG00000062716	5177
ENSG00000062725	2726
ENSG00000062822	2200
ENSG00000063015	0
ENSG00000063046	25901
ENSG00000063127	82
ENSG00000063169	2018
ENSG00000063176	1575
ENSG00000063177	25525
ENSG00000063180	769
ENSG00000063241	2036
ENSG00000063244	11129
ENSG00000063245	11984
ENSG00000063322	2178
ENSG00000063438	8
ENSG00000063515	0
ENSG00000063587	1169
ENSG00000063601	1715
ENSG00000063660	1823
ENSG00000063761	364
ENSG00000063854	3224
ENSG00000063978	3893
ENSG00000064012	666
ENSG00000064042	4360
ENSG00000064102	1521
ENSG00000064115	5999
ENSG00000064195	0
ENSG00000064199	66
ENSG00000064201	6
ENSG00000064205	27
ENSG00000064218	0
ENSG00000064225	2624
ENSG00000064270	10
ENSG00000064300	1
ENSG00000064309	159
ENSG00000064313	2210
ENSG00000064393	3309
ENSG00000064419	3726
ENSG00000064489	0
ENSG00000064490	1910
ENSG00000064545	1372
ENSG00000064547	283
ENSG00000064601	19234
ENSG00000064607	5706
ENSG00000064651	18922
ENSG00000064652	466
ENSG00000064655	4
ENSG00000064666	7375
ENSG00000064687	2270
ENSG00000064692	949
ENSG00000064703	1722
ENSG00000064726	4824
ENSG00000064763	2467
ENSG00000064787	4
ENSG00000064835	0
ENSG00000064886	0
ENSG00000064932	6197
ENSG00000064933	927
ENSG00000064961	4008
ENSG00000064989	20454
ENSG00000064995	2056
ENSG00000064999	5557
ENSG00000065000	16936
ENSG00000065029	2195
ENSG00000065054	6332
ENSG00000065057	786
ENSG00000065060	1144
ENSG00000065135	6824
ENSG00000065150	8478
ENSG00000065154	6511
ENSG00000065183	1516
ENSG00000065243	3102
ENSG00000065268	2324
ENSG00000065308	27494
ENSG00000065320	76
ENSG00000065325	0
ENSG00000065328	197
ENSG00000065357	3386
ENSG00000065361	6
ENSG00000065371	0
ENSG00000065413	374
ENSG00000065427	6575
ENSG00000065457	1318
ENSG00000065485	9436
ENSG00000065491	1949
ENSG00000065518	3520
ENSG00000065526	3621
ENSG00000065534	1432
ENSG00000065548	3995
ENSG00000065559	1752
ENSG00000065600	1265
ENSG00000065609	94
ENSG00000065613	4644
ENSG00000065615	731
ENSG00000065618	54
ENSG00000065621	45
ENSG00000065665	516
ENSG00000065675	50
ENSG00000065717	6025
ENSG00000065802	1136
ENSG00000065809	7309
ENSG00000065833	2967
ENSG00000065882	4121
ENSG00000065883	3752
ENSG00000065911	2756
ENSG00000065923	1756
ENSG00000065970	1802
ENSG00000065978	51977
ENSG00000065989	518
ENSG00000066027	4958
ENSG00000066032	0
ENSG00000066044	6248
ENSG00000066056	66814
ENSG00000066084	2973
ENSG00000066117	7073
ENSG00000066135	1344
ENSG00000066136	1728
ENSG00000066185	21
ENSG00000066230	135
ENSG00000066248	2
ENSG00000066279	730
ENSG00000066294	0
ENSG00000066322	10274
ENSG00000066336	0
ENSG00000066379	398
ENSG00000066382	0
ENSG00000066405	1
ENSG00000066422	1518
ENSG00000066427	1011
ENSG00000066455	3971
ENSG00000066468	0
ENSG00000066557	1176
ENSG00000066583	2338
ENSG00000066629	2044
ENSG00000066651	326
ENSG00000066654	1984
ENSG00000066697	2765
ENSG00000066735	412
ENSG00000066739	1750
ENSG00000066777	3265
ENSG00000066813	0
ENSG00000066827	692
ENSG00000066855	1368
ENSG00000066923	109
ENSG00000066926	1454
ENSG00000066933	1401
ENSG00000067048	5103
ENSG00000067057	21129
ENSG00000067064	5587
ENSG00000067066	6209
ENSG00000067082	24215
ENSG00000067113	938
ENSG00000067141	57
ENSG00000067167	17223
ENSG00000067177	568
ENSG00000067182	12937
ENSG00000067191	626
ENSG00000067208	1659
ENSG00000067221	1050
ENSG00000067225	44930
ENSG00000067248	2097
ENSG00000067334	2751
ENSG00000067365	1255
ENSG00000067369	4010
ENSG00000067445	722
ENSG00000067533	993
ENSG00000067560	22529
ENSG00000067596	4353
ENSG00000067601	0
ENSG00000067606	6
ENSG00000067646	562
ENSG00000067704	6413
ENSG00000067715	2178
ENSG00000067798	1181
ENSG00000067829	3074
ENSG00000067836	445
ENSG00000067840	7
ENSG00000067842	13
ENSG00000067900	4878
ENSG00000067955	2508
ENSG00000067992	853
ENSG00000068001	38612
ENSG00000068024	1199
ENSG00000068028	2520
ENSG00000068078	5
ENSG00000068079	299
ENSG00000068097	1217
ENSG00000068120	4541
ENSG00000068137	1925
ENSG00000068305	3842
ENSG00000068308	4629
ENSG00000068323	4550
ENSG00000068354	1576
ENSG00000068366	4791
ENSG00000068383	1898
ENSG00000068394	1351
ENSG00000068400	4545
ENSG00000068438	2595
ENSG00000068489	1130
ENSG00000068615	66
ENSG00000068650	9742
ENSG00000068654	3861
ENSG00000068697	25695
ENSG00000068724	2138
ENSG00000068745	3943
ENSG00000068781	0
ENSG00000068784	843
ENSG00000068796	3488
ENSG00000068831	56
ENSG00000068878	4995
ENSG00000068885	436
ENSG00000068903	6592
ENSG00000068912	4771
ENSG00000068971	2577
ENSG00000068976	10
ENSG00000068985	0
ENSG00000069011	58
ENSG00000069018	0
ENSG00000069020	8304
ENSG00000069122	68628
ENSG00000069188	1
ENSG00000069206	0
ENSG00000069248	2830
ENSG00000069275	11965
ENSG00000069329	8928
ENSG00000069345	4044
ENSG00000069399	1117
ENSG00000069424	223
ENSG00000069431	0
ENSG00000069482	29
ENSG00000069493	164
ENSG00000069509	620
ENSG00000069535	0
ENSG00000069667	1053
ENSG00000069696	3
ENSG00000069702	729
ENSG00000069764	7
ENSG00000069812	233
ENSG00000069849	17918
ENSG00000069869	3085
ENSG00000069943	353
ENSG00000069956	2859
ENSG00000069966	712
ENSG00000069974	2025
ENSG00000069998	2311
ENSG00000070010	4487
ENSG00000070018	3142
ENSG00000070019	0
ENSG00000070031	0
ENSG00000070047	5580
ENSG00000070061	3139
ENSG00000070081	5362
ENSG00000070087	6135
ENSG00000070159	0
ENSG00000070182	6
ENSG00000070190	0
ENSG00000070193	0
ENSG00000070214	7874
ENSG00000070269	774
ENSG00000070366	1689
ENSG00000070367	6161
ENSG00000070371	277
ENSG00000070388	4
ENSG00000070404	758
ENSG00000070413	7325
ENSG00000070423	3382
ENSG00000070444	1357
ENSG00000070476	883
ENSG00000070495	2006
ENSG00000070501	461
ENSG00000070526	1
ENSG00000070540	2924
ENSG00000070601	1
ENSG00000070610	5979
ENSG00000070614	29423
ENSG00000070669	33
ENSG00000070718	1241
ENSG00000070729	0
ENSG00000070731	7
ENSG00000070748	0
ENSG00000070756	65917
ENSG00000070759	103
ENSG00000070761	1574
ENSG00000070770	3823
ENSG00000070778	1941
ENSG00000070785	888
ENSG00000070808	0
ENSG00000070814	3486
ENSG00000070831	118
ENSG00000070882	6126
ENSG00000070886	1
ENSG00000070915	0
ENSG00000070950	488
ENSG00000070961	5884
ENSG00000070985	0
ENSG00000071051	2966
ENSG00000071054	29592
ENSG00000071073	9052
ENSG00000071082	25963
ENSG00000071127	40586
ENSG00000071189	2069
ENSG00000071203	0
ENSG00000071205	1727
ENSG00000071242	23039
ENSG00000071243	624
ENSG00000071246	31062
ENSG00000071282	533
ENSG00000071462	2097
ENSG00000071537	10326
ENSG00000071539	534
ENSG00000071553	29061
ENSG00000071564	11136
ENSG00000071575	2071
ENSG00000071626	7056
ENSG00000071655	4069
ENSG00000071677	0
ENSG00000071794	889
ENSG00000071859	8530
ENSG00000071889	2028
ENSG00000071894	12663
ENSG00000071909	4
ENSG00000071967	2550
ENSG00000071991	0
ENSG00000071994	2217
ENSG00000072041	34
ENSG00000072042	4077
ENSG00000072062	7501
ENSG00000072071	1165
ENSG00000072080	0
ENSG00000072110	38054
ENSG00000072121	3351
ENSG00000072133	48
ENSG00000072134	2956
ENSG00000072135	1749
ENSG00000072163	1876
ENSG00000072182	0
ENSG00000072195	46
ENSG00000072201	952
ENSG00000072210	4001
ENSG00000072274	7604
ENSG00000072310	3574
ENSG00000072315	0
ENSG00000072364	5919
ENSG00000072401	1358
ENSG00000072415	1743
ENSG00000072422	4191
ENSG00000072501	3825
ENSG00000072506	2191
ENSG00000072518	2828
ENSG00000072571	324
ENSG00000072609	4594
ENSG00000072657	0
ENSG00000072682	5688
ENSG00000072694	0
ENSG00000072736	936
ENSG00000072756	957
ENSG00000072778	17187
ENSG00000072786	7384
ENSG00000072803	3354
ENSG00000072818	64
ENSG00000072832	760
ENSG00000072840	1625
ENSG00000072849	2138
ENSG00000072858	1
ENSG00000072864	1456
ENSG00000072952	124
ENSG00000072954	272
ENSG00000072958	4841
ENSG00000073008	12345
ENSG00000073050	1434
ENSG00000073060	2964
ENSG00000073067	0
ENSG00000073111	884
ENSG00000073146	720
ENSG00000073150	317
ENSG00000073169	1775
ENSG00000073282	0
ENSG00000073331	642
ENSG00000073350	196
ENSG00000073417	2875
ENSG00000073464	1199
ENSG00000073536	971
ENSG00000073578	462
ENSG00000073584	401
ENSG00000073598	0
ENSG00000073605	243
ENSG00000073614	3406
ENSG00000073670	8
ENSG00000073711	1339
ENSG00000073712	7112
ENSG00000073734	18
ENSG00000073737	3
ENSG00000073754	0
ENSG00000073756	355
ENSG00000073792	5543
ENSG00000073803	783
ENSG00000073849	6831
ENSG00000073861	0
ENSG00000073905	15
ENSG00000073910	3522
ENSG00000073921	13591
ENSG00000073969	1925
ENSG00000074047	13
ENSG00000074054	4403
ENSG00000074071	2500
ENSG00000074181	774
ENSG00000074201	2738
ENSG00000074211	74
ENSG00000074219	2775
ENSG00000074266	893
ENSG00000074276	15
ENSG00000074317	307
ENSG00000074319	2359
ENSG00000074356	3590
ENSG00000074370	15
ENSG00000074410	47
ENSG00000074416	8961
ENSG00000074527	10829
ENSG00000074582	1481
ENSG00000074590	8469
ENSG00000074603	2726
ENSG00000074621	877
ENSG00000074657	4453
ENSG00000074660	10938
ENSG00000074695	10461
ENSG00000074696	6374
ENSG00000074706	12
ENSG00000074755	5071
ENSG00000074771	2
ENSG00000074800	56447
ENSG00000074803	0
ENSG00000074842	12016
ENSG00000074855	2115
ENSG00000074935	984
ENSG00000074964	443
ENSG00000074966	2
ENSG00000075035	0
ENSG00000075043	0
ENSG00000075073	69
ENSG00000075089	778
ENSG00000075131	255
ENSG00000075142	3414
ENSG00000075151	6309
ENSG00000075188	669
ENSG00000075213	788
ENSG00000075218	630
ENSG00000075223	72
ENSG00000075234	2194
ENSG00000075239	1193
ENSG00000075240	1855
ENSG00000075275	1346
ENSG00000075290	3
ENSG00000075292	5591
ENSG00000075303	908
ENSG00000075336	1262
ENSG00000075340	1
ENSG00000075388	0
ENSG00000075391	2648
ENSG00000075399	1889
ENSG00000075407	968
ENSG00000075413	4448
ENSG00000075415	23290
ENSG00000075420	19159
ENSG00000075426	14467
ENSG00000075429	0
ENSG00000075461	0
ENSG00000075539	3582
ENSG00000075568	4748
ENSG00000075618	72393
ENSG00000075624	313795
ENSG00000075643	145
ENSG00000075651	5765
ENSG00000075673	1
ENSG00000075702	408
ENSG00000075711	4615
ENSG00000075785	21183
ENSG00000075790	54
ENSG00000075826	1813
ENSG00000075856	2708
ENSG00000075884	0
ENSG00000075886	16
ENSG00000075891	0
ENSG00000075914	1328
ENSG00000075945	1967
ENSG00000075975	1084
ENSG00000076003	743
ENSG00000076043	1809
ENSG00000076053	1171
ENSG00000076067	10145
ENSG00000076108	8270
ENSG00000076201	8271
ENSG00000076242	1847
ENSG00000076248	2207
ENSG00000076258	52
ENSG00000076321	1714
ENSG00000076344	219
ENSG00000076351	454
ENSG00000076356	30545
ENSG00000076382	597
ENSG00000076513	2509
ENSG00000076554	826
ENSG00000076555	414
ENSG00000076604	4234
ENSG00000076641	16
ENSG00000076650	505
ENSG00000076662	0
ENSG00000076685	1453
ENSG00000076706	170281
ENSG00000076716	12
ENSG00000076770	311
ENSG00000076826	12
ENSG00000076864	25
ENSG00000076924	3550
ENSG00000076928	8404
ENSG00000076944	478
ENSG00000076984	2323
ENSG00000077009	1
ENSG00000077044	1252
ENSG00000077063	1
ENSG00000077080	0
ENSG00000077092	96
ENSG00000077097	6134
ENSG00000077147	16996
ENSG00000077150	2109
ENSG00000077152	436
ENSG00000077157	418
ENSG00000077232	20046
ENSG00000077235	9214
ENSG00000077238	9488
ENSG00000077254	2589
ENSG00000077264	2
ENSG00000077274	0
ENSG00000077279	0
ENSG00000077312	1757
ENSG00000077327	0
ENSG00000077348	415
ENSG00000077380	9922
ENSG00000077420	20
ENSG00000077454	1207
ENSG00000077458	1071
ENSG00000077463	1197
ENSG00000077498	0
ENSG00000077514	762
ENSG00000077522	3
ENSG00000077549	14476
ENSG00000077585	1189
ENSG00000077616	41
ENSG00000077684	1867
ENSG00000077713	1126
ENSG00000077721	4169
ENSG00000077782	18763
ENSG00000077800	0
ENSG00000077935	3
ENSG00000077942	322
ENSG00000077943	1
ENSG00000077984	1
ENSG00000078018	1505
ENSG00000078043	1937
ENSG00000078053	236
ENSG00000078061	4041
ENSG00000078070	915
ENSG00000078081	333
ENSG00000078098	112
ENSG00000078114	169
ENSG00000078124	1147
ENSG00000078140	4387
ENSG00000078142	2177
ENSG00000078177	529
ENSG00000078237	1598
ENSG00000078246	2495
ENSG00000078269	4599
ENSG00000078295	0
ENSG00000078304	4414
ENSG00000078319	0
ENSG00000078328	0
ENSG00000078369	33541
ENSG00000078399	1841
ENSG00000078401	13892
ENSG00000078403	2658
ENSG00000078487	32
ENSG00000078549	0
ENSG00000078579	0
ENSG00000078589	0
ENSG00000078596	34
ENSG00000078618	6565
ENSG00000078668	5095
ENSG00000078674	5597
ENSG00000078687	917
ENSG00000078699	1656
ENSG00000078725	0
ENSG00000078747	1929
ENSG00000078795	1
ENSG00000078804	3394
ENSG00000078808	31385
ENSG00000078814	31
ENSG00000078898	0
ENSG00000078900	0
ENSG00000078902	5901
ENSG00000078967	454
ENSG00000079101	1
ENSG00000079102	1203
ENSG00000079112	1
ENSG00000079134	1268
ENSG00000079150	1749
ENSG00000079156	251
ENSG00000079215	0
ENSG00000079246	17224
ENSG00000079257	9830
ENSG00000079263	8
ENSG00000079277	1624
ENSG00000079308	12456
ENSG00000079313	2852
ENSG00000079332	9467
ENSG00000079335	388
ENSG00000079337	3378
ENSG00000079385	253
ENSG00000079387	931
ENSG00000079393	0
ENSG00000079432	16367
ENSG00000079435	170
ENSG00000079459	17568
ENSG00000079462	867
ENSG00000079482	872
ENSG00000079557	0
ENSG00000079616	1031
ENSG00000079689	0
ENSG00000079691	702
ENSG00000079739	1274
ENSG00000079785	8176
ENSG00000079805	14213
ENSG00000079819	6275
ENSG00000079841	3
ENSG00000079931	23
ENSG00000079950	6724
ENSG00000079974	1131
ENSG00000079999	5420
ENSG00000080007	36
ENSG00000080031	35
ENSG00000080166	1
ENSG00000080189	2378
ENSG00000080200	1125
ENSG00000080224	2
ENSG00000080293	2
ENSG00000080298	542
ENSG00000080345	3095
ENSG00000080371	3494
ENSG00000080493	0
ENSG00000080503	5947
ENSG00000080511	0
ENSG00000080546	2200
ENSG00000080561	4432
ENSG00000080572	0
ENSG00000080573	265
ENSG00000080603	229
ENSG00000080608	1897
ENSG00000080618	3
ENSG00000080644	9
ENSG00000080709	47
ENSG00000080802	1171
ENSG00000080815	4958
ENSG00000080819	1491
ENSG00000080822	4833
ENSG00000080823	126
ENSG00000080824	33203
ENSG00000080839	458
ENSG00000080845	9377
ENSG00000080854	1
ENSG00000080910	0
ENSG00000080947	15
ENSG00000080986	301
ENSG00000081014	542
ENSG00000081019	797
ENSG00000081026	628
ENSG00000081041	94
ENSG00000081051	0
ENSG00000081052	4
ENSG00000081059	6
ENSG00000081087	4880
ENSG00000081138	0
ENSG00000081148	96
ENSG00000081154	6093
ENSG00000081177	2317
ENSG00000081181	466
ENSG00000081189	3256
ENSG00000081237	0
ENSG00000081248	0
ENSG00000081277	17
ENSG00000081307	1931
ENSG00000081320	696
ENSG00000081377	59
ENSG00000081386	636
ENSG00000081479	5
ENSG00000081665	108
ENSG00000081692	228
ENSG00000081721	735
ENSG00000081760	2290
ENSG00000081791	5092
ENSG00000081800	0
ENSG00000081803	1780
ENSG00000081818	43
ENSG00000081842	12
ENSG00000081853	287
ENSG00000081870	542
ENSG00000081913	954
ENSG00000081923	4567
ENSG00000081985	14
ENSG00000082014	264
ENSG00000082068	1455
ENSG00000082074	3
ENSG00000082126	1199
ENSG00000082146	1358
ENSG00000082153	12883
ENSG00000082175	0
ENSG00000082196	15
ENSG00000082212	2440
ENSG00000082213	2866
ENSG00000082258	2241
ENSG00000082269	667
ENSG00000082293	0
ENSG00000082397	3431
ENSG00000082438	1848
ENSG00000082458	60
ENSG00000082482	11
ENSG00000082497	263
ENSG00000082512	1995
ENSG00000082515	2551
ENSG00000082516	1443
ENSG00000082556	0
ENSG00000082641	34796
ENSG00000082684	0
ENSG00000082701	5185
ENSG00000082781	19482
ENSG00000082805	4278
ENSG00000082898	8493
ENSG00000082929	1
ENSG00000082996	2448
ENSG00000083067	11
ENSG00000083093	716
ENSG00000083097	719
ENSG00000083099	1443
ENSG00000083123	998
ENSG00000083168	2848
ENSG00000083223	1574
ENSG00000083290	1141
ENSG00000083307	0
ENSG00000083312	21912
ENSG00000083444	57894
ENSG00000083454	3
ENSG00000083457	779
ENSG00000083520	3396
ENSG00000083535	880
ENSG00000083544	534
ENSG00000083622	0
ENSG00000083635	351
ENSG00000083642	1962
ENSG00000083720	1028
ENSG00000083750	1687
ENSG00000083782	6
ENSG00000083799	2054
ENSG00000083807	111
ENSG00000083812	708
ENSG00000083814	285
ENSG00000083817	275
ENSG00000083828	206
ENSG00000083838	288
ENSG00000083844	1328
ENSG00000083845	27257
ENSG00000083857	564
ENSG00000083896	3614
ENSG00000083937	2451
ENSG00000084070	798
ENSG00000084072	2361
ENSG00000084073	5827
ENSG00000084090	8690
ENSG00000084092	1795
ENSG00000084093	2758
ENSG00000084110	23
ENSG00000084112	6547
ENSG00000084207	15997
ENSG00000084234	149469
ENSG00000084444	1059
ENSG00000084453	0
ENSG00000084463	3998
ENSG00000084623	8922
ENSG00000084628	1
ENSG00000084636	221
ENSG00000084652	8111
ENSG00000084674	23
ENSG00000084676	1714
ENSG00000084693	1361
ENSG00000084710	162
ENSG00000084731	4403
ENSG00000084733	9171
ENSG00000084734	24
ENSG00000084754	12635
ENSG00000084764	627
ENSG00000084774	6592
ENSG00000085063	35473
ENSG00000085117	6638
ENSG00000085185	1991
ENSG00000085224	5313
ENSG00000085231	839
ENSG00000085265	0
ENSG00000085274	553
ENSG00000085276	4233
ENSG00000085365	2525
ENSG00000085377	2563
ENSG00000085382	1040
ENSG00000085415	1223
ENSG00000085433	1987
ENSG00000085449	4066
ENSG00000085465	289
ENSG00000085491	2362
ENSG00000085511	1290
ENSG00000085514	10
ENSG00000085552	0
ENSG00000085563	902
ENSG00000085644	1430
ENSG00000085662	6948
ENSG00000085719	4041
ENSG00000085721	2458
ENSG00000085733	30339
ENSG00000085741	8
ENSG00000085760	1231
ENSG00000085788	2797
ENSG00000085831	173
ENSG00000085832	2930
ENSG00000085840	222
ENSG00000085871	4115
ENSG00000085872	2239
ENSG00000085978	2225
ENSG00000085982	1754
ENSG00000085998	4721
ENSG00000085999	179
ENSG00000086015	4136
ENSG00000086061	11112
ENSG00000086062	8189
ENSG00000086065	3790
ENSG00000086102	2412
ENSG00000086159	5
ENSG00000086189	1025
ENSG00000086200	4513
ENSG00000086205	70
ENSG00000086232	6938
ENSG00000086288	0
ENSG00000086289	20
ENSG00000086300	34
ENSG00000086475	3257
ENSG00000086504	2554
ENSG00000086506	5
ENSG00000086544	1408
ENSG00000086548	0
ENSG00000086570	0
ENSG00000086589	3233
ENSG00000086598	13830
ENSG00000086619	347
ENSG00000086666	3989
ENSG00000086696	43
ENSG00000086712	773
ENSG00000086717	1
ENSG00000086730	83
ENSG00000086758	15043
ENSG00000086827	1435
ENSG00000086848	327
ENSG00000086967	0
ENSG00000086991	4364
ENSG00000087008	1679
ENSG00000087053	5286
ENSG00000087074	6862
ENSG00000087076	2157
ENSG00000087077	6233
ENSG00000087085	38
ENSG00000087086	168232
ENSG00000087087	7285
ENSG00000087088	14496
ENSG00000087095	3009
ENSG00000087111	4675
ENSG00000087116	450
ENSG00000087128	0
ENSG00000087152	6913
ENSG00000087157	3592
ENSG00000087191	6170
ENSG00000087206	1570
ENSG00000087237	215
ENSG00000087245	92320
ENSG00000087250	1
ENSG00000087253	5530
ENSG00000087258	2
ENSG00000087263	2466
ENSG00000087266	10357
ENSG00000087269	1637
ENSG00000087274	17441
ENSG00000087299	357
ENSG00000087301	707
ENSG00000087302	6842
ENSG00000087303	16490
ENSG00000087338	1792
ENSG00000087365	12743
ENSG00000087448	2109
ENSG00000087460	81439
ENSG00000087470	3939
ENSG00000087494	74
ENSG00000087495	0
ENSG00000087502	2428
ENSG00000087510	0
ENSG00000087586	654
ENSG00000087589	3
ENSG00000087842	5771
ENSG00000087884	329
ENSG00000087903	397
ENSG00000087995	943
ENSG00000088002	0
ENSG00000088035	855
ENSG00000088038	3782
ENSG00000088053	0
ENSG00000088179	1931
ENSG00000088205	3791
ENSG00000088247	13480
ENSG00000088256	7450
ENSG00000088280	1077
ENSG00000088298	2814
ENSG00000088305	305
ENSG00000088320	0
ENSG00000088325	1823
ENSG00000088340	346
ENSG00000088356	1308
ENSG00000088367	3297
ENSG00000088386	0
ENSG00000088387	19869
ENSG00000088448	3347
ENSG00000088451	365
ENSG00000088538	5
ENSG00000088543	241
ENSG00000088682	2061
ENSG00000088726	22
ENSG00000088727	353
ENSG00000088756	1227
ENSG00000088766	314
ENSG00000088782	0
ENSG00000088808	3457
ENSG00000088812	8560
ENSG00000088826	1502
ENSG00000088827	2
ENSG00000088832	63195
ENSG00000088833	5038
ENSG00000088836	1656
ENSG00000088854	2645
ENSG00000088876	534
ENSG00000088881	53
ENSG00000088882	179
ENSG00000088888	11921
ENSG00000088899	1088
ENSG00000088926	0
ENSG00000088930	3934
ENSG00000088970	300
ENSG00000088986	10204
ENSG00000088992	30
ENSG00000089006	3877
ENSG00000089009	46875
ENSG00000089012	0
ENSG00000089022	1097
ENSG00000089041	376
ENSG00000089048	966
ENSG00000089050	1398
ENSG00000089053	8790
ENSG00000089057	4613
ENSG00000089060	3030
ENSG00000089063	6489
ENSG00000089091	127
ENSG00000089094	1646
ENSG00000089101	0
ENSG00000089116	0
ENSG00000089123	250
ENSG00000089127	1086
ENSG00000089154	8456
ENSG00000089157	88689
ENSG00000089159	10504
ENSG00000089163	113
ENSG00000089169	0
ENSG00000089177	818
ENSG00000089195	516
ENSG00000089199	8
ENSG00000089220	8288
ENSG00000089225	0
ENSG00000089234	1656
ENSG00000089248	9519
ENSG00000089250	0
ENSG00000089280	12241
ENSG00000089289	2384
ENSG00000089327	4473
ENSG00000089335	1234
ENSG00000089351	12044
ENSG00000089356	0
ENSG00000089472	9
ENSG00000089486	2557
ENSG00000089505	226
ENSG00000089558	4
ENSG00000089597	38244
ENSG00000089639	1807
ENSG00000089682	618
ENSG00000089685	1003
ENSG00000089692	53
ENSG00000089693	8191
ENSG00000089723	181
ENSG00000089737	6749
ENSG00000089775	542
ENSG00000089818	1248
ENSG00000089820	1722
ENSG00000089847	41
ENSG00000089876	2595
ENSG00000089902	2654
ENSG00000089916	2181
ENSG00000090006	1632
ENSG00000090013	1818
ENSG00000090020	16596
ENSG00000090054	4795
ENSG00000090060	9721
ENSG00000090061	622
ENSG00000090097	2224
ENSG00000090104	0
ENSG00000090238	2788
ENSG00000090263	796
ENSG00000090266	2668
ENSG00000090273	6180
ENSG00000090316	5769
ENSG00000090339	3318
ENSG00000090372	10524
ENSG00000090376	946
ENSG00000090382	0
ENSG00000090402	0
ENSG00000090432	3781
ENSG00000090447	423
ENSG00000090470	1090
ENSG00000090487	4973
ENSG00000090512	0
ENSG00000090520	4529
ENSG00000090530	33
ENSG00000090534	2
ENSG00000090539	169
ENSG00000090554	10
ENSG00000090565	4772
ENSG00000090581	5643
ENSG00000090612	732
ENSG00000090615	10881
ENSG00000090621	8628
ENSG00000090659	0
ENSG00000090661	159
ENSG00000090674	2902
ENSG00000090686	6003
ENSG00000090776	12789
ENSG00000090857	2230
ENSG00000090861	8876
ENSG00000090863	22782
ENSG00000090889	455
ENSG00000090905	3440
ENSG00000090924	4689
ENSG00000090932	17
ENSG00000090971	1693
ENSG00000090975	5229
ENSG00000090989	2127
ENSG00000091009	769
ENSG00000091010	2
ENSG00000091039	3514
ENSG00000091073	857
ENSG00000091106	3
ENSG00000091127	593
ENSG00000091128	52
ENSG00000091129	4991
ENSG00000091136	84267
ENSG00000091137	353
ENSG00000091138	0
ENSG00000091140	3913
ENSG00000091157	1173
ENSG00000091164	3148
ENSG00000091181	0
ENSG00000091262	33
ENSG00000091317	8609
ENSG00000091409	61854
ENSG00000091428	927
ENSG00000091436	1717
ENSG00000091482	0
ENSG00000091483	3248
ENSG00000091490	21602
ENSG00000091513	13
ENSG00000091527	13270
ENSG00000091536	22
ENSG00000091542	5485
ENSG00000091583	1
ENSG00000091592	5612
ENSG00000091622	98
ENSG00000091640	2634
ENSG00000091651	446
ENSG00000091656	38
ENSG00000091664	0
ENSG00000091704	0
ENSG00000091732	946
ENSG00000091831	14
ENSG00000091844	190
ENSG00000091879	19129
ENSG00000091947	1780
ENSG00000091972	1985
ENSG00000091986	9928
ENSG00000092009	1
ENSG00000092010	3273
ENSG00000092020	1102
ENSG00000092036	282
ENSG00000092051	8
ENSG00000092054	0
ENSG00000092067	0
ENSG00000092068	106
ENSG00000092094	3147
ENSG00000092096	243
ENSG00000092098	130
ENSG00000092108	1508
ENSG00000092140	1011
ENSG00000092148	8500
ENSG00000092199	26199
ENSG00000092200	7
ENSG00000092201	7147
ENSG00000092203	4182
ENSG00000092208	458
ENSG00000092295	24
ENSG00000092330	1968
ENSG00000092345	0
ENSG00000092377	0
ENSG00000092421	812
ENSG00000092439	2045
ENSG00000092445	1080
ENSG00000092470	350
ENSG00000092529	34
ENSG00000092531	1491
ENSG00000092607	6
ENSG00000092621	997
ENSG00000092758	86
ENSG00000092820	7555
ENSG00000092841	38035
ENSG00000092847	2525
ENSG00000092850	7
ENSG00000092853	378
ENSG00000092871	502
ENSG00000092929	1976
ENSG00000092931	1904
ENSG00000092964	12166
ENSG00000092969	1076
ENSG00000092978	824
ENSG00000093000	3724
ENSG00000093009	353
ENSG00000093010	10679
ENSG00000093072	1321
ENSG00000093100	10
ENSG00000093134	0
ENSG00000093144	1992
ENSG00000093167	3461
[truncated: 60,711 more rows]
