# Supplementary material for: A human endothelial and adipose stem cell-based co-culture model for venous malformations
Source: Angiogenesis. 2026 May 3;29(3):30. doi: 10.1007/s10456-026-10045-9 (PMC13136223; doi:10.1007/s10456-026-10045-9)
Supplement: Supplementary file 5 — Supplementary RNAseq raw data [file 10456_2026_10045_MOESM5_ESM.zip › RNA seq Raw data/HUVECs_tsv_files/WT_3.tsv]

id	count
ENSG00000000003	3243
ENSG00000000005	1
ENSG00000000419	1740
ENSG00000000457	343
ENSG00000000460	220
ENSG00000000938	13
ENSG00000000971	315
ENSG00000001036	4511
ENSG00000001084	1263
ENSG00000001167	1761
ENSG00000001460	348
ENSG00000001461	1676
ENSG00000001497	1555
ENSG00000001561	794
ENSG00000001617	22095
ENSG00000001626	0
ENSG00000001629	2843
ENSG00000001630	659
ENSG00000001631	240
ENSG00000002016	446
ENSG00000002079	55
ENSG00000002330	585
ENSG00000002549	9965
ENSG00000002586	47546
ENSG00000002587	523
ENSG00000002726	1
ENSG00000002745	1
ENSG00000002746	0
ENSG00000002822	1
ENSG00000002834	21093
ENSG00000002919	1541
ENSG00000002933	0
ENSG00000003056	4613
ENSG00000003096	1031
ENSG00000003137	1
ENSG00000003147	1605
ENSG00000003249	3267
ENSG00000003393	3345
ENSG00000003400	3306
ENSG00000003402	7410
ENSG00000003436	11858
ENSG00000003509	648
ENSG00000003756	4143
ENSG00000003987	30
ENSG00000003989	395
ENSG00000004059	4132
ENSG00000004139	351
ENSG00000004142	5945
ENSG00000004399	98703
ENSG00000004455	5062
ENSG00000004468	6
ENSG00000004478	3949
ENSG00000004487	5810
ENSG00000004534	5753
ENSG00000004660	471
ENSG00000004700	2087
ENSG00000004766	1456
ENSG00000004776	82
ENSG00000004777	391
ENSG00000004779	2295
ENSG00000004799	589
ENSG00000004809	13
ENSG00000004838	6
ENSG00000004846	0
ENSG00000004848	0
ENSG00000004864	1817
ENSG00000004866	1182
ENSG00000004897	4249
ENSG00000004939	0
ENSG00000004948	0
ENSG00000004961	1812
ENSG00000004975	2966
ENSG00000005001	0
ENSG00000005007	7761
ENSG00000005020	4498
ENSG00000005022	10378
ENSG00000005059	987
ENSG00000005073	425
ENSG00000005075	1940
ENSG00000005100	1692
ENSG00000005102	0
ENSG00000005108	2702
ENSG00000005156	1420
ENSG00000005175	1284
ENSG00000005187	46
ENSG00000005189	234
ENSG00000005194	3154
ENSG00000005206	2852
ENSG00000005238	2678
ENSG00000005243	380
ENSG00000005249	4248
ENSG00000005302	3057
ENSG00000005339	4558
ENSG00000005379	0
ENSG00000005381	4
ENSG00000005421	0
ENSG00000005436	602
ENSG00000005448	763
ENSG00000005469	1576
ENSG00000005471	8
ENSG00000005483	3080
ENSG00000005486	3764
ENSG00000005513	21
ENSG00000005700	3055
ENSG00000005801	950
ENSG00000005810	2615
ENSG00000005812	1659
ENSG00000005844	0
ENSG00000005882	797
ENSG00000005884	10331
ENSG00000005889	1243
ENSG00000005893	16215
ENSG00000005961	34
ENSG00000005981	1
ENSG00000006007	5042
ENSG00000006015	2248
ENSG00000006016	208
ENSG00000006025	2259
ENSG00000006042	6948
ENSG00000006047	1
ENSG00000006059	0
ENSG00000006062	325
ENSG00000006071	0
ENSG00000006116	0
ENSG00000006118	11587
ENSG00000006125	17773
ENSG00000006128	0
ENSG00000006194	586
ENSG00000006210	322
ENSG00000006282	5388
ENSG00000006283	0
ENSG00000006327	3002
ENSG00000006377	0
ENSG00000006432	0
ENSG00000006451	36544
ENSG00000006453	54
ENSG00000006459	633
ENSG00000006468	417
ENSG00000006530	1383
ENSG00000006534	22
ENSG00000006555	0
ENSG00000006576	857
ENSG00000006606	0
ENSG00000006607	1176
ENSG00000006611	0
ENSG00000006625	654
ENSG00000006634	483
ENSG00000006638	396
ENSG00000006652	469
ENSG00000006659	0
ENSG00000006695	515
ENSG00000006704	1194
ENSG00000006712	3290
ENSG00000006715	4093
ENSG00000006740	14
ENSG00000006744	6024
ENSG00000006747	1
ENSG00000006756	1407
ENSG00000006757	394
ENSG00000006788	0
ENSG00000006831	4706
ENSG00000006837	15
ENSG00000007001	1
ENSG00000007038	10
ENSG00000007047	3694
ENSG00000007062	0
ENSG00000007080	3465
ENSG00000007129	378
ENSG00000007168	8001
ENSG00000007171	0
ENSG00000007174	0
ENSG00000007202	9116
ENSG00000007216	0
ENSG00000007237	16
ENSG00000007255	464
ENSG00000007264	0
ENSG00000007306	0
ENSG00000007312	9
ENSG00000007314	1
ENSG00000007341	549
ENSG00000007350	0
ENSG00000007372	1
ENSG00000007376	2166
ENSG00000007384	18924
ENSG00000007392	3495
ENSG00000007402	7
ENSG00000007516	12
ENSG00000007520	2995
ENSG00000007541	3257
ENSG00000007545	1223
ENSG00000007866	46
ENSG00000007908	254
ENSG00000007923	2010
ENSG00000007933	0
ENSG00000007944	922
ENSG00000007952	18
ENSG00000007968	47
ENSG00000008018	5582
ENSG00000008056	0
ENSG00000008083	1405
ENSG00000008086	400
ENSG00000008118	0
ENSG00000008128	72
ENSG00000008130	4606
ENSG00000008196	0
ENSG00000008197	0
ENSG00000008226	1
ENSG00000008256	549
ENSG00000008277	162
ENSG00000008282	4666
ENSG00000008283	5930
ENSG00000008294	5179
ENSG00000008300	184
ENSG00000008311	2625
ENSG00000008323	8
ENSG00000008324	527
ENSG00000008382	238
ENSG00000008394	3528
ENSG00000008405	1402
ENSG00000008438	4
ENSG00000008441	750
ENSG00000008513	11181
ENSG00000008516	65
ENSG00000008517	6304
ENSG00000008710	5471
ENSG00000008735	13
ENSG00000008838	5072
ENSG00000008853	1289
ENSG00000008869	2327
ENSG00000008952	7711
ENSG00000008988	25736
ENSG00000009307	25322
ENSG00000009335	6883
ENSG00000009413	2255
ENSG00000009694	0
ENSG00000009709	0
ENSG00000009724	163
ENSG00000009765	0
ENSG00000009780	450
ENSG00000009790	2
ENSG00000009830	2671
ENSG00000009844	2117
ENSG00000009950	3
ENSG00000009954	5049
ENSG00000010017	2782
ENSG00000010030	35
ENSG00000010072	874
ENSG00000010165	2111
ENSG00000010219	1236
ENSG00000010244	5782
ENSG00000010256	4898
ENSG00000010270	4813
ENSG00000010278	17521
ENSG00000010282	0
ENSG00000010292	3058
ENSG00000010295	4739
ENSG00000010310	0
ENSG00000010318	221
ENSG00000010319	125
ENSG00000010322	8624
ENSG00000010327	23240
ENSG00000010361	480
ENSG00000010379	2
ENSG00000010404	475
ENSG00000010438	345
ENSG00000010539	560
ENSG00000010610	2
ENSG00000010626	146
ENSG00000010671	5
ENSG00000010704	300
ENSG00000010803	1764
ENSG00000010810	10503
ENSG00000010818	625
ENSG00000010932	0
ENSG00000011007	4470
ENSG00000011009	5296
ENSG00000011021	3496
ENSG00000011028	3929
ENSG00000011052	0
ENSG00000011083	0
ENSG00000011105	15319
ENSG00000011114	2626
ENSG00000011132	1196
ENSG00000011143	504
ENSG00000011198	786
ENSG00000011201	23
ENSG00000011243	3012
ENSG00000011258	924
ENSG00000011260	1569
ENSG00000011275	3917
ENSG00000011295	2655
ENSG00000011304	18162
ENSG00000011332	103
ENSG00000011347	6
ENSG00000011376	1155
ENSG00000011405	5121
ENSG00000011422	4533
ENSG00000011426	1236
ENSG00000011451	5659
ENSG00000011454	3946
ENSG00000011465	658
ENSG00000011478	1125
ENSG00000011485	4478
ENSG00000011523	2720
ENSG00000011566	2865
ENSG00000011590	3
ENSG00000011600	0
ENSG00000011638	1649
ENSG00000011677	0
ENSG00000012048	588
ENSG00000012061	2432
ENSG00000012124	0
ENSG00000012171	73
ENSG00000012174	1214
ENSG00000012211	771
ENSG00000012223	0
ENSG00000012232	11154
ENSG00000012504	0
ENSG00000012660	8468
ENSG00000012779	10
ENSG00000012817	2283
ENSG00000012822	4371
ENSG00000012963	1485
ENSG00000012983	4289
ENSG00000013016	776
ENSG00000013275	5177
ENSG00000013288	6575
ENSG00000013293	18
ENSG00000013297	3481
ENSG00000013306	6047
ENSG00000013364	11682
ENSG00000013374	2191
ENSG00000013375	3825
ENSG00000013392	702
ENSG00000013441	3324
ENSG00000013503	784
ENSG00000013523	1709
ENSG00000013561	2090
ENSG00000013563	1089
ENSG00000013573	2406
ENSG00000013583	3608
ENSG00000013588	417
ENSG00000013619	1049
ENSG00000013725	1
ENSG00000013810	2922
ENSG00000014123	1619
ENSG00000014138	260
ENSG00000014164	1459
ENSG00000014216	11092
ENSG00000014257	0
ENSG00000014641	3152
ENSG00000014824	2560
ENSG00000014914	520
ENSG00000014919	1083
ENSG00000015133	5881
ENSG00000015153	730
ENSG00000015171	3427
ENSG00000015285	4
ENSG00000015413	126
ENSG00000015475	2211
ENSG00000015479	184
ENSG00000015520	0
ENSG00000015532	2536
ENSG00000015568	138
ENSG00000015592	0
ENSG00000015676	7991
ENSG00000016082	8
ENSG00000016391	1
ENSG00000016402	0
ENSG00000016490	0
ENSG00000016602	0
ENSG00000016864	4517
ENSG00000017260	7483
ENSG00000017427	32
ENSG00000017483	1240
ENSG00000017797	5628
ENSG00000018189	1619
ENSG00000018236	0
ENSG00000018280	16
ENSG00000018408	14657
ENSG00000018510	4613
ENSG00000018607	0
ENSG00000018610	936
ENSG00000018625	0
ENSG00000018699	755
ENSG00000018869	103
ENSG00000019102	153
ENSG00000019144	8440
ENSG00000019169	0
ENSG00000019186	0
ENSG00000019485	761
ENSG00000019505	0
ENSG00000019549	140
ENSG00000019582	41
ENSG00000019991	3
ENSG00000019995	879
ENSG00000020129	1942
ENSG00000020181	6000
ENSG00000020219	0
ENSG00000020256	1567
ENSG00000020426	710
ENSG00000020577	4843
ENSG00000020633	0
ENSG00000020922	747
ENSG00000021300	56
ENSG00000021355	1654
ENSG00000021461	0
ENSG00000021488	1
ENSG00000021574	1327
ENSG00000021645	10
ENSG00000021762	1646
ENSG00000021776	2644
ENSG00000021826	3
ENSG00000021852	0
ENSG00000022267	3522
ENSG00000022277	3177
ENSG00000022355	0
ENSG00000022556	0
ENSG00000022567	102
ENSG00000022840	8386
ENSG00000022976	305
ENSG00000023041	2517
ENSG00000023171	715
ENSG00000023191	13281
ENSG00000023228	3026
ENSG00000023287	2352
ENSG00000023318	4391
ENSG00000023330	3510
ENSG00000023445	64
ENSG00000023516	3158
ENSG00000023572	1014
ENSG00000023608	460
ENSG00000023697	1777
ENSG00000023734	8342
ENSG00000023839	130
ENSG00000023892	29
ENSG00000023902	14167
ENSG00000023909	3561
ENSG00000024048	1999
ENSG00000024422	24792
ENSG00000024526	273
ENSG00000024862	383
ENSG00000025039	147
ENSG00000025156	629
ENSG00000025293	2737
ENSG00000025423	2
ENSG00000025434	206
ENSG00000025708	54
ENSG00000025770	1391
ENSG00000025772	2217
ENSG00000025796	5019
ENSG00000025800	4914
ENSG00000026025	120819
ENSG00000026036	269
ENSG00000026103	708
ENSG00000026297	389
ENSG00000026508	258
ENSG00000026559	6
ENSG00000026652	1096
ENSG00000026751	0
ENSG00000026950	957
ENSG00000027001	799
ENSG00000027075	8682
ENSG00000027644	0
ENSG00000027697	5120
ENSG00000027847	2788
ENSG00000027869	2
ENSG00000028116	976
ENSG00000028137	3107
ENSG00000028203	4088
ENSG00000028277	370
ENSG00000028310	2796
ENSG00000028528	4741
ENSG00000028839	607
ENSG00000029153	1823
ENSG00000029363	4677
ENSG00000029364	4045
ENSG00000029534	7
ENSG00000029559	0
ENSG00000029639	399
ENSG00000029725	1126
ENSG00000029993	1550
ENSG00000030066	1788
ENSG00000030110	1815
ENSG00000030304	0
ENSG00000030419	8
ENSG00000030582	73884
ENSG00000031003	1069
ENSG00000031081	6083
ENSG00000031691	231
ENSG00000031698	10546
ENSG00000031823	3535
ENSG00000032219	1113
ENSG00000032389	1477
ENSG00000032444	12991
ENSG00000032742	494
ENSG00000033011	1367
ENSG00000033030	1251
ENSG00000033050	959
ENSG00000033100	13071
ENSG00000033122	28
ENSG00000033170	1194
ENSG00000033178	3534
ENSG00000033327	3765
ENSG00000033627	3992
ENSG00000033800	1207
ENSG00000033867	3585
ENSG00000034053	1012
ENSG00000034152	4086
ENSG00000034239	0
ENSG00000034510	63052
ENSG00000034533	287
ENSG00000034677	7003
ENSG00000034693	537
ENSG00000034713	3206
ENSG00000034971	0
ENSG00000035115	885
ENSG00000035141	1629
ENSG00000035403	18555
ENSG00000035499	125
ENSG00000035664	841
ENSG00000035681	2367
ENSG00000035687	4471
ENSG00000035720	0
ENSG00000035862	61370
ENSG00000035928	3653
ENSG00000036054	2096
ENSG00000036257	3220
ENSG00000036448	0
ENSG00000036473	0
ENSG00000036530	7
ENSG00000036549	2056
ENSG00000036565	0
ENSG00000036672	15
ENSG00000036828	0
ENSG00000037042	1070
ENSG00000037241	983
ENSG00000037280	8158
ENSG00000037474	4209
ENSG00000037637	1450
ENSG00000037749	3507
ENSG00000037757	865
ENSG00000037897	336
ENSG00000037965	38
ENSG00000038002	534
ENSG00000038210	1242
ENSG00000038219	2426
ENSG00000038274	4508
ENSG00000038295	171
ENSG00000038358	4130
ENSG00000038382	10637
ENSG00000038427	320
ENSG00000038532	2296
ENSG00000038945	340
ENSG00000039068	0
ENSG00000039123	2585
ENSG00000039139	48
ENSG00000039319	1972
ENSG00000039523	7623
ENSG00000039537	0
ENSG00000039560	10584
ENSG00000039600	9
ENSG00000039650	2328
ENSG00000039987	6
ENSG00000040199	536
ENSG00000040275	929
ENSG00000040341	2351
ENSG00000040487	1352
ENSG00000040531	3134
ENSG00000040608	14
ENSG00000040633	3428
ENSG00000040731	0
ENSG00000040933	1983
ENSG00000041353	1
ENSG00000041357	6082
ENSG00000041515	6
ENSG00000041802	4374
ENSG00000041880	1059
ENSG00000041982	10
ENSG00000041988	580
ENSG00000042062	13
ENSG00000042088	608
ENSG00000042286	561
ENSG00000042304	0
ENSG00000042317	473
ENSG00000042429	177
ENSG00000042445	4596
ENSG00000042493	1323
ENSG00000042753	8594
ENSG00000042781	1
ENSG00000042813	0
ENSG00000042832	8
ENSG00000042980	0
ENSG00000043039	0
ENSG00000043093	1114
ENSG00000043143	2791
ENSG00000043355	0
ENSG00000043462	7
ENSG00000043514	787
ENSG00000043591	8
ENSG00000044012	0
ENSG00000044090	3620
ENSG00000044115	26859
ENSG00000044446	719
ENSG00000044459	355
ENSG00000044524	1
ENSG00000044574	53204
ENSG00000046604	0
ENSG00000046647	947
ENSG00000046651	974
ENSG00000046653	8
ENSG00000046774	0
ENSG00000046889	2177
ENSG00000047056	2848
ENSG00000047188	2749
ENSG00000047230	976
ENSG00000047249	3250
ENSG00000047315	6157
ENSG00000047346	2543
ENSG00000047365	0
ENSG00000047410	6027
ENSG00000047457	1
ENSG00000047578	1618
ENSG00000047579	2848
ENSG00000047597	0
ENSG00000047617	1661
ENSG00000047621	859
ENSG00000047634	794
ENSG00000047644	6216
ENSG00000047648	391
ENSG00000047662	15
ENSG00000047849	22727
ENSG00000047932	2364
ENSG00000047936	0
ENSG00000048028	1456
ENSG00000048052	364
ENSG00000048140	5310
ENSG00000048162	626
ENSG00000048342	557
ENSG00000048392	6156
ENSG00000048405	1212
ENSG00000048462	0
ENSG00000048471	1582
ENSG00000048540	9
ENSG00000048544	1998
ENSG00000048545	0
ENSG00000048649	2434
ENSG00000048707	2388
ENSG00000048740	3389
ENSG00000048828	7740
ENSG00000048991	1480
ENSG00000049089	21
ENSG00000049130	3023
ENSG00000049167	368
ENSG00000049192	1428
ENSG00000049239	4841
ENSG00000049245	9098
ENSG00000049246	159
ENSG00000049247	0
ENSG00000049249	1
ENSG00000049283	131
ENSG00000049323	4415
ENSG00000049449	7178
ENSG00000049540	82
ENSG00000049541	735
ENSG00000049618	3668
ENSG00000049656	8673
ENSG00000049759	3698
ENSG00000049768	8
ENSG00000049769	129
ENSG00000049860	14049
ENSG00000049883	467
ENSG00000050030	0
ENSG00000050130	2096
ENSG00000050165	34780
ENSG00000050327	20
ENSG00000050344	2106
ENSG00000050393	1963
ENSG00000050405	4328
ENSG00000050426	1324
ENSG00000050438	597
ENSG00000050555	0
ENSG00000050628	0
ENSG00000050730	12
ENSG00000050748	2690
ENSG00000050767	1
ENSG00000050820	13169
ENSG00000051009	2182
ENSG00000051108	3766
ENSG00000051128	15469
ENSG00000051180	555
ENSG00000051341	241
ENSG00000051382	1035
ENSG00000051523	1223
ENSG00000051596	1289
ENSG00000051620	2308
ENSG00000051825	705
ENSG00000052126	352
ENSG00000052344	0
ENSG00000052723	1627
ENSG00000052749	1290
ENSG00000052795	925
ENSG00000052802	12534
ENSG00000052841	4362
ENSG00000052850	0
ENSG00000053108	6
ENSG00000053254	1643
ENSG00000053328	0
ENSG00000053371	2148
ENSG00000053372	2177
ENSG00000053438	212
ENSG00000053501	666
ENSG00000053524	26
ENSG00000053702	68
ENSG00000053747	615
ENSG00000053770	2416
ENSG00000053900	1012
ENSG00000053918	0
ENSG00000054116	3438
ENSG00000054118	10129
ENSG00000054148	2278
ENSG00000054179	5
ENSG00000054219	257
ENSG00000054267	1849
ENSG00000054277	118
ENSG00000054282	877
ENSG00000054356	1
ENSG00000054392	144
ENSG00000054523	4125
ENSG00000054598	889
ENSG00000054611	2046
ENSG00000054654	1594
ENSG00000054690	9
ENSG00000054793	3899
ENSG00000054796	0
ENSG00000054803	0
ENSG00000054938	1
ENSG00000054965	2110
ENSG00000054967	638
ENSG00000054983	2166
ENSG00000055044	1311
ENSG00000055070	6442
ENSG00000055118	0
ENSG00000055130	4139
ENSG00000055147	1334
ENSG00000055163	1261
ENSG00000055208	3802
ENSG00000055211	3417
ENSG00000055332	3404
ENSG00000055483	2834
ENSG00000055609	3267
ENSG00000055732	0
ENSG00000055813	378
ENSG00000055917	5299
ENSG00000055950	2096
ENSG00000055955	9
ENSG00000055957	0
ENSG00000056050	974
ENSG00000056097	5626
ENSG00000056277	235
ENSG00000056291	167
ENSG00000056487	0
ENSG00000056558	129
ENSG00000056586	5482
ENSG00000056736	109
ENSG00000056972	1419
ENSG00000056998	0
ENSG00000057019	2559
ENSG00000057149	0
ENSG00000057252	2023
ENSG00000057294	172
ENSG00000057468	26
ENSG00000057593	0
ENSG00000057608	15063
ENSG00000057657	881
ENSG00000057663	2355
ENSG00000057704	2802
ENSG00000057757	2230
ENSG00000057935	2075
ENSG00000058056	690
ENSG00000058063	3153
ENSG00000058085	1610
ENSG00000058091	389
ENSG00000058262	28981
ENSG00000058272	2701
ENSG00000058335	4
ENSG00000058404	209
ENSG00000058453	1823
ENSG00000058600	1615
ENSG00000058668	10525
ENSG00000058673	41
ENSG00000058729	967
ENSG00000058799	1433
ENSG00000058804	1221
ENSG00000058866	1
ENSG00000059122	4838
ENSG00000059145	704
ENSG00000059377	26
ENSG00000059378	1157
ENSG00000059573	6900
ENSG00000059588	1143
ENSG00000059691	937
ENSG00000059728	900
ENSG00000059758	6069
ENSG00000059769	511
ENSG00000059804	2661
ENSG00000059915	21
ENSG00000060069	2441
ENSG00000060138	19532
ENSG00000060140	658
ENSG00000060237	7445
ENSG00000060303	0
ENSG00000060339	3733
ENSG00000060491	2935
ENSG00000060558	10
ENSG00000060566	0
ENSG00000060642	348
ENSG00000060656	2251
ENSG00000060688	1708
ENSG00000060709	0
ENSG00000060718	58
ENSG00000060749	1680
ENSG00000060762	701
ENSG00000060971	1954
ENSG00000060982	16869
ENSG00000061273	15252
ENSG00000061337	0
ENSG00000061455	4
ENSG00000061492	0
ENSG00000061656	259
ENSG00000061676	12500
ENSG00000061794	2108
ENSG00000061918	39
ENSG00000061936	2603
ENSG00000061938	5403
ENSG00000061987	1851
ENSG00000062038	0
ENSG00000062096	0
ENSG00000062194	2998
ENSG00000062282	20
ENSG00000062370	311
ENSG00000062485	8103
ENSG00000062524	1
ENSG00000062582	5
ENSG00000062598	1999
ENSG00000062650	2868
ENSG00000062716	4805
ENSG00000062725	2221
ENSG00000062822	2115
ENSG00000063015	0
ENSG00000063046	20358
ENSG00000063127	52
ENSG00000063169	1789
ENSG00000063176	1515
ENSG00000063177	20421
ENSG00000063180	523
ENSG00000063241	1904
ENSG00000063244	9949
ENSG00000063245	10898
ENSG00000063322	1831
ENSG00000063438	8
ENSG00000063515	0
ENSG00000063587	806
ENSG00000063601	1413
ENSG00000063660	2005
ENSG00000063761	387
ENSG00000063854	2884
ENSG00000063978	3464
ENSG00000064012	585
ENSG00000064042	3174
ENSG00000064102	1509
ENSG00000064115	5766
ENSG00000064195	0
ENSG00000064199	46
ENSG00000064201	4
ENSG00000064205	17
ENSG00000064218	0
ENSG00000064225	2625
ENSG00000064270	14
ENSG00000064300	1
ENSG00000064309	147
ENSG00000064313	1956
ENSG00000064393	2577
ENSG00000064419	3215
ENSG00000064489	1
ENSG00000064490	1598
ENSG00000064545	1265
ENSG00000064547	213
ENSG00000064601	16123
ENSG00000064607	5381
ENSG00000064651	15553
ENSG00000064652	425
ENSG00000064655	1
ENSG00000064666	6800
ENSG00000064687	1955
ENSG00000064692	859
ENSG00000064703	1559
ENSG00000064726	4279
ENSG00000064763	2158
ENSG00000064787	0
ENSG00000064835	0
ENSG00000064886	0
ENSG00000064932	5542
ENSG00000064933	826
ENSG00000064961	3634
ENSG00000064989	17079
ENSG00000064995	1904
ENSG00000064999	4390
ENSG00000065000	14726
ENSG00000065029	1747
ENSG00000065054	5675
ENSG00000065057	690
ENSG00000065060	1031
ENSG00000065135	6566
ENSG00000065150	7587
ENSG00000065154	5878
ENSG00000065183	1495
ENSG00000065243	2676
ENSG00000065268	2157
ENSG00000065308	24383
ENSG00000065320	55
ENSG00000065325	0
ENSG00000065328	310
ENSG00000065357	3023
ENSG00000065361	1
ENSG00000065371	0
ENSG00000065413	317
ENSG00000065427	6371
ENSG00000065457	1153
ENSG00000065485	8447
ENSG00000065491	1557
ENSG00000065518	3515
ENSG00000065526	2938
ENSG00000065534	1310
ENSG00000065548	3859
ENSG00000065559	1508
ENSG00000065600	1120
ENSG00000065609	72
ENSG00000065613	3909
ENSG00000065615	610
ENSG00000065618	13
ENSG00000065621	43
ENSG00000065665	415
ENSG00000065675	43
ENSG00000065717	4589
ENSG00000065802	997
ENSG00000065809	6373
ENSG00000065833	2711
ENSG00000065882	3417
ENSG00000065883	3134
ENSG00000065911	2413
ENSG00000065923	1648
ENSG00000065970	1489
ENSG00000065978	47381
ENSG00000065989	379
ENSG00000066027	3949
ENSG00000066032	0
ENSG00000066044	5736
ENSG00000066056	54265
ENSG00000066084	2563
ENSG00000066117	6059
ENSG00000066135	1340
ENSG00000066136	1685
ENSG00000066185	18
ENSG00000066230	112
ENSG00000066248	1
ENSG00000066279	708
ENSG00000066294	0
ENSG00000066322	9597
ENSG00000066336	0
ENSG00000066379	373
ENSG00000066382	0
ENSG00000066405	2
ENSG00000066422	1210
ENSG00000066427	863
ENSG00000066455	3301
ENSG00000066468	3
ENSG00000066557	1128
ENSG00000066583	2020
ENSG00000066629	1820
ENSG00000066651	264
ENSG00000066654	1726
ENSG00000066697	2767
ENSG00000066735	355
ENSG00000066739	1386
ENSG00000066777	2820
ENSG00000066813	1
ENSG00000066827	607
ENSG00000066855	1209
ENSG00000066923	104
ENSG00000066926	1266
ENSG00000066933	1272
ENSG00000067048	4432
ENSG00000067057	19824
ENSG00000067064	5775
ENSG00000067066	5195
ENSG00000067082	21356
ENSG00000067113	805
ENSG00000067141	44
ENSG00000067167	14321
ENSG00000067177	488
ENSG00000067182	11116
ENSG00000067191	506
ENSG00000067208	1445
ENSG00000067221	1005
ENSG00000067225	46634
ENSG00000067248	2002
ENSG00000067334	2665
ENSG00000067365	1031
ENSG00000067369	3102
ENSG00000067445	556
ENSG00000067533	969
ENSG00000067560	20805
ENSG00000067596	3697
ENSG00000067601	0
ENSG00000067606	3
ENSG00000067646	519
ENSG00000067704	5860
ENSG00000067715	1590
ENSG00000067798	1093
ENSG00000067829	2737
ENSG00000067836	379
ENSG00000067840	9
ENSG00000067842	2
ENSG00000067900	4350
ENSG00000067955	2323
ENSG00000067992	681
ENSG00000068001	36699
ENSG00000068024	916
ENSG00000068028	2349
ENSG00000068078	12
ENSG00000068079	341
ENSG00000068097	1098
ENSG00000068120	3899
ENSG00000068137	1491
ENSG00000068305	3484
ENSG00000068308	4233
ENSG00000068323	4036
ENSG00000068354	1343
ENSG00000068366	4318
ENSG00000068383	1777
ENSG00000068394	1252
ENSG00000068400	4124
ENSG00000068438	2320
ENSG00000068489	1195
ENSG00000068615	46
ENSG00000068650	8355
ENSG00000068654	3578
ENSG00000068697	22421
ENSG00000068724	1704
ENSG00000068745	3458
ENSG00000068781	0
ENSG00000068784	854
ENSG00000068796	2912
ENSG00000068831	47
ENSG00000068878	4384
ENSG00000068885	413
ENSG00000068903	5687
ENSG00000068912	4333
ENSG00000068971	2382
ENSG00000068976	4
ENSG00000068985	0
ENSG00000069011	37
ENSG00000069018	0
ENSG00000069020	6833
ENSG00000069122	58124
ENSG00000069188	1
ENSG00000069206	0
ENSG00000069248	2595
ENSG00000069275	10728
ENSG00000069329	7897
ENSG00000069345	3760
ENSG00000069399	763
ENSG00000069424	161
ENSG00000069431	0
ENSG00000069482	58
ENSG00000069493	151
ENSG00000069509	606
ENSG00000069535	0
ENSG00000069667	873
ENSG00000069696	8
ENSG00000069702	509
ENSG00000069764	2
ENSG00000069812	256
ENSG00000069849	16933
ENSG00000069869	2843
ENSG00000069943	340
ENSG00000069956	2479
ENSG00000069966	565
ENSG00000069974	1776
ENSG00000069998	2046
ENSG00000070010	4113
ENSG00000070018	2447
ENSG00000070019	0
ENSG00000070031	1
ENSG00000070047	4885
ENSG00000070061	2712
ENSG00000070081	4304
ENSG00000070087	5400
ENSG00000070159	1
ENSG00000070182	3
ENSG00000070190	0
ENSG00000070193	0
ENSG00000070214	6800
ENSG00000070269	635
ENSG00000070366	1547
ENSG00000070367	5300
ENSG00000070371	230
ENSG00000070388	2
ENSG00000070404	640
ENSG00000070413	6280
ENSG00000070423	2970
ENSG00000070444	1170
ENSG00000070476	759
ENSG00000070495	2006
ENSG00000070501	428
ENSG00000070526	2
ENSG00000070540	2582
ENSG00000070601	0
ENSG00000070610	5354
ENSG00000070614	26140
ENSG00000070669	19
ENSG00000070718	1188
ENSG00000070729	0
ENSG00000070731	0
ENSG00000070748	0
ENSG00000070756	56237
ENSG00000070759	86
ENSG00000070761	1683
ENSG00000070770	3087
ENSG00000070778	1835
ENSG00000070785	942
ENSG00000070808	0
ENSG00000070814	3391
ENSG00000070831	74
ENSG00000070882	5353
ENSG00000070886	0
ENSG00000070915	0
ENSG00000070950	557
ENSG00000070961	4887
ENSG00000070985	0
ENSG00000071051	2675
ENSG00000071054	26141
ENSG00000071073	8506
ENSG00000071082	21853
ENSG00000071127	37115
ENSG00000071189	1852
ENSG00000071203	0
ENSG00000071205	1682
ENSG00000071242	18813
ENSG00000071243	480
ENSG00000071246	28901
ENSG00000071282	379
ENSG00000071462	1772
ENSG00000071537	8576
ENSG00000071539	684
ENSG00000071553	26586
ENSG00000071564	9975
ENSG00000071575	1589
ENSG00000071626	6206
ENSG00000071655	3746
ENSG00000071677	0
ENSG00000071794	704
ENSG00000071859	8226
ENSG00000071889	1827
ENSG00000071894	10869
ENSG00000071909	4
ENSG00000071967	2025
ENSG00000071991	0
ENSG00000071994	2136
ENSG00000072041	18
ENSG00000072042	3678
ENSG00000072062	6430
ENSG00000072071	883
ENSG00000072080	0
ENSG00000072110	32550
ENSG00000072121	2723
ENSG00000072133	41
ENSG00000072134	2248
ENSG00000072135	1647
ENSG00000072163	1628
ENSG00000072182	0
ENSG00000072195	25
ENSG00000072201	860
ENSG00000072210	3379
ENSG00000072274	7026
ENSG00000072310	2885
ENSG00000072315	2
ENSG00000072364	4685
ENSG00000072401	1105
ENSG00000072415	1553
ENSG00000072422	3432
ENSG00000072501	3895
ENSG00000072506	2111
ENSG00000072518	2461
ENSG00000072571	431
ENSG00000072609	3874
ENSG00000072657	0
ENSG00000072682	4585
ENSG00000072694	0
ENSG00000072736	857
ENSG00000072756	820
ENSG00000072778	15150
ENSG00000072786	6600
ENSG00000072803	2796
ENSG00000072818	38
ENSG00000072832	780
ENSG00000072840	1351
ENSG00000072849	2107
ENSG00000072858	0
ENSG00000072864	1236
ENSG00000072952	142
ENSG00000072954	207
ENSG00000072958	4604
ENSG00000073008	11668
ENSG00000073050	1175
ENSG00000073060	2936
ENSG00000073067	1
ENSG00000073111	1072
ENSG00000073146	615
ENSG00000073150	264
ENSG00000073169	1665
ENSG00000073282	0
ENSG00000073331	549
ENSG00000073350	175
ENSG00000073417	2502
ENSG00000073464	1134
ENSG00000073536	886
ENSG00000073578	445
ENSG00000073584	305
ENSG00000073598	3
ENSG00000073605	159
ENSG00000073614	2832
ENSG00000073670	31
ENSG00000073711	1294
ENSG00000073712	6330
ENSG00000073734	17
ENSG00000073737	14
ENSG00000073754	0
ENSG00000073756	246
ENSG00000073792	4641
ENSG00000073803	716
ENSG00000073849	5161
ENSG00000073861	1
ENSG00000073905	20
ENSG00000073910	3095
ENSG00000073921	11792
ENSG00000073969	1758
ENSG00000074047	7
ENSG00000074054	3888
ENSG00000074071	2390
ENSG00000074181	447
ENSG00000074201	2456
ENSG00000074211	89
ENSG00000074219	2377
ENSG00000074266	811
ENSG00000074276	19
ENSG00000074317	247
ENSG00000074319	2239
ENSG00000074356	3114
ENSG00000074370	3
ENSG00000074410	34
ENSG00000074416	9218
ENSG00000074527	8400
ENSG00000074582	1387
ENSG00000074590	6927
ENSG00000074603	2455
ENSG00000074621	687
ENSG00000074657	3749
ENSG00000074660	9833
ENSG00000074695	8579
ENSG00000074696	5650
ENSG00000074706	6
ENSG00000074755	4342
ENSG00000074771	0
ENSG00000074800	55574
ENSG00000074803	0
ENSG00000074842	10927
ENSG00000074855	1738
ENSG00000074935	834
ENSG00000074964	391
ENSG00000074966	2
ENSG00000075035	1
ENSG00000075043	0
ENSG00000075073	52
ENSG00000075089	708
ENSG00000075131	267
ENSG00000075142	3142
ENSG00000075151	5282
ENSG00000075188	687
ENSG00000075213	566
ENSG00000075218	680
ENSG00000075223	63
ENSG00000075234	1828
ENSG00000075239	1373
ENSG00000075240	1577
ENSG00000075275	960
ENSG00000075290	1
ENSG00000075292	4624
ENSG00000075303	783
ENSG00000075336	1249
ENSG00000075340	1
ENSG00000075388	0
ENSG00000075391	2244
ENSG00000075399	1575
ENSG00000075407	820
ENSG00000075413	4322
ENSG00000075415	20189
ENSG00000075420	16012
ENSG00000075426	11493
ENSG00000075429	0
ENSG00000075461	0
ENSG00000075539	2704
ENSG00000075568	4133
ENSG00000075618	68341
ENSG00000075624	294939
ENSG00000075643	156
ENSG00000075651	5161
ENSG00000075673	0
ENSG00000075702	468
ENSG00000075711	3596
ENSG00000075785	18737
ENSG00000075790	53
ENSG00000075826	1313
ENSG00000075856	2575
ENSG00000075884	0
ENSG00000075886	14
ENSG00000075891	0
ENSG00000075914	1260
ENSG00000075945	1823
ENSG00000075975	949
ENSG00000076003	955
ENSG00000076043	1893
ENSG00000076053	1124
ENSG00000076067	8411
ENSG00000076108	6725
ENSG00000076201	7097
ENSG00000076242	1688
ENSG00000076248	2081
ENSG00000076258	37
ENSG00000076321	1433
ENSG00000076344	117
ENSG00000076351	426
ENSG00000076356	28373
ENSG00000076382	748
ENSG00000076513	2187
ENSG00000076554	740
ENSG00000076555	336
ENSG00000076604	3105
ENSG00000076641	13
ENSG00000076650	411
ENSG00000076662	1
ENSG00000076685	1242
ENSG00000076706	158935
ENSG00000076716	18
ENSG00000076770	222
ENSG00000076826	5
ENSG00000076864	6
ENSG00000076924	3149
ENSG00000076928	7582
ENSG00000076944	373
ENSG00000076984	2198
ENSG00000077009	0
ENSG00000077044	1149
ENSG00000077063	3
ENSG00000077080	0
ENSG00000077092	93
ENSG00000077097	5279
ENSG00000077147	15038
ENSG00000077150	1657
ENSG00000077152	450
ENSG00000077157	379
ENSG00000077232	17038
ENSG00000077235	8302
ENSG00000077238	9132
ENSG00000077254	2284
ENSG00000077264	0
ENSG00000077274	0
ENSG00000077279	0
ENSG00000077312	1723
ENSG00000077327	0
ENSG00000077348	335
ENSG00000077380	9093
ENSG00000077420	13
ENSG00000077454	939
ENSG00000077458	847
ENSG00000077463	1246
ENSG00000077498	0
ENSG00000077514	771
ENSG00000077522	6
ENSG00000077549	14085
ENSG00000077585	906
ENSG00000077616	48
ENSG00000077684	1517
ENSG00000077713	1032
ENSG00000077721	4030
ENSG00000077782	14651
ENSG00000077800	1
ENSG00000077935	12
ENSG00000077942	234
ENSG00000077943	0
ENSG00000077984	0
ENSG00000078018	1188
ENSG00000078043	1597
ENSG00000078053	149
ENSG00000078061	3741
ENSG00000078070	739
ENSG00000078081	346
ENSG00000078098	67
ENSG00000078114	147
ENSG00000078124	1208
ENSG00000078140	4022
ENSG00000078142	1674
ENSG00000078177	412
ENSG00000078237	1336
ENSG00000078246	2184
ENSG00000078269	3698
ENSG00000078295	0
ENSG00000078304	3914
ENSG00000078319	0
ENSG00000078328	1
ENSG00000078369	29933
ENSG00000078399	1683
ENSG00000078401	12656
ENSG00000078403	2061
ENSG00000078487	26
ENSG00000078549	1
ENSG00000078579	0
ENSG00000078589	0
ENSG00000078596	27
ENSG00000078618	5803
ENSG00000078668	4813
ENSG00000078674	5017
ENSG00000078687	897
ENSG00000078699	1423
ENSG00000078725	2
ENSG00000078747	1634
ENSG00000078795	1
ENSG00000078804	2962
ENSG00000078808	27917
ENSG00000078814	25
ENSG00000078898	0
ENSG00000078900	1
ENSG00000078902	5491
ENSG00000078967	374
ENSG00000079101	1
ENSG00000079102	913
ENSG00000079112	1
ENSG00000079134	1080
ENSG00000079150	1488
ENSG00000079156	218
ENSG00000079215	2
ENSG00000079246	15900
ENSG00000079257	8715
ENSG00000079263	4
ENSG00000079277	1450
ENSG00000079308	9565
ENSG00000079313	2654
ENSG00000079332	8718
ENSG00000079335	386
ENSG00000079337	2838
ENSG00000079385	264
ENSG00000079387	857
ENSG00000079393	0
ENSG00000079432	12946
ENSG00000079435	90
ENSG00000079459	17018
ENSG00000079462	830
ENSG00000079482	690
ENSG00000079557	0
ENSG00000079616	1014
ENSG00000079689	0
ENSG00000079691	548
ENSG00000079739	1112
ENSG00000079785	7562
ENSG00000079805	12430
ENSG00000079819	5496
ENSG00000079841	1
ENSG00000079931	6
ENSG00000079950	5456
ENSG00000079974	985
ENSG00000079999	4924
ENSG00000080007	37
ENSG00000080031	26
ENSG00000080166	0
ENSG00000080189	2164
ENSG00000080200	968
ENSG00000080224	2
ENSG00000080293	0
ENSG00000080298	537
ENSG00000080345	2846
ENSG00000080371	3049
ENSG00000080493	0
ENSG00000080503	4989
ENSG00000080511	0
ENSG00000080546	2045
ENSG00000080561	3613
ENSG00000080572	0
ENSG00000080573	209
ENSG00000080603	145
ENSG00000080608	1827
ENSG00000080618	4
ENSG00000080644	8
ENSG00000080709	43
ENSG00000080802	1276
ENSG00000080815	4216
ENSG00000080819	1270
ENSG00000080822	4275
ENSG00000080823	95
ENSG00000080824	33025
ENSG00000080839	436
ENSG00000080845	8533
ENSG00000080854	4
ENSG00000080910	0
ENSG00000080947	9
ENSG00000080986	343
ENSG00000081014	551
ENSG00000081019	654
ENSG00000081026	577
ENSG00000081041	75
ENSG00000081051	1
ENSG00000081052	3
ENSG00000081059	12
ENSG00000081087	4357
ENSG00000081138	0
ENSG00000081148	55
ENSG00000081154	5670
ENSG00000081177	1999
ENSG00000081181	514
ENSG00000081189	2884
ENSG00000081237	0
ENSG00000081248	0
ENSG00000081277	32
ENSG00000081307	1641
ENSG00000081320	558
ENSG00000081377	53
ENSG00000081386	541
ENSG00000081479	1
ENSG00000081665	112
ENSG00000081692	206
ENSG00000081721	732
ENSG00000081760	2030
ENSG00000081791	4148
ENSG00000081800	0
ENSG00000081803	1487
ENSG00000081818	26
ENSG00000081842	10
ENSG00000081853	185
ENSG00000081870	566
ENSG00000081913	811
ENSG00000081923	3847
ENSG00000081985	9
ENSG00000082014	173
ENSG00000082068	1422
ENSG00000082074	3
ENSG00000082126	1388
ENSG00000082146	1278
ENSG00000082153	12008
ENSG00000082175	0
ENSG00000082196	19
ENSG00000082212	2248
ENSG00000082213	2264
ENSG00000082258	1940
ENSG00000082269	583
ENSG00000082293	0
ENSG00000082397	2740
ENSG00000082438	1717
ENSG00000082458	54
ENSG00000082482	24
ENSG00000082497	266
ENSG00000082512	1613
ENSG00000082515	2465
ENSG00000082516	1361
ENSG00000082556	0
ENSG00000082641	28641
ENSG00000082684	0
ENSG00000082701	4545
ENSG00000082781	16604
ENSG00000082805	3742
ENSG00000082898	7359
ENSG00000082929	1
ENSG00000082996	2200
ENSG00000083067	5
ENSG00000083093	617
ENSG00000083097	675
ENSG00000083099	1503
ENSG00000083123	964
ENSG00000083168	2372
ENSG00000083223	1348
ENSG00000083290	1033
ENSG00000083307	0
ENSG00000083312	18626
ENSG00000083444	51464
ENSG00000083454	1
ENSG00000083457	757
ENSG00000083520	2897
ENSG00000083535	820
ENSG00000083544	462
ENSG00000083622	0
ENSG00000083635	403
ENSG00000083642	1535
ENSG00000083720	866
ENSG00000083750	1310
ENSG00000083782	0
ENSG00000083799	1692
ENSG00000083807	127
ENSG00000083812	589
ENSG00000083814	294
ENSG00000083817	296
ENSG00000083828	224
ENSG00000083838	222
ENSG00000083844	1176
ENSG00000083845	23817
ENSG00000083857	593
ENSG00000083896	3329
ENSG00000083937	2208
ENSG00000084070	804
ENSG00000084072	2120
ENSG00000084073	5371
ENSG00000084090	7631
ENSG00000084092	1408
ENSG00000084093	2164
ENSG00000084110	17
ENSG00000084112	5478
ENSG00000084207	14599
ENSG00000084234	125678
ENSG00000084444	868
ENSG00000084453	0
ENSG00000084463	3526
ENSG00000084623	8111
ENSG00000084628	0
ENSG00000084636	125
ENSG00000084652	7331
ENSG00000084674	14
ENSG00000084676	1379
ENSG00000084693	1183
ENSG00000084710	86
ENSG00000084731	3461
ENSG00000084733	8096
ENSG00000084734	15
ENSG00000084754	11906
ENSG00000084764	599
ENSG00000084774	6308
ENSG00000085063	33719
ENSG00000085117	5806
ENSG00000085185	1713
ENSG00000085224	4540
ENSG00000085231	838
ENSG00000085265	0
ENSG00000085274	564
ENSG00000085276	3629
ENSG00000085365	2051
ENSG00000085377	2222
ENSG00000085382	797
ENSG00000085415	1137
ENSG00000085433	1885
ENSG00000085449	3953
ENSG00000085465	261
ENSG00000085491	2002
ENSG00000085511	1125
ENSG00000085514	1
ENSG00000085552	0
ENSG00000085563	810
ENSG00000085644	1161
ENSG00000085662	6639
ENSG00000085719	3373
ENSG00000085721	2139
ENSG00000085733	27090
ENSG00000085741	5
ENSG00000085760	1272
ENSG00000085788	2123
ENSG00000085831	100
ENSG00000085832	2447
ENSG00000085840	187
ENSG00000085871	4008
ENSG00000085872	1918
ENSG00000085978	1966
ENSG00000085982	1550
ENSG00000085998	4235
ENSG00000085999	285
ENSG00000086015	4025
ENSG00000086061	10352
ENSG00000086062	7342
ENSG00000086065	3505
ENSG00000086102	2120
ENSG00000086159	0
ENSG00000086189	1009
ENSG00000086200	3819
ENSG00000086205	57
ENSG00000086232	6022
ENSG00000086288	0
ENSG00000086289	16
ENSG00000086300	37
ENSG00000086475	2905
ENSG00000086504	2343
ENSG00000086506	11
ENSG00000086544	1320
ENSG00000086548	0
ENSG00000086570	4
ENSG00000086589	2852
ENSG00000086598	12007
ENSG00000086619	255
ENSG00000086666	3446
ENSG00000086696	79
ENSG00000086712	653
ENSG00000086717	0
ENSG00000086730	48
ENSG00000086758	12702
ENSG00000086827	1311
ENSG00000086848	277
ENSG00000086967	1
ENSG00000086991	3577
ENSG00000087008	1549
ENSG00000087053	4437
ENSG00000087074	6532
ENSG00000087076	1708
ENSG00000087077	5895
ENSG00000087085	26
ENSG00000087086	153844
ENSG00000087087	7008
ENSG00000087088	13104
ENSG00000087095	2500
ENSG00000087111	3892
ENSG00000087116	385
ENSG00000087128	0
ENSG00000087152	5800
ENSG00000087157	3083
ENSG00000087191	5643
ENSG00000087206	1539
ENSG00000087237	185
ENSG00000087245	76865
ENSG00000087250	0
ENSG00000087253	4878
ENSG00000087258	1
ENSG00000087263	2215
ENSG00000087266	9294
ENSG00000087269	1528
ENSG00000087274	15083
ENSG00000087299	303
ENSG00000087301	727
ENSG00000087302	6405
ENSG00000087303	14681
ENSG00000087338	1466
ENSG00000087365	11977
ENSG00000087448	1886
ENSG00000087460	70773
ENSG00000087470	3902
ENSG00000087494	66
ENSG00000087495	0
ENSG00000087502	2315
ENSG00000087510	0
ENSG00000087586	670
ENSG00000087589	1
ENSG00000087842	4832
ENSG00000087884	272
ENSG00000087903	358
ENSG00000087995	903
ENSG00000088002	0
ENSG00000088035	775
ENSG00000088038	3185
ENSG00000088053	0
ENSG00000088179	1586
ENSG00000088205	3581
ENSG00000088247	11858
ENSG00000088256	6770
ENSG00000088280	681
ENSG00000088298	2582
ENSG00000088305	235
ENSG00000088320	2
ENSG00000088325	2233
ENSG00000088340	182
ENSG00000088356	1208
ENSG00000088367	2925
ENSG00000088386	0
ENSG00000088387	16885
ENSG00000088448	2873
ENSG00000088451	359
ENSG00000088538	13
ENSG00000088543	166
ENSG00000088682	2041
ENSG00000088726	8
ENSG00000088727	357
ENSG00000088756	927
ENSG00000088766	399
ENSG00000088782	0
ENSG00000088808	2839
ENSG00000088812	7418
ENSG00000088826	1277
ENSG00000088827	0
ENSG00000088832	61101
ENSG00000088833	4382
ENSG00000088836	1504
ENSG00000088854	2179
ENSG00000088876	495
ENSG00000088881	26
ENSG00000088882	88
ENSG00000088888	10573
ENSG00000088899	855
ENSG00000088926	0
ENSG00000088930	3475
ENSG00000088970	270
ENSG00000088986	9786
ENSG00000088992	23
ENSG00000089006	3197
ENSG00000089009	40816
ENSG00000089012	0
ENSG00000089022	1082
ENSG00000089041	332
ENSG00000089048	893
ENSG00000089050	1120
ENSG00000089053	8122
ENSG00000089057	3714
ENSG00000089060	2672
ENSG00000089063	5873
ENSG00000089091	115
ENSG00000089094	1501
ENSG00000089101	2
ENSG00000089116	0
ENSG00000089123	210
ENSG00000089127	953
ENSG00000089154	7870
ENSG00000089157	74643
ENSG00000089159	9122
ENSG00000089163	106
ENSG00000089169	0
ENSG00000089177	686
ENSG00000089195	390
ENSG00000089199	4
ENSG00000089220	7797
ENSG00000089225	1
ENSG00000089234	1378
ENSG00000089248	8418
ENSG00000089250	2
ENSG00000089280	11980
ENSG00000089289	1972
ENSG00000089327	4222
ENSG00000089335	1014
ENSG00000089351	9038
ENSG00000089356	0
ENSG00000089472	12
ENSG00000089486	2260
ENSG00000089505	153
ENSG00000089558	1
ENSG00000089597	31358
ENSG00000089639	1606
ENSG00000089682	486
ENSG00000089685	1209
ENSG00000089692	24
ENSG00000089693	7694
ENSG00000089723	148
ENSG00000089737	5949
ENSG00000089775	494
ENSG00000089818	1110
ENSG00000089820	1494
ENSG00000089847	35
ENSG00000089876	2252
ENSG00000089902	2307
ENSG00000089916	1776
ENSG00000090006	1290
ENSG00000090013	1574
ENSG00000090020	14381
ENSG00000090054	4196
ENSG00000090060	8498
ENSG00000090061	566
ENSG00000090097	1914
ENSG00000090104	0
ENSG00000090238	2354
ENSG00000090263	698
ENSG00000090266	2568
ENSG00000090273	6260
ENSG00000090316	5190
ENSG00000090339	1788
ENSG00000090372	9425
ENSG00000090376	727
ENSG00000090382	0
ENSG00000090402	0
ENSG00000090432	3059
ENSG00000090447	317
ENSG00000090470	999
ENSG00000090487	4324
ENSG00000090512	0
ENSG00000090520	3722
ENSG00000090530	36
ENSG00000090534	2
ENSG00000090539	139
ENSG00000090554	11
ENSG00000090565	4104
ENSG00000090581	5203
ENSG00000090612	630
ENSG00000090615	9546
ENSG00000090621	7179
ENSG00000090659	0
ENSG00000090661	137
ENSG00000090674	2500
ENSG00000090686	5497
ENSG00000090776	10679
ENSG00000090857	1772
ENSG00000090861	7938
ENSG00000090863	19378
ENSG00000090889	552
ENSG00000090905	2859
ENSG00000090924	3538
ENSG00000090932	8
ENSG00000090971	1484
ENSG00000090975	4572
ENSG00000090989	1786
ENSG00000091009	703
ENSG00000091010	1
ENSG00000091039	3032
ENSG00000091073	870
ENSG00000091106	5
ENSG00000091127	618
ENSG00000091128	41
ENSG00000091129	4092
ENSG00000091136	71780
ENSG00000091137	310
ENSG00000091138	0
ENSG00000091140	3743
ENSG00000091157	1038
ENSG00000091164	3140
ENSG00000091181	0
ENSG00000091262	21
ENSG00000091317	7471
ENSG00000091409	58326
ENSG00000091428	753
ENSG00000091436	1513
ENSG00000091482	0
ENSG00000091483	3065
ENSG00000091490	18632
ENSG00000091513	3
ENSG00000091527	11974
ENSG00000091536	17
ENSG00000091542	4686
ENSG00000091583	0
ENSG00000091592	5006
ENSG00000091622	68
ENSG00000091640	2801
ENSG00000091651	551
ENSG00000091656	31
ENSG00000091664	0
ENSG00000091704	0
ENSG00000091732	912
ENSG00000091831	15
ENSG00000091844	164
ENSG00000091879	19105
ENSG00000091947	1518
ENSG00000091972	1685
ENSG00000091986	8064
ENSG00000092009	2
ENSG00000092010	2859
ENSG00000092020	1001
ENSG00000092036	290
ENSG00000092051	10
ENSG00000092054	0
ENSG00000092067	0
ENSG00000092068	89
ENSG00000092094	2896
ENSG00000092096	229
ENSG00000092098	110
ENSG00000092108	1225
ENSG00000092140	860
ENSG00000092148	7329
ENSG00000092199	23413
ENSG00000092200	5
ENSG00000092201	6699
ENSG00000092203	3581
ENSG00000092208	422
ENSG00000092295	38
ENSG00000092330	1743
ENSG00000092345	0
ENSG00000092377	0
ENSG00000092421	616
ENSG00000092439	1804
ENSG00000092445	1082
ENSG00000092470	351
ENSG00000092529	37
ENSG00000092531	1249
ENSG00000092607	18
ENSG00000092621	953
ENSG00000092758	41
ENSG00000092820	7230
ENSG00000092841	38321
ENSG00000092847	2119
ENSG00000092850	5
ENSG00000092853	512
ENSG00000092871	470
ENSG00000092929	1898
ENSG00000092931	1743
ENSG00000092964	11389
ENSG00000092969	874
ENSG00000092978	631
ENSG00000093000	3324
ENSG00000093009	347
ENSG00000093010	9370
ENSG00000093072	1179
ENSG00000093100	6
ENSG00000093134	0
ENSG00000093144	1807
ENSG00000093167	3120
[truncated: 60,711 more rows]
