# Supplementary material for: A human endothelial and adipose stem cell-based co-culture model for venous malformations
Source: Angiogenesis. 2026 May 3;29(3):30. doi: 10.1007/s10456-026-10045-9 (PMC13136223; doi:10.1007/s10456-026-10045-9)
Supplement: Supplementary file 5 — Supplementary RNAseq raw data [file 10456_2026_10045_MOESM5_ESM.zip › RNA seq Raw data/HUVECs_tsv_files/WT_4.tsv]

id	count
ENSG00000000003	8017
ENSG00000000005	0
ENSG00000000419	4377
ENSG00000000457	755
ENSG00000000460	453
ENSG00000000938	15
ENSG00000000971	974
ENSG00000001036	11823
ENSG00000001084	2950
ENSG00000001167	4121
ENSG00000001460	838
ENSG00000001461	3946
ENSG00000001497	3631
ENSG00000001561	1850
ENSG00000001617	51957
ENSG00000001626	0
ENSG00000001629	6501
ENSG00000001630	1232
ENSG00000001631	996
ENSG00000002016	1521
ENSG00000002079	52
ENSG00000002330	1764
ENSG00000002549	25964
ENSG00000002586	122844
ENSG00000002587	1598
ENSG00000002726	0
ENSG00000002745	2
ENSG00000002746	1
ENSG00000002822	30
ENSG00000002834	48697
ENSG00000002919	4101
ENSG00000002933	0
ENSG00000003056	10291
ENSG00000003096	2380
ENSG00000003137	18
ENSG00000003147	3871
ENSG00000003249	9027
ENSG00000003393	7994
ENSG00000003400	7608
ENSG00000003402	18611
ENSG00000003436	34493
ENSG00000003509	1801
ENSG00000003756	11279
ENSG00000003987	120
ENSG00000003989	983
ENSG00000004059	11529
ENSG00000004139	996
ENSG00000004142	15223
ENSG00000004399	236955
ENSG00000004455	12186
ENSG00000004468	11
ENSG00000004478	9978
ENSG00000004487	14867
ENSG00000004534	16680
ENSG00000004660	1297
ENSG00000004700	4140
ENSG00000004766	3324
ENSG00000004776	193
ENSG00000004777	1202
ENSG00000004779	6282
ENSG00000004799	1544
ENSG00000004809	42
ENSG00000004838	18
ENSG00000004846	0
ENSG00000004848	1
ENSG00000004864	4399
ENSG00000004866	2884
ENSG00000004897	9112
ENSG00000004939	0
ENSG00000004948	0
ENSG00000004961	4508
ENSG00000004975	7200
ENSG00000005001	0
ENSG00000005007	19834
ENSG00000005020	10708
ENSG00000005022	23862
ENSG00000005059	2525
ENSG00000005073	1176
ENSG00000005075	5428
ENSG00000005100	3800
ENSG00000005102	1
ENSG00000005108	6783
ENSG00000005156	3241
ENSG00000005175	2801
ENSG00000005187	234
ENSG00000005189	498
ENSG00000005194	7729
ENSG00000005206	8611
ENSG00000005238	7245
ENSG00000005243	1157
ENSG00000005249	9324
ENSG00000005302	8079
ENSG00000005339	10193
ENSG00000005379	0
ENSG00000005381	15
ENSG00000005421	1
ENSG00000005436	1439
ENSG00000005448	2118
ENSG00000005469	4245
ENSG00000005471	10
ENSG00000005483	7322
ENSG00000005486	10995
ENSG00000005513	133
ENSG00000005700	6891
ENSG00000005801	2497
ENSG00000005810	5946
ENSG00000005812	3780
ENSG00000005844	0
ENSG00000005882	1947
ENSG00000005884	25044
ENSG00000005889	2935
ENSG00000005893	38238
ENSG00000005961	117
ENSG00000005981	1
ENSG00000006007	11470
ENSG00000006015	7131
ENSG00000006016	666
ENSG00000006025	6363
ENSG00000006042	17631
ENSG00000006047	13
ENSG00000006059	0
ENSG00000006062	1007
ENSG00000006071	0
ENSG00000006116	0
ENSG00000006118	34039
ENSG00000006125	40535
ENSG00000006128	2
ENSG00000006194	1588
ENSG00000006210	1128
ENSG00000006282	15177
ENSG00000006283	3
ENSG00000006327	7499
ENSG00000006377	0
ENSG00000006432	0
ENSG00000006451	95799
ENSG00000006453	164
ENSG00000006459	1651
ENSG00000006468	765
ENSG00000006530	3764
ENSG00000006534	101
ENSG00000006555	0
ENSG00000006576	2128
ENSG00000006606	0
ENSG00000006607	2552
ENSG00000006611	0
ENSG00000006625	1677
ENSG00000006634	1109
ENSG00000006638	919
ENSG00000006652	1576
ENSG00000006659	0
ENSG00000006695	1219
ENSG00000006704	3188
ENSG00000006712	8672
ENSG00000006715	9684
ENSG00000006740	39
ENSG00000006744	15633
ENSG00000006747	0
ENSG00000006756	3237
ENSG00000006757	1187
ENSG00000006788	1
ENSG00000006831	10460
ENSG00000006837	46
ENSG00000007001	2
ENSG00000007038	11
ENSG00000007047	9426
ENSG00000007062	1
ENSG00000007080	9492
ENSG00000007129	837
ENSG00000007168	18743
ENSG00000007171	0
ENSG00000007174	0
ENSG00000007202	20120
ENSG00000007216	0
ENSG00000007237	57
ENSG00000007255	1545
ENSG00000007264	0
ENSG00000007306	1
ENSG00000007312	9
ENSG00000007314	5
ENSG00000007341	1407
ENSG00000007350	1
ENSG00000007372	0
ENSG00000007376	6359
ENSG00000007384	50257
ENSG00000007392	11167
ENSG00000007402	27
ENSG00000007516	7
ENSG00000007520	7853
ENSG00000007541	9315
ENSG00000007545	3518
ENSG00000007866	130
ENSG00000007908	772
ENSG00000007923	5053
ENSG00000007933	1
ENSG00000007944	2048
ENSG00000007952	30
ENSG00000007968	162
ENSG00000008018	14583
ENSG00000008056	1
ENSG00000008083	3392
ENSG00000008086	935
ENSG00000008118	4
ENSG00000008128	240
ENSG00000008130	13026
ENSG00000008196	0
ENSG00000008197	0
ENSG00000008226	7
ENSG00000008256	1431
ENSG00000008277	480
ENSG00000008282	11110
ENSG00000008283	15866
ENSG00000008294	12177
ENSG00000008300	395
ENSG00000008311	6922
ENSG00000008323	20
ENSG00000008324	1543
ENSG00000008382	590
ENSG00000008394	8410
ENSG00000008405	3404
ENSG00000008438	19
ENSG00000008441	2082
ENSG00000008513	25525
ENSG00000008516	151
ENSG00000008517	18842
ENSG00000008710	14770
ENSG00000008735	39
ENSG00000008838	13089
ENSG00000008853	3228
ENSG00000008869	5179
ENSG00000008952	17898
ENSG00000008988	74348
ENSG00000009307	60199
ENSG00000009335	15618
ENSG00000009413	4813
ENSG00000009694	0
ENSG00000009709	0
ENSG00000009724	307
ENSG00000009765	0
ENSG00000009780	1216
ENSG00000009790	7
ENSG00000009830	6817
ENSG00000009844	5045
ENSG00000009950	0
ENSG00000009954	11613
ENSG00000010017	6538
ENSG00000010030	57
ENSG00000010072	1778
ENSG00000010165	5182
ENSG00000010219	3442
ENSG00000010244	14419
ENSG00000010256	12737
ENSG00000010270	11817
ENSG00000010278	45647
ENSG00000010282	0
ENSG00000010292	6500
ENSG00000010295	13544
ENSG00000010310	4
ENSG00000010318	526
ENSG00000010319	356
ENSG00000010322	25535
ENSG00000010327	60264
ENSG00000010361	1318
ENSG00000010379	1
ENSG00000010404	1026
ENSG00000010438	882
ENSG00000010539	1554
ENSG00000010610	7
ENSG00000010626	507
ENSG00000010671	1
ENSG00000010704	659
ENSG00000010803	4575
ENSG00000010810	25610
ENSG00000010818	1362
ENSG00000010932	0
ENSG00000011007	11333
ENSG00000011009	15675
ENSG00000011021	9333
ENSG00000011028	11014
ENSG00000011052	0
ENSG00000011083	0
ENSG00000011105	38654
ENSG00000011114	5772
ENSG00000011132	3744
ENSG00000011143	1441
ENSG00000011198	2009
ENSG00000011201	45
ENSG00000011243	8847
ENSG00000011258	2265
ENSG00000011260	3788
ENSG00000011275	9746
ENSG00000011295	6643
ENSG00000011304	44125
ENSG00000011332	199
ENSG00000011347	2
ENSG00000011376	2970
ENSG00000011405	11902
ENSG00000011422	11442
ENSG00000011426	1985
ENSG00000011451	14348
ENSG00000011454	9185
ENSG00000011465	1374
ENSG00000011478	2902
ENSG00000011485	11116
ENSG00000011523	7085
ENSG00000011566	6988
ENSG00000011590	7
ENSG00000011600	0
ENSG00000011638	4174
ENSG00000011677	0
ENSG00000012048	1020
ENSG00000012061	6828
ENSG00000012124	2
ENSG00000012171	331
ENSG00000012174	2358
ENSG00000012211	1965
ENSG00000012223	7
ENSG00000012232	26215
ENSG00000012504	0
ENSG00000012660	19531
ENSG00000012779	41
ENSG00000012817	6670
ENSG00000012822	12110
ENSG00000012963	3348
ENSG00000012983	10068
ENSG00000013016	1624
ENSG00000013275	13461
ENSG00000013288	15651
ENSG00000013293	21
ENSG00000013297	9097
ENSG00000013306	16557
ENSG00000013364	29473
ENSG00000013374	5200
ENSG00000013375	8858
ENSG00000013392	1675
ENSG00000013441	9199
ENSG00000013503	1695
ENSG00000013523	4273
ENSG00000013561	5383
ENSG00000013563	2613
ENSG00000013573	6371
ENSG00000013583	9776
ENSG00000013588	1096
ENSG00000013619	2649
ENSG00000013725	1
ENSG00000013810	6530
ENSG00000014123	3735
ENSG00000014138	829
ENSG00000014164	3669
ENSG00000014216	27190
ENSG00000014257	1
ENSG00000014641	7765
ENSG00000014824	6242
ENSG00000014914	1633
ENSG00000014919	2808
ENSG00000015133	14374
ENSG00000015153	1903
ENSG00000015171	8148
ENSG00000015285	16
ENSG00000015413	414
ENSG00000015475	5591
ENSG00000015479	448
ENSG00000015520	1
ENSG00000015532	6385
ENSG00000015568	396
ENSG00000015592	0
ENSG00000015676	20131
ENSG00000016082	32
ENSG00000016391	3
ENSG00000016402	0
ENSG00000016490	0
ENSG00000016602	1
ENSG00000016864	10883
ENSG00000017260	16560
ENSG00000017427	72
ENSG00000017483	3057
ENSG00000017797	13662
ENSG00000018189	4567
ENSG00000018236	0
ENSG00000018280	47
ENSG00000018408	32191
ENSG00000018510	10235
ENSG00000018607	0
ENSG00000018610	2283
ENSG00000018625	0
ENSG00000018699	1612
ENSG00000018869	289
ENSG00000019102	621
ENSG00000019144	20979
ENSG00000019169	0
ENSG00000019186	0
ENSG00000019485	2124
ENSG00000019505	0
ENSG00000019549	398
ENSG00000019582	86
ENSG00000019991	19
ENSG00000019995	1841
ENSG00000020129	5005
ENSG00000020181	14889
ENSG00000020219	0
ENSG00000020256	3662
ENSG00000020426	1881
ENSG00000020577	11656
ENSG00000020633	1
ENSG00000020922	1758
ENSG00000021300	146
ENSG00000021355	4009
ENSG00000021461	0
ENSG00000021488	11
ENSG00000021574	3515
ENSG00000021645	39
ENSG00000021762	4250
ENSG00000021776	6002
ENSG00000021826	6
ENSG00000021852	0
ENSG00000022267	8245
ENSG00000022277	8088
ENSG00000022355	0
ENSG00000022556	14
ENSG00000022567	279
ENSG00000022840	20142
ENSG00000022976	738
ENSG00000023041	6448
ENSG00000023171	1893
ENSG00000023191	36871
ENSG00000023228	6995
ENSG00000023287	5574
ENSG00000023318	11111
ENSG00000023330	8220
ENSG00000023445	147
ENSG00000023516	6920
ENSG00000023572	2566
ENSG00000023608	1355
ENSG00000023697	4273
ENSG00000023734	19017
ENSG00000023839	297
ENSG00000023892	101
ENSG00000023902	41842
ENSG00000023909	7994
ENSG00000024048	4579
ENSG00000024422	59767
ENSG00000024526	527
ENSG00000024862	1369
ENSG00000025039	400
ENSG00000025156	1541
ENSG00000025293	6016
ENSG00000025423	5
ENSG00000025434	483
ENSG00000025708	147
ENSG00000025770	3383
ENSG00000025772	5296
ENSG00000025796	12583
ENSG00000025800	11212
ENSG00000026025	344569
ENSG00000026036	756
ENSG00000026103	1731
ENSG00000026297	1130
ENSG00000026508	572
ENSG00000026559	48
ENSG00000026652	2992
ENSG00000026751	0
ENSG00000026950	2243
ENSG00000027001	2214
ENSG00000027075	20067
ENSG00000027644	4
ENSG00000027697	12668
ENSG00000027847	8071
ENSG00000027869	12
ENSG00000028116	2116
ENSG00000028137	8100
ENSG00000028203	10151
ENSG00000028277	1081
ENSG00000028310	7334
ENSG00000028528	11845
ENSG00000028839	1582
ENSG00000029153	3972
ENSG00000029363	10375
ENSG00000029364	9213
ENSG00000029534	18
ENSG00000029559	0
ENSG00000029639	1232
ENSG00000029725	2416
ENSG00000029993	3550
ENSG00000030066	3506
ENSG00000030110	4705
ENSG00000030304	0
ENSG00000030419	61
ENSG00000030582	206730
ENSG00000031003	2474
ENSG00000031081	13656
ENSG00000031691	527
ENSG00000031698	27345
ENSG00000031823	9279
ENSG00000032219	2768
ENSG00000032389	3746
ENSG00000032444	35746
ENSG00000032742	1191
ENSG00000033011	3318
ENSG00000033030	3163
ENSG00000033050	2595
ENSG00000033100	33637
ENSG00000033122	50
ENSG00000033170	2851
ENSG00000033178	8464
ENSG00000033327	8822
ENSG00000033627	10425
ENSG00000033800	2597
ENSG00000033867	7586
ENSG00000034053	2717
ENSG00000034152	9605
ENSG00000034239	0
ENSG00000034510	176447
ENSG00000034533	789
ENSG00000034677	15750
ENSG00000034693	1163
ENSG00000034713	8665
ENSG00000034971	1
ENSG00000035115	2502
ENSG00000035141	4039
ENSG00000035403	40097
ENSG00000035499	230
ENSG00000035664	2530
ENSG00000035681	5462
ENSG00000035687	10496
ENSG00000035720	0
ENSG00000035862	145947
ENSG00000035928	8555
ENSG00000036054	4829
ENSG00000036257	6475
ENSG00000036448	1
ENSG00000036473	0
ENSG00000036530	7
ENSG00000036549	4863
ENSG00000036565	0
ENSG00000036672	18
ENSG00000036828	0
ENSG00000037042	2877
ENSG00000037241	2449
ENSG00000037280	21418
ENSG00000037474	9865
ENSG00000037637	3896
ENSG00000037749	7375
ENSG00000037757	2331
ENSG00000037897	839
ENSG00000037965	96
ENSG00000038002	1159
ENSG00000038210	2699
ENSG00000038219	5644
ENSG00000038274	10726
ENSG00000038295	527
ENSG00000038358	9783
ENSG00000038382	28344
ENSG00000038427	728
ENSG00000038532	5727
ENSG00000038945	831
ENSG00000039068	0
ENSG00000039123	5738
ENSG00000039139	169
ENSG00000039319	4052
ENSG00000039523	19462
ENSG00000039537	0
ENSG00000039560	24085
ENSG00000039600	24
ENSG00000039650	6603
ENSG00000039987	1
ENSG00000040199	1349
ENSG00000040275	2105
ENSG00000040341	5286
ENSG00000040487	3500
ENSG00000040531	7921
ENSG00000040608	76
ENSG00000040633	8606
ENSG00000040731	0
ENSG00000040933	4472
ENSG00000041353	1
ENSG00000041357	15001
ENSG00000041515	5
ENSG00000041802	10817
ENSG00000041880	2973
ENSG00000041982	52
ENSG00000041988	1638
ENSG00000042062	64
ENSG00000042088	1379
ENSG00000042286	1407
ENSG00000042304	0
ENSG00000042317	1268
ENSG00000042429	463
ENSG00000042445	10690
ENSG00000042493	3422
ENSG00000042753	23102
ENSG00000042781	2
ENSG00000042813	0
ENSG00000042832	8
ENSG00000042980	1
ENSG00000043039	0
ENSG00000043093	2919
ENSG00000043143	7814
ENSG00000043355	0
ENSG00000043462	15
ENSG00000043514	1939
ENSG00000043591	19
ENSG00000044012	0
ENSG00000044090	9493
ENSG00000044115	63941
ENSG00000044446	1735
ENSG00000044459	873
ENSG00000044524	0
ENSG00000044574	134539
ENSG00000046604	2
ENSG00000046647	2467
ENSG00000046651	2743
ENSG00000046653	39
ENSG00000046774	0
ENSG00000046889	4921
ENSG00000047056	7066
ENSG00000047188	6269
ENSG00000047230	2608
ENSG00000047249	7692
ENSG00000047315	13840
ENSG00000047346	5867
ENSG00000047365	0
ENSG00000047410	13644
ENSG00000047457	3
ENSG00000047578	4049
ENSG00000047579	6866
ENSG00000047597	1
ENSG00000047617	4548
ENSG00000047621	2065
ENSG00000047634	1912
ENSG00000047644	14387
ENSG00000047648	889
ENSG00000047662	32
ENSG00000047849	53249
ENSG00000047932	5811
ENSG00000047936	0
ENSG00000048028	3346
ENSG00000048052	736
ENSG00000048140	13788
ENSG00000048162	1631
ENSG00000048342	1419
ENSG00000048392	13380
ENSG00000048405	2770
ENSG00000048462	0
ENSG00000048471	3701
ENSG00000048540	24
ENSG00000048544	4933
ENSG00000048545	1
ENSG00000048649	5878
ENSG00000048707	5729
ENSG00000048740	7435
ENSG00000048828	16637
ENSG00000048991	3414
ENSG00000049089	44
ENSG00000049130	6360
ENSG00000049167	1123
ENSG00000049192	3112
ENSG00000049239	11780
ENSG00000049245	22441
ENSG00000049246	409
ENSG00000049247	0
ENSG00000049249	0
ENSG00000049283	153
ENSG00000049323	10041
ENSG00000049449	21096
ENSG00000049540	324
ENSG00000049541	1702
ENSG00000049618	8757
ENSG00000049656	21889
ENSG00000049759	9070
ENSG00000049768	4
ENSG00000049769	328
ENSG00000049860	34207
ENSG00000049883	1191
ENSG00000050030	0
ENSG00000050130	5192
ENSG00000050165	89509
ENSG00000050327	61
ENSG00000050344	5298
ENSG00000050393	4224
ENSG00000050405	9897
ENSG00000050426	3818
ENSG00000050438	1633
ENSG00000050555	2
ENSG00000050628	7
ENSG00000050730	13
ENSG00000050748	6346
ENSG00000050767	9
ENSG00000050820	35094
ENSG00000051009	5811
ENSG00000051108	9950
ENSG00000051128	45182
ENSG00000051180	1154
ENSG00000051341	414
ENSG00000051382	2427
ENSG00000051523	3741
ENSG00000051596	2856
ENSG00000051620	6204
ENSG00000051825	1339
ENSG00000052126	771
ENSG00000052344	1
ENSG00000052723	3988
ENSG00000052749	3429
ENSG00000052795	2122
ENSG00000052802	26966
ENSG00000052841	10627
ENSG00000052850	0
ENSG00000053108	15
ENSG00000053254	3703
ENSG00000053328	0
ENSG00000053371	5290
ENSG00000053372	5585
ENSG00000053438	506
ENSG00000053501	1922
ENSG00000053524	126
ENSG00000053702	194
ENSG00000053747	1202
ENSG00000053770	5624
ENSG00000053900	2547
ENSG00000053918	1
ENSG00000054116	8904
ENSG00000054118	22286
ENSG00000054148	6526
ENSG00000054179	18
ENSG00000054219	641
ENSG00000054267	4442
ENSG00000054277	239
ENSG00000054282	2426
ENSG00000054356	7
ENSG00000054392	268
ENSG00000054523	9621
ENSG00000054598	2252
ENSG00000054611	5389
ENSG00000054654	3771
ENSG00000054690	20
ENSG00000054793	8039
ENSG00000054796	0
ENSG00000054803	0
ENSG00000054938	2
ENSG00000054965	4665
ENSG00000054967	1719
ENSG00000054983	4906
ENSG00000055044	3351
ENSG00000055070	16558
ENSG00000055118	1
ENSG00000055130	9148
ENSG00000055147	3120
ENSG00000055163	2532
ENSG00000055208	9118
ENSG00000055211	9089
ENSG00000055332	7350
ENSG00000055483	7130
ENSG00000055609	8119
ENSG00000055732	0
ENSG00000055813	795
ENSG00000055917	12370
ENSG00000055950	5784
ENSG00000055955	10
ENSG00000055957	0
ENSG00000056050	2479
ENSG00000056097	11701
ENSG00000056277	569
ENSG00000056291	392
ENSG00000056487	0
ENSG00000056558	486
ENSG00000056586	12558
ENSG00000056736	204
ENSG00000056972	3389
ENSG00000056998	2
ENSG00000057019	7129
ENSG00000057149	0
ENSG00000057252	4438
ENSG00000057294	351
ENSG00000057468	51
ENSG00000057593	0
ENSG00000057608	35298
ENSG00000057657	2057
ENSG00000057663	5236
ENSG00000057704	6414
ENSG00000057757	5137
ENSG00000057935	5466
ENSG00000058056	1539
ENSG00000058063	6737
ENSG00000058085	3798
ENSG00000058091	911
ENSG00000058262	74040
ENSG00000058272	6205
ENSG00000058335	18
ENSG00000058404	600
ENSG00000058453	5704
ENSG00000058600	3734
ENSG00000058668	23872
ENSG00000058673	92
ENSG00000058729	2594
ENSG00000058799	3421
ENSG00000058804	2531
ENSG00000058866	1
ENSG00000059122	13235
ENSG00000059145	1494
ENSG00000059377	49
ENSG00000059378	3402
ENSG00000059573	16149
ENSG00000059588	3127
ENSG00000059691	2343
ENSG00000059728	2009
ENSG00000059758	14421
ENSG00000059769	1331
ENSG00000059804	6580
ENSG00000059915	43
ENSG00000060069	6566
ENSG00000060138	47856
ENSG00000060140	1597
ENSG00000060237	16685
ENSG00000060303	0
ENSG00000060339	8950
ENSG00000060491	8066
ENSG00000060558	50
ENSG00000060566	0
ENSG00000060642	810
ENSG00000060656	5768
ENSG00000060688	4233
ENSG00000060709	3
ENSG00000060718	286
ENSG00000060749	3466
ENSG00000060762	1835
ENSG00000060971	5533
ENSG00000060982	37545
ENSG00000061273	42153
ENSG00000061337	5
ENSG00000061455	5
ENSG00000061492	0
ENSG00000061656	732
ENSG00000061676	26823
ENSG00000061794	4899
ENSG00000061918	132
ENSG00000061936	6458
ENSG00000061938	15467
ENSG00000061987	4658
ENSG00000062038	0
ENSG00000062096	0
ENSG00000062194	7295
ENSG00000062282	91
ENSG00000062370	721
ENSG00000062485	19494
ENSG00000062524	11
ENSG00000062582	3
ENSG00000062598	5050
ENSG00000062650	6410
ENSG00000062716	12546
ENSG00000062725	5630
ENSG00000062822	4887
ENSG00000063015	10
ENSG00000063046	50769
ENSG00000063127	208
ENSG00000063169	5041
ENSG00000063176	3881
ENSG00000063177	63521
ENSG00000063180	1512
ENSG00000063241	5547
ENSG00000063244	25091
ENSG00000063245	29649
ENSG00000063322	4728
ENSG00000063438	54
ENSG00000063515	6
ENSG00000063587	2114
ENSG00000063601	3465
ENSG00000063660	4353
ENSG00000063761	857
ENSG00000063854	7987
ENSG00000063978	8535
ENSG00000064012	1391
ENSG00000064042	8054
ENSG00000064102	3383
ENSG00000064115	12305
ENSG00000064195	0
ENSG00000064199	149
ENSG00000064201	6
ENSG00000064205	28
ENSG00000064218	0
ENSG00000064225	6963
ENSG00000064270	65
ENSG00000064300	0
ENSG00000064309	305
ENSG00000064313	4284
ENSG00000064393	6007
ENSG00000064419	7545
ENSG00000064489	10
ENSG00000064490	4628
ENSG00000064545	3575
ENSG00000064547	653
ENSG00000064601	42500
ENSG00000064607	14279
ENSG00000064651	35919
ENSG00000064652	1023
ENSG00000064655	3
ENSG00000064666	17122
ENSG00000064687	5144
ENSG00000064692	1975
ENSG00000064703	3721
ENSG00000064726	9704
ENSG00000064763	5225
ENSG00000064787	6
ENSG00000064835	4
ENSG00000064886	1
ENSG00000064932	13793
ENSG00000064933	2060
ENSG00000064961	10371
ENSG00000064989	37716
ENSG00000064995	4981
ENSG00000064999	11191
ENSG00000065000	37637
ENSG00000065029	5113
ENSG00000065054	15190
ENSG00000065057	1882
ENSG00000065060	2135
ENSG00000065135	14369
ENSG00000065150	16742
ENSG00000065154	13699
ENSG00000065183	3061
ENSG00000065243	5797
ENSG00000065268	6582
ENSG00000065308	54465
ENSG00000065320	139
ENSG00000065325	0
ENSG00000065328	455
ENSG00000065357	7346
ENSG00000065361	5
ENSG00000065371	0
ENSG00000065413	684
ENSG00000065427	15801
ENSG00000065457	2741
ENSG00000065485	21928
ENSG00000065491	3839
ENSG00000065518	9025
ENSG00000065526	6784
ENSG00000065534	2790
ENSG00000065548	8871
ENSG00000065559	3330
ENSG00000065600	2776
ENSG00000065609	132
ENSG00000065613	8099
ENSG00000065615	1538
ENSG00000065618	62
ENSG00000065621	130
ENSG00000065665	1340
ENSG00000065675	117
ENSG00000065717	13738
ENSG00000065802	2620
ENSG00000065809	14640
ENSG00000065833	6048
ENSG00000065882	8615
ENSG00000065883	7694
ENSG00000065911	5465
ENSG00000065923	3653
ENSG00000065970	3538
ENSG00000065978	115610
ENSG00000065989	1108
ENSG00000066027	10634
ENSG00000066032	0
ENSG00000066044	13880
ENSG00000066056	145246
ENSG00000066084	5868
ENSG00000066117	14941
ENSG00000066135	2898
ENSG00000066136	4287
ENSG00000066185	57
ENSG00000066230	284
ENSG00000066248	1
ENSG00000066279	1469
ENSG00000066294	0
ENSG00000066322	22191
ENSG00000066336	15
ENSG00000066379	1080
ENSG00000066382	0
ENSG00000066405	9
ENSG00000066422	2766
ENSG00000066427	2343
ENSG00000066455	8200
ENSG00000066468	7
ENSG00000066557	2400
ENSG00000066583	4840
ENSG00000066629	3945
ENSG00000066651	689
ENSG00000066654	4237
ENSG00000066697	6246
ENSG00000066735	978
ENSG00000066739	3524
ENSG00000066777	6887
ENSG00000066813	1
ENSG00000066827	1507
ENSG00000066855	3021
ENSG00000066923	285
ENSG00000066926	2975
ENSG00000066933	2818
ENSG00000067048	9915
ENSG00000067057	47738
ENSG00000067064	12006
ENSG00000067066	12758
ENSG00000067082	47602
ENSG00000067113	1970
ENSG00000067141	97
ENSG00000067167	32631
ENSG00000067177	1119
ENSG00000067182	28771
ENSG00000067191	1735
ENSG00000067208	3621
ENSG00000067221	2760
ENSG00000067225	110045
ENSG00000067248	4427
ENSG00000067334	6414
ENSG00000067365	2925
ENSG00000067369	7855
ENSG00000067445	1773
ENSG00000067533	2172
ENSG00000067560	52037
ENSG00000067596	8690
ENSG00000067601	0
ENSG00000067606	23
ENSG00000067646	1053
ENSG00000067704	13128
ENSG00000067715	3992
ENSG00000067798	2165
ENSG00000067829	7132
ENSG00000067836	1132
ENSG00000067840	35
ENSG00000067842	5
ENSG00000067900	9568
ENSG00000067955	5345
ENSG00000067992	1810
ENSG00000068001	95350
ENSG00000068024	2386
ENSG00000068028	6264
ENSG00000068078	27
ENSG00000068079	897
ENSG00000068097	2497
ENSG00000068120	10016
ENSG00000068137	4886
ENSG00000068305	7617
ENSG00000068308	11063
ENSG00000068323	10328
ENSG00000068354	3521
ENSG00000068366	9156
ENSG00000068383	4124
ENSG00000068394	3289
ENSG00000068400	10855
ENSG00000068438	6007
ENSG00000068489	2572
ENSG00000068615	139
ENSG00000068650	16970
ENSG00000068654	8288
ENSG00000068697	53957
ENSG00000068724	4797
ENSG00000068745	9798
ENSG00000068781	0
ENSG00000068784	1959
ENSG00000068796	7286
ENSG00000068831	237
ENSG00000068878	10528
ENSG00000068885	1048
ENSG00000068903	15770
ENSG00000068912	10143
ENSG00000068971	6375
ENSG00000068976	28
ENSG00000068985	0
ENSG00000069011	115
ENSG00000069018	0
ENSG00000069020	16048
ENSG00000069122	124680
ENSG00000069188	4
ENSG00000069206	0
ENSG00000069248	5646
ENSG00000069275	24524
ENSG00000069329	17913
ENSG00000069345	8456
ENSG00000069399	2428
ENSG00000069424	431
ENSG00000069431	4
ENSG00000069482	126
ENSG00000069493	507
ENSG00000069509	1551
ENSG00000069535	0
ENSG00000069667	1987
ENSG00000069696	28
ENSG00000069702	1123
ENSG00000069764	33
ENSG00000069812	469
ENSG00000069849	41374
ENSG00000069869	6188
ENSG00000069943	750
ENSG00000069956	5413
ENSG00000069966	1523
ENSG00000069974	4589
ENSG00000069998	5526
ENSG00000070010	10707
ENSG00000070018	6037
ENSG00000070019	0
ENSG00000070031	1
ENSG00000070047	13171
ENSG00000070061	6362
ENSG00000070081	11851
ENSG00000070087	12579
ENSG00000070159	0
ENSG00000070182	20
ENSG00000070190	0
ENSG00000070193	0
ENSG00000070214	15291
ENSG00000070269	1535
ENSG00000070366	3334
ENSG00000070367	12219
ENSG00000070371	664
ENSG00000070388	5
ENSG00000070404	1896
ENSG00000070413	16217
ENSG00000070423	8143
ENSG00000070444	2992
ENSG00000070476	1737
ENSG00000070495	5186
ENSG00000070501	1168
ENSG00000070526	8
ENSG00000070540	6073
ENSG00000070601	0
ENSG00000070610	14269
ENSG00000070614	57659
ENSG00000070669	77
ENSG00000070718	2683
ENSG00000070729	0
ENSG00000070731	2
ENSG00000070748	0
ENSG00000070756	132992
ENSG00000070759	320
ENSG00000070761	3880
ENSG00000070770	7565
ENSG00000070778	4166
ENSG00000070785	2333
ENSG00000070808	0
ENSG00000070814	8044
ENSG00000070831	237
ENSG00000070882	12317
ENSG00000070886	0
ENSG00000070915	0
ENSG00000070950	1209
ENSG00000070961	10848
ENSG00000070985	0
ENSG00000071051	6559
ENSG00000071054	59580
ENSG00000071073	19691
ENSG00000071082	62345
ENSG00000071127	84769
ENSG00000071189	3948
ENSG00000071203	0
ENSG00000071205	3858
ENSG00000071242	46333
ENSG00000071243	1242
ENSG00000071246	65356
ENSG00000071282	1199
ENSG00000071462	4872
ENSG00000071537	19036
ENSG00000071539	1137
ENSG00000071553	67262
ENSG00000071564	26626
ENSG00000071575	4277
ENSG00000071626	17499
ENSG00000071655	10821
ENSG00000071677	0
ENSG00000071794	1584
ENSG00000071859	22989
ENSG00000071889	5112
ENSG00000071894	28057
ENSG00000071909	11
ENSG00000071967	4730
ENSG00000071991	1
ENSG00000071994	5482
ENSG00000072041	62
ENSG00000072042	9157
ENSG00000072062	16309
ENSG00000072071	2392
ENSG00000072080	0
ENSG00000072110	78621
ENSG00000072121	7149
ENSG00000072133	157
ENSG00000072134	5108
ENSG00000072135	4089
ENSG00000072163	4643
ENSG00000072182	7
ENSG00000072195	128
ENSG00000072201	1806
ENSG00000072210	8039
ENSG00000072274	13631
ENSG00000072310	8419
ENSG00000072315	2
ENSG00000072364	11225
ENSG00000072401	2722
ENSG00000072415	3196
ENSG00000072422	8597
ENSG00000072501	7281
ENSG00000072506	5549
ENSG00000072518	6055
ENSG00000072571	649
ENSG00000072609	10103
ENSG00000072657	0
ENSG00000072682	12905
ENSG00000072694	0
ENSG00000072736	1749
ENSG00000072756	2302
ENSG00000072778	41456
ENSG00000072786	15538
ENSG00000072803	6527
ENSG00000072818	154
ENSG00000072832	2055
ENSG00000072840	3283
ENSG00000072849	5464
ENSG00000072858	2
ENSG00000072864	3219
ENSG00000072952	335
ENSG00000072954	524
ENSG00000072958	11519
ENSG00000073008	26579
ENSG00000073050	3281
ENSG00000073060	6964
ENSG00000073067	0
ENSG00000073111	1796
ENSG00000073146	1972
ENSG00000073150	700
ENSG00000073169	5166
ENSG00000073282	1
ENSG00000073331	1372
ENSG00000073350	471
ENSG00000073417	6489
ENSG00000073464	2362
ENSG00000073536	2183
ENSG00000073578	1171
ENSG00000073584	963
ENSG00000073598	1
ENSG00000073605	660
ENSG00000073614	6589
ENSG00000073670	46
ENSG00000073711	2604
ENSG00000073712	14168
ENSG00000073734	40
ENSG00000073737	0
ENSG00000073754	0
ENSG00000073756	615
ENSG00000073792	12815
ENSG00000073803	1855
ENSG00000073849	12742
ENSG00000073861	0
ENSG00000073905	41
ENSG00000073910	7463
ENSG00000073921	28196
ENSG00000073969	3938
ENSG00000074047	25
ENSG00000074054	8746
ENSG00000074071	6402
ENSG00000074181	1383
ENSG00000074201	6568
ENSG00000074211	201
ENSG00000074219	6405
ENSG00000074266	1788
ENSG00000074276	30
ENSG00000074317	763
ENSG00000074319	5607
ENSG00000074356	7579
ENSG00000074370	45
ENSG00000074410	111
ENSG00000074416	19646
ENSG00000074527	20313
ENSG00000074582	3800
ENSG00000074590	16417
ENSG00000074603	5713
ENSG00000074621	1585
ENSG00000074657	8335
ENSG00000074660	24910
ENSG00000074695	19728
ENSG00000074696	13327
ENSG00000074706	20
ENSG00000074755	10622
ENSG00000074771	10
ENSG00000074800	136727
ENSG00000074803	0
ENSG00000074842	30528
ENSG00000074855	4834
ENSG00000074935	2009
ENSG00000074964	1103
ENSG00000074966	7
ENSG00000075035	1
ENSG00000075043	0
ENSG00000075073	164
ENSG00000075089	1784
ENSG00000075131	616
ENSG00000075142	7551
ENSG00000075151	12565
ENSG00000075188	1532
ENSG00000075213	1445
ENSG00000075218	1371
ENSG00000075223	139
ENSG00000075234	4679
ENSG00000075239	2851
ENSG00000075240	4093
ENSG00000075275	2619
ENSG00000075290	1
ENSG00000075292	12747
ENSG00000075303	1821
ENSG00000075336	2735
ENSG00000075340	2
ENSG00000075388	0
ENSG00000075391	5390
ENSG00000075399	5191
ENSG00000075407	2146
ENSG00000075413	10738
ENSG00000075415	51284
ENSG00000075420	35563
ENSG00000075426	26881
ENSG00000075429	0
ENSG00000075461	0
ENSG00000075539	6895
ENSG00000075568	8872
ENSG00000075618	171513
ENSG00000075624	723640
ENSG00000075643	407
ENSG00000075651	11506
ENSG00000075673	0
ENSG00000075702	969
ENSG00000075711	8227
ENSG00000075785	45264
ENSG00000075790	145
ENSG00000075826	4123
ENSG00000075856	6104
ENSG00000075884	0
ENSG00000075886	30
ENSG00000075891	0
ENSG00000075914	3208
ENSG00000075945	4074
ENSG00000075975	2057
ENSG00000076003	1711
ENSG00000076043	4733
ENSG00000076053	2552
ENSG00000076067	20035
ENSG00000076108	15931
ENSG00000076201	18280
ENSG00000076242	4116
ENSG00000076248	4606
ENSG00000076258	153
ENSG00000076321	3291
ENSG00000076344	468
ENSG00000076351	1017
ENSG00000076356	63808
ENSG00000076382	1547
ENSG00000076513	5211
ENSG00000076554	1925
ENSG00000076555	933
ENSG00000076604	9394
ENSG00000076641	35
ENSG00000076650	1018
ENSG00000076662	2
ENSG00000076685	2799
ENSG00000076706	369251
ENSG00000076716	7
ENSG00000076770	531
ENSG00000076826	38
ENSG00000076864	73
ENSG00000076924	8199
ENSG00000076928	20635
ENSG00000076944	1007
ENSG00000076984	5356
ENSG00000077009	2
ENSG00000077044	2793
ENSG00000077063	19
ENSG00000077080	0
ENSG00000077092	213
ENSG00000077097	12600
ENSG00000077147	33994
ENSG00000077150	4994
ENSG00000077152	1055
ENSG00000077157	944
ENSG00000077232	39407
ENSG00000077235	21131
ENSG00000077238	22381
ENSG00000077254	5258
ENSG00000077264	0
ENSG00000077274	0
ENSG00000077279	0
ENSG00000077312	4392
ENSG00000077327	0
ENSG00000077348	1031
ENSG00000077380	21155
ENSG00000077420	53
ENSG00000077454	2774
ENSG00000077458	2361
ENSG00000077463	3397
ENSG00000077498	1
ENSG00000077514	1595
ENSG00000077522	23
ENSG00000077549	33164
ENSG00000077585	2290
ENSG00000077616	120
ENSG00000077684	3725
ENSG00000077713	2408
ENSG00000077721	10089
ENSG00000077782	40219
ENSG00000077800	2
ENSG00000077935	20
ENSG00000077942	423
ENSG00000077943	2
ENSG00000077984	0
ENSG00000078018	3037
ENSG00000078043	4232
ENSG00000078053	396
ENSG00000078061	9235
ENSG00000078070	1823
ENSG00000078081	721
ENSG00000078098	171
ENSG00000078114	364
ENSG00000078124	2618
ENSG00000078140	9490
ENSG00000078142	4434
ENSG00000078177	1063
ENSG00000078237	3098
ENSG00000078246	4993
ENSG00000078269	8547
ENSG00000078295	2
ENSG00000078304	9423
ENSG00000078319	0
ENSG00000078328	0
ENSG00000078369	71907
ENSG00000078399	4806
ENSG00000078401	34301
ENSG00000078403	5079
ENSG00000078487	107
ENSG00000078549	2
ENSG00000078579	1
ENSG00000078589	0
ENSG00000078596	67
ENSG00000078618	14023
ENSG00000078668	11540
ENSG00000078674	11240
ENSG00000078687	1929
ENSG00000078699	3633
ENSG00000078725	1
ENSG00000078747	4153
ENSG00000078795	5
ENSG00000078804	7096
ENSG00000078808	74640
ENSG00000078814	88
ENSG00000078898	0
ENSG00000078900	8
ENSG00000078902	13463
ENSG00000078967	926
ENSG00000079101	2
ENSG00000079102	2428
ENSG00000079112	2
ENSG00000079134	3095
ENSG00000079150	3847
ENSG00000079156	436
ENSG00000079215	19
ENSG00000079246	37178
ENSG00000079257	21364
ENSG00000079263	18
ENSG00000079277	3683
ENSG00000079308	23323
ENSG00000079313	6994
ENSG00000079332	21606
ENSG00000079335	865
ENSG00000079337	7747
ENSG00000079385	605
ENSG00000079387	2003
ENSG00000079393	0
ENSG00000079432	34314
ENSG00000079435	329
ENSG00000079459	36445
ENSG00000079462	2386
ENSG00000079482	1785
ENSG00000079557	0
ENSG00000079616	2461
ENSG00000079689	1
ENSG00000079691	1303
ENSG00000079739	2909
ENSG00000079785	19017
ENSG00000079805	31234
ENSG00000079819	12613
ENSG00000079841	10
ENSG00000079931	19
ENSG00000079950	13461
ENSG00000079974	2514
ENSG00000079999	12190
ENSG00000080007	100
ENSG00000080031	100
ENSG00000080166	0
ENSG00000080189	5840
ENSG00000080200	1746
ENSG00000080224	6
ENSG00000080293	3
ENSG00000080298	1282
ENSG00000080345	6119
ENSG00000080371	7421
ENSG00000080493	0
ENSG00000080503	11293
ENSG00000080511	0
ENSG00000080546	4756
ENSG00000080561	8248
ENSG00000080572	0
ENSG00000080573	571
ENSG00000080603	429
ENSG00000080608	4312
ENSG00000080618	8
ENSG00000080644	20
ENSG00000080709	98
ENSG00000080802	2718
ENSG00000080815	10126
ENSG00000080819	3166
ENSG00000080822	10025
ENSG00000080823	374
ENSG00000080824	72304
ENSG00000080839	1020
ENSG00000080845	21224
ENSG00000080854	16
ENSG00000080910	0
ENSG00000080947	33
ENSG00000080986	800
ENSG00000081014	1190
ENSG00000081019	1641
ENSG00000081026	1349
ENSG00000081041	264
ENSG00000081051	0
ENSG00000081052	4
ENSG00000081059	32
ENSG00000081087	10229
ENSG00000081138	0
ENSG00000081148	232
ENSG00000081154	13043
ENSG00000081177	4711
ENSG00000081181	1074
ENSG00000081189	6912
ENSG00000081237	7
ENSG00000081248	0
ENSG00000081277	56
ENSG00000081307	4195
ENSG00000081320	1368
ENSG00000081377	125
ENSG00000081386	1346
ENSG00000081479	1
ENSG00000081665	408
ENSG00000081692	637
ENSG00000081721	1766
ENSG00000081760	5284
ENSG00000081791	11009
ENSG00000081800	0
ENSG00000081803	3178
ENSG00000081818	110
ENSG00000081842	63
ENSG00000081853	426
ENSG00000081870	1584
ENSG00000081913	1956
ENSG00000081923	8196
ENSG00000081985	41
ENSG00000082014	708
ENSG00000082068	3119
ENSG00000082074	0
ENSG00000082126	2638
ENSG00000082146	2916
ENSG00000082153	26353
ENSG00000082175	0
ENSG00000082196	55
ENSG00000082212	5060
ENSG00000082213	5631
ENSG00000082258	5219
ENSG00000082269	1280
ENSG00000082293	0
ENSG00000082397	6627
ENSG00000082438	3523
ENSG00000082458	157
ENSG00000082482	35
ENSG00000082497	626
ENSG00000082512	4336
ENSG00000082515	6646
ENSG00000082516	2983
ENSG00000082556	0
ENSG00000082641	68431
ENSG00000082684	1
ENSG00000082701	10059
ENSG00000082781	40872
ENSG00000082805	8515
ENSG00000082898	16615
ENSG00000082929	2
ENSG00000082996	5390
ENSG00000083067	16
ENSG00000083093	1432
ENSG00000083097	1562
ENSG00000083099	3351
ENSG00000083123	2069
ENSG00000083168	5141
ENSG00000083223	3226
ENSG00000083290	2375
ENSG00000083307	0
ENSG00000083312	41568
ENSG00000083444	133623
ENSG00000083454	1
ENSG00000083457	1921
ENSG00000083520	6755
ENSG00000083535	2120
ENSG00000083544	1228
ENSG00000083622	0
ENSG00000083635	792
ENSG00000083642	3892
ENSG00000083720	2232
ENSG00000083750	3461
ENSG00000083782	24
ENSG00000083799	4018
ENSG00000083807	404
ENSG00000083812	1643
ENSG00000083814	690
ENSG00000083817	804
ENSG00000083828	496
ENSG00000083838	695
ENSG00000083844	3243
ENSG00000083845	66269
ENSG00000083857	1293
ENSG00000083896	7878
ENSG00000083937	5601
ENSG00000084070	1939
ENSG00000084072	5482
ENSG00000084073	11781
ENSG00000084090	17910
ENSG00000084092	3599
ENSG00000084093	5192
ENSG00000084110	50
ENSG00000084112	12893
ENSG00000084207	39480
ENSG00000084234	295607
ENSG00000084444	2119
ENSG00000084453	0
ENSG00000084463	8159
ENSG00000084623	21137
ENSG00000084628	6
ENSG00000084636	454
ENSG00000084652	18054
ENSG00000084674	42
ENSG00000084676	3297
ENSG00000084693	2967
ENSG00000084710	340
ENSG00000084731	8242
ENSG00000084733	18349
ENSG00000084734	57
ENSG00000084754	29226
ENSG00000084764	1605
ENSG00000084774	14901
ENSG00000085063	79254
ENSG00000085117	15034
ENSG00000085185	4064
ENSG00000085224	10557
ENSG00000085231	2158
ENSG00000085265	0
ENSG00000085274	1334
ENSG00000085276	8052
ENSG00000085365	4728
ENSG00000085377	5093
ENSG00000085382	2023
ENSG00000085415	2533
ENSG00000085433	4230
ENSG00000085449	8624
ENSG00000085465	873
ENSG00000085491	4759
ENSG00000085511	2620
ENSG00000085514	27
ENSG00000085552	4
ENSG00000085563	1804
ENSG00000085644	3253
ENSG00000085662	15632
ENSG00000085719	7561
ENSG00000085721	5248
ENSG00000085733	68237
ENSG00000085741	8
ENSG00000085760	2901
ENSG00000085788	5379
ENSG00000085831	425
ENSG00000085832	5807
ENSG00000085840	420
ENSG00000085871	10879
ENSG00000085872	4554
ENSG00000085978	4771
ENSG00000085982	3936
ENSG00000085998	10787
ENSG00000085999	498
ENSG00000086015	10012
ENSG00000086061	24340
ENSG00000086062	16763
ENSG00000086065	8271
ENSG00000086102	4908
ENSG00000086159	9
ENSG00000086189	2119
ENSG00000086200	9866
ENSG00000086205	162
ENSG00000086232	14417
ENSG00000086288	0
ENSG00000086289	67
ENSG00000086300	84
ENSG00000086475	7442
ENSG00000086504	7097
ENSG00000086506	26
ENSG00000086544	3345
ENSG00000086548	0
ENSG00000086570	11
ENSG00000086589	7087
ENSG00000086598	29046
ENSG00000086619	807
ENSG00000086666	8524
ENSG00000086696	117
ENSG00000086712	1536
ENSG00000086717	2
ENSG00000086730	206
ENSG00000086758	30137
ENSG00000086827	2797
ENSG00000086848	643
ENSG00000086967	0
ENSG00000086991	9405
ENSG00000087008	4075
ENSG00000087053	10663
ENSG00000087074	17172
ENSG00000087076	5249
ENSG00000087077	15244
ENSG00000087085	108
ENSG00000087086	416553
ENSG00000087087	18578
ENSG00000087088	34097
ENSG00000087095	6233
ENSG00000087111	9418
ENSG00000087116	1011
ENSG00000087128	0
ENSG00000087152	15130
ENSG00000087157	7816
ENSG00000087191	15638
ENSG00000087206	3935
ENSG00000087237	512
ENSG00000087245	195122
ENSG00000087250	0
ENSG00000087253	11169
ENSG00000087258	6
ENSG00000087263	5348
ENSG00000087266	24205
ENSG00000087269	3583
ENSG00000087274	37387
ENSG00000087299	696
ENSG00000087301	1452
ENSG00000087302	16726
ENSG00000087303	29881
ENSG00000087338	3408
ENSG00000087365	30502
ENSG00000087448	4470
ENSG00000087460	174412
ENSG00000087470	8793
ENSG00000087494	179
ENSG00000087495	0
ENSG00000087502	5032
ENSG00000087510	0
ENSG00000087586	1470
ENSG00000087589	12
ENSG00000087842	13069
ENSG00000087884	847
ENSG00000087903	1058
ENSG00000087995	2082
ENSG00000088002	8
ENSG00000088035	1880
ENSG00000088038	8244
ENSG00000088053	9
ENSG00000088179	3873
ENSG00000088205	8026
ENSG00000088247	29281
ENSG00000088256	16743
ENSG00000088280	2219
ENSG00000088298	6100
ENSG00000088305	613
ENSG00000088320	5
ENSG00000088325	4018
ENSG00000088340	785
ENSG00000088356	3167
ENSG00000088367	7552
ENSG00000088386	1
ENSG00000088387	35718
ENSG00000088448	8904
ENSG00000088451	969
ENSG00000088538	16
ENSG00000088543	442
ENSG00000088682	4805
ENSG00000088726	55
ENSG00000088727	845
ENSG00000088756	2346
ENSG00000088766	1056
ENSG00000088782	0
ENSG00000088808	7335
ENSG00000088812	15988
ENSG00000088826	3488
ENSG00000088827	0
ENSG00000088832	152240
ENSG00000088833	11409
ENSG00000088836	3844
ENSG00000088854	5594
ENSG00000088876	1175
ENSG00000088881	155
ENSG00000088882	449
ENSG00000088888	24793
ENSG00000088899	2453
ENSG00000088926	0
ENSG00000088930	7984
ENSG00000088970	768
ENSG00000088986	24794
ENSG00000088992	79
ENSG00000089006	8371
ENSG00000089009	117019
ENSG00000089012	0
ENSG00000089022	2860
ENSG00000089041	609
ENSG00000089048	1837
ENSG00000089050	2558
ENSG00000089053	20555
ENSG00000089057	8660
ENSG00000089060	6911
ENSG00000089063	13882
ENSG00000089091	358
ENSG00000089094	3487
ENSG00000089101	2
ENSG00000089116	0
ENSG00000089123	540
ENSG00000089127	2447
ENSG00000089154	18415
ENSG00000089157	212615
ENSG00000089159	24407
ENSG00000089163	244
ENSG00000089169	0
ENSG00000089177	1529
ENSG00000089195	1051
ENSG00000089199	5
ENSG00000089220	20851
ENSG00000089225	5
ENSG00000089234	3147
ENSG00000089248	23195
ENSG00000089250	1
ENSG00000089280	29957
ENSG00000089289	5521
ENSG00000089327	10999
ENSG00000089335	2683
ENSG00000089351	26405
ENSG00000089356	0
ENSG00000089472	35
ENSG00000089486	6316
ENSG00000089505	221
ENSG00000089558	13
ENSG00000089597	75621
ENSG00000089639	3963
ENSG00000089682	1295
ENSG00000089685	2664
ENSG00000089692	127
ENSG00000089693	19614
ENSG00000089723	427
ENSG00000089737	14946
ENSG00000089775	1289
ENSG00000089818	2791
ENSG00000089820	4475
ENSG00000089847	124
ENSG00000089876	5619
ENSG00000089902	5510
ENSG00000089916	4236
ENSG00000090006	3830
ENSG00000090013	4700
ENSG00000090020	35000
ENSG00000090054	9453
ENSG00000090060	20723
ENSG00000090061	1201
ENSG00000090097	5583
ENSG00000090104	0
ENSG00000090238	7117
ENSG00000090263	1908
ENSG00000090266	7047
ENSG00000090273	15355
ENSG00000090316	12996
ENSG00000090339	5801
ENSG00000090372	23986
ENSG00000090376	1709
ENSG00000090382	2
ENSG00000090402	0
ENSG00000090432	8206
ENSG00000090447	946
ENSG00000090470	2533
ENSG00000090487	11189
ENSG00000090512	0
ENSG00000090520	9776
ENSG00000090530	56
ENSG00000090534	2
ENSG00000090539	403
ENSG00000090554	30
ENSG00000090565	11479
ENSG00000090581	13597
ENSG00000090612	1555
ENSG00000090615	25633
ENSG00000090621	18754
ENSG00000090659	0
ENSG00000090661	428
ENSG00000090674	6282
ENSG00000090686	12676
ENSG00000090776	26437
ENSG00000090857	4544
ENSG00000090861	19071
ENSG00000090863	46833
ENSG00000090889	972
ENSG00000090905	7562
ENSG00000090924	10828
ENSG00000090932	58
ENSG00000090971	4680
ENSG00000090975	11707
ENSG00000090989	4385
ENSG00000091009	1747
ENSG00000091010	11
ENSG00000091039	6718
ENSG00000091073	2298
ENSG00000091106	34
ENSG00000091127	1495
ENSG00000091128	125
ENSG00000091129	8880
ENSG00000091136	174941
ENSG00000091137	687
ENSG00000091138	0
ENSG00000091140	8291
ENSG00000091157	2167
ENSG00000091164	8014
ENSG00000091181	0
ENSG00000091262	79
ENSG00000091317	17200
ENSG00000091409	115816
ENSG00000091428	1702
ENSG00000091436	3135
ENSG00000091482	0
ENSG00000091483	7660
ENSG00000091490	42153
ENSG00000091513	28
ENSG00000091527	27487
ENSG00000091536	87
ENSG00000091542	11184
ENSG00000091583	4
ENSG00000091592	12380
ENSG00000091622	179
ENSG00000091640	7321
ENSG00000091651	1128
ENSG00000091656	57
ENSG00000091664	1
ENSG00000091704	0
ENSG00000091732	2405
ENSG00000091831	23
ENSG00000091844	473
ENSG00000091879	38611
ENSG00000091947	4196
ENSG00000091972	4106
ENSG00000091986	19951
ENSG00000092009	1
ENSG00000092010	7334
ENSG00000092020	2603
ENSG00000092036	723
ENSG00000092051	23
ENSG00000092054	0
ENSG00000092067	0
ENSG00000092068	188
ENSG00000092094	7668
ENSG00000092096	657
ENSG00000092098	276
ENSG00000092108	3305
ENSG00000092140	1867
ENSG00000092148	17108
ENSG00000092199	57712
ENSG00000092200	26
ENSG00000092201	14341
ENSG00000092203	8381
ENSG00000092208	1061
ENSG00000092295	61
ENSG00000092330	4161
ENSG00000092345	0
ENSG00000092377	0
ENSG00000092421	1491
ENSG00000092439	4167
ENSG00000092445	2112
ENSG00000092470	875
ENSG00000092529	73
ENSG00000092531	2859
ENSG00000092607	29
ENSG00000092621	2433
ENSG00000092758	121
ENSG00000092820	16351
ENSG00000092841	103022
ENSG00000092847	5084
ENSG00000092850	54
ENSG00000092853	739
ENSG00000092871	969
ENSG00000092929	4316
ENSG00000092931	4231
ENSG00000092964	25706
ENSG00000092969	1897
ENSG00000092978	1633
ENSG00000093000	7718
ENSG00000093009	925
ENSG00000093010	25798
ENSG00000093072	2641
ENSG00000093100	14
ENSG00000093134	0
ENSG00000093144	4718
ENSG00000093167	8179
[truncated: 60,711 more rows]
