# Supplementary material for: A human endothelial and adipose stem cell-based co-culture model for venous malformations
Source: Angiogenesis. 2026 May 3;29(3):30. doi: 10.1007/s10456-026-10045-9 (PMC13136223; doi:10.1007/s10456-026-10045-9)
Supplement: Supplementary file 5 — Supplementary RNAseq raw data [file 10456_2026_10045_MOESM5_ESM.zip › RNA seq Raw data/SMC_day4_tsv_files/SMC_WT_day4_3.tsv]

id	chr	start	end	len	strand	count
ENSG00000000003	X	100627108	100639991	12883	-	954
ENSG00000000005	X	100584801	100599885	15084	+	0
ENSG00000000419	20	50934866	50958555	23689	-	2008
ENSG00000000457	1	169849630	169894267	44637	-	250
ENSG00000000460	1	169662006	169854080	192074	+	182
ENSG00000000938	1	27612063	27635277	23214	-	0
ENSG00000000971	1	196651877	196747504	95627	+	1733
ENSG00000001036	6	143494810	143511690	16880	-	3286
ENSG00000001084	6	53497340	53616970	119630	-	692
ENSG00000001167	6	41072944	41099976	27032	+	1634
ENSG00000001460	1	24356998	24416934	59936	-	506
ENSG00000001461	1	24415793	24472976	57183	+	2863
ENSG00000001497	X	65512581	65534775	22194	-	1458
ENSG00000001561	6	46129992	46146699	16707	+	12
ENSG00000001617	3	50155044	50189075	34031	+	583
ENSG00000001626	7	117465783	117715971	250188	+	0
ENSG00000001629	7	92246233	92401384	155151	+	3130
ENSG00000001630	7	92112150	92134803	22653	-	404
ENSG00000001631	7	92198968	92246166	47198	-	197
ENSG00000002016	12	912076	990053	77977	-	264
ENSG00000002079	7	99238828	99311130	72302	+	0
ENSG00000002330	11	64269829	64284704	14875	-	549
ENSG00000002549	4	17577191	17607972	30781	+	2611
ENSG00000002586	X	2691132	2741309	50177	+	18609
ENSG00000002587	4	11393149	11429765	36616	-	11
ENSG00000002726	7	150824626	150861504	36878	+	0
ENSG00000002745	7	121325366	121341104	15738	+	2
ENSG00000002746	7	43112598	43566001	453403	+	0
ENSG00000002822	7	1815792	2233243	417451	-	1227
ENSG00000002834	17	38869858	38921770	51912	+	26705
ENSG00000002919	17	48103356	48123074	19718	+	927
ENSG00000002933	7	150800402	150805120	4718	+	0
ENSG00000003056	12	8940362	8949955	9593	-	2500
ENSG00000003096	X	117897812	118117340	219528	-	27
ENSG00000003137	2	72129237	72148038	18801	-	5
ENSG00000003147	7	8113183	8262687	149504	-	27
ENSG00000003249	16	90004864	90020128	15264	-	119
ENSG00000003393	2	201700553	201781189	80636	-	1698
ENSG00000003400	2	201182880	201229406	46526	+	127
ENSG00000003402	2	201116103	201176687	60584	+	3173
ENSG00000003436	2	187464229	187565760	101531	-	10023
ENSG00000003509	2	37231630	37253403	21773	+	450
ENSG00000003756	3	50088907	50119021	30114	+	1510
ENSG00000003987	8	17298029	17413528	115499	-	65
ENSG00000003989	8	17497087	17570573	73486	+	2621
ENSG00000004059	7	127588344	127591705	3361	+	2825
ENSG00000004139	17	28364355	28404049	39694	+	466
ENSG00000004142	17	28347176	28357522	10346	-	4123
ENSG00000004399	3	129555174	129606818	51644	-	12038
ENSG00000004455	1	33007939	33080996	73057	-	7040
ENSG00000004468	4	15778274	15853230	74956	+	0
ENSG00000004478	12	2794952	2805423	10471	+	3710
ENSG00000004487	1	23019442	23083689	64247	+	4228
ENSG00000004534	3	49940006	50100045	160039	+	2317
ENSG00000004660	17	3860314	3894891	34577	-	578
ENSG00000004700	12	21468910	21501669	32759	-	3007
ENSG00000004766	7	93232339	93361121	128782	+	592
ENSG00000004776	19	35754568	35758079	3511	-	5601
ENSG00000004777	19	35774531	35788822	14291	+	263
ENSG00000004779	16	23581001	23596356	15355	-	2282
ENSG00000004799	7	95583498	95596491	12993	-	0
ENSG00000004809	6	110424686	110476641	51955	-	0
ENSG00000004838	3	50341109	50346852	5743	-	2
ENSG00000004846	7	20615206	20777038	161832	+	0
ENSG00000004848	X	25003693	25016420	12727	-	0
ENSG00000004864	7	96120219	96322147	201928	-	1113
ENSG00000004866	7	116953237	117230103	276866	+	1325
ENSG00000004897	17	47117702	47189422	71720	-	4722
ENSG00000004939	17	44248384	44268141	19757	-	0
ENSG00000004948	7	93424486	93574730	150244	-	0
ENSG00000004961	X	11111300	11123078	11778	+	1017
ENSG00000004975	17	7225340	7234545	9205	-	1489
ENSG00000005001	16	2852726	2858170	5444	-	1
ENSG00000005007	19	18831937	18868236	36299	+	5684
ENSG00000005020	7	26667061	26995239	328178	-	1846
ENSG00000005022	X	119468399	119471319	2920	+	5120
ENSG00000005059	4	109560204	109688726	128522	+	423
ENSG00000005073	7	27181509	27185223	3714	-	674
ENSG00000005075	7	102473117	102478907	5790	-	853
ENSG00000005100	17	5440911	5469060	28149	-	1657
ENSG00000005102	17	43640387	43661954	21567	-	0
ENSG00000005108	7	11370356	11832198	461842	-	54
ENSG00000005156	17	34980493	35009743	29250	+	1323
ENSG00000005175	12	47661248	47706061	44813	-	887
ENSG00000005187	16	20610242	20797581	187339	+	10
ENSG00000005189	16	20806428	20849668	43240	+	165
ENSG00000005194	16	57428168	57447528	19360	-	1308
ENSG00000005206	19	2328614	2354806	26192	+	1201
ENSG00000005238	9	35104111	35116341	12230	-	2408
ENSG00000005243	17	48026166	48038030	11864	-	2075
ENSG00000005249	7	107044648	107161811	117163	+	149
ENSG00000005302	X	11758158	11775772	17614	+	1008
ENSG00000005339	16	3725053	3880726	155673	-	3655
ENSG00000005379	17	58301227	58328760	27533	-	2
ENSG00000005381	17	58269855	58280935	11080	-	0
ENSG00000005421	7	95297675	95324707	27032	-	0
ENSG00000005436	2	75651999	75710989	58990	-	485
ENSG00000005448	2	74421677	74425755	4078	+	1305
ENSG00000005469	7	87345680	87399795	54115	+	438
ENSG00000005471	7	87401696	87480435	78739	-	0
ENSG00000005483	7	105014178	105114361	100183	+	2394
ENSG00000005486	7	75842601	75888926	46325	+	1813
ENSG00000005513	16	981807	986979	5172	+	114
ENSG00000005700	6	82169982	82247754	77772	-	7060
ENSG00000005801	11	3339260	3379222	39962	-	434
ENSG00000005810	13	77044654	77327050	282396	-	2807
ENSG00000005812	13	76992597	77027195	34598	-	1674
ENSG00000005844	16	30472657	30523185	50528	+	0
ENSG00000005882	17	50094736	50112152	17416	+	228
ENSG00000005884	17	50055967	50090481	34514	+	46307
ENSG00000005889	X	24149172	24216255	67083	+	1364
ENSG00000005893	X	120427826	120469365	41539	-	12323
ENSG00000005961	17	44372179	44389505	17326	-	8
ENSG00000005981	7	95478443	95540232	61789	+	0
ENSG00000006007	16	19501688	19522145	20457	-	1722
ENSG00000006015	19	18588684	18592336	3652	+	1289
ENSG00000006016	19	18572219	18607741	35522	-	36
ENSG00000006025	17	47807371	47821834	14463	-	315
ENSG00000006042	17	32927909	32945106	17197	+	1710
ENSG00000006047	17	7288251	7294615	6364	-	0
ENSG00000006059	17	41346091	41350812	4721	-	0
ENSG00000006062	17	45263118	45317145	54027	-	561
ENSG00000006071	11	17392497	17476879	84382	-	0
ENSG00000006116	16	24255552	24362801	107249	+	0
ENSG00000006118	11	60924462	60937159	12697	+	3819
ENSG00000006125	17	35578045	35726409	148364	+	13852
ENSG00000006128	7	97731907	97740472	8565	+	1
ENSG00000006194	16	3263799	3301401	37602	+	1251
ENSG00000006210	16	57372457	57385048	12591	+	1
ENSG00000006282	17	50543057	50555852	12795	+	2056
ENSG00000006283	17	50561067	50627474	66407	+	0
ENSG00000006327	16	3018444	3022383	3939	+	10118
ENSG00000006377	7	97005547	97011039	5492	+	0
ENSG00000006432	14	70722525	70809534	87009	-	25
ENSG00000006451	7	39623482	39708124	84642	+	3801
ENSG00000006453	7	98291650	98401068	109418	-	622
ENSG00000006459	7	140084745	140177035	92290	-	812
ENSG00000006468	7	13891227	13991425	100198	-	183
ENSG00000006530	7	141551188	141655244	104056	+	990
ENSG00000006534	11	68008577	68029282	20705	+	3580
ENSG00000006555	1	54779711	54801267	21556	-	0
ENSG00000006576	7	77798791	77957503	158712	+	2241
ENSG00000006606	7	75769532	75789896	20364	-	3
ENSG00000006607	2	241356242	241494841	138599	+	4547
ENSG00000006611	11	17493894	17544416	50522	-	0
ENSG00000006625	7	30496620	30504844	8224	-	392
ENSG00000006634	7	87876215	87909541	33326	+	565
ENSG00000006638	19	3594505	3606840	12335	-	233
ENSG00000006652	7	112422967	112481017	58050	+	2615
ENSG00000006659	19	39704305	39709444	5139	+	0
ENSG00000006695	17	14069495	14208677	139182	+	690
ENSG00000006704	7	74453789	74602604	148815	+	1251
ENSG00000006712	19	39385851	39391195	5344	-	1693
ENSG00000006715	7	38722962	38932394	209432	-	1778
ENSG00000006740	17	12789538	12991643	202105	+	109
ENSG00000006744	17	12992390	13018187	25797	-	2219
ENSG00000006747	7	12570576	12660179	89603	+	4
ENSG00000006756	X	2903969	2929351	25382	-	1052
ENSG00000006757	X	7898246	7927739	29493	-	395
ENSG00000006788	17	10300864	10373130	72266	-	0
ENSG00000006831	12	1688573	1788678	100105	+	3454
ENSG00000006837	5	134286349	134371047	84698	-	17
ENSG00000007001	2	157876701	158136154	259453	+	0
ENSG00000007038	16	2817179	2826304	9125	+	4
ENSG00000007047	19	45079287	45305283	225996	+	2937
ENSG00000007062	4	15963075	16084378	121303	-	0
ENSG00000007080	19	17933015	17943991	10976	+	2585
ENSG00000007129	19	41549517	41586844	37327	+	0
ENSG00000007168	17	2593209	2685615	92406	+	7792
ENSG00000007171	17	27756765	27800499	43734	-	0
ENSG00000007174	17	11598430	11969748	371318	+	0
ENSG00000007202	17	28614439	28645454	31015	-	5450
ENSG00000007216	17	28473292	28497781	24489	+	0
ENSG00000007237	17	9910608	10198551	287943	-	57
ENSG00000007255	19	45162927	45178237	15310	-	124
ENSG00000007264	19	3777969	3802129	24160	-	0
ENSG00000007306	19	41673306	41706976	33670	-	0
ENSG00000007312	17	63928739	63932354	3615	-	0
ENSG00000007314	17	63938553	63972918	34365	-	0
ENSG00000007341	1	112523517	112620825	97308	-	402
ENSG00000007350	X	154295670	154330350	34680	+	0
ENSG00000007372	11	31784778	31818062	33284	-	0
ENSG00000007376	16	784973	788397	3424	-	731
ENSG00000007384	16	58058	76355	18297	-	2368
ENSG00000007392	16	188968	229463	40495	-	941
ENSG00000007402	3	50362798	50504244	141446	-	5
ENSG00000007516	16	1333600	1349441	15841	+	14
ENSG00000007520	16	1349239	1351911	2672	-	2095
ENSG00000007541	16	566994	584136	17142	+	872
ENSG00000007545	16	1612324	1677908	65584	+	585
ENSG00000007866	6	35473596	35497076	23480	-	2237
ENSG00000007908	1	169722640	169764705	42065	-	0
ENSG00000007923	1	6634167	6701924	67757	-	1721
ENSG00000007933	1	171090876	171117819	26943	+	0
ENSG00000007944	6	16129124	16148248	19124	+	207
ENSG00000007952	X	100843323	100874345	31022	-	10
ENSG00000007968	1	23506429	23531220	24791	-	14
ENSG00000008018	6	170535116	170553341	18225	-	4936
ENSG00000008056	X	47571897	47619943	48046	-	268
ENSG00000008083	6	15246295	15522040	275745	+	1943
ENSG00000008086	X	18425582	18653629	228047	+	463
ENSG00000008118	1	209583716	209613938	30222	+	287
ENSG00000008128	1	1702729	1724324	21595	-	10
ENSG00000008130	1	1751231	1780457	29226	-	2687
ENSG00000008196	6	50818722	50847613	28891	+	0
ENSG00000008197	6	50713827	50772988	59161	+	0
ENSG00000008226	3	38039204	38124025	84821	+	3
ENSG00000008256	7	6161775	6272644	110869	-	3187
ENSG00000008277	7	87934142	88202889	268747	+	8
ENSG00000008282	7	106090502	106112576	22074	-	3683
ENSG00000008283	17	63432303	63446378	14075	-	283
ENSG00000008294	17	50962173	51120865	158692	-	6745
ENSG00000008300	3	48636468	48662915	26447	-	475
ENSG00000008311	7	122075646	122144280	68634	-	893
ENSG00000008323	12	6310435	6328506	18071	+	26
ENSG00000008324	3	42581839	42595114	13275	+	288
ENSG00000008382	19	4343526	4360086	16560	+	173
ENSG00000008394	12	16347141	16609259	262118	+	2875
ENSG00000008405	12	106991363	107093829	102466	-	742
ENSG00000008438	19	46019152	46023065	3913	-	0
ENSG00000008441	19	12995607	13098796	103189	+	5067
ENSG00000008513	8	133454847	133571940	117093	-	4320
ENSG00000008516	16	3046680	3060726	14046	+	5
ENSG00000008517	16	3065296	3082192	16896	+	459
ENSG00000008710	16	2088709	2135898	47189	-	15511
ENSG00000008735	22	50600684	50613981	13297	+	18
ENSG00000008838	17	40019096	40061215	42119	-	2342
ENSG00000008853	8	22987416	23020199	32783	+	890
ENSG00000008869	2	36968382	37084342	115960	-	929
ENSG00000008952	3	169966634	169998373	31739	+	6473
ENSG00000008988	8	56067294	56074581	7287	-	21312
ENSG00000009307	1	114716912	114758676	41764	-	24415
ENSG00000009335	7	157138912	157269372	130460	+	7026
ENSG00000009413	6	111299027	111483715	184688	-	988
ENSG00000009694	X	124375902	124963817	587915	-	0
ENSG00000009709	1	18631005	18748866	117861	+	0
ENSG00000009724	1	11026522	11047233	20711	-	13
ENSG00000009765	6	150368891	150405969	37078	+	0
ENSG00000009780	1	27725978	27763122	37144	+	181
ENSG00000009790	1	209756031	209782320	26289	+	4
ENSG00000009830	14	77274955	77320884	45929	-	1231
ENSG00000009844	6	142147161	142224689	77528	+	2890
ENSG00000009950	7	73593193	73624543	31350	-	0
ENSG00000009954	7	73440397	73522278	81881	-	5771
ENSG00000010017	6	13621497	13711564	90067	-	1925
ENSG00000010030	6	36354090	36387800	33710	-	0
ENSG00000010072	1	231337103	231355023	17920	+	395
ENSG00000010165	1	171781663	171814023	32360	+	1388
ENSG00000010219	12	4562203	4615302	53099	+	665
ENSG00000010244	17	32350116	32381886	31770	+	3722
ENSG00000010256	3	48599001	48610976	11975	-	6744
ENSG00000010270	7	38178221	38230671	52450	+	2131
ENSG00000010278	12	6199714	6238271	38557	+	1841
ENSG00000010282	3	42692662	42702827	10165	-	0
ENSG00000010292	12	6493355	6531955	38600	+	3796
ENSG00000010295	12	6538374	6556083	17709	-	752
ENSG00000010310	19	45668243	45683724	15481	+	48
ENSG00000010318	3	52410656	52423641	12985	+	65
ENSG00000010319	3	52433052	52445085	12033	-	6
ENSG00000010322	3	52455117	52493071	37954	+	4594
ENSG00000010327	3	52495337	52524495	29158	+	727
ENSG00000010361	19	49806868	49817376	10508	-	146
ENSG00000010379	12	220620	262873	42253	-	0
ENSG00000010404	X	149476989	149521096	44107	-	3447
ENSG00000010438	9	33750465	33799231	48766	+	452
ENSG00000010539	16	3222324	3236221	13897	-	377
ENSG00000010610	12	6786857	6820808	33951	+	21
ENSG00000010626	12	6873568	6914243	40675	+	309
ENSG00000010671	X	101349446	101390796	41350	-	0
ENSG00000010704	6	26087280	26098343	11063	+	635
ENSG00000010803	1	41027199	41242154	214955	-	1026
ENSG00000010810	6	111660331	111873452	213121	-	3592
ENSG00000010818	6	142751466	142956698	205232	-	3055
ENSG00000010932	1	171248470	171285978	37508	+	0
ENSG00000011007	1	23743154	23762059	18905	+	2718
ENSG00000011009	1	23790969	23795539	4570	+	1819
ENSG00000011021	1	11806095	11848079	41984	+	999
ENSG00000011028	17	62627400	62693597	66197	+	42596
ENSG00000011052	17	51153589	51171744	18155	+	0
ENSG00000011083	5	150189956	150222788	32832	+	0
ENSG00000011105	12	3077354	3286564	209210	+	9435
ENSG00000011114	14	93237549	93333092	95543	-	2433
ENSG00000011132	19	3750818	3761699	10881	-	534
ENSG00000011143	17	58205436	58219605	14169	-	287
ENSG00000011198	3	43690107	43734371	44264	+	537
ENSG00000011201	X	8528873	8732186	203313	-	730
ENSG00000011243	19	15380047	15419141	39094	-	996
ENSG00000011258	17	51177424	51260163	82739	-	447
ENSG00000011260	17	51260527	51297936	37409	+	1539
ENSG00000011275	7	5620046	5781739	161693	-	3557
ENSG00000011295	17	15999379	16045015	45636	+	1339
ENSG00000011304	19	797074	812327	15253	+	14887
ENSG00000011332	19	38211005	38229714	18709	-	196
ENSG00000011347	11	61515312	61581148	65836	-	118
ENSG00000011376	3	45388505	45549421	160916	+	1620
ENSG00000011405	11	17077729	17207983	130254	-	4159
ENSG00000011422	19	43646094	43670547	24453	-	6523
ENSG00000011426	7	36389805	36453791	63986	+	4068
ENSG00000011451	19	15419979	15449951	29972	-	4858
ENSG00000011454	9	122940832	123104866	164034	+	2515
ENSG00000011465	12	91140483	91183123	42640	-	14231
ENSG00000011478	19	45692482	45703989	11507	+	1594
ENSG00000011485	19	46346993	46392981	45988	+	2455
ENSG00000011523	2	65056365	65087004	30639	+	727
ENSG00000011566	2	39249265	39437312	188047	-	2673
ENSG00000011590	19	35704526	35717038	12512	+	1
ENSG00000011600	19	35904400	35908295	3895	-	0
ENSG00000011638	16	21158376	21180616	22240	+	872
ENSG00000011677	X	152166233	152451358	285125	-	0
ENSG00000012048	17	43044294	43170245	125951	-	521
ENSG00000012061	19	45407332	45478828	71496	-	1632
ENSG00000012124	19	35319260	35347355	28095	+	0
ENSG00000012171	3	50267557	50277546	9989	+	194
ENSG00000012174	X	21839635	21885424	45789	+	2106
ENSG00000012211	X	49175263	49186528	11265	-	379
ENSG00000012223	3	46435644	46485234	49590	-	0
ENSG00000012232	8	28600468	28755599	155131	+	3497
ENSG00000012504	12	100473707	100564413	90706	+	0
ENSG00000012660	6	53267397	53349179	81782	-	6835
ENSG00000012779	10	45374175	45446119	71944	+	0
ENSG00000012817	Y	19703864	19744939	41075	-	1192
ENSG00000012822	12	53708516	53727745	19229	-	2250
ENSG00000012963	14	93207055	93229215	22160	+	684
ENSG00000012983	14	50418500	50561126	142626	-	3040
ENSG00000013016	2	31234336	31269447	35111	+	2113
ENSG00000013275	19	39971004	39981441	10437	+	3042
ENSG00000013288	4	6575174	6623362	48188	+	5155
ENSG00000013293	3	170459583	170586074	126491	-	79
ENSG00000013297	3	170418864	170454733	35869	+	3299
ENSG00000013306	17	44319624	44324870	5246	-	3398
ENSG00000013364	16	29820393	29848039	27646	+	7686
ENSG00000013374	7	151341698	151378449	36751	+	1779
ENSG00000013375	6	83161149	83193936	32787	-	5446
ENSG00000013392	6	83193378	83198932	5554	+	286
ENSG00000013441	2	200853008	200864744	11736	-	856
ENSG00000013503	12	106357657	106510198	152541	+	991
ENSG00000013523	14	76786177	76826246	40069	-	756
ENSG00000013561	5	141958327	141990291	31964	+	2421
ENSG00000013563	X	154401237	154412112	10875	-	797
ENSG00000013573	12	31073844	31104791	30947	+	437
ENSG00000013583	12	12974863	13000273	25410	-	1226
ENSG00000013588	12	12890781	12917937	27156	+	1377
ENSG00000013619	X	150361421	150514178	152757	+	282
ENSG00000013725	11	60971679	61020377	48698	+	0
ENSG00000013810	4	1721489	1745176	23687	+	1877
ENSG00000014123	6	96521594	96555276	33682	+	2858
ENSG00000014138	11	65261761	65305589	43828	+	89
ENSG00000014164	8	143437654	143541453	103799	-	991
ENSG00000014216	11	65180565	65212006	31441	+	9742
ENSG00000014257	3	132317366	132368298	50932	+	2
ENSG00000014641	2	63588608	63607197	18589	+	4594
ENSG00000014824	4	41990471	42090457	99986	+	4188
ENSG00000014914	1	149928650	149936869	8219	-	256
ENSG00000014919	10	99711843	99732100	20257	-	734
ENSG00000015133	14	91271322	91417844	146522	-	75
ENSG00000015153	12	42157103	42238349	81246	-	570
ENSG00000015171	10	134464	254637	120173	+	3004
ENSG00000015285	X	48676595	48691427	14832	+	1
ENSG00000015413	16	89613307	89638456	25149	+	2
ENSG00000015475	22	17734137	17774770	40633	-	1333
ENSG00000015479	5	139293647	139331677	38030	+	29
ENSG00000015520	7	44512534	44541315	28781	-	0
ENSG00000015532	17	50346091	50363138	17047	+	3881
ENSG00000015568	2	109792757	109857695	64938	+	91
ENSG00000015592	8	27235322	27258420	23098	-	0
ENSG00000015676	7	44379120	44490880	111760	-	3413
ENSG00000016082	5	51383390	51394738	11348	+	0
ENSG00000016391	3	53812334	53846390	34056	-	0
ENSG00000016402	6	136999970	137045180	45210	-	0
ENSG00000016490	1	86468367	86500289	31922	+	0
ENSG00000016602	1	86547077	86580754	33677	+	0
ENSG00000016864	3	52694487	52706032	11545	-	3774
ENSG00000017260	3	130850594	131016712	166118	+	8953
ENSG00000017427	12	102395873	102481744	85871	-	0
ENSG00000017483	X	48458536	48470256	11720	-	4232
ENSG00000017797	18	9475008	9538116	63108	+	4054
ENSG00000018189	4	70704203	70807315	103112	+	1063
ENSG00000018236	12	40692441	41072418	379977	+	12
ENSG00000018280	2	218382028	218396894	14866	+	18
ENSG00000018408	3	149517234	149736714	219480	-	5204
ENSG00000018510	2	177392643	177559299	166656	+	3619
ENSG00000018607	2	132309308	132318736	9428	+	0
ENSG00000018610	X	119538148	119565408	27260	-	587
ENSG00000018625	1	160115758	160143591	27833	+	0
ENSG00000018699	2	32628031	32821051	193020	+	1293
ENSG00000018869	19	56375845	56393545	17700	-	51
ENSG00000019102	11	124747471	124752238	4767	-	6
ENSG00000019144	11	118606439	118658038	51599	+	6970
ENSG00000019169	2	118942165	118994660	52495	+	0
ENSG00000019186	20	54153448	54173973	20525	-	1
ENSG00000019485	11	45095805	45235110	139305	+	203
ENSG00000019505	11	45240300	45286319	46019	-	0
ENSG00000019549	8	48917603	48921740	4137	-	15028
ENSG00000019582	5	150401636	150412929	11293	-	23
ENSG00000019991	7	81699007	81770438	71431	-	175
ENSG00000019995	10	124942122	124988189	46067	+	780
ENSG00000020129	1	35557472	35567274	9802	+	2206
ENSG00000020181	8	37784190	37844896	60706	+	12454
ENSG00000020219	7	152445476	152447150	1674	+	0
ENSG00000020256	20	52051662	52204308	152646	-	1115
ENSG00000020426	14	60734741	60969953	235212	+	443
ENSG00000020577	14	54567096	54793315	226219	+	2596
ENSG00000020633	1	24899510	24965121	65611	-	2
ENSG00000020922	11	94415577	94493908	78331	-	596
ENSG00000021300	11	73646177	73662819	16642	+	5
ENSG00000021355	6	2832331	2842006	9675	-	914
ENSG00000021461	7	99828012	99866102	38090	+	0
ENSG00000021488	19	32830508	32869766	39258	-	0
ENSG00000021574	2	32063546	32157637	94091	+	742
ENSG00000021645	14	78170372	79868290	1697918	+	724
ENSG00000021762	11	3087115	3166739	79624	-	2611
ENSG00000021776	15	34851781	34969839	118058	-	1885
ENSG00000021826	2	210477681	210679107	201426	+	219
ENSG00000021852	1	56929209	56966140	36931	-	0
ENSG00000022267	X	136146701	136211359	64658	+	1279
ENSG00000022277	20	56468584	56519449	50865	+	2076
ENSG00000022355	5	161847062	161899981	52919	+	0
ENSG00000022556	19	54953129	55001142	48013	+	0
ENSG00000022567	8	141207165	141308305	101140	-	409
ENSG00000022840	12	120533479	120577594	44115	+	5497
ENSG00000022976	14	102317376	102342702	25326	+	259
ENSG00000023041	10	112424427	112446917	22490	-	1074
ENSG00000023171	11	123358427	123627774	269347	+	43
ENSG00000023191	11	494511	507300	12789	-	10082
ENSG00000023228	2	206114816	206159603	44787	-	3768
ENSG00000023287	8	52622455	52745843	123388	-	2503
ENSG00000023318	9	99979178	100099040	119862	-	3296
ENSG00000023330	3	52198085	52214327	16242	+	1760
ENSG00000023445	11	102317449	102339403	21954	+	54
ENSG00000023516	13	42272152	42323267	51115	+	4779
ENSG00000023572	1	193090865	193106114	15249	-	956
ENSG00000023608	14	61762356	61796428	34072	+	607
ENSG00000023697	12	15911171	16037282	126111	+	1186
ENSG00000023734	12	15882390	15903478	21088	+	8998
ENSG00000023839	10	99782639	99852594	69955	+	30
ENSG00000023892	6	35297851	35321771	23920	+	87
ENSG00000023902	1	150149182	150164720	15538	+	1817
ENSG00000023909	1	93885204	93909456	24252	-	2011
ENSG00000024048	6	42564061	42693504	129443	+	2479
ENSG00000024422	19	47713342	47743134	29792	+	39172
ENSG00000024526	1	68474151	68497221	23070	-	923
ENSG00000024862	6	138773508	138793319	19811	+	359
ENSG00000025039	6	89364635	89412270	47635	-	11
ENSG00000025156	6	122399545	122433119	33574	+	347
ENSG00000025293	20	35771973	35950381	178408	+	2748
ENSG00000025423	12	56752160	56787790	35630	+	36
ENSG00000025434	11	47248299	47269032	20733	+	95
ENSG00000025708	22	50525751	50530056	4305	-	238
ENSG00000025770	22	50508215	50523472	15257	+	1194
ENSG00000025772	20	44942129	44960486	18357	-	3088
ENSG00000025796	6	107867755	107958189	90434	-	7101
ENSG00000025800	1	32108037	32176568	68531	+	4083
ENSG00000026025	10	17228258	17237593	9335	+	79382
ENSG00000026036	20	63659299	63698684	39385	+	49
ENSG00000026103	10	88990581	89015785	25204	+	1155
ENSG00000026297	6	166929503	166957191	27688	-	1260
ENSG00000026508	11	35138869	35232402	93533	+	31762
ENSG00000026559	20	51003655	51023129	19474	-	7133
ENSG00000026652	6	161129978	161274061	144083	-	638
ENSG00000026751	1	160739056	160754821	15765	+	0
ENSG00000026950	6	26402236	26415216	12980	+	384
ENSG00000027001	13	23730188	23889419	159231	-	625
ENSG00000027075	14	61187558	61550976	363418	+	440
ENSG00000027644	1	156840062	156859018	18956	-	0
ENSG00000027697	6	137197483	137219449	21966	-	3739
ENSG00000027847	5	177600099	177610347	10248	+	2347
ENSG00000027869	1	156806242	156816862	10620	-	14
ENSG00000028116	2	57907628	58159920	252292	+	625
ENSG00000028137	1	12167002	12209228	42226	+	217
ENSG00000028203	12	95217745	95302790	85045	+	2425
ENSG00000028277	19	42086109	42196585	110476	-	510
ENSG00000028310	5	850290	892824	42534	-	1750
ENSG00000028528	15	64094122	64146090	51968	+	3217
ENSG00000028839	6	133952169	133990432	38263	+	572
ENSG00000029153	12	27332853	27425289	92436	+	918
ENSG00000029363	6	136256626	136289851	33225	-	6345
ENSG00000029364	14	69398014	69462388	64374	+	2962
ENSG00000029534	8	41653219	41896762	243543	-	54
ENSG00000029559	4	87799580	87812435	12855	+	0
ENSG00000029639	6	155257508	155314493	56985	-	575
ENSG00000029725	17	5282264	5385812	103548	+	2643
ENSG00000029993	X	150980508	150990775	10267	+	1281
ENSG00000030066	11	47778086	47848555	70469	-	2017
ENSG00000030110	6	33572546	33580293	7747	-	1474
ENSG00000030304	9	110668770	110801620	132850	+	0
ENSG00000030419	2	212999690	213152427	152737	-	326
ENSG00000030582	17	44345085	44353102	8017	+	12001
ENSG00000031003	5	137937959	138051961	114002	-	650
ENSG00000031081	3	119294372	119420714	126342	+	3318
ENSG00000031691	6	49463377	49493107	29730	+	197
ENSG00000031698	1	109213917	109238169	24252	+	14733
ENSG00000031823	19	5916138	5978142	62004	-	2056
ENSG00000032219	14	58298384	58373887	75503	+	644
ENSG00000032389	2	3188924	3377882	188958	-	965
ENSG00000032444	19	7534003	7561764	27761	+	5255
ENSG00000032742	13	20567068	20691437	124369	+	385
ENSG00000033011	16	5033922	5087379	53457	+	732
ENSG00000033030	12	122471599	122501073	29474	-	1042
ENSG00000033050	7	151212489	151227230	14741	-	948
ENSG00000033100	7	151232488	151238827	6339	+	7846
ENSG00000033122	1	69568397	70151945	583548	+	16
ENSG00000033170	14	65410591	65744121	333530	+	883
ENSG00000033178	4	67612651	67701179	88528	-	3952
ENSG00000033327	11	78215296	78418348	203052	-	503
ENSG00000033627	17	42458843	42522611	63768	+	971
ENSG00000033800	15	68054178	68198603	144425	+	1304
ENSG00000033867	3	27372720	27484420	111700	-	3843
ENSG00000034053	15	28884482	29118315	233833	+	2019
ENSG00000034152	17	21284671	21315240	30569	+	2125
ENSG00000034239	8	48710788	48735311	24523	-	4
ENSG00000034510	2	84905624	84906675	1051	+	67954
ENSG00000034533	3	131013874	131027649	13775	-	211
ENSG00000034677	8	100257059	100336218	79159	-	1660
ENSG00000034693	6	143450806	143490010	39204	+	524
ENSG00000034713	16	75566350	75577881	11531	+	1651
ENSG00000034971	1	171635416	171652683	17267	-	0
ENSG00000035115	2	217729	266398	48669	-	447
ENSG00000035141	2	70295974	70302090	6116	-	1360
ENSG00000035403	10	73995192	74121363	126171	+	28361
ENSG00000035499	5	60596911	60700190	103279	-	243
ENSG00000035664	15	63907035	64072033	164998	-	4
ENSG00000035681	8	58583503	58659844	76341	-	1843
ENSG00000035687	1	244408493	244452134	43641	-	2819
ENSG00000035720	4	67558727	67607337	48610	+	0
ENSG00000035862	17	78852976	78925387	72411	-	13171
ENSG00000035928	4	39287455	39366375	78920	-	2748
ENSG00000036054	3	100260999	100325251	64252	+	2718
ENSG00000036257	2	224470149	224585397	115248	-	3327
ENSG00000036448	8	2045039	2165552	120513	+	0
ENSG00000036473	X	38352544	38421450	68906	+	0
ENSG00000036530	14	99684303	99727301	42998	+	8
ENSG00000036549	1	77562415	77683419	121004	-	1929
ENSG00000036565	8	20144854	20183206	38352	-	0
ENSG00000036672	11	119355214	119381726	26512	-	2
ENSG00000036828	3	122183682	122291629	107947	+	0
ENSG00000037042	17	42659304	42667006	7702	+	858
ENSG00000037241	5	172958728	172969771	11043	+	968
ENSG00000037280	5	180601505	180649624	48119	-	33
ENSG00000037474	5	6599238	6633291	34053	-	3431
ENSG00000037637	1	16246838	16352454	105616	-	1773
ENSG00000037749	5	154038905	154220478	181573	+	1178
ENSG00000037757	19	13764531	13774282	9751	+	672
ENSG00000037897	12	57768470	57772793	4323	-	329
ENSG00000037965	12	54009105	54012362	3257	+	1080
ENSG00000038002	4	177430769	177442503	11734	-	386
ENSG00000038210	4	25233974	25279092	45118	+	650
ENSG00000038219	4	13568737	13627723	58986	-	3118
ENSG00000038274	5	163503113	163519336	16223	+	2374
ENSG00000038295	4	165873257	166103895	230638	+	0
ENSG00000038358	16	67873022	67884503	11481	+	2254
ENSG00000038382	5	14143701	14532128	388427	+	12840
ENSG00000038427	5	83471464	83582303	110839	+	26444
ENSG00000038532	16	10944487	11182189	237702	+	1395
ENSG00000038945	8	16107877	16567490	459613	-	11
ENSG00000039068	16	68737224	68835548	98324	+	0
ENSG00000039123	5	55307759	55425581	117822	+	2748
ENSG00000039139	5	13690330	13944543	254213	-	39
ENSG00000039319	5	80408012	80479350	71338	+	1939
ENSG00000039523	16	67518417	67546788	28371	+	3991
ENSG00000039537	5	41142233	41261438	119205	-	0
ENSG00000039560	5	34656236	34832627	176391	+	27507
ENSG00000039600	5	157625678	157671480	45802	-	19
ENSG00000039650	19	49859881	49878351	18470	-	904
ENSG00000039987	19	12751701	12758458	6757	+	3
ENSG00000040199	16	71637834	71724701	86867	-	791
ENSG00000040275	5	169583633	169604778	21145	+	1616
ENSG00000040341	8	73420368	73747708	327340	-	833
ENSG00000040487	1	19312325	19329300	16975	+	549
ENSG00000040531	17	3636467	3661542	25075	+	486
ENSG00000040608	22	20241414	20283246	41832	-	13
ENSG00000040633	17	7235027	7239722	4695	-	2359
ENSG00000040731	5	24487099	24644978	157879	-	12
ENSG00000040933	2	98444853	98594390	149537	+	1401
ENSG00000041353	18	54717859	54895516	177657	+	505
ENSG00000041357	15	78540404	78552419	12015	+	4539
ENSG00000041515	13	108596151	109208007	611856	+	0
ENSG00000041802	3	194640787	194672477	31690	-	1272
ENSG00000041880	3	51942344	51948867	6523	+	761
ENSG00000041982	9	115019577	115118257	98680	-	1031
ENSG00000041988	1	6624865	6635586	10721	+	441
ENSG00000042062	20	50586107	50691528	105421	-	7
ENSG00000042088	14	89954938	90044768	89830	+	672
ENSG00000042286	10	70098222	70132934	34712	-	521
ENSG00000042304	2	227610089	227648606	38517	-	0
ENSG00000042317	14	88384923	88470350	85427	+	272
ENSG00000042429	11	93784226	93814963	30737	+	137
ENSG00000042445	2	85342087	85354620	12533	-	1693
ENSG00000042493	2	85394747	85418432	23685	-	1833
ENSG00000042753	19	46838135	46850992	12857	-	11734
ENSG00000042781	1	215622893	216423396	800503	-	0
ENSG00000042813	7	49850420	50121329	270909	-	0
ENSG00000042832	8	132866957	133134903	267946	+	4
ENSG00000042980	8	24294039	24359018	64979	+	0
ENSG00000043039	11	129375939	129452279	76340	+	0
ENSG00000043093	3	182938073	182985953	47880	-	1227
ENSG00000043143	5	134524311	134583230	58919	+	992
ENSG00000043355	13	99981771	99986773	5002	+	0
ENSG00000043462	5	170246236	170298227	51991	-	0
ENSG00000043514	1	39838109	39883511	45402	-	509
ENSG00000043591	10	114044055	114046908	2853	+	17
ENSG00000044012	1	42153420	42155824	2404	+	0
ENSG00000044090	6	43037616	43053945	16329	-	3606
ENSG00000044115	5	138610966	138935034	324068	+	18873
ENSG00000044446	X	18892299	18984598	92299	-	861
ENSG00000044459	9	17134981	17503923	368942	+	622
ENSG00000044524	3	89107523	89482134	374611	+	1598
ENSG00000044574	9	125234852	125241330	6478	-	74973
ENSG00000046604	18	31498042	31549008	50966	+	11079
ENSG00000046647	X	14008278	14029893	21615	-	309
ENSG00000046651	X	13734744	13769353	34609	+	446
ENSG00000046653	X	13771030	13938638	167608	-	11
ENSG00000046774	X	142202344	142205290	2946	-	0
ENSG00000046889	8	67952117	68237030	284913	+	55
ENSG00000047056	10	1049537	1132384	82847	+	1490
ENSG00000047188	5	113513682	113595285	81603	+	1437
ENSG00000047230	X	16588002	16712936	124934	-	568
ENSG00000047249	8	53715556	53843558	128002	-	1802
ENSG00000047315	4	56977721	57031168	53447	+	5128
ENSG00000047346	15	52581316	52709817	128501	-	440
ENSG00000047365	4	35948220	36244509	296289	-	7
ENSG00000047410	1	186311651	186375693	64042	-	6243
ENSG00000047457	3	149162409	149222055	59646	-	0
ENSG00000047578	16	27550132	27780369	230237	+	1094
ENSG00000047579	6	15522800	15663058	140258	-	253
ENSG00000047597	X	37685755	37732130	46375	+	0
ENSG00000047617	12	5531868	5946232	414364	-	8
ENSG00000047621	12	4487727	4538508	50781	-	959
ENSG00000047634	X	17737448	17754988	17540	+	709
ENSG00000047644	X	10015561	10144478	128917	+	3579
ENSG00000047648	X	11137542	11665701	528159	-	101
ENSG00000047662	4	17629305	17781512	152207	-	1
ENSG00000047849	3	47850689	48089272	238583	-	39278
ENSG00000047932	6	117560268	117602542	42274	-	4562
ENSG00000047936	6	117288299	117425855	137556	-	46
ENSG00000048028	11	113797873	113875570	77697	-	1226
ENSG00000048052	7	18086948	19002416	915468	+	90
ENSG00000048140	5	176647386	176659054	11668	+	2971
ENSG00000048162	5	176383937	176388975	5038	-	671
ENSG00000048342	4	15469864	15601557	131693	+	364
ENSG00000048392	8	102204501	102239118	34617	-	2419
ENSG00000048405	7	127346789	127431924	85135	-	1186
ENSG00000048462	16	11965106	11968068	2962	+	0
ENSG00000048471	16	11976736	12574289	597553	+	989
ENSG00000048540	12	16548372	16610594	62222	-	6
ENSG00000048544	6	42206800	42217865	11065	-	1995
ENSG00000048545	6	42155405	42180056	24651	+	9
ENSG00000048649	11	77659995	77821017	161022	-	2697
ENSG00000048707	1	12230029	12512047	282018	+	3304
ENSG00000048740	10	10798396	11336675	538279	+	65
ENSG00000048828	9	93451721	93566107	114386	+	10147
ENSG00000048991	2	135531454	135725270	193816	+	1589
ENSG00000049089	1	40300486	40317813	17327	-	13
ENSG00000049130	12	88492792	88580851	88059	-	4876
ENSG00000049167	5	60873830	60945073	71243	-	284
ENSG00000049192	5	65148735	65481920	333185	-	1549
ENSG00000049239	1	9234774	9271337	36563	+	12287
ENSG00000049245	1	7771268	7781432	10164	+	5991
ENSG00000049246	1	7784319	7845177	60858	+	121
ENSG00000049247	1	7843082	7853512	10430	-	0
ENSG00000049249	1	7915893	7943165	27272	-	17
ENSG00000049283	17	50532542	50543750	11208	+	4
ENSG00000049323	2	32946971	33399509	452538	+	15783
ENSG00000049449	11	32090903	32105755	14852	+	10334
ENSG00000049540	7	74027788	74069907	42119	+	0
ENSG00000049541	7	74231498	74254458	22960	-	483
ENSG00000049618	6	156776019	157210779	434760	+	3209
ENSG00000049656	5	1317743	1345099	27356	-	3876
ENSG00000049759	18	58044366	58401540	357174	+	391
ENSG00000049768	X	49250435	49264826	14391	-	8
ENSG00000049769	X	49269842	49301461	31619	+	177
ENSG00000049860	5	74640022	74722647	82625	+	4060
ENSG00000049883	5	72320366	72368395	48029	+	530
ENSG00000050030	X	74732855	74925485	192630	-	0
ENSG00000050130	14	59484442	59505410	20968	+	1415
ENSG00000050165	11	11963105	12009769	46664	-	37983
ENSG00000050327	7	144355287	144380632	25345	+	309
ENSG00000050344	7	26152239	26187125	34886	+	1090
ENSG00000050393	6	13786556	13814568	28012	-	1368
ENSG00000050405	12	50175787	50283546	107759	-	11304
ENSG00000050426	12	51047961	51060424	12463	+	793
ENSG00000050438	12	51391316	51515763	124447	+	169
ENSG00000050555	9	131009081	131094473	85392	+	0
ENSG00000050628	1	70852352	71047808	195456	-	29
ENSG00000050730	4	121131407	121227466	96059	-	6
ENSG00000050748	5	180233142	180292099	58957	-	2036
ENSG00000050767	5	178237617	178590555	352938	-	6
ENSG00000050820	16	75228186	75268053	39867	-	10725
ENSG00000051009	11	6211334	6234711	23377	-	911
ENSG00000051108	16	56932047	56944863	12816	+	8092
ENSG00000051128	19	18929200	18941261	12061	-	915
ENSG00000051180	15	40694773	40732339	37566	+	0
ENSG00000051341	3	121431426	121546641	115215	-	240
ENSG00000051382	3	138652698	138834938	182240	-	864
ENSG00000051523	16	88643282	88651152	7870	-	5942
ENSG00000051596	5	175917872	176034680	116808	-	994
ENSG00000051620	6	138403530	138422197	18667	+	2119
ENSG00000051825	12	123152319	123244014	91695	-	512
ENSG00000052126	12	19129751	19376400	246649	+	917
ENSG00000052344	16	31131432	31135762	4330	-	1
ENSG00000052723	1	114769478	114780685	11207	-	1778
ENSG00000052749	10	97356357	97426076	69719	-	1350
ENSG00000052795	4	158769137	158908049	138912	+	1553
ENSG00000052802	4	165327622	165343160	15538	+	5456
ENSG00000052841	11	43358931	43494933	136002	+	2683
ENSG00000052850	11	44260439	44310166	49727	-	6
ENSG00000053108	5	133196454	133612564	416110	-	1
ENSG00000053254	14	89124870	89619149	494279	-	3089
ENSG00000053328	6	110245927	110358272	112345	-	0
ENSG00000053371	1	19303964	19312146	8182	-	2428
ENSG00000053372	1	19251538	19260128	8590	+	1972
ENSG00000053438	20	37521205	37523693	2488	+	21
ENSG00000053501	19	17215345	17219829	4484	+	414
ENSG00000053524	3	183178042	183428778	250736	-	44
ENSG00000053702	12	2825347	2835544	10197	-	22
ENSG00000053747	18	23689442	23956222	266780	+	615
ENSG00000053770	14	57268908	57298742	29834	+	973
ENSG00000053900	4	25377212	25418498	41286	+	615
ENSG00000053918	11	2444683	2849110	404427	+	14
ENSG00000054116	1	36136569	36156053	19484	-	1657
ENSG00000054118	1	36224415	36305357	80942	+	6502
ENSG00000054148	9	136848723	136851027	2304	+	4107
ENSG00000054179	9	137048097	137054045	5948	-	6
ENSG00000054219	2	159803354	159904749	101395	-	1
ENSG00000054267	1	235131633	235328219	196586	-	1774
ENSG00000054277	1	241590101	241677376	87275	-	144
ENSG00000054282	1	243256033	243500092	244059	+	906
ENSG00000054356	2	219289622	219309648	20026	-	386
ENSG00000054392	1	210328251	210676296	348045	+	102
ENSG00000054523	1	10210804	10381603	170799	+	4297
ENSG00000054598	6	1609971	1613897	3926	+	133
ENSG00000054611	22	46762616	47175699	413083	+	1644
ENSG00000054654	14	63852982	64226433	373451	+	1036
ENSG00000054690	14	67533300	67589612	56312	+	15
ENSG00000054793	20	51596513	51768634	172121	-	563
ENSG00000054796	20	57329758	57343994	14236	+	0
ENSG00000054803	20	55997439	56005472	8033	-	0
ENSG00000054938	11	74696428	74731385	34957	-	1
ENSG00000054965	11	73400486	73598189	197703	-	2701
ENSG00000054967	11	73376263	73397474	21211	+	291
ENSG00000054983	14	87837819	87993665	155846	-	1538
ENSG00000055044	2	202265715	202303666	37951	+	2287
ENSG00000055070	1	16352574	16398145	45571	+	5230
ENSG00000055118	7	150944960	150978315	33355	-	6
ENSG00000055130	7	148697913	148801036	103123	+	3522
ENSG00000055147	5	153990127	154038936	48809	-	1190
ENSG00000055163	5	157266078	157395595	129517	+	206
ENSG00000055208	6	149218640	149411613	192973	+	3431
ENSG00000055211	6	149566293	149591748	25455	+	2027
ENSG00000055332	2	37099209	37157065	57856	-	3828
ENSG00000055483	17	78787380	78841441	54061	-	2133
ENSG00000055609	7	152134921	152436005	301084	-	2999
ENSG00000055732	1	85018081	85048499	30418	-	0
ENSG00000055813	2	56184122	56386173	202051	+	133
ENSG00000055917	2	20248690	20352234	103544	-	3319
ENSG00000055950	10	100969457	100987515	18058	-	1406
ENSG00000055955	3	52812974	52831479	18505	-	1
ENSG00000055957	3	52777591	52792068	14477	+	0
ENSG00000056050	4	169729464	169757953	28489	-	593
ENSG00000056097	5	32354349	32444761	90412	-	6373
ENSG00000056277	X	130202710	130268899	66189	-	196
ENSG00000056291	4	72031803	72148067	116264	+	4
ENSG00000056487	22	44881161	45009999	128838	-	4
ENSG00000056558	9	120902392	120929173	26781	-	122
ENSG00000056586	9	122844555	122905341	60786	-	3072
ENSG00000056736	3	53846579	53865800	19221	+	42
ENSG00000056972	6	111556453	111606278	49825	-	601
ENSG00000056998	X	2828787	2882820	54033	+	262
ENSG00000057019	3	98795940	98901689	105749	-	28343
ENSG00000057149	18	63655196	63661963	6767	-	0
ENSG00000057252	1	179293713	179358680	64967	+	1981
ENSG00000057294	12	32790744	32896840	106096	-	332
ENSG00000057468	1	75796881	75913238	116357	+	8
ENSG00000057593	13	113105787	113120681	14894	+	0
ENSG00000057608	10	5765222	5842132	76910	-	12670
ENSG00000057657	6	106086319	106109939	23620	+	80
ENSG00000057663	6	106045422	106325791	280369	-	1345
ENSG00000057704	12	94567123	94650562	83439	-	288
ENSG00000057757	1	23778404	23788232	9828	+	1378
ENSG00000057935	2	42494568	42756947	262379	+	1104
ENSG00000058056	3	179652754	179789401	136647	+	1045
ENSG00000058063	3	182793499	182921635	128136	+	4442
ENSG00000058085	1	183186237	183244900	58663	+	185
ENSG00000058091	7	90466423	91210590	744167	+	1372
ENSG00000058262	3	128051640	128071683	20043	+	28420
ENSG00000058272	12	79773562	79935460	161898	-	4993
ENSG00000058335	15	78959946	79090773	130827	-	0
ENSG00000058404	7	44217149	44334577	117428	-	12
ENSG00000058453	1	16740272	16972979	232707	+	911
ENSG00000058600	16	22297374	22335103	37729	+	1083
ENSG00000058668	1	203626560	203744081	117521	+	15802
ENSG00000058673	1	203795653	203854999	59346	+	6
ENSG00000058729	5	97160866	97183260	22394	-	1264
ENSG00000058799	1	53851718	53889834	38116	-	762
ENSG00000058804	1	53765459	53838860	73401	-	1350
ENSG00000058866	3	186105667	186362237	256570	-	5
ENSG00000059122	16	2911936	2951208	39272	+	3482
ENSG00000059145	16	1363204	1414751	51547	-	672
ENSG00000059377	7	139777050	140020325	243275	+	103
ENSG00000059378	7	140023743	140063721	39978	-	339
ENSG00000059573	10	95605928	95656706	50778	-	6873
ENSG00000059588	1	234391312	234479103	87791	-	949
ENSG00000059691	4	151670503	151761023	90520	-	731
ENSG00000059728	2	69897687	69942945	45258	+	612
ENSG00000059758	12	96278260	96400560	122300	-	2204
ENSG00000059769	9	111631351	111654351	23000	+	662
ENSG00000059804	12	7919229	7936275	17046	-	9807
ENSG00000059915	10	102402616	102421539	18923	-	100
ENSG00000060069	18	79679800	79756623	76823	+	1614
ENSG00000060138	12	10699088	10723312	24224	-	12130
ENSG00000060140	12	10618938	10674318	55380	-	7
ENSG00000060237	12	752592	911452	158860	+	9611
ENSG00000060303	6	50857254	50857662	408	-	0
ENSG00000060339	10	68721011	68792377	71366	+	2571
ENSG00000060491	20	62804834	62814000	9166	+	2253
ENSG00000060558	19	3136192	3163769	27577	+	0
ENSG00000060566	19	4153600	4173054	19454	+	1
ENSG00000060642	1	26787471	26798398	10927	+	732
ENSG00000060656	1	29236515	29326813	90298	+	2441
ENSG00000060688	1	31259567	31296782	37215	-	1098
ENSG00000060709	12	130396136	130716281	320145	-	0
ENSG00000060718	1	102876466	103108872	232406	-	9028
ENSG00000060749	11	32892819	32993316	100497	+	2979
ENSG00000060762	6	166364918	166383013	18095	-	757
ENSG00000060971	3	38103128	38137242	34114	-	725
ENSG00000060982	12	24810021	24949459	139438	-	23858
ENSG00000061273	12	47782721	47833132	50411	-	5672
ENSG00000061337	8	20246164	20303963	57799	-	1746
ENSG00000061455	5	123089120	123194266	105146	+	6
ENSG00000061492	5	138083891	138092365	8474	+	0
ENSG00000061656	20	35615891	35621049	5158	+	1296
ENSG00000061676	2	182909114	183038858	129744	-	17637
ENSG00000061794	12	27710772	27756295	45523	+	2107
ENSG00000061918	4	155758991	155807591	48600	+	119
ENSG00000061936	12	131711080	131799737	88657	+	1602
ENSG00000061938	3	195863363	195911945	48582	-	1176
ENSG00000061987	12	62466816	62600479	133663	+	2573
ENSG00000062038	16	68636188	68722616	86428	+	0
ENSG00000062096	X	3041470	3112726	71256	+	0
ENSG00000062194	5	57173947	57264679	90732	+	1778
ENSG00000062282	11	75759511	75801535	42024	+	2
ENSG00000062370	19	44326554	44367217	40663	-	192
ENSG00000062485	12	56271698	56300392	28694	-	5874
ENSG00000062524	15	41503637	41513887	10250	-	9
ENSG00000062582	7	43866557	43869893	3336	-	20
ENSG00000062598	20	46366048	46432985	66937	-	1722
ENSG00000062650	10	86435255	86521815	86560	-	3601
ENSG00000062716	17	59707191	59842255	135064	+	3927
ENSG00000062725	17	60443148	60526219	83071	-	2825
ENSG00000062822	19	50384203	50418016	33813	+	829
ENSG00000063015	17	28954900	29006440	51540	-	3
ENSG00000063046	12	53006157	53042209	36052	+	20787
ENSG00000063127	19	49289637	49325225	35588	-	0
ENSG00000063169	19	47608195	47703277	95082	+	858
ENSG00000063176	19	48619290	48630717	11427	+	497
ENSG00000063177	19	48615327	48619536	4209	-	21070
ENSG00000063180	19	48637941	48646312	8371	-	10
ENSG00000063241	19	55452984	55462343	9359	-	1485
ENSG00000063244	19	55654145	55674715	20570	+	7629
ENSG00000063245	19	55675225	55709858	34633	+	7845
ENSG00000063322	19	39391302	39400637	9335	+	1502
ENSG00000063438	5	304175	438291	134116	+	737
ENSG00000063515	22	19148575	19150283	1708	-	0
ENSG00000063587	X	153334146	153360110	25964	+	2127
ENSG00000063601	X	150692970	150765103	72133	+	1127
ENSG00000063660	2	240435670	240468078	32408	+	38715
ENSG00000063761	14	77800082	77935012	134930	+	257
ENSG00000063854	16	1795619	1827194	31575	-	858
ENSG00000063978	4	2462219	2625320	163101	+	4237
ENSG00000064012	2	201233442	201287711	54269	+	432
ENSG00000064042	4	41359606	41700044	340438	+	2101
ENSG00000064102	12	26905180	26938326	33146	-	2734
ENSG00000064115	12	26973194	27014434	41240	-	1500
ENSG00000064195	17	49990004	49995224	5220	-	1
ENSG00000064199	11	124673797	124697518	23721	+	49
ENSG00000064201	11	2301996	2318200	16204	+	7
ENSG00000064205	20	44714843	44728509	13666	+	0
ENSG00000064218	9	976963	991731	14768	+	0
ENSG00000064225	3	98732235	98821201	88966	+	199
ENSG00000064270	16	84368526	84464187	95661	+	6
ENSG00000064300	17	49495292	49515017	19725	+	11
ENSG00000064309	11	125955795	126063335	107540	-	148
ENSG00000064313	8	119730774	119832863	102089	-	1760
ENSG00000064393	7	139561569	139777778	216209	-	13727
ENSG00000064419	7	128954179	129055173	100994	-	3194
ENSG00000064489	19	19145566	19192158	46592	-	0
ENSG00000064490	19	19192228	19201869	9641	+	1057
ENSG00000064545	19	19119168	19138513	19345	-	1352
ENSG00000064547	19	19623667	19628930	5263	-	45
ENSG00000064601	20	45890143	45898820	8677	+	5453
ENSG00000064607	19	18990887	19034023	43136	-	2733
ENSG00000064651	5	128083765	128189688	105923	+	1481
ENSG00000064652	5	122843438	123029354	185916	+	887
ENSG00000064655	20	46894623	47188844	294221	+	0
ENSG00000064666	19	1026580	1039068	12488	+	16992
ENSG00000064687	19	1040100	1065572	25472	+	191
ENSG00000064692	5	122311353	122464219	152866	+	41
ENSG00000064703	1	111755244	111768016	12772	+	686
ENSG00000064726	15	83016421	83067354	50933	-	3883
ENSG00000064763	12	29149102	29340980	191878	+	170
ENSG00000064787	20	53936776	54070594	133818	-	0
ENSG00000064835	3	87259403	87276587	17184	-	0
ENSG00000064886	1	111200770	111243440	42670	+	5
ENSG00000064932	19	1107635	1174283	66648	-	4313
ENSG00000064933	2	189784084	189877629	93545	+	614
ENSG00000064961	19	3572776	3579088	6312	+	2937
ENSG00000064989	2	187343128	187448460	105332	-	705
ENSG00000064995	6	34877461	34888089	10628	-	597
ENSG00000064999	6	34889264	35091413	202149	+	1073
ENSG00000065000	19	2100987	2164468	63481	-	9653
ENSG00000065029	6	35258908	35295985	37077	+	632
ENSG00000065054	16	2025355	2039026	13671	+	1426
ENSG00000065057	16	2039814	2047866	8052	-	220
ENSG00000065060	6	34792014	34883138	91124	+	1608
ENSG00000065135	1	109548610	109618321	69711	+	7598
ENSG00000065150	13	97953657	98024297	70640	+	14031
ENSG00000065154	10	124397302	124418976	21674	-	6133
ENSG00000065183	1	117929719	117966542	36823	+	1852
ENSG00000065243	1	88684221	88836255	152034	+	3254
ENSG00000065268	19	984270	998438	14168	+	2366
ENSG00000065308	6	52497401	52576915	79514	-	27811
ENSG00000065320	17	9021541	9244000	222459	+	22
ENSG00000065325	17	9822205	9892102	69897	+	0
ENSG00000065328	10	13161553	13211104	49551	+	181
ENSG00000065357	12	55927318	55954027	26709	+	1208
ENSG00000065361	12	56076798	56103505	26707	+	1
ENSG00000065371	3	123968520	123992178	23658	-	0
ENSG00000065413	2	196967016	197311173	344157	-	60
ENSG00000065427	16	75627473	75648643	21170	-	6363
ENSG00000065457	16	75596980	75623300	26320	-	697
ENSG00000065485	3	123067061	123225227	158166	+	3384
ENSG00000065491	6	37257771	37332970	75199	+	421
ENSG00000065518	3	120596308	120602500	6192	+	2373
ENSG00000065526	1	15847863	15940460	92597	+	4465
ENSG00000065534	3	123610048	123884331	274283	-	3263
ENSG00000065548	2	186486155	186509363	23208	+	2759
ENSG00000065559	17	12020823	12143830	123007	+	1385
ENSG00000065600	1	212363930	212414901	50971	-	367
ENSG00000065609	6	83552879	83709691	156812	-	0
ENSG00000065613	10	103967200	104029233	62033	+	3993
ENSG00000065615	6	83859642	83967424	107782	+	533
ENSG00000065618	10	104031285	104085957	54672	-	46
ENSG00000065621	10	104268872	104304945	36073	+	105
ENSG00000065665	10	12129636	12169961	40325	+	288
ENSG00000065675	10	6427142	6580301	153159	-	10
ENSG00000065717	19	2997637	3047635	49998	-	61
ENSG00000065802	2	238426741	238452250	25509	+	3653
ENSG00000065809	10	14518556	14774897	256341	-	1140
ENSG00000065833	6	83210388	83431071	220683	-	2404
ENSG00000065882	4	37891086	38139175	248089	+	4340
ENSG00000065883	7	39949645	40099580	149935	+	3216
ENSG00000065911	2	74198561	74217565	19004	+	11070
ENSG00000065923	X	46599251	46759172	159921	-	3138
ENSG00000065970	12	8032702	8055503	22801	+	1999
ENSG00000065978	1	42682426	42702349	19923	+	41726
ENSG00000065989	19	10416772	10469631	52859	+	1201
ENSG00000066027	1	212285536	212361863	76327	+	1921
ENSG00000066032	2	79185230	80648861	1463631	+	1
ENSG00000066044	19	7958578	8005659	47081	-	3867
ENSG00000066056	1	43300992	43323108	22116	+	1271
ENSG00000066084	12	50504984	50748667	243683	+	2172
ENSG00000066117	12	50084971	50100712	15741	+	2384
ENSG00000066135	1	43650157	43705515	55358	+	1101
ENSG00000066136	1	40691647	40771603	79956	+	737
ENSG00000066185	1	42430328	42456267	25939	-	0
ENSG00000066230	5	470457	524332	53875	-	56
ENSG00000066248	2	232878685	233013272	134587	-	33
ENSG00000066279	1	197084127	197146694	62567	-	2101
ENSG00000066294	1	160541094	160579516	38422	-	0
ENSG00000066322	1	43363396	43368074	4678	-	4645
ENSG00000066336	11	47354859	47378576	23717	-	0
ENSG00000066379	6	30058898	30064909	6011	+	163
ENSG00000066382	11	30384492	30586872	202380	-	0
ENSG00000066405	3	137998734	138033655	34921	+	19
ENSG00000066422	3	101648888	101677495	28607	-	1125
ENSG00000066427	14	92044495	92106625	62130	-	536
ENSG00000066455	14	92794230	92839963	45733	+	2644
ENSG00000066468	10	121478333	121598458	120125	-	1
ENSG00000066557	1	70144804	70205620	60816	-	1102
ENSG00000066583	5	129094750	129114028	19278	+	457
ENSG00000066629	14	99737692	99942060	204368	+	444
ENSG00000066651	6	125986429	126203817	217388	+	408
ENSG00000066654	16	20702815	20742084	39269	-	1633
ENSG00000066697	9	100427155	100451711	24556	+	1881
ENSG00000066735	14	104138722	104180894	42172	+	46
ENSG00000066739	14	96279201	96363870	84669	-	1541
ENSG00000066777	8	67173510	67343677	170167	-	3632
ENSG00000066813	16	20536225	20576427	40202	-	0
ENSG00000066827	8	134477787	134713049	235262	-	305
ENSG00000066855	8	65644733	65771261	126528	+	1495
ENSG00000066923	7	100177562	100221488	43926	+	14
ENSG00000066926	18	57548282	57586772	38490	-	1540
ENSG00000066933	15	71822288	72118577	296289	-	2462
ENSG00000067048	Y	12904107	12920478	16371	+	3512
ENSG00000067057	10	3066332	3137712	71380	+	21981
ENSG00000067064	10	1039151	1049170	10019	-	2233
ENSG00000067066	2	230415941	230544090	128149	+	2893
ENSG00000067082	10	3775995	3785281	9286	-	11243
ENSG00000067113	5	55424853	55535050	110197	-	1112
ENSG00000067141	15	73051709	73305206	253497	+	1299
ENSG00000067167	8	70573441	70608387	34946	-	14506
ENSG00000067177	X	72578813	72714319	135506	-	115
ENSG00000067182	12	6328756	6342114	13358	-	9095
ENSG00000067191	17	39173455	39197703	24248	-	735
ENSG00000067208	1	92508695	92792404	283709	-	4975
ENSG00000067221	15	73978922	73994622	15700	-	598
ENSG00000067225	15	72199028	72231822	32794	-	113383
ENSG00000067248	5	55256244	55307722	51478	-	2178
ENSG00000067334	1	93866282	93879918	13636	-	1808
ENSG00000067365	16	8621682	8649654	27972	+	1027
ENSG00000067369	15	43403060	43510728	107668	-	2777
ENSG00000067445	X	54920461	54931431	10970	+	167
ENSG00000067533	1	218285286	218337983	52697	+	1003
ENSG00000067560	3	49359144	49412998	53854	-	31391
ENSG00000067596	17	43483864	43610338	126474	+	2102
ENSG00000067601	7	67295607	67302907	7300	-	40
ENSG00000067606	1	2050469	2185395	134926	+	105
ENSG00000067646	Y	2935280	2982506	47226	+	452
ENSG00000067704	1	220094101	220148041	53940	+	7270
ENSG00000067715	12	78863992	79452008	588016	+	710
ENSG00000067798	12	77324640	78213008	888368	+	2220
ENSG00000067829	X	153785765	153794523	8758	-	1577
ENSG00000067836	16	4796967	4802950	5983	-	368
ENSG00000067840	X	153802165	153830565	28400	-	96
ENSG00000067842	X	153517675	153582939	65264	+	0
ENSG00000067900	18	20946905	21111851	164946	-	6439
ENSG00000067955	16	67029115	67101058	71943	+	2957
ENSG00000067992	X	24465220	24541862	76642	+	700
ENSG00000068001	3	50317789	50322906	5117	-	1740
ENSG00000068024	2	239048167	239401654	353487	-	783
ENSG00000068028	3	50329781	50340980	11199	-	1500
ENSG00000068078	4	1793292	1808872	15580	+	954
ENSG00000068079	17	43006724	43014456	7732	+	393
ENSG00000068097	17	60043193	60078931	35738	-	1408
ENSG00000068120	17	42561466	42566277	4811	+	2390
ENSG00000068137	17	42667913	42676994	9081	-	1086
ENSG00000068305	15	99565416	99716466	151050	+	1880
ENSG00000068308	X	48922027	48958386	36359	-	3127
ENSG00000068323	X	49028725	49043486	14761	-	4202
ENSG00000068354	X	48539456	48562609	23153	+	826
ENSG00000068366	X	109624243	109733403	109160	-	7043
ENSG00000068383	10	132537819	132783480	245661	+	1468
ENSG00000068394	X	49113388	49123801	10413	-	926
ENSG00000068400	X	48973719	49002264	28545	-	1213
ENSG00000068438	X	48476020	48486364	10344	+	3787
ENSG00000068489	17	59155498	59204705	49207	+	1403
ENSG00000068615	2	86213992	86338083	124091	-	4
ENSG00000068650	13	112690328	112887168	196840	+	2723
ENSG00000068654	2	86020215	86106155	85940	-	2981
ENSG00000068697	2	20032649	20052028	19379	-	10855
ENSG00000068724	2	46916156	47076137	159981	+	856
ENSG00000068745	3	48688002	48740353	52351	-	1708
ENSG00000068781	2	48529924	48776517	246593	+	0
ENSG00000068784	2	45388679	45612165	223486	-	685
ENSG00000068796	5	62306161	62537249	231088	+	2150
ENSG00000068831	11	64726910	64745456	18546	-	26
ENSG00000068878	2	53864066	53970840	106774	-	4440
ENSG00000068885	3	160256985	160399880	142895	-	574
ENSG00000068903	19	38878554	38899862	21308	-	1657
ENSG00000068912	2	53787043	53818819	31776	+	4156
ENSG00000068971	11	64917552	64934473	16921	+	1809
ENSG00000068976	11	64746388	64760297	13909	-	11
ENSG00000068985	X	49687449	49695993	8544	-	0
ENSG00000069011	5	135027734	135034813	7079	-	2353
ENSG00000069018	5	136213319	136365545	152226	-	0
ENSG00000069020	5	66596360	67169595	573235	+	705
ENSG00000069122	6	46852511	46954943	102432	-	34
ENSG00000069188	17	73334383	73644089	309706	-	74
ENSG00000069206	8	24440929	24526970	86041	+	0
ENSG00000069248	1	229440259	229508341	68082	-	2290
ENSG00000069275	1	205712818	205750276	37458	-	15596
ENSG00000069329	16	46656131	46689518	33387	-	6134
ENSG00000069345	16	46955361	46973788	18427	-	2818
ENSG00000069399	19	44747704	44760044	12340	+	1044
ENSG00000069424	1	5991465	6101193	109728	+	387
ENSG00000069431	12	21797400	21942529	145129	-	3
ENSG00000069482	11	68683778	68691175	7397	+	184
ENSG00000069493	12	9664968	9699555	34587	+	64
ENSG00000069509	X	44523638	44543001	19363	-	249
ENSG00000069535	X	43766610	43882447	115837	-	0
ENSG00000069667	15	60488283	61229319	741036	-	662
ENSG00000069696	11	637292	640706	3414	+	22
ENSG00000069702	1	91680342	91906335	225993	-	221
ENSG00000069764	16	14672544	14694669	22125	-	0
ENSG00000069812	1	6412417	6424670	12253	-	123
ENSG00000069849	3	141876123	141926514	50391	+	5186
ENSG00000069869	15	55826921	55993746	166825	-	4302
ENSG00000069943	15	55318959	55355648	36689	+	250
ENSG00000069956	15	51952105	52067372	115267	+	6882
ENSG00000069966	15	52115104	52191369	76265	-	1492
ENSG00000069974	15	55202965	55319113	116148	-	1481
ENSG00000069998	22	17137510	17165287	27777	-	2244
ENSG00000070010	22	19449909	19479215	29306	-	1690
ENSG00000070018	12	12116024	12267012	150988	-	1748
ENSG00000070019	12	14612631	14696585	83954	-	0
ENSG00000070031	11	626430	627143	713	-	2
ENSG00000070047	11	576485	612222	35737	+	3653
ENSG00000070061	9	108867516	108934116	66600	-	2409
ENSG00000070081	11	17208152	17349980	141828	+	3977
ENSG00000070087	3	149964903	150050788	85885	-	8223
ENSG00000070159	9	109375465	109498313	122848	-	17
ENSG00000070182	14	64746282	64879907	133625	-	4
ENSG00000070190	4	99816832	99870154	53322	+	0
ENSG00000070193	5	44303543	44389706	86163	-	0
ENSG00000070214	9	105244621	105439171	194550	+	6016
ENSG00000070269	14	56488353	56650606	162253	+	724
ENSG00000070366	17	2059838	2303771	243933	-	2103
ENSG00000070367	14	57200506	57269008	68502	-	4828
ENSG00000070371	22	19179472	19291716	112244	-	1708
ENSG00000070388	19	639878	644371	4493	+	0
ENSG00000070404	19	676364	683399	7035	+	25776
ENSG00000070413	22	19036281	19122454	86173	-	4073
ENSG00000070423	19	647525	663277	15752	-	2186
ENSG00000070444	17	2384059	2401118	17059	-	1501
ENSG00000070476	3	126437600	126475919	38319	-	849
ENSG00000070495	17	76712831	76726799	13968	-	1911
ENSG00000070501	8	42338453	42371808	33355	+	500
ENSG00000070526	17	76624760	76643838	19078	-	0
ENSG00000070540	17	68420947	68457513	36566	-	2677
ENSG00000070601	9	37650999	37746904	95905	+	0
ENSG00000070610	9	35736865	35749228	12363	-	1441
ENSG00000070614	5	150485817	150558211	72394	+	11371
ENSG00000070669	7	97852117	97872542	20425	-	103
ENSG00000070718	8	42152945	42171673	18728	+	1346
ENSG00000070729	16	57882339	57971116	88777	-	0
ENSG00000070731	17	76565378	76586956	21578	-	6
ENSG00000070748	10	49609094	49665104	56010	+	0
ENSG00000070756	8	100685815	100722809	36994	-	53727
ENSG00000070759	1	45343882	45491166	147284	-	61
ENSG00000070761	16	58113587	58129450	15863	-	624
ENSG00000070770	16	58157906	58197920	40014	-	3039
ENSG00000070778	14	88465777	88554733	88956	-	1920
ENSG00000070785	1	44850521	44986722	136201	-	1111
ENSG00000070808	5	150219490	150290291	70801	-	66
ENSG00000070814	5	150357628	150400308	42680	+	3619
ENSG00000070831	1	22052626	22092946	40320	+	18
ENSG00000070882	7	24796538	24981634	185096	-	1384
ENSG00000070886	1	22563563	22603594	40031	+	0
ENSG00000070915	16	56865206	56915850	50644	+	0
ENSG00000070950	3	8775401	8963773	188372	-	828
ENSG00000070961	12	89588048	89709300	121252	-	11390
ENSG00000070985	11	2404514	2423045	18531	-	0
ENSG00000071051	2	105744896	105894274	149378	+	1328
ENSG00000071054	2	101696849	101894689	197840	+	28450
ENSG00000071073	2	98619105	98731126	112021	-	153
ENSG00000071082	2	101001714	101024032	22318	+	26567
ENSG00000071127	4	10074338	10116949	42611	-	39311
ENSG00000071189	7	17790760	17940501	149741	-	1657
ENSG00000071203	11	60492777	60507430	14653	+	0
ENSG00000071205	4	147732062	148072780	340718	+	1527
ENSG00000071242	6	166409363	166906451	497088	-	6504
ENSG00000071243	7	120950748	120977216	26468	+	299
ENSG00000071246	14	76762188	76783015	20827	+	1357
ENSG00000071282	3	8501706	8574673	72967	+	6840
ENSG00000071462	7	73683024	73705161	22137	+	2423
ENSG00000071537	14	81471548	81533861	62313	-	12542
ENSG00000071539	5	892642	919357	26715	+	832
ENSG00000071553	X	154428631	154436516	7885	+	5950
ENSG00000071564	19	1609289	1652605	43316	-	5017
ENSG00000071575	2	12716888	12742734	25846	+	2308
ENSG00000071626	19	1407568	1435687	28119	+	6494
ENSG00000071655	19	1573595	1592801	19206	-	2161
ENSG00000071677	2	237566573	237567175	602	+	0
ENSG00000071794	3	149030126	149086554	56428	-	2005
ENSG00000071859	X	154444125	154450654	6529	+	3565
ENSG00000071889	X	154506158	154516242	10084	-	1494
ENSG00000071894	8	144393228	144409349	16121	-	4749
ENSG00000071909	2	170178144	170655171	477027	+	2
ENSG00000071967	2	171522246	171558133	35887	+	4421
ENSG00000071991	18	66501082	66604138	103056	-	0
ENSG00000071994	6	170575294	170584692	9398	-	1697
ENSG00000072041	12	84859487	84913615	54128	-	1081
ENSG00000072042	14	67676800	67695814	19014	-	4450
ENSG00000072062	19	14091687	14118084	26397	-	4471
ENSG00000072071	19	14147742	14206187	58445	-	546
ENSG00000072080	2	234050678	234077134	26456	+	0
ENSG00000072110	14	68874142	68979440	105298	-	98066
ENSG00000072121	14	67727373	67816590	89217	-	1140
ENSG00000072133	X	84058345	84187907	129562	-	378
ENSG00000072134	17	19215614	19336715	121101	+	1889
ENSG00000072135	2	130356006	130375409	19403	+	966
ENSG00000072163	2	127638380	127681786	43406	-	506
ENSG00000072182	2	219514169	219538772	24603	+	0
ENSG00000072195	2	219434845	219498287	63442	+	1328
ENSG00000072201	4	53459300	53701405	242105	-	18
ENSG00000072210	17	19648135	19677598	29463	+	778
ENSG00000072274	3	196027182	196082189	55007	-	17422
ENSG00000072310	17	17810398	17837002	26604	-	7441
ENSG00000072315	X	111774314	112082776	308462	-	0
ENSG00000072364	5	132875378	132963634	88256	-	11303
ENSG00000072401	10	58334974	58370753	35779	+	785
ENSG00000072415	14	67241108	67335819	94711	+	2729
ENSG00000072422	10	60869437	61001440	132003	-	863
ENSG00000072501	X	53374148	53422728	48580	-	3278
ENSG00000072506	X	53431257	53434373	3116	-	1238
ENSG00000072518	11	63838927	63911019	72092	+	1806
ENSG00000072571	5	163460202	163491945	31743	+	1089
ENSG00000072609	12	132822186	132956304	134118	-	2060
ENSG00000072657	12	72087265	72670757	583492	+	20
ENSG00000072682	5	132191837	132295315	103478	-	35441
ENSG00000072694	1	161663146	161678654	15508	+	0
ENSG00000072736	16	68084750	68229259	144509	+	673
ENSG00000072756	3	3126915	3150879	23964	+	727
ENSG00000072778	17	7217124	7225273	8149	+	8871
ENSG00000072786	5	172042072	172188386	146314	-	3598
ENSG00000072803	5	171861548	172006873	145325	-	3402
ENSG00000072818	17	7336528	7351478	14950	+	87
ENSG00000072832	4	5748083	5893058	144975	-	679
ENSG00000072840	4	5711196	5814305	103109	+	3791
ENSG00000072849	17	5471250	5486811	15561	-	1564
ENSG00000072858	3	113532295	113629578	97283	+	1
ENSG00000072864	16	15643266	15726353	83087	+	1268
ENSG00000072952	11	10573090	10693988	120898	-	63
ENSG00000072954	19	16661126	16690029	28903	+	18
ENSG00000072958	19	16197577	16245907	48330	+	3403
ENSG00000073008	19	44643797	44663583	19786	+	8050
ENSG00000073050	19	43543039	43580473	37434	-	612
ENSG00000073060	12	124776855	124882668	105813	-	2097
ENSG00000073067	7	983198	989640	6442	+	0
ENSG00000073111	3	127598222	127622436	24214	+	683
ENSG00000073146	22	50089878	50161690	71812	+	34
ENSG00000073150	22	50170730	50180294	9564	+	845
ENSG00000073169	22	50200978	50217616	16638	+	946
ENSG00000073282	3	189631415	189897279	265864	+	0
ENSG00000073331	4	112285508	112442620	157112	+	475
ENSG00000073350	17	75525079	75575208	50129	+	11
ENSG00000073417	15	84980439	85139145	158706	+	1907
ENSG00000073464	X	10156944	10237660	80716	+	275
ENSG00000073536	17	35128752	35142315	13563	-	897
ENSG00000073578	5	218240	256700	38460	+	4731
ENSG00000073584	17	40624961	40648864	23903	-	94
ENSG00000073598	17	35121578	35130732	9154	+	3
ENSG00000073605	17	39904594	39919854	15260	-	187
ENSG00000073614	12	280128	389454	109326	-	3125
ENSG00000073670	17	44759030	44781846	22816	+	3
ENSG00000073711	3	135965672	136147891	182219	+	1108
ENSG00000073712	14	52857267	52952435	95168	-	16327
ENSG00000073734	2	168915497	169031324	115827	-	12
ENSG00000073737	2	169064788	169096167	31379	+	9
ENSG00000073754	1	157830913	157898256	67343	-	0
ENSG00000073756	1	186671790	186680427	8637	-	3914
ENSG00000073792	3	185643738	185825056	181318	-	11715
ENSG00000073803	3	185282940	185489097	206157	+	587
ENSG00000073849	3	186930484	187078553	148069	+	472
ENSG00000073861	17	47733243	47746119	12876	+	1
ENSG00000073905	X	80929499	80930347	848	+	28
ENSG00000073910	13	31846712	32299122	452410	+	698
ENSG00000073921	11	85957683	86069882	112199	-	14268
ENSG00000073969	17	46590668	46757464	166796	+	2431
ENSG00000074047	2	120735622	120992653	257031	+	2363
ENSG00000074054	2	121337775	121649587	311812	-	3653
ENSG00000074071	16	1771889	1773155	1266	-	2255
ENSG00000074181	19	15159037	15200981	41944	-	42210
ENSG00000074201	11	77514935	77637805	122870	-	2849
ENSG00000074211	4	6320577	6563600	243023	-	310
ENSG00000074219	19	49340594	49362457	21863	-	838
ENSG00000074266	11	86244543	86278813	34270	+	581
ENSG00000074276	5	176542510	176595974	53464	+	1
ENSG00000074317	5	176620083	176630556	10473	-	15
ENSG00000074319	11	18468335	18527232	58897	-	1993
ENSG00000074356	17	3802164	3846251	44087	-	1824
ENSG00000074370	17	3923869	3964464	40595	-	448
ENSG00000074410	15	63321377	63382161	60784	-	12259
ENSG00000074416	3	127689061	128052190	363129	-	3137
ENSG00000074527	12	95657806	95791152	133346	-	6263
ENSG00000074582	2	218658763	218663443	4680	+	905
ENSG00000074590	12	106063339	106140033	76694	-	1934
ENSG00000074603	15	65442462	65517704	75242	-	2563
ENSG00000074621	15	65611365	65660995	49630	+	747
ENSG00000074657	18	58862599	58986480	123881	+	4030
ENSG00000074660	17	1633857	1645747	11890	-	174
ENSG00000074695	18	59327822	59359962	32140	-	27706
ENSG00000074696	15	65530417	65578352	47935	+	3452
ENSG00000074706	6	154154495	154356792	202297	-	0
ENSG00000074755	17	4004444	4143020	138576	-	2716
ENSG00000074771	6	155395369	155455903	60534	-	0
ENSG00000074800	1	8860999	8879250	18251	-	144921
ENSG00000074803	15	48178437	48304078	125641	+	0
ENSG00000074842	19	4641373	4670370	28997	-	9990
ENSG00000074855	19	17323222	17334829	11607	-	389
ENSG00000074935	6	112070776	112087529	16753	-	649
ENSG00000074964	1	17539834	17697874	158040	+	703
ENSG00000074966	4	48066392	48134256	67864	-	1
ENSG00000075035	12	108129470	108250537	121067	+	0
ENSG00000075043	20	63400209	63472677	72468	-	0
ENSG00000075073	10	69403902	69416867	12965	-	19
ENSG00000075089	12	100199121	100241865	42744	+	695
ENSG00000075131	15	66336205	66386746	50541	-	191
ENSG00000075142	7	88205117	88226993	21876	-	2110
ENSG00000075151	1	20806291	21176888	370597	-	6747
ENSG00000075188	12	102073102	102120124	47022	-	642
ENSG00000075213	7	83955776	84492724	536948	-	172
ENSG00000075218	22	46296740	46330810	34070	+	801
ENSG00000075223	7	80742537	80922359	179822	-	5030
ENSG00000075234	22	46267960	46294008	26048	+	1808
ENSG00000075239	11	108121515	108147776	26261	+	1337
ENSG00000075240	22	46576011	46679790	103779	+	383
ENSG00000075275	22	46360833	46537170	176337	-	225
ENSG00000075290	10	100463040	100483744	20704	+	0
ENSG00000075292	2	71276560	71435069	158509	+	2907
ENSG00000075303	7	87833567	87876357	42790	-	355
ENSG00000075336	18	74148510	74160530	12020	+	985
ENSG00000075340	2	70607617	70768225	160608	-	0
ENSG00000075388	11	69771015	69775403	4388	-	0
ENSG00000075391	1	178094140	178484147	390007	+	2888
ENSG00000075399	16	89707133	89720986	13853	-	478
ENSG00000075407	10	38094333	38150293	55960	+	1254
ENSG00000075413	14	103385391	103503831	118440	+	4295
ENSG00000075415	12	98593590	98606379	12789	+	16653
ENSG00000075420	3	172039627	172401665	362038	+	17841
ENSG00000075426	2	28392447	28417312	24865	+	12271
ENSG00000075429	17	66835116	66885486	50370	+	0
ENSG00000075461	17	66964909	67033398	68489	+	0
ENSG00000075539	4	48497360	48780322	282962	-	2507
ENSG00000075568	2	97756332	97995891	239559	-	5698
ENSG00000075618	7	5592822	5606655	13833	+	30405
ENSG00000075624	7	5527146	5563784	36638	-	284754
ENSG00000075643	18	36187518	36272157	84639	+	564
ENSG00000075651	3	171600404	171810950	210546	-	469
ENSG00000075673	13	24680410	24712493	32083	+	0
ENSG00000075702	19	36054880	36105106	50226	+	303
ENSG00000075711	3	197042559	197299300	256741	-	4105
ENSG00000075785	3	128726121	128814796	88675	+	10557
ENSG00000075790	7	107579976	107629170	49194	+	2740
ENSG00000075826	10	100486641	100519864	33223	-	139
ENSG00000075856	12	108522579	108561400	38821	-	2110
ENSG00000075884	2	143091361	143768352	676991	+	1
ENSG00000075886	2	131476092	131482934	6842	+	17
ENSG00000075891	10	100735602	100829941	94339	+	0
ENSG00000075914	3	44975240	45036066	60826	+	877
ENSG00000075945	1	169921325	170085208	163883	-	1016
ENSG00000075975	3	12557013	12583713	26700	+	2339
ENSG00000076003	2	135839625	135876426	36801	-	2187
ENSG00000076043	11	114439385	114450279	10894	+	3610
ENSG00000076053	11	114400029	114414203	14174	+	1212
ENSG00000076067	12	56521928	56596196	74268	+	3631
ENSG00000076108	12	56595595	56636816	41221	-	4974
ENSG00000076201	3	47381010	47413441	32431	+	2942
ENSG00000076242	3	36993331	37050918	57587	+	1581
ENSG00000076248	12	109097573	109110992	13419	+	1001
ENSG00000076258	1	171314207	171342084	27877	+	10
ENSG00000076321	1	173714940	173786702	71762	+	1211
ENSG00000076344	16	268300	275980	7680	-	64
ENSG00000076351	17	28394755	28407197	12442	-	69
ENSG00000076356	1	208022241	208244320	222079	-	7270
ENSG00000076382	17	28577564	28599279	21715	-	990
ENSG00000076513	12	109999185	110039763	40578	+	2162
ENSG00000076554	8	80034744	80231232	196488	-	311
ENSG00000076555	12	109116594	109268226	151632	+	94
ENSG00000076604	17	28743983	28750958	6975	+	1409
ENSG00000076641	8	80967809	81112068	144259	-	1355
ENSG00000076650	19	33080879	33130542	49663	+	278
ENSG00000076662	19	10333775	10339823	6048	-	0
ENSG00000076685	10	103088016	103193306	105290	-	1122
ENSG00000076706	11	119308528	119321521	12993	-	3380
ENSG00000076716	X	133300102	133415490	115388	-	0
ENSG00000076770	X	132369316	132489968	120652	-	106
ENSG00000076826	19	7595901	7618304	22403	+	5
ENSG00000076864	1	21596214	21669363	73149	-	5
ENSG00000076924	19	7619524	7629565	10041	-	1610
ENSG00000076928	19	41883160	41930150	46990	+	4253
ENSG00000076944	19	7636880	7647873	10993	+	216
ENSG00000076984	19	7903842	7914478	10636	+	1387
ENSG00000077009	19	3933102	3942416	9314	+	0
ENSG00000077044	2	233354506	233472104	117598	+	1358
ENSG00000077063	7	117710650	117874139	163489	-	3
ENSG00000077080	7	100643096	100656461	13365	-	0
ENSG00000077092	3	25174331	25597932	423601	+	71
ENSG00000077097	3	25597904	25664907	67003	-	6966
ENSG00000077147	10	96518108	96587452	69344	-	12823
ENSG00000077150	10	102394109	102402529	8420	+	1614
ENSG00000077152	1	202331656	202341980	10324	-	408
ENSG00000077157	1	202348698	202592706	244008	+	254
ENSG00000077232	2	182716040	182794464	78424	+	10098
ENSG00000077235	16	27459554	27549913	90359	-	4734
ENSG00000077238	16	27313667	27364778	51111	+	3319
ENSG00000077254	1	77695986	77759852	63866	-	2568
ENSG00000077264	X	110944284	111227361	283077	+	0
ENSG00000077274	X	111245102	111270523	25421	-	0
ENSG00000077279	X	111293778	111412429	118651	-	0
ENSG00000077312	19	40750636	40765389	14753	+	1804
ENSG00000077327	10	22345444	22454224	108780	+	0
ENSG00000077348	19	41386373	41397479	11106	-	414
ENSG00000077380	2	171687408	171748420	61012	+	4933
ENSG00000077420	10	26438202	26567803	129601	+	0
ENSG00000077454	7	100574010	100586153	12143	-	337
ENSG00000077458	11	95768941	95790409	21468	-	470
ENSG00000077463	19	4174108	4182604	8496	-	698
ENSG00000077498	11	89177451	89295759	118308	+	0
ENSG00000077514	11	74493850	74669117	175267	+	506
ENSG00000077522	1	236686453	236764631	78178	+	2
ENSG00000077549	1	19338775	19485539	146764	-	13588
ENSG00000077585	1	236142504	236221865	79361	+	844
ENSG00000077616	11	90131514	90192894	61380	+	5
ENSG00000077684	4	128809622	128875224	65602	+	1550
ENSG00000077713	X	119399059	119454478	55419	+	1169
ENSG00000077721	X	119574466	119591083	16617	+	2988
ENSG00000077782	8	38400214	38468834	68620	-	5668
ENSG00000077800	7	73328163	73358637	30474	+	0
ENSG00000077935	22	45344062	45413619	69557	-	4
ENSG00000077942	22	45502237	45601135	98898	+	3032
ENSG00000077943	10	15513948	15720125	206177	-	0
ENSG00000077984	20	24949229	24959928	10699	+	0
ENSG00000078018	2	209424057	209734118	310061	+	219
ENSG00000078043	18	46803223	46920160	116937	-	1153
ENSG00000078053	7	38383703	38631567	247864	-	11
ENSG00000078061	X	47561099	47571920	10821	+	1954
ENSG00000078070	3	183015217	183116075	100858	-	454
ENSG00000078081	3	183122212	183163839	41627	-	50
ENSG00000078098	2	162170683	162245151	74468	-	3567
ENSG00000078114	10	20779972	21174187	394215	-	27
ENSG00000078124	11	76860866	77026797	165931	+	1173
ENSG00000078140	4	39698043	39782792	84749	+	3958
ENSG00000078142	18	41955205	42087830	132625	+	3114
ENSG00000078177	4	40056825	40158252	101427	+	649
ENSG00000078237	12	4307762	4354593	46831	+	109
ENSG00000078246	12	2877222	2941140	63918	+	1740
ENSG00000078269	6	157981886	158099176	117290	+	2053
ENSG00000078295	5	7396207	7830081	433874	+	0
ENSG00000078304	14	101761797	101927989	166192	+	3949
ENSG00000078319	7	100320991	100341908	20917	-	303
ENSG00000078328	16	5239801	7713338	2473537	+	0
ENSG00000078369	1	1785284	1891117	105833	-	25011
ENSG00000078399	7	27162434	27175180	12746	-	433
ENSG00000078401	6	12290362	12297194	6832	+	186
ENSG00000078403	10	21524674	21743630	218956	+	1074
ENSG00000078487	7	100400825	100428992	28167	-	49
ENSG00000078549	7	31052460	31111479	59019	+	0
ENSG00000078579	8	16992168	17002181	10013	-	0
ENSG00000078589	X	78945331	78961954	16623	+	0
ENSG00000078596	X	79360383	79367667	7284	-	1
ENSG00000078618	1	51789190	51878937	89747	-	5887
ENSG00000078668	8	42391623	42405897	14274	+	2706
ENSG00000078674	8	17922839	18029944	107105	+	4603
ENSG00000078687	17	77959239	78108835	149596	+	630
ENSG00000078699	20	33490074	33650036	159962	+	1199
ENSG00000078725	9	119153457	119369467	216010	-	0
ENSG00000078747	20	34363234	34511393	148159	+	4721
ENSG00000078795	5	137887967	137942747	54780	+	0
ENSG00000078804	20	34704289	34713439	9150	+	1601
ENSG00000078808	1	1216907	1232031	15124	-	12530
ENSG00000078814	20	34975402	35002437	27035	+	19
ENSG00000078898	20	33007599	33023709	16110	+	0
ENSG00000078900	1	3652519	3736201	83682	+	1
ENSG00000078902	11	1274370	1309654	35284	-	2059
ENSG00000078967	7	43926437	43956136	29699	+	146
ENSG00000079101	18	596987	650334	53347	+	0
ENSG00000079102	8	91954966	92103286	148320	-	32
ENSG00000079112	8	94127170	94217303	90133	-	0
ENSG00000079134	18	214519	268050	53531	-	454
ENSG00000079150	2	178463663	178478600	14937	-	1345
ENSG00000079156	2	178194480	178402891	208411	+	1402
ENSG00000079215	5	36606354	36688334	81980	+	480
ENSG00000079246	2	216107463	216206303	98840	+	11168
ENSG00000079257	3	158645821	158672693	26872	-	1123
ENSG00000079263	2	230203109	230313215	110106	+	8
ENSG00000079277	1	46557407	46616843	59436	-	415
ENSG00000079308	2	217799587	218033982	234395	-	18023
ENSG00000079313	19	1815245	1848463	33218	-	1489
ENSG00000079332	10	70147288	70170523	23235	-	5108
ENSG00000079335	1	100345000	100520278	175278	+	243
ENSG00000079337	12	47734366	47771040	36674	-	85
ENSG00000079385	19	42507303	42561234	53931	-	12
ENSG00000079387	12	48042897	48106308	63411	-	653
ENSG00000079393	10	75094431	75109221	14790	-	0
ENSG00000079432	19	42268536	42295797	27261	+	4333
ENSG00000079435	19	42401506	42427426	25920	-	189
ENSG00000079459	8	11795572	11839309	43737	+	5453
ENSG00000079462	19	42297032	42303546	6514	-	280
ENSG00000079482	X	68042343	68433913	391570	-	1272
ENSG00000079557	4	73481682	73504001	22319	+	0
ENSG00000079616	16	29790718	29805385	14667	+	952
ENSG00000079689	6	25652200	25701783	49583	+	0
ENSG00000079691	6	25279077	25620530	341453	+	637
ENSG00000079739	1	63593275	63660245	66970	+	5894
ENSG00000079785	2	15591177	15631111	39934	+	5508
ENSG00000079805	19	10718078	10833488	115410	+	7615
ENSG00000079819	6	130839346	131063322	223976	-	6559
ENSG00000079841	6	71886702	72403143	516441	+	0
ENSG00000079931	6	132296054	132401545	105491	-	797
ENSG00000079950	6	132445866	132513198	67332	-	2285
ENSG00000079974	22	50767500	50783663	16163	-	578
ENSG00000079999	19	10486119	10503741	17622	-	2557
ENSG00000080007	6	73394747	73417569	22822	+	0
ENSG00000080031	19	55181247	55209506	28259	-	162
ENSG00000080166	13	94436807	94479682	42875	-	0
ENSG00000080189	20	46345979	46364458	18479	-	1825
ENSG00000080200	3	97822039	97944963	122924	+	1784
ENSG00000080224	3	96814580	97752460	937880	+	0
ENSG00000080293	2	119439842	119525301	85459	-	0
ENSG00000080298	9	3218296	3526004	307708	-	166
ENSG00000080345	2	151409882	151508013	98131	+	3668
ENSG00000080371	12	71754873	71800285	45412	+	2743
ENSG00000080493	4	71062666	71572087	509421	+	221
ENSG00000080503	9	1980289	2193624	213335	+	3012
ENSG00000080511	19	10013248	10022279	9031	+	5
ENSG00000080546	6	108986436	109094819	108383	-	686
ENSG00000080561	X	107825754	107927193	101439	+	575
ENSG00000080572	X	107206631	107244243	37612	+	0
ENSG00000080573	19	9959560	10010471	50911	-	13482
ENSG00000080603	16	30698208	30741409	43201	+	143
ENSG00000080608	9	2720468	2844241	123773	-	2107
ENSG00000080618	13	46053194	46105033	51839	-	0
ENSG00000080644	15	78593051	78621295	28244	-	2
ENSG00000080709	5	114055544	114496500	440956	+	0
ENSG00000080802	7	135361794	135510127	148333	-	724
ENSG00000080815	14	73136417	73223691	87274	+	2678
ENSG00000080819	3	98579445	98593723	14278	-	2359
ENSG00000080822	3	98497911	98523066	25155	-	1347
ENSG00000080823	14	102224499	102305200	80701	-	1738
ENSG00000080824	14	102080737	102139699	58962	-	33163
ENSG00000080839	20	36996348	37095995	99647	-	446
ENSG00000080845	20	36306335	36528637	222302	+	5520
ENSG00000080854	11	133908563	133956985	48422	-	1
ENSG00000080910	1	196943755	196959226	15471	+	0
ENSG00000080947	1	16467435	16499257	31822	-	85
ENSG00000080986	18	2571510	2616635	45125	+	612
ENSG00000081014	15	50908671	51005900	97229	+	1559
ENSG00000081019	1	113761831	113812476	50645	-	729
ENSG00000081026	1	113390748	113685923	295175	+	626
ENSG00000081041	4	74097034	74099293	2259	-	123
ENSG00000081051	4	73431137	73456174	25037	+	39
ENSG00000081052	2	227002710	227164453	161743	-	36
ENSG00000081059	5	134114710	134151865	37155	+	20
ENSG00000081087	6	108041408	108165854	124446	-	1761
ENSG00000081138	18	65750251	65890341	140090	+	0
ENSG00000081148	3	101222545	101320560	98015	-	3
ENSG00000081154	3	101574094	101594437	20343	+	4458
ENSG00000081177	14	69191510	69244020	52510	+	1470
ENSG00000081181	14	67619797	67651720	31923	+	190
ENSG00000081189	5	88717116	88904257	187141	-	203
ENSG00000081237	1	198638456	198757476	119020	+	0
ENSG00000081248	1	201039511	201112566	73055	-	0
ENSG00000081277	1	201283451	201332993	49542	+	22
ENSG00000081307	3	132654445	132678097	23652	+	1160
ENSG00000081320	2	196133565	196176503	42938	-	3765
ENSG00000081377	9	96490240	96619830	129590	-	499
ENSG00000081386	9	96755864	96778129	22265	-	281
ENSG00000081479	2	169127108	169362685	235577	-	0
ENSG00000081665	19	19785838	19821751	35913	-	183
ENSG00000081692	1	227730424	227735411	4987	-	195
ENSG00000081721	1	161749757	161757238	7481	+	788
ENSG00000081760	12	125065378	125143333	77955	+	1837
ENSG00000081791	5	141923807	141942047	18240	+	1536
ENSG00000081800	7	123113530	123199986	86456	-	0
ENSG00000081803	7	122318424	122886759	568335	-	157
ENSG00000081818	5	141121798	141125623	3825	+	0
ENSG00000081842	5	140827957	141012344	184387	+	1
ENSG00000081853	5	141338759	141512979	174220	+	227
ENSG00000081870	1	53916573	53945929	29356	-	474
ENSG00000081913	18	62715449	62980433	264984	+	796
ENSG00000081923	18	57646425	57803315	156890	-	635
ENSG00000081985	1	67307363	67397090	89727	+	4
ENSG00000082014	7	151238763	151277896	39133	-	1058
ENSG00000082068	5	37379211	37753435	374224	+	887
ENSG00000082074	5	39105254	39274528	169274	-	0
ENSG00000082126	2	201644869	201698694	53825	-	85
ENSG00000082146	2	201387857	201480846	92989	+	1115
ENSG00000082153	2	200810593	200827338	16745	+	18402
ENSG00000082175	11	101029623	101130524	100901	-	14
ENSG00000082196	5	34019447	34043832	24385	-	2
ENSG00000082212	18	50878733	50954257	75524	+	2103
ENSG00000082213	5	31532265	31555058	22793	+	1313
ENSG00000082258	2	134918234	134959342	41108	+	1171
ENSG00000082269	6	70412940	70561174	148234	+	426
ENSG00000082293	6	69866570	70209976	343406	+	0
ENSG00000082397	18	5392380	5630700	238320	-	214
ENSG00000082438	2	164653623	164843679	190056	-	3355
ENSG00000082458	X	70444860	70505490	60630	+	821
ENSG00000082482	1	215005774	215237093	231319	+	71
ENSG00000082497	1	210232798	210246631	13833	+	25
ENSG00000082512	1	211326614	211374946	48332	+	1242
ENSG00000082515	5	154941069	154969411	28342	+	950
ENSG00000082516	5	154887415	154938209	50794	-	1270
ENSG00000082556	8	53225715	53251697	25982	-	0
ENSG00000082641	17	48048328	48061487	13159	+	20993
ENSG00000082684	3	122909081	123028605	119524	-	1
ENSG00000082701	3	119821322	120094417	273095	-	4362
ENSG00000082781	3	124761947	124901418	139471	-	14551
ENSG00000082805	12	990508	1495933	505425	+	4339
ENSG00000082898	2	61477848	61538626	60778	-	7651
ENSG00000082929	4	5524568	5527801	3233	+	0
ENSG00000082996	3	149812707	149962139	149432	+	907
ENSG00000083067	9	70529062	71446904	917842	-	64
ENSG00000083093	16	23603159	23641310	38151	-	377
ENSG00000083097	6	83067665	83171350	103685	+	472
ENSG00000083099	6	89568143	89638753	70610	-	904
ENSG00000083123	6	80106646	80346270	239624	+	656
ENSG00000083168	8	41929478	42052026	122548	-	2839
ENSG00000083223	9	86287732	86354454	66722	-	1780
ENSG00000083290	17	19770828	19867936	97108	-	1048
ENSG00000083307	8	101492431	101669726	177295	+	0
ENSG00000083312	5	72816311	72916733	100422	+	14296
ENSG00000083444	1	11934204	11975538	41334	+	39390
ENSG00000083454	17	3672198	3696404	24206	-	63
ENSG00000083457	17	3714627	3801243	86616	-	366
ENSG00000083520	13	72752168	72782096	29928	-	2739
ENSG00000083535	13	72782058	73016461	234403	+	794
ENSG00000083544	13	60396456	60573878	177422	+	456
ENSG00000083622	7	117604790	117647415	42625	-	0
ENSG00000083635	13	44939248	44989483	50235	-	341
ENSG00000083642	13	32586426	32778019	191593	+	879
ENSG00000083720	5	41730064	41870519	140455	-	1896
ENSG00000083750	X	55717738	55758774	41036	+	302
ENSG00000083782	12	90963678	91005026	41348	-	1
ENSG00000083799	16	50742049	50801935	59886	+	1228
ENSG00000083807	19	58479511	58512413	32902	-	94
ENSG00000083812	19	58467044	58475436	8392	+	441
ENSG00000083814	19	57719750	57727624	7874	-	92
ENSG00000083817	19	57571565	57578927	7362	-	218
ENSG00000083828	19	57769654	57819939	50285	+	198
ENSG00000083838	19	58474016	58481230	7214	+	119
ENSG00000083844	19	57191499	57222846	31347	+	1078
ENSG00000083845	19	58386399	58394806	8407	+	23539
ENSG00000083857	4	186587782	186726722	138940	-	5230
ENSG00000083896	4	68310386	68350089	39703	-	2335
ENSG00000083937	3	87227270	87255548	28278	+	1405
ENSG00000084070	1	40344849	40423326	78477	+	2135
ENSG00000084072	1	39692181	39763914	71733	+	1232
ENSG00000084073	1	40258106	40294184	36078	+	2619
ENSG00000084090	2	96184858	96208825	23967	-	4968
ENSG00000084092	4	56963369	56978823	15454	-	938
ENSG00000084093	4	56907875	56966678	58803	+	3438
ENSG00000084110	12	95972661	95996365	23704	-	2
ENSG00000084112	12	108778191	108857590	79399	-	6928
ENSG00000084207	11	67583594	67586656	3062	+	16315
ENSG00000084234	11	130068146	130144811	76665	+	21323
ENSG00000084444	12	13044283	13142521	98238	+	362
ENSG00000084453	12	21264599	21419594	154995	-	0
ENSG00000084463	12	14784578	14803540	18962	-	3389
ENSG00000084623	1	32221927	32231604	9677	+	8488
ENSG00000084628	1	31179744	31239554	59810	-	0
ENSG00000084636	1	31652246	31704319	52073	-	1264
ENSG00000084652	1	32179685	32198285	18600	+	5013
ENSG00000084674	2	21001428	21044073	42645	-	0
ENSG00000084676	2	24491913	24770702	278789	+	956
ENSG00000084693	2	27042363	27070622	28259	+	618
ENSG00000084710	2	25042129	25159137	117008	+	67
ENSG00000084731	2	25926595	25982749	56154	-	1558
ENSG00000084733	2	26034106	26137454	103348	+	7832
ENSG00000084734	2	27496841	27523684	26843	+	28
ENSG00000084754	2	26190634	26244726	54092	-	9565
ENSG00000084764	2	26970611	27027196	56585	+	776
ENSG00000084774	2	27217389	27243943	26554	+	4063
ENSG00000085063	11	33703009	33736491	33482	-	24645
ENSG00000085117	11	44564426	44620363	55937	+	5825
ENSG00000085185	X	129981106	130058083	76977	+	556
ENSG00000085224	X	77504877	77786233	281356	-	4366
ENSG00000085231	5	69350983	69370013	19030	-	649
ENSG00000085265	9	134905889	134917963	12074	-	0
ENSG00000085274	3	169772830	169789716	16886	+	547
ENSG00000085276	3	169083498	169663618	580120	-	603
ENSG00000085365	5	78360582	78479071	118489	+	2389
ENSG00000085377	6	105277564	105403084	125520	-	2887
ENSG00000085382	6	104728092	104859919	131827	-	966
ENSG00000085415	18	12947132	12987536	40404	+	1635
ENSG00000085433	1	108970213	109042113	71900	-	864
ENSG00000085449	2	223855715	223945387	89672	-	4084
ENSG00000085465	1	111414313	111427777	13464	-	4
ENSG00000085491	1	108134035	108200849	66814	-	3061
ENSG00000085511	6	160991726	161117385	125659	+	866
ENSG00000085514	7	100367529	100400099	32570	+	10
ENSG00000085552	1	159927038	159945604	18566	-	0
ENSG00000085563	7	87503632	87713323	209691	-	11
ENSG00000085644	16	3129776	3142805	13029	+	852
ENSG00000085662	7	134442349	134459284	16935	-	3308
ENSG00000085719	8	86514426	86561498	47072	+	3953
ENSG00000085721	16	15060021	15094317	34296	-	2264
ENSG00000085733	11	70398403	70436584	38181	+	13609
ENSG00000085741	11	76186324	76210736	24412	-	10
ENSG00000085760	2	55236594	55269347	32753	-	1269
ENSG00000085788	8	38225217	38275558	50341	+	1890
ENSG00000085831	1	51287257	51345116	57859	-	11
ENSG00000085832	1	51354262	51519328	165066	-	2490
ENSG00000085840	1	52372828	52404459	31631	-	117
ENSG00000085871	4	139665767	139740745	74978	+	337
ENSG00000085872	19	16517888	16542530	24642	-	1360
ENSG00000085978	2	233210050	233295674	85624	+	1056
ENSG00000085982	2	233475519	233566782	91263	-	2013
ENSG00000085998	1	46188681	46220305	31624	-	3481
ENSG00000085999	1	46247687	46278473	30786	+	152
ENSG00000086015	1	45786986	46036124	249138	+	2957
ENSG00000086061	9	33025210	33039907	14697	+	3962
ENSG00000086062	9	33104081	33167356	63275	-	14370
ENSG00000086065	9	33264878	33282069	17191	+	1816
ENSG00000086102	9	33290510	33371157	80647	+	1850
ENSG00000086159	12	49967193	49977139	9946	+	0
ENSG00000086189	5	62387253	62403939	16686	-	1902
ENSG00000086200	5	62403971	62628582	224611	+	1177
ENSG00000086205	11	49146634	49208670	62036	-	0
ENSG00000086232	7	6022243	6059230	36987	-	4687
ENSG00000086288	7	37848596	37900401	51805	+	0
ENSG00000086289	7	37683842	37951941	268099	+	4
ENSG00000086300	7	26291894	26374329	82435	+	2
ENSG00000086475	10	13317423	13348298	30875	-	2284
ENSG00000086504	16	366968	371289	4321	-	2447
ENSG00000086506	16	180452	181181	729	+	6
ENSG00000086544	19	40717102	40740860	23758	+	1541
ENSG00000086548	19	41750976	41772208	21232	+	0
ENSG00000086570	5	151504092	151568944	64852	-	0
ENSG00000086589	5	150690793	150701107	10314	-	1317
ENSG00000086598	12	123584530	123598577	14047	+	11958
ENSG00000086619	1	236215554	236281985	66431	-	329
ENSG00000086666	15	80059567	80138393	78826	+	1708
ENSG00000086696	16	82035003	82098534	63531	+	0
ENSG00000086712	X	16786426	16844519	58093	+	487
ENSG00000086717	X	18675908	18827921	152013	+	0
ENSG00000086730	7	74199651	74229834	30183	+	22
ENSG00000086758	X	53532095	53686729	154634	-	23985
ENSG00000086827	11	113733186	113773811	40625	-	974
ENSG00000086848	11	111782194	111871581	89387	-	304
ENSG00000086967	19	50432902	50466321	33419	+	0
ENSG00000086991	11	89324355	89498187	173832	-	85
ENSG00000087008	4	8366281	8440723	74442	-	1022
ENSG00000087053	11	95832881	95925315	92434	-	2848
ENSG00000087074	19	48872391	48876057	3666	+	5175
ENSG00000087076	19	48813016	48836678	23662	-	202
ENSG00000087077	7	100867137	100873454	6317	+	2382
ENSG00000087085	7	100889993	100896974	6981	-	20
ENSG00000087086	19	48965300	48966878	1578	+	82681
ENSG00000087087	7	100875110	100888664	13554	+	3274
ENSG00000087088	19	48954814	48961798	6984	+	4049
ENSG00000087095	17	28041736	28196381	154645	+	634
ENSG00000087111	17	28553382	28571872	18490	-	4781
ENSG00000087116	5	179110850	179345430	234580	-	46762
ENSG00000087128	4	68447448	68497604	50156	+	0
ENSG00000087152	17	44191804	44200113	8309	-	3774
ENSG00000087157	17	78378639	78425114	46475	+	704
ENSG00000087191	17	63827151	63832026	4875	+	2516
ENSG00000087206	5	176905004	177022633	117629	-	878
ENSG00000087237	16	56961849	56983845	21996	+	6
ENSG00000087245	16	55389699	55506691	116992	+	3664
ENSG00000087250	16	56589073	56591088	2015	+	18
ENSG00000087253	16	55508997	55586670	77673	+	666
ENSG00000087258	16	56191346	56357457	166111	+	7
ENSG00000087263	16	56451489	56479100	27611	+	2017
ENSG00000087266	4	2793022	2841098	48076	+	2347
ENSG00000087269	4	2937932	2963385	25453	-	1764
ENSG00000087274	4	2843856	2930076	86220	+	11163
ENSG00000087299	14	50237562	50312548	74986	-	209
ENSG00000087301	14	52430589	52552522	121933	-	177
ENSG00000087302	14	51989474	52010691	21217	+	4316
ENSG00000087303	14	52004802	52069228	64426	-	31650
ENSG00000087338	2	69829641	69881396	51755	+	575
ENSG00000087365	11	66050728	66069308	18580	+	9156
ENSG00000087448	12	27780019	27803040	23021	+	1669
ENSG00000087460	20	58839717	58911192	71475	+	39586
ENSG00000087470	12	32679199	32745650	66451	+	4264
ENSG00000087494	12	27958083	27972705	14622	-	51
ENSG00000087495	20	59577508	59847711	270203	+	0
ENSG00000087502	12	29337351	29381189	43838	-	2241
ENSG00000087510	20	56629301	56639283	9982	+	0
ENSG00000087586	20	56369388	56392337	22949	-	1177
ENSG00000087589	20	56412111	56460387	48276	+	15
ENSG00000087842	X	15384798	15493564	108766	-	231
ENSG00000087884	11	77821108	77918432	97324	+	167
ENSG00000087903	19	5993163	6199572	206409	-	222
ENSG00000087995	17	62423866	62450822	26956	+	574
ENSG00000088002	19	48552074	48599425	47351	+	0
ENSG00000088035	1	63367574	63438562	70988	+	359
ENSG00000088038	19	54137716	54155708	17992	+	1499
ENSG00000088053	19	55013704	55038264	24560	-	1
ENSG00000088179	2	119759630	119983818	224188	+	443
ENSG00000088205	2	117814649	117832379	17730	+	3587
ENSG00000088247	19	6413347	6424794	11447	-	9426
ENSG00000088256	19	3094409	3124004	29595	+	3937
ENSG00000088280	1	23428562	23484568	56006	-	759
ENSG00000088298	20	35115356	35147364	32008	-	1031
ENSG00000088305	20	32762384	32809356	46972	+	119
ENSG00000088320	20	31475292	31484905	9613	+	4
ENSG00000088325	20	31739270	31801805	62535	+	3701
ENSG00000088340	20	35558736	35607562	48826	-	1016
ENSG00000088356	20	31944341	31952092	7751	-	521
ENSG00000088367	20	36091503	36232799	141296	+	1332
ENSG00000088386	13	98683800	98752654	68854	-	0
ENSG00000088387	13	98793428	99086625	293197	-	1618
ENSG00000088448	13	110878539	110915069	36530	-	562
ENSG00000088451	13	94574050	94596257	22207	-	608
ENSG00000088538	3	50675240	51384198	708958	+	6
ENSG00000088543	3	50558024	50571027	13003	-	390
ENSG00000088682	16	57447424	57461275	13851	+	818
ENSG00000088726	3	12733524	12769457	35933	-	0
ENSG00000088727	3	47228025	47283451	55426	-	118
ENSG00000088756	18	6729717	6915716	185999	+	93
ENSG00000088766	20	6006089	6040053	33964	+	1431
ENSG00000088782	20	157469	159163	1694	+	0
ENSG00000088808	14	103733194	103847590	114396	-	516
ENSG00000088812	20	3471039	3651122	180083	+	7237
ENSG00000088826	20	4120979	4187747	66768	+	2118
ENSG00000088827	20	3686969	3707128	20159	-	0
ENSG00000088832	20	1368977	1393172	24195	-	17823
ENSG00000088833	20	1442161	1473842	31681	-	2323
ENSG00000088836	20	3227416	3239559	12143	-	100
ENSG00000088854	20	3249304	3407625	158321	-	2776
ENSG00000088876	20	2481816	2524702	42886	-	322
ENSG00000088881	20	2692877	2760108	67231	+	160
ENSG00000088882	20	2794068	2800637	6569	-	26
ENSG00000088888	20	3846798	3876123	29325	+	6547
ENSG00000088899	20	3162616	3173592	10976	-	461
ENSG00000088926	4	186265944	186288806	22862	+	0
ENSG00000088930	20	21303303	21389827	86524	+	3639
ENSG00000088970	20	21125982	21246622	120640	+	270
ENSG00000088986	12	120469849	120498493	28644	+	5731
ENSG00000088992	12	117038922	117099479	60557	-	1
ENSG00000089006	20	17941596	17968980	27384	-	2212
ENSG00000089009	12	112405189	112418838	13649	-	49662
ENSG00000089012	20	1629151	1657779	28628	-	0
ENSG00000089022	12	111841977	111902238	60261	+	1030
ENSG00000089041	12	121132818	121188032	55214	+	1
ENSG00000089048	20	13714321	13784886	70565	-	903
ENSG00000089050	20	18486539	18497243	10704	-	715
ENSG00000089053	12	121308244	121399896	91652	-	3757
ENSG00000089057	20	4852355	5010293	157938	-	1380
ENSG00000089060	12	113298758	113359493	60735	-	804
ENSG00000089063	20	5068231	5113103	44872	-	3886
ENSG00000089091	20	18383366	18467281	83915	-	139
ENSG00000089094	12	121429096	121581015	151919	-	1978
ENSG00000089101	20	20052513	20360702	308189	+	0
ENSG00000089116	12	113462033	113472280	10247	-	0
ENSG00000089123	20	13389391	13638940	249549	-	333
ENSG00000089127	12	112906776	112933222	26446	+	4
ENSG00000089154	12	120127202	120194710	67508	-	9858
ENSG00000089157	12	120196685	120201235	4550	-	82869
ENSG00000089159	12	120210438	120265771	55333	-	9229
ENSG00000089163	12	120302315	120313249	10934	+	6
ENSG00000089169	12	112570379	112898881	328502	+	0
ENSG00000089177	20	16272103	16573434	301331	-	410
ENSG00000089195	20	5937234	5950558	13324	-	739
ENSG00000089199	20	5911429	5925361	13932	+	43
ENSG00000089220	12	118135857	118145584	9727	+	5359
ENSG00000089225	12	114353930	114408442	54512	-	0
ENSG00000089234	12	111642145	111685986	43841	-	927
ENSG00000089248	12	112013315	112023451	10136	+	4283
ENSG00000089250	12	117208141	117452170	244029	-	0
ENSG00000089280	16	31180109	31194871	14762	+	8050
ENSG00000089289	X	70133448	70166324	32876	+	1347
ENSG00000089327	19	35154729	35169883	15154	+	5558
ENSG00000089335	19	34677638	34686397	8759	+	307
ENSG00000089351	19	34994783	35026471	31688	+	3247
ENSG00000089356	19	35115878	35124324	8446	+	0
ENSG00000089472	X	66162548	66268867	106319	+	0
ENSG00000089486	16	4510674	4538828	28154	-	1328
ENSG00000089505	16	66566392	66579137	12745	+	38
ENSG00000089558	17	42156890	42181278	24388	-	0
ENSG00000089597	11	62624825	62646726	21901	-	43054
ENSG00000089639	19	19629475	19643667	14192	-	729
ENSG00000089682	X	107064419	107118823	54404	-	487
ENSG00000089685	17	78214185	78225636	11451	+	1728
ENSG00000089692	12	6772511	6778455	5944	+	30
ENSG00000089693	12	6747995	6767475	19480	-	8673
ENSG00000089723	14	94026328	94048930	22602	+	114
ENSG00000089737	14	94048290	94081245	32955	-	4433
ENSG00000089775	14	64449105	64505213	56108	-	375
ENSG00000089818	12	8076938	8097859	20921	+	694
ENSG00000089820	X	153907366	153934999	27633	-	4
ENSG00000089847	19	4183353	4224814	41461	+	32
ENSG00000089876	10	125836336	125896436	60100	-	1419
ENSG00000089902	14	102592660	102730576	137916	+	4285
ENSG00000089916	14	76151915	76254342	102427	+	2873
ENSG00000090006	19	40592882	40629818	36936	+	3979
ENSG00000090013	19	40447764	40465840	18076	-	1076
ENSG00000090020	1	27098814	27166981	68167	-	4302
ENSG00000090054	9	92000086	92115384	115298	-	3768
ENSG00000090060	14	96501432	96567111	65679	+	6494
ENSG00000090061	14	99481168	99535044	53876	+	650
ENSG00000090097	3	51957453	51974016	16563	-	2418
ENSG00000090104	1	192575726	192580031	4305	+	0
ENSG00000090238	16	30092313	30096915	4602	-	413
ENSG00000090263	7	141002609	141015228	12619	-	723
ENSG00000090266	7	140690776	140722790	32014	+	1723
ENSG00000090273	1	26900237	26946862	46625	+	4470
ENSG00000090316	4	1289850	1340147	50297	+	2283
ENSG00000090339	19	10270834	10286615	15781	+	510
ENSG00000090372	19	46719506	46746994	27488	-	4455
ENSG00000090376	12	66188878	66254622	65744	+	680
ENSG00000090382	12	69348340	69354234	5894	+	0
ENSG00000090402	3	164978897	165078495	99598	-	0
ENSG00000090432	1	20499447	20508161	8714	-	1392
ENSG00000090447	16	4257185	4273075	15890	-	272
ENSG00000090470	15	65117378	65133836	16458	-	1275
ENSG00000090487	15	64963020	64990310	27290	-	1995
ENSG00000090512	3	186635968	186653141	17173	+	0
ENSG00000090520	3	186567402	186585800	18398	+	2338
ENSG00000090530	3	189956727	190122437	165710	-	1038
ENSG00000090534	3	184371934	184381968	10034	-	1
ENSG00000090539	3	184380072	184390736	10664	+	56
ENSG00000090554	19	49474206	49486231	12025	+	1
ENSG00000090565	16	425618	523011	97393	+	2045
ENSG00000090581	16	1351922	1364113	12191	+	1262
ENSG00000090612	12	133181408	133214831	33423	+	666
ENSG00000090615	12	132768908	132828858	59950	-	7007
ENSG00000090621	1	39560815	39576790	15975	-	15322
ENSG00000090659	19	7739993	7747564	7571	-	0
ENSG00000090661	19	8206735	8262421	55686	+	38
ENSG00000090674	19	7522625	7534009	11384	+	383
ENSG00000090686	1	21678297	21783606	105309	-	2576
ENSG00000090776	X	68828996	68842147	13151	+	5134
ENSG00000090857	16	70113625	70162537	48912	+	1201
ENSG00000090861	16	70252294	70289543	37249	-	12951
ENSG00000090863	16	74447426	74607144	159718	-	24419
ENSG00000090889	X	70290089	70420832	130743	+	756
ENSG00000090905	16	24610208	24827632	217424	+	3399
ENSG00000090924	19	39412584	39428415	15831	+	3864
ENSG00000090932	19	39498894	39508481	9587	+	64
ENSG00000090971	19	55485003	55487568	2565	+	861
ENSG00000090975	12	122983479	123150015	166536	-	1163
ENSG00000090989	4	55853615	55905034	51419	+	1921
ENSG00000091009	5	146203599	146289132	85533	+	779
ENSG00000091010	5	146338838	146341722	2884	+	0
ENSG00000091039	12	76351796	76559809	208013	-	4650
ENSG00000091073	7	76461675	76505995	44320	+	350
ENSG00000091106	2	32224452	32265854	41402	-	13
ENSG00000091127	7	105439660	105522267	82607	-	1300
ENSG00000091128	7	108023547	108130356	106809	-	11
ENSG00000091129	7	108147622	108456717	309095	-	389
ENSG00000091136	7	107923798	108003255	79457	-	24952
ENSG00000091137	7	107660634	107717809	57175	+	14
ENSG00000091138	7	107765466	107803225	37759	-	0
ENSG00000091140	7	107890969	107931730	40761	+	3464
ENSG00000091157	18	56651342	57036606	385264	+	721
ENSG00000091164	18	56597207	56651600	54393	-	2166
ENSG00000091181	3	3066325	3126613	60288	-	0
ENSG00000091262	16	16148927	16223522	74595	-	10
ENSG00000091317	3	32481311	32503408	22097	-	4397
ENSG00000091409	2	172427353	172506282	78929	+	773
ENSG00000091428	2	172735273	173052893	317620	+	8
ENSG00000091436	2	173075434	173268010	192576	+	4913
ENSG00000091482	X	21705971	21758163	52192	-	0
ENSG00000091483	1	241497602	241519761	22159	-	2481
ENSG00000091490	4	25747426	25863760	116334	-	6766
ENSG00000091513	3	133745955	133796640	50685	+	4
ENSG00000091527	3	133573729	133590261	16532	+	12550
ENSG00000091536	17	18108705	18179806	71101	+	26
ENSG00000091542	17	18183077	18209954	26877	+	4676
ENSG00000091583	17	66212032	66256525	44493	-	0
ENSG00000091592	17	5499426	5619424	119998	-	2688
ENSG00000091622	17	6451263	6556494	105231	-	235
ENSG00000091640	17	4959225	4967872	8647	-	2021
ENSG00000091651	16	46689642	46698394	8752	+	387
ENSG00000091656	8	76681218	76867285	186067	+	1258
ENSG00000091664	11	22338096	22379503	41407	+	0
ENSG00000091704	7	130380338	130388114	7776	+	1
ENSG00000091732	7	130018285	130051451	33166	-	533
ENSG00000091831	6	151656690	152129619	472929	+	1
ENSG00000091844	6	153004458	153131249	126791	-	219
ENSG00000091879	8	6499650	6563409	63759	-	86
ENSG00000091947	17	44011187	44023946	12759	-	935
ENSG00000091972	3	112332346	112362812	30466	+	799
ENSG00000091986	3	112596793	112649530	52737	-	41737
ENSG00000092009	14	24505352	24508265	2913	-	10
ENSG00000092010	14	24136157	24138967	2810	+	2651
ENSG00000092020	14	35085466	35122517	37051	-	560
ENSG00000092036	14	22946227	22957161	10934	-	113
ENSG00000092051	14	23568034	23578800	10766	-	0
ENSG00000092054	14	23412737	23435718	22981	-	0
ENSG00000092067	14	23117303	23119616	2313	-	0
ENSG00000092068	14	23125294	23183674	58380	-	17
ENSG00000092094	14	20446410	20455105	8695	-	409
ENSG00000092096	14	23346305	23352912	6607	-	557
ENSG00000092098	14	24146682	24160661	13979	+	693
ENSG00000092108	14	30622111	30735812	113701	+	2530
ENSG00000092140	14	30559122	30620063	60941	+	1277
ENSG00000092148	14	31100111	31207804	107693	-	6697
ENSG00000092199	14	21209135	21269494	60359	-	15731
ENSG00000092200	14	21287938	21351301	63363	+	11
ENSG00000092201	14	21351471	21384266	32795	-	6196
ENSG00000092203	14	21476596	21499175	22579	+	3166
ENSG00000092208	14	39114222	39136973	22751	+	338
ENSG00000092295	14	24249113	24264432	15319	-	17
ENSG00000092330	14	24239642	24242674	3032	-	1190
ENSG00000092345	3	16586791	16670306	83515	-	0
ENSG00000092377	Y	6910685	7091683	180998	+	0
ENSG00000092421	5	116443615	116574934	131319	-	22
ENSG00000092439	15	50552472	50686815	134343	-	2419
ENSG00000092445	15	41557674	41583586	25912	+	1119
ENSG00000092470	15	43826962	43868419	41457	+	191
ENSG00000092529	15	42359499	42412318	52819	+	1
ENSG00000092531	15	42491232	42545356	54124	+	504
ENSG00000092607	1	118883045	118989556	106511	-	0
ENSG00000092621	1	119648410	119744226	95816	+	11318
ENSG00000092758	20	62816243	62841159	24916	+	14
ENSG00000092820	6	158765740	158819412	53672	-	8302
ENSG00000092841	12	56158160	56163496	5336	+	31626
ENSG00000092847	1	35869807	35930528	60721	+	1768
ENSG00000092850	1	36084074	36088275	4201	+	1
ENSG00000092853	1	35720217	35769967	49750	-	234
ENSG00000092871	17	35005989	35089319	83330	-	413
ENSG00000092929	17	75827224	75844717	17493	-	7
ENSG00000092931	17	76735864	76781449	45585	+	434
ENSG00000092964	8	26514021	26658178	144157	+	9514
ENSG00000092969	1	218346234	218444619	98385	+	1863
ENSG00000092978	1	217426991	217631082	204091	-	619
ENSG00000093000	22	45163840	45188015	24175	+	2454
ENSG00000093009	22	19479458	19520612	41154	+	390
ENSG00000093010	22	19941606	19969975	28369	+	5491
ENSG00000093072	22	17178789	17258235	79446	-	112
ENSG00000093100	22	17787651	17811497	23846	-	6
ENSG00000093134	6	132722786	132734765	11979	-	0
ENSG00000093144	6	127288709	127343609	54900	-	1742
ENSG00000093167	3	37052655	37183689	131034	-	2560
[truncated: 56,736 more rows]
