# Supplementary material for: A human endothelial and adipose stem cell-based co-culture model for venous malformations
Source: Angiogenesis. 2026 May 3;29(3):30. doi: 10.1007/s10456-026-10045-9 (PMC13136223; doi:10.1007/s10456-026-10045-9)
Supplement: Supplementary file 6 — Supplementary DEGs [file 10456_2026_10045_MOESM6_ESM.xlsx]

## Sheet: vSMC_Day2
GeneID	Symbol	chip.vSMC-HUVEC TIE2 WT-01.tsv	chip.vSMC-HUVEC TIE2 WT-02.tsv	chip.vSMC-HUVEC TIE2 WT-03.tsv	chip.vSMC-HUVEC TIE2 L914F-01.tsv	chip.vSMC-HUVEC TIE2 L914F-02.tsv	chip.vSMC-HUVEC TIE2 L914F-03.tsv	baseMean	log2FoldChange WT vs. L914F	P-value WT vs. L914F	padj WT vs. L914F
ENSG00000163017	ACTG2	592	842	678	5387	5861	4953	3028.65	2.93	1.929e-263	2.874e-259
ENSG00000131737	KRT34	6432	7808	6222	17232	16955	16412	11758	1.3	3.961e-161	2.951e-157
ENSG00000117525	F3	6075	7562	6808	24053	23206	21203	14718.7	1.72	1.743e-139	8.656e-136
ENSG00000173546	CSPG4	11748	14450	10479	4917	4685	5157	8492.59	-1.3	2.081e-118	7.753e-115
ENSG00000103489	XYLT1	3596	4591	3424	10022	9319	8638	6539.38	1.26	4.406e-117	1.313e-113
ENSG00000146072	TNFRSF21	468	497	422	1854	2043	2037	1213.68	2.08	2.291e-100	5.688e-97
ENSG00000096696	DSP	1470	1704	1555	4806	5202	5169	3301.65	1.66	2.62e-96	5.577e-93
ENSG00000125538	IL1B	234	235	193	1175	1355	1275	740.34	2.5	3.582e-95	6.67e-92
ENSG00000107796	ACTA2	1434	1345	1138	4593	4213	4240	2809.76	1.71	2.071e-91	3.428e-88
ENSG00000198959	TGM2	31991	39804	32050	72729	65045	66391	50949.5	0.96	1.639e-84	2.442e-81
ENSG00000116132	PRRX1	1723	2076	1409	447	483	490	1092.23	-1.85	5.474e-83	7.414e-80
ENSG00000154175	ABI3BP	2937	3448	2810	7134	7520	7914	5263.22	1.28	5.891e-82	7.314e-79
ENSG00000013297	CLDN11	8268	11723	7840	3953	4096	3904	6541.67	-1.2	1.543e-81	1.769e-78
ENSG00000109861	CTSC	18059	25694	18676	44945	48581	44461	33108.4	1.14	1.773e-80	1.886e-77
ENSG00000115461	IGFBP5	60	107	59	820	634	843	416.58	3.33	1.765e-79	1.753e-76
ENSG00000071282	LMCD1	5748	6946	5295	12080	11241	10709	8598.51	0.91	2.564e-76	2.387e-73
ENSG00000104415	CCN4	385	392	314	1357	1295	1372	847.09	1.86	9.51e-71	8.335e-68
ENSG00000111057	KRT18	14474	16326	14653	32965	31565	32815	23680.1	1.08	3.293e-69	2.726e-66
ENSG00000109321	AREG	1175	1334	1179	3477	3074	3075	2204.83	1.36	4.032e-69	3.162e-66
ENSG00000103888	CEMIP	1042	1463	1035	3173	2888	2769	2041.11	1.31	7.882e-69	5.872e-66
ENSG00000131386	GALNT15	43	30	21	449	563	510	267.88	3.95	8.27e-68	5.651e-65
ENSG00000187498	COL4A1	96824	110465	93778	193901	183883	189179	143830	0.9	8.344e-68	5.651e-65
ENSG00000170421	KRT8	59089	66729	58603	128912	118556	127218	92685.1	1	6.498e-66	4.209e-63
ENSG00000147408	CSGALNACT1	399	558	339	1805	1458	1432	986.68	1.85	9.418e-65	5.847e-62
ENSG00000122641	INHBA	16726	19331	15639	31201	31419	32584	24333.8	0.87	1.343e-61	8.002e-59
ENSG00000152952	PLOD2	83748	108676	83563	165146	150110	153072	123023	0.76	3.235e-60	1.854e-57
ENSG00000118523	CCN2	39268	45543	37772	73649	76357	70992	56912.1	0.84	3.536e-60	1.951e-57
ENSG00000116183	PAPPA2	1296	1163	1165	3883	3416	3851	2452.81	1.58	3.005e-57	1.599e-54
ENSG00000275993		367	432	310	1195	1130	1093	748.07	1.61	5.909e-57	3.036e-54
ENSG00000153993	SEMA3D	2074	3015	2204	881	970	897	1654.94	-1.38	1.409e-56	6.998e-54
ENSG00000213949	ITGA1	3264	3091	2958	8120	7589	7310	5364.69	1.27	1.175e-55	5.645e-53
ENSG00000178031	ADAMTSL1	6992	7937	6347	3320	3260	3683	5227.76	-1.04	2.751e-53	1.281e-50
ENSG00000113739	STC2	29060	33795	27389	50022	47360	46532	38763.5	0.66	1.598e-47	7.215e-45
ENSG00000172575	RASGRP1	46	72	33	371	447	406	227.11	2.99	5.797e-46	2.54e-43
ENSG00000111799	COL12A1	17426	24740	17099	35411	41456	38834	28898.1	0.96	2.117e-45	9.01e-43
ENSG00000106333	PCOLCE	5786	5831	4822	2782	2219	2396	3956.47	-1.14	2.461e-45	1.019e-42
ENSG00000116016	EPAS1	13705	13855	12943	28282	25870	28040	20367.5	0.99	2.196e-44	8.61e-42
ENSG00000163661	PTX3	138641	186367	125718	94630	79146	82425	116334	-0.79	2.142e-44	8.61e-42
ENSG00000117394	SLC2A1	24634	29537	23446	41902	38755	39700	32758.9	0.62	8.04e-44	3.072e-41
ENSG00000102271	KLHL4	729	835	831	222	208	200	504.97	-1.91	3.264e-43	1.216e-40
ENSG00000145681	HAPLN1	1919	2940	2004	5482	5161	4406	3610.18	1.12	3.658e-43	1.329e-40
ENSG00000125740	FOSB	144	160	166	811	742	589	432.26	2.13	1.481e-42	5.254e-40
ENSG00000073756	PTGS2	3064	4057	3005	6659	5812	5599	4654.37	0.82	6.864e-40	2.378e-37
ENSG00000139508	SLC46A3	462	417	417	1241	1413	1327	876.85	1.57	4.532e-39	1.534e-36
ENSG00000119900	OGFRL1	4108	5366	3971	8041	7600	6916	5944.68	0.74	6.321e-39	2.093e-36
ENSG00000134871	COL4A2	95311	106702	87539	157940	146815	152726	123742	0.65	8.202e-39	2.657e-36
ENSG00000149591	TAGLN	25202	25768	23781	46932	43786	45648	35043.6	0.84	1.296e-36	4.108e-34
ENSG00000165092	ALDH1A1	845	831	587	1915	1888	1726	1288.44	1.26	1.757e-36	5.453e-34
ENSG00000164251	F2RL1	1358	1423	1420	3455	2967	3483	2342.47	1.2	2.171e-36	6.601e-34
ENSG00000115415	STAT1	4977	5811	4427	8400	8295	7595	6532.69	0.66	4.196e-36	1.25e-33
ENSG00000105825	TFPI2	89331	117006	86543	63510	49795	55374	76160.9	-0.78	5.292e-36	1.546e-33
ENSG00000117594	HSD11B1	180	131	116	783	573	689	409.34	2.19	5.844e-36	1.674e-33
ENSG00000122786	CALD1	33698	38131	31356	53515	52956	52908	43500.7	0.61	7.627e-36	2.144e-33
ENSG00000096060	FKBP5	15694	18224	14164	11192	10104	10031	13138.7	-0.61	9.013e-36	2.487e-33
ENSG00000144810	COL8A1	12164	17443	12447	23261	22711	22117	18175.5	0.69	1.127e-35	3.052e-33
ENSG00000138829	FBN2	29137	35050	26155	48021	52746	56174	40933	0.79	1.34e-35	3.565e-33
ENSG00000164161	HHIP	4472	6181	4460	2772	2946	2825	3901.47	-0.8	6.496e-35	1.698e-32
ENSG00000196569	LAMA2	1159	1303	1096	2289	2327	2381	1749.55	0.95	1.351e-34	3.469e-32
ENSG00000095303	PTGS1	307	317	209	15	16	35	148.34	-3.54	1.421e-34	3.589e-32
ENSG00000128342	LIF	2016	2466	2172	1129	942	1037	1620.43	-1.08	2.208e-34	5.484e-32
ENSG00000105559	PLEKHA4	1216	1265	875	413	384	437	758.44	-1.41	1.096e-33	2.677e-31
ENSG00000072110	ACTN1	76224	93414	73778	129698	114748	118679	100320	0.57	1.139e-33	2.738e-31
ENSG00000214517	PPME1	3593	4796	3533	6985	6736	6021	5227.52	0.72	2.091e-33	4.945e-31
ENSG00000134775	FHOD3	497	658	471	1362	1229	1107	878.42	1.16	1.426e-32	3.319e-30
ENSG00000102755	FLT1	15275	16855	15299	26608	29411	27663	21764.3	0.79	8.301e-32	1.903e-29
ENSG00000157613	CREB3L1	18204	20880	16314	28034	26629	27865	22829.9	0.57	9.007e-32	2.033e-29
ENSG00000124216	SNAI1	414	371	359	1224	988	1032	727.54	1.45	3.202e-31	7.119e-29
ENSG00000149948	HMGA2	44681	60286	43671	34135	32188	33641	41015	-0.56	9.969e-31	2.184e-28
ENSG00000137331	IER3	3225	3963	3202	6260	5398	5534	4562.38	0.71	1.349e-30	2.913e-28
ENSG00000170345	FOS	224	282	337	1948	2255	1845	1142.82	2.74	1.619e-30	3.445e-28
ENSG00000196352	CD55	3462	4705	3188	6292	6269	5735	4889.56	0.68	1.772e-30	3.718e-28
ENSG00000099994	SUSD2	1409	1281	1087	504	385	485	857.1	-1.44	2.542e-30	5.26e-28
ENSG00000182985	CADM1	46	30	42	412	346	235	183.63	2.96	3.599e-30	7.344e-28
ENSG00000079931	MOXD1	1197	1342	1064	561	537	420	847.94	-1.22	5.997e-30	1.207e-27
ENSG00000104332	SFRP1	2825	4099	2892	1577	1317	1724	2377.23	-1.05	7.519e-30	1.494e-27
ENSG00000250038		83	99	57	403	395	309	221.87	2.16	3.205e-29	6.283e-27
ENSG00000124920	MYRF	3051	3000	2499	1454	1204	1463	2104.96	-1.03	7.856e-29	1.52e-26
ENSG00000120129	DUSP1	8137	9636	7326	13701	11810	12619	10453.4	0.59	1.655e-28	3.161e-26
ENSG00000106624	AEBP1	740	742	614	264	225	261	472.76	-1.45	4.889e-28	9.221e-26
ENSG00000162692	VCAM1	5011	5095	4926	1294	995	1414	3129.15	-1.98	5.61e-28	1.045e-25
ENSG00000146674	IGFBP3	2852	2772	3616	19721	18111	19694	11084.5	2.52	1.785e-27	3.283e-25
ENSG00000151617	EDNRA	810	801	801	1732	1816	1761	1283.15	1.09	2.368e-27	4.283e-25
ENSG00000183696	UPP1	2385	2697	2109	3936	3796	3734	3087.72	0.66	2.386e-27	4.283e-25
ENSG00000154319	FAM167A	4991	6647	4474	8369	8440	7783	6712.65	0.61	2.995e-27	5.312e-25
ENSG00000145555	MYO10	23574	30732	23392	38006	35574	36033	30956.6	0.49	3.505e-27	6.143e-25
ENSG00000111961	SASH1	3339	3673	3171	5617	5893	5431	4497.51	0.71	3.617e-27	6.267e-25
ENSG00000169067	ACTBL2	353	453	433	1006	1029	1125	730.13	1.31	4.111e-27	7.04e-25
ENSG00000092929	UNC13D	7	26	18	199	178	204	104.41	3.4	8.057e-27	1.364e-24
ENSG00000050405	LIMA1	10261	12230	9862	16244	15961	14830	13139.5	0.53	9.589e-27	1.605e-24
ENSG00000137801	THBS1	22239	32524	23430	42232	44550	38720	33611.9	0.68	1.268e-26	2.1e-24
ENSG00000145147	SLIT2	5684	8767	5726	3787	3833	3859	5200.29	-0.78	1.354e-26	2.218e-24
ENSG00000196155	PLEKHG4	992	1419	1032	502	427	542	810.06	-1.19	2.142e-26	3.469e-24
ENSG00000138080	EMILIN1	6136	7207	5299	3990	3147	3728	4874.85	-0.76	3.167e-26	5.073e-24
ENSG00000069869	NEDD4	4820	5962	4402	7725	7274	6973	6138.23	0.53	4.024e-26	6.378e-24
ENSG00000140937	CDH11	5383	5781	5062	8749	8673	8860	7052.28	0.67	4.436e-26	6.956e-24
ENSG00000114019	AMOTL2	7167	9163	6683	11000	10819	10569	9151.58	0.49	4.489e-26	6.967e-24
ENSG00000197467	COL13A1	2530	3151	2235	1471	1513	1602	2063.68	-0.76	1.339e-25	2.043e-23
ENSG00000198814	GK	504	692	433	1145	1128	1099	824.31	1.03	1.344e-25	2.043e-23
ENSG00000166106	ADAMTS15	83	70	110	417	407	489	262.57	2.21	1.633e-25	2.458e-23
ENSG00000138641	HERC3	3427	4099	3040	5290	5220	5173	4339.74	0.56	1.864e-25	2.777e-23
ENSG00000163739	CXCL1	1028	1421	1019	2038	2183	1984	1597.32	0.82	1.969e-25	2.905e-23
ENSG00000019991	HGF	309	482	300	850	875	857	605.36	1.22	2.409e-25	3.519e-23
ENSG00000166317	SYNPO2L	70	85	31	319	334	327	192.17	2.34	2.637e-25	3.815e-23
ENSG00000135362	PRR5L	537	676	598	1265	1345	1205	932.27	1.04	3.391e-25	4.811e-23
ENSG00000185585	OLFML2A	410	432	422	111	86	128	265.4	-1.91	3.367e-25	4.811e-23
ENSG00000138166	DUSP5	2915	3633	2546	4642	4567	4489	3763.46	0.59	5.313e-25	7.468e-23
ENSG00000118515	SGK1	5272	6897	5258	9548	8883	8055	7253.33	0.59	1.126e-24	1.567e-22
ENSG00000143367	TUFT1	440	586	457	1079	1037	945	750.95	1.01	3.786e-24	5.223e-22
ENSG00000143127	ITGA10	1238	1179	971	540	518	449	812.98	-1.14	5.071e-24	6.931e-22
ENSG00000135074	ADAM19	23460	31806	24876	40057	39151	37633	32563.7	0.54	6.009e-24	8.139e-22
ENSG00000133101	CCNA1	907	1346	892	507	499	460	757.49	-1.06	7.85e-24	1.054e-21
ENSG00000198517	MAFK	2129	2722	2004	3631	3375	3530	2873.38	0.61	9.675e-24	1.287e-21
ENSG00000169439	SDC2	2892	2882	2711	4950	5034	5426	3971.07	0.82	1.445e-23	1.906e-21
ENSG00000116852	KIF21B	802	943	651	1442	1649	1526	1159.29	0.92	1.653e-23	2.142e-21
ENSG00000175137	SH3BP5L	2566	3372	2493	4364	4135	4135	3479.6	0.58	1.646e-23	2.142e-21
ENSG00000159176	CSRP1	16505	20508	15342	26035	22860	24075	20708.1	0.47	4.156e-23	5.338e-21
ENSG00000124107	SLPI	3	2	12	137	163	138	75.58	4.37	5.117e-23	6.517e-21
ENSG00000113645	WWC1	293	415	237	817	784	683	531.31	1.25	5.942e-23	7.502e-21
ENSG00000158470	B4GALT5	3801	5596	3980	7134	6866	6802	5638.52	0.63	6.985e-23	8.745e-21
ENSG00000204520	MICA	1363	1613	1249	2484	2231	2184	1839.27	0.69	1.655e-22	2.054e-20
ENSG00000167772	ANGPTL4	15473	20118	17236	33109	25811	29432	23365	0.71	3.977e-22	4.897e-20
ENSG00000161638	ITGA5	107580	113697	92747	158903	147163	152814	128066	0.53	4.601e-22	5.619e-20
ENSG00000176170	SPHK1	5484	7242	5479	9703	8451	9710	7614.04	0.6	4.715e-22	5.711e-20
ENSG00000145623	OSMR	14371	16238	13171	21097	20437	19668	17385	0.47	6.122e-22	7.356e-20
ENSG00000139211	AMIGO2	4367	5750	4350	7603	7627	6589	5994.03	0.58	7.957e-22	9.484e-20
ENSG00000154556	SORBS2	73	49	48	255	280	321	170.57	2.23	9.359e-22	1.107e-19
ENSG00000117479	SLC19A2	1638	2053	1621	3157	2779	2657	2298.44	0.67	1.014e-21	1.19e-19
ENSG00000117069	ST6GALNAC5	507	485	478	1414	1007	1134	833.08	1.21	1.043e-21	1.215e-19
ENSG00000112297	CRYBG1	2122	2526	1711	1321	1245	1136	1658.32	-0.75	1.251e-21	1.445e-19
ENSG00000072041	SLC6A15	1548	2238	1609	2983	2988	2811	2339.63	0.69	1.285e-21	1.473e-19
ENSG00000162595	DIRAS3	3709	4988	3643	2855	2648	2395	3337.74	-0.62	1.4e-21	1.592e-19
ENSG00000072274	TFRC	29178	39359	27452	44654	46342	42438	37854.4	0.47	3.205e-21	3.617e-19
ENSG00000006451	RALA	4538	5557	4345	7137	6599	6629	5756.55	0.49	3.657e-21	4.096e-19
ENSG00000166897	ELFN2	830	1065	744	437	457	408	649.65	-0.98	4.812e-21	5.319e-19
ENSG00000170006	TMEM154	752	858	685	1433	1608	1308	1099.81	0.89	4.82e-21	5.319e-19
ENSG00000114251	WNT5A	25918	31354	22994	36361	35217	33786	30671.9	0.39	6.774e-21	7.421e-19
ENSG00000188290	HES4	1170	1220	952	2038	1842	1943	1517.32	0.77	8.652e-21	9.382e-19
ENSG00000197081	IGF2R	15451	18929	13976	21801	23587	23372	19368.8	0.5	8.69e-21	9.382e-19
ENSG00000163814	CDCP1	788	1230	859	1919	1674	1703	1347.08	0.86	1.197e-20	1.283e-18
ENSG00000168916	ZNF608	329	401	330	90	119	112	229.04	-1.66	1.482e-20	1.577e-18
ENSG00000070961	ATP2B1	14361	18251	13349	11865	11345	10528	13156	-0.43	1.578e-20	1.668e-18
ENSG00000115380	EFEMP1	7527	9308	6255	11495	11564	10366	9322.68	0.53	1.676e-20	1.758e-18
ENSG00000198796	ALPK2	751	781	587	1365	1527	1260	1037.79	0.93	2.005e-20	2.089e-18
ENSG00000145934	TENM2	1062	1153	932	1741	1918	1887	1440.95	0.79	3.035e-20	3.141e-18
ENSG00000168077	SCARA3	1962	3061	2023	1356	1272	1326	1806.99	-0.79	3.065e-20	3.149e-18
ENSG00000171388	APLN	410	457	303	790	881	928	623.38	1.12	3.399e-20	3.469e-18
ENSG00000169184	MN1	1054	1194	999	1814	1956	2160	1522.31	0.84	4.785e-20	4.85e-18
ENSG00000064042	LIMCH1	788	1033	849	1585	1605	1493	1216.86	0.78	4.882e-20	4.914e-18
ENSG00000178773	CPNE7	2513	2892	2254	1753	1576	1594	2082.19	-0.62	5.268e-20	5.267e-18
ENSG00000140443	IGF1R	3126	3895	2854	5019	4544	4554	3962.66	0.51	6.507e-20	6.463e-18
ENSG00000090006	LTBP4	3808	4167	3104	2530	2062	2244	2962.48	-0.68	1.405e-19	1.386e-17
ENSG00000049239	H6PD	13045	14783	10570	9187	7519	8478	10501.3	-0.59	1.832e-19	1.796e-17
ENSG00000073008	PVR	8648	11455	8608	13888	12706	12824	11253.9	0.45	2.22e-19	2.162e-17
ENSG00000225614	ZNF469	8187	9993	7868	12565	11355	11888	10232.8	0.45	2.641e-19	2.555e-17
ENSG00000174718	RESF1	1985	2474	1800	1386	1335	1191	1678.74	-0.66	2.886e-19	2.774e-17
ENSG00000115902	SLC1A4	4372	4774	3939	6505	6312	6244	5326.63	0.52	3.051e-19	2.914e-17
ENSG00000148926	ADM	5255	7425	5204	9171	8744	8042	7228.7	0.53	3.218e-19	3.053e-17
ENSG00000165757	JCAD	5669	5757	5039	8812	8193	8357	6939.03	0.6	3.508e-19	3.308e-17
ENSG00000164506	STXBP5	4764	5435	3913	3210	3267	3022	3901.11	-0.55	4.057e-19	3.802e-17
ENSG00000123095	BHLHE41	884	1265	1006	494	402	542	759.29	-1.09	4.125e-19	3.818e-17
ENSG00000188643	S100A16	11686	13274	10526	8577	7564	8474	9953.89	-0.52	4.122e-19	3.818e-17
ENSG00000171617	ENC1	7738	10414	8620	13132	14163	13503	11188.4	0.59	5.073e-19	4.666e-17
ENSG00000050344	NFE2L3	1744	2054	1645	1063	851	1088	1398.74	-0.83	5.187e-19	4.741e-17
ENSG00000164040	PGRMC2	5043	6420	4869	7483	7669	7624	6466.95	0.47	5.451e-19	4.952e-17
ENSG00000134243	SORT1	3482	4230	3603	5804	5748	5323	4669.67	0.56	5.524e-19	4.988e-17
ENSG00000143867	OSR1	913	1175	822	526	484	530	733.7	-0.88	6.052e-19	5.432e-17
ENSG00000138685	FGF2	5258	6226	4815	8215	7450	7125	6462.94	0.47	1.269e-18	1.133e-16
ENSG00000138771	SHROOM3	611	700	590	1146	1180	1365	927.59	0.92	1.304e-18	1.156e-16
ENSG00000101335	MYL9	24028	26629	22594	36842	32782	34240	29352.2	0.48	1.687e-18	1.487e-16
ENSG00000103241	FOXF1	1460	1916	1358	2449	2346	2411	1971.36	0.6	1.771e-18	1.552e-16
ENSG00000025772	TOMM34	4938	6149	4744	3999	3703	3631	4490.87	-0.47	1.921e-18	1.674e-16
ENSG00000105376	ICAM5	1994	1943	1606	1066	824	1025	1404.49	-0.9	2.81e-18	2.434e-16
ENSG00000152049	KCNE4	1301	966	1087	4045	3961	3965	2547.32	1.72	3.278e-18	2.823e-16
ENSG00000131981	LGALS3	2507	2437	2130	1375	1091	1374	1815.1	-0.86	3.784e-18	3.24e-16
ENSG00000162576	MXRA8	9640	10534	8242	6264	5782	6750	7822.45	-0.58	4.819e-18	4.103e-16
ENSG00000120708	TGFBI	109665	106864	95026	171711	152150	153359	130872	0.58	4.952e-18	4.192e-16
ENSG00000100345	MYH9	154565	193862	147601	215950	207141	205795	185967	0.34	5.895e-18	4.962e-16
ENSG00000063438	AHRR	995	1080	988	568	514	531	777.79	-0.9	6.156e-18	5.152e-16
ENSG00000135480	KRT7	422	554	402	967	823	837	661.04	0.9	6.292e-18	5.237e-16
ENSG00000139318	DUSP6	3125	3579	3445	5367	5954	5626	4502.02	0.7	6.872e-18	5.688e-16
ENSG00000131389	SLC6A6	1380	1507	1087	800	746	708	1029.23	-0.79	7.08e-18	5.828e-16
ENSG00000112414	ADGRG6	6815	8889	6484	10074	10738	9850	8730.54	0.46	8.258e-18	6.76e-16
ENSG00000152767	FARP1	5255	6155	4940	7700	7337	7670	6467.17	0.46	9.882e-18	8.046e-16
ENSG00000079215	SLC1A3	107	137	89	345	349	288	216.9	1.5	1.105e-17	8.945e-16
ENSG00000103257	SLC7A5	63496	75621	57969	89682	82622	81149	74495.7	0.35	1.765e-17	1.422e-15
ENSG00000137309	HMGA1	56373	78645	50989	46064	41903	43935	52283.9	-0.47	2.448e-17	1.961e-15
ENSG00000189221	MAOA	2599	3274	2351	1993	1712	1727	2252.82	-0.58	2.581e-17	2.056e-15
ENSG00000134352	IL6ST	33486	40936	33798	27844	26512	26551	31330.5	-0.41	2.679e-17	2.123e-15
ENSG00000139629	GALNT6	1430	1745	1384	2329	2281	2263	1891.85	0.57	2.775e-17	2.187e-15
ENSG00000108797	CNTNAP1	2339	2463	2031	1406	1386	1462	1839.94	-0.67	3.094e-17	2.426e-15
ENSG00000183779	ZNF703	3748	5355	3852	6472	5986	6244	5223.98	0.52	4.304e-17	3.357e-15
ENSG00000106799	TGFBR1	2900	3249	2442	4154	4605	4147	3557.36	0.57	5.396e-17	4.187e-15
ENSG00000141837	CACNA1A	1100	1228	928	651	539	605	835.54	-0.82	5.614e-17	4.333e-15
ENSG00000140416	TPM1	25062	27600	24086	39202	34744	35161	30810.9	0.48	6.269e-17	4.814e-15
ENSG00000145358	DDIT4L	53	128	69	359	300	271	193.68	1.82	7.814e-17	5.97e-15
ENSG00000041353	RAB27B	676	905	628	401	380	346	549.4	-0.92	7.859e-17	5.974e-15
ENSG00000103196	CRISPLD2	12158	13924	10308	18863	15904	16271	14445.9	0.48	9.051e-17	6.845e-15
ENSG00000138356	AOX1	3394	4055	2813	4884	4934	4672	4087.32	0.49	1.455e-16	1.095e-14
ENSG00000275342	PRAG1	1825	2161	1747	2846	2767	2827	2346.9	0.54	1.47e-16	1.101e-14
ENSG00000156466	GDF6	1217	1724	1227	2170	2208	2088	1754.96	0.62	1.613e-16	1.202e-14
ENSG00000140092	FBLN5	1017	922	937	1961	1855	1646	1385.45	0.86	1.675e-16	1.242e-14
ENSG00000117318	ID3	5576	5785	4291	7835	7714	7600	6420.97	0.55	1.699e-16	1.253e-14
ENSG00000198467	TPM2	58599	66834	54980	87462	76560	83833	70935.6	0.44	1.926e-16	1.413e-14
ENSG00000173221	GLRX	3379	4345	3634	5909	5277	5503	4642.72	0.54	2.067e-16	1.51e-14
ENSG00000206538	VGLL3	6310	7457	5963	8864	8972	9121	7731.48	0.44	2.673e-16	1.943e-14
ENSG00000149596	JPH2	198	195	188	499	429	507	334.69	1.23	3.024e-16	2.187e-14
ENSG00000162694	EXTL2	3380	3905	3193	2580	2396	2310	2942.93	-0.51	3.07e-16	2.209e-14
ENSG00000135540	NHSL1	869	964	761	1481	1359	1406	1132.22	0.68	3.115e-16	2.231e-14
ENSG00000153823	PID1	509	636	483	1072	933	900	748.8	0.8	3.379e-16	2.409e-14
ENSG00000196549	MME	50044	56583	43309	70800	65318	62250	57602.7	0.39	4.074e-16	2.89e-14
ENSG00000088387	DOCK9	1537	2133	1831	2936	3437	2966	2458.39	0.73	6.332e-16	4.463e-14
ENSG00000170542	SERPINB9	1151	1153	1101	2041	1839	2155	1568.66	0.78	6.38e-16	4.463e-14
ENSG00000183087	GAS6	11077	12204	9383	16472	14100	15255	12985.8	0.47	6.371e-16	4.463e-14
ENSG00000134138	MEIS2	3944	5364	4045	3326	3033	2969	3744.24	-0.5	8.879e-16	6.181e-14
ENSG00000134853	PDGFRA	3606	4297	3189	2577	2359	2664	3089.98	-0.53	1.159e-15	8.031e-14
ENSG00000170961	HAS2	11793	17247	13117	21043	20585	18857	16947.4	0.51	1.463e-15	1.009e-13
ENSG00000113657	DPYSL3	18265	22017	16701	15555	13726	14279	16620.2	-0.38	1.505e-15	1.033e-13
ENSG00000158710	TAGLN2	42513	52141	38393	56887	54356	55634	49565.5	0.32	2.493e-15	1.704e-13
ENSG00000164099	PRSS12	1858	2247	1738	2979	2655	2803	2361.61	0.51	2.779e-15	1.89e-13
ENSG00000125730	C3	8	10	27	132	163	128	77.9	2.99	2.824e-15	1.913e-13
ENSG00000110492	MDK	2503	2559	2107	1578	1450	1553	1949.91	-0.63	3.107e-15	2.094e-13
ENSG00000149380	P4HA3	676	661	570	1228	1157	1053	885.99	0.8	3.226e-15	2.165e-13
ENSG00000058668	ATP2B4	15108	18644	14796	12440	12469	12295	14193.1	-0.37	3.415e-15	2.281e-13
ENSG00000149573	MPZL2	114	111	56	295	333	291	198.07	1.63	3.851e-15	2.561e-13
ENSG00000168056	LTBP3	7016	7195	5852	4779	3662	4374	5452.1	-0.63	4.885e-15	3.235e-13
ENSG00000159200	RCAN1	3034	3540	2751	4297	4265	4398	3688.72	0.46	4.939e-15	3.256e-13
ENSG00000145569	OTULINL	616	671	531	1044	1136	997	827.14	0.77	5.022e-15	3.296e-13
ENSG00000076706	MCAM	2388	2410	1893	3367	3552	3384	2815.95	0.6	5.938e-15	3.88e-13
ENSG00000176641	RNF152	363	483	430	759	945	980	657.36	1.01	6.384e-15	4.154e-13
ENSG00000167779	IGFBP6	6490	6782	5536	4379	3738	4413	5198.24	-0.57	6.648e-15	4.306e-13
ENSG00000163637	PRICKLE2	1789	1921	1615	2791	2554	2637	2205.46	0.56	9.378e-15	6.049e-13
ENSG00000065923	SLC9A7	2558	3168	2732	4199	4277	3927	3456.54	0.53	1.176e-14	7.555e-13
ENSG00000148180	GSN	6305	5798	5035	3806	3119	3660	4610.55	-0.68	1.215e-14	7.767e-13
ENSG00000160211	G6PD	7083	8211	6353	5778	4963	5130	6206.14	-0.44	1.365e-14	8.691e-13
ENSG00000147394	ZNF185	2031	2775	2047	1646	1452	1466	1883.46	-0.56	1.446e-14	9.17e-13
ENSG00000123104	ITPR2	5508	6272	4981	3957	3703	4172	4736.94	-0.49	1.578e-14	9.959e-13
ENSG00000143416	SELENBP1	328	284	192	84	78	78	172.81	-1.65	1.621e-14	1.019e-12
ENSG00000186480	INSIG1	1901	2065	1998	3122	3907	3224	2695.4	0.73	1.702e-14	1.065e-12
ENSG00000123977	DAW1	536	785	582	1220	1071	1019	860	0.76	1.981e-14	1.235e-12
ENSG00000137727	ARHGAP20	492	613	501	267	227	274	393.25	-1.01	2.071e-14	1.286e-12
ENSG00000095752	IL11	1086	1469	1034	2302	1747	1835	1561.37	0.69	2.526e-14	1.557e-12
ENSG00000182158	CREB3L2	9809	13084	9222	14156	13578	13720	12140.6	0.36	2.529e-14	1.557e-12
ENSG00000124126	PREX1	806	1219	779	527	461	520	707.83	-0.83	2.651e-14	1.625e-12
ENSG00000248187		128	117	110	370	276	353	224.57	1.4	3.136e-14	1.915e-12
ENSG00000134363	FST	595	886	556	369	294	339	498.44	-0.95	3.86e-14	2.347e-12
ENSG00000147883	CDKN2B	1501	1399	1514	2700	2432	2809	2057.26	0.78	3.921e-14	2.375e-12
ENSG00000079308	TNS1	8287	8865	7538	13016	10725	12941	10175.2	0.54	4.171e-14	2.516e-12
ENSG00000164619	BMPER	1745	2286	1724	2729	2975	2682	2337.55	0.53	4.558e-14	2.738e-12
ENSG00000154096	THY1	42370	41444	38496	59926	59424	59475	50038.2	0.52	4.988e-14	2.985e-12
ENSG00000131873	CHSY1	6486	8096	6592	9681	9391	9063	8161.42	0.4	5.153e-14	3.071e-12
ENSG00000167657	DAPK3	4446	5573	4360	6859	6092	6381	5574.6	0.41	5.975e-14	3.547e-12
ENSG00000072163	LIMS2	146	210	151	437	353	387	277.84	1.15	6.253e-14	3.683e-12
ENSG00000170989	S1PR1	2289	3463	2487	4389	4547	3730	3447.07	0.6	6.254e-14	3.683e-12
ENSG00000124225	PMEPA1	342	347	285	695	588	633	478.64	0.92	7.32e-14	4.294e-12
ENSG00000091972	CD200	1542	1959	1408	1174	939	871	1301.21	-0.68	8.172e-14	4.775e-12
ENSG00000117143	UAP1	14821	18821	14452	21116	20607	19358	18046.9	0.33	8.226e-14	4.788e-12
ENSG00000144136	SLC20A1	15260	20480	14768	13569	13041	12400	14766.4	-0.36	8.35e-14	4.822e-12
ENSG00000164107	HAND2	2068	2887	1829	1547	1362	1468	1834	-0.59	8.342e-14	4.822e-12
ENSG00000138722	MMRN1	783	934	546	386	397	353	558.21	-0.93	8.899e-14	5.119e-12
ENSG00000162734	PEA15	11978	14485	11262	16143	15822	16140	14201.9	0.34	1.008e-13	5.778e-12
ENSG00000269927		77	87	54	264	247	189	151.29	1.58	1.14e-13	6.507e-12
ENSG00000105993	DNAJB6	6741	8351	6183	9111	9122	9024	8021.67	0.35	1.25e-13	7.107e-12
ENSG00000107798	LIPA	3985	4121	3832	5784	6002	6344	4997.23	0.57	1.446e-13	8.194e-12
ENSG00000148700	ADD3	3878	5006	3734	3094	3205	2835	3592.5	-0.45	1.459e-13	8.232e-12
ENSG00000171793	CTPS1	4625	6718	4499	7553	7196	6966	6187.26	0.45	1.606e-13	9.028e-12
ENSG00000280143		129	134	96	346	282	299	212.49	1.29	1.691e-13	9.471e-12
ENSG00000091656	ZFHX4	1772	2453	1631	1205	1321	1250	1585.6	-0.6	1.811e-13	1.011e-11
ENSG00000185022	MAFF	3134	4182	3333	5185	4921	4683	4206.06	0.46	1.834e-13	1.02e-11
ENSG00000070404	FSTL3	21370	24728	19215	29133	26708	28935	24839	0.36	1.906e-13	1.056e-11
ENSG00000144063	MALL	199	257	209	70	58	82	144.92	-1.56	2.465e-13	1.36e-11
ENSG00000166825	ANPEP	9974	11080	7956	7269	6814	7160	8305.73	-0.43	2.519e-13	1.385e-11
ENSG00000131979	GCH1	190	226	176	382	479	472	319.04	1.1	2.734e-13	1.498e-11
ENSG00000131018	SYNE1	2471	3106	2285	3494	3961	3997	3194.68	0.53	2.828e-13	1.543e-11
ENSG00000148848	ADAM12	2416	2878	2546	1840	1567	1755	2158.22	-0.59	2.895e-13	1.574e-11
ENSG00000082438	COBLL1	2476	2955	2486	3665	3737	3800	3168.9	0.48	4.087e-13	2.214e-11
ENSG00000172893	DHCR7	3075	3762	2905	4441	4207	4317	3755.79	0.4	4.179e-13	2.256e-11
ENSG00000213694	S1PR3	6892	8039	6878	5576	5249	5362	6302.47	-0.42	4.527e-13	2.435e-11
ENSG00000087074	PPP1R15A	3901	4976	3974	5988	6071	5429	5018.61	0.43	5.337e-13	2.86e-11
ENSG00000127920	GNG11	6031	7407	5497	5029	4419	4780	5478.89	-0.4	5.678e-13	3.032e-11
ENSG00000114315	HES1	1091	1033	956	1781	1643	1657	1355.22	0.67	5.822e-13	3.098e-11
ENSG00000137936	BCAR3	2866	3654	2652	4317	3911	4024	3537.69	0.41	7.061e-13	3.744e-11
ENSG00000138347	MYPN	1464	1831	1494	1116	1064	930	1307.42	-0.6	8.034e-13	4.245e-11
ENSG00000126391	FRMD8	1807	2343	2167	3255	3230	3411	2690.33	0.61	8.956e-13	4.715e-11
ENSG00000225830	ERCC6	4463	5341	3838	3278	3510	3172	3898.28	-0.43	9.863e-13	5.174e-11
ENSG00000181458	TMEM45A	1945	2050	1950	3181	2878	3052	2500.75	0.58	1.086e-12	5.678e-11
ENSG00000130164	LDLR	6628	8493	6541	9677	11532	9556	8671.9	0.49	1.09e-12	5.68e-11
ENSG00000136244	IL6	35	38	41	152	146	156	94.29	1.84	1.274e-12	6.613e-11
ENSG00000137449	CPEB2	1468	1806	1402	952	917	1087	1263.13	-0.63	1.298e-12	6.716e-11
ENSG00000240694	PNMA2	2377	2765	2124	3338	3342	3184	2834	0.43	1.359e-12	7.008e-11
ENSG00000171132	PRKCE	901	1204	871	1526	1468	1433	1222.23	0.55	1.443e-12	7.414e-11
ENSG00000116711	PLA2G4A	1061	1175	791	641	586	543	791.17	-0.73	1.675e-12	8.576e-11
ENSG00000109586	GALNT7	1274	1662	1247	860	908	931	1137.23	-0.6	1.704e-12	8.663e-11
ENSG00000163083	INHBB	135	292	113	583	453	427	327.12	1.39	1.7e-12	8.663e-11
ENSG00000079257	LXN	1273	1302	1115	774	693	785	987.17	-0.68	2.029e-12	1.028e-10
ENSG00000104687	GSR	3700	4485	3256	2920	2834	2831	3307.78	-0.4	2.095e-12	1.058e-10
ENSG00000163430	FSTL1	63076	71142	58248	84066	81729	78475	72343.4	0.33	2.109e-12	1.062e-10
ENSG00000153714	LURAP1L	673	556	598	1135	1254	1126	889.63	0.86	2.281e-12	1.144e-10
ENSG00000164035	EMCN	142	118	87	12	24	3	64.1	-2.9	2.322e-12	1.161e-10
ENSG00000184371	CSF1	3163	3846	2653	2376	2317	2315	2750.08	-0.44	2.396e-12	1.194e-10
ENSG00000166510	CCDC68	541	624	514	317	283	302	427.85	-0.84	2.563e-12	1.273e-10
ENSG00000177283	FZD8	1495	2252	1504	2671	2459	2553	2130.72	0.54	2.957e-12	1.464e-10
ENSG00000074590	NUAK1	1152	1070	963	1956	1800	1572	1412.1	0.69	2.982e-12	1.466e-10
ENSG00000116774	OLFML3	1144	1268	1026	706	745	722	930.27	-0.63	2.982e-12	1.466e-10
ENSG00000148841	ITPRIP	6364	8917	6139	9976	9258	8916	8170.4	0.39	3.189e-12	1.563e-10
ENSG00000132669	RIN2	1899	2653	2239	3515	3413	3180	2796.43	0.55	3.254e-12	1.589e-10
ENSG00000280800		342	236	199	89	75	76	169.78	-1.59	3.286e-12	1.6e-10
ENSG00000147065	MSN	60259	74747	56547	80178	75688	77762	70290.3	0.28	3.322e-12	1.612e-10
ENSG00000026559	KCNG1	7212	6992	6132	10524	9177	9817	8272.77	0.5	3.653e-12	1.767e-10
ENSG00000186575	NF2	3840	5412	3579	5919	5854	5488	4957.63	0.42	3.877e-12	1.87e-10
ENSG00000138639	ARHGAP24	1467	1813	1362	2278	2155	2048	1838.05	0.47	4.087e-12	1.964e-10
ENSG00000173706	HEG1	19544	23962	18364	25650	25409	25888	22962.3	0.3	4.191e-12	2.008e-10
ENSG00000228526	MIR34AHG	606	496	480	276	229	220	385.25	-1.07	4.346e-12	2.075e-10
ENSG00000165912	PACSIN3	665	828	592	413	369	411	540.99	-0.75	4.707e-12	2.241e-10
ENSG00000053254	FOXN3	2233	2603	2000	3109	3072	3082	2663.85	0.42	4.73e-12	2.245e-10
ENSG00000136153	LMO7	7301	7897	6568	5624	5481	5306	6331.87	-0.4	5.226e-12	2.472e-10
ENSG00000156535	CD109	8022	9123	7281	5850	6057	6320	7068.22	-0.41	5.429e-12	2.56e-10
ENSG00000177606	JUN	10506	15459	10848	17438	15720	16068	14183.4	0.41	5.458e-12	2.565e-10
ENSG00000123146	ADGRE5	1476	2007	1425	1096	1048	1134	1349.99	-0.55	6.707e-12	3.143e-10
ENSG00000156011	PSD3	6204	7841	5672	5349	4957	5073	5793.57	-0.34	7.284e-12	3.402e-10
ENSG00000197256	KANK2	5812	7540	5572	5193	4506	4664	5494.79	-0.38	8.099e-12	3.771e-10
ENSG00000237973	MTCO1P12	1142	1578	1295	556	769	807	1018.66	-0.85	9.034e-12	4.193e-10
ENSG00000168542	COL3A1	360767	348339	320050	515934	466080	470407	412119	0.46	1.177e-11	5.445e-10
ENSG00000137819	PAQR5	308	295	260	109	105	130	201.04	-1.24	1.288e-11	5.94e-10
ENSG00000175414	ARL10	1888	2152	1858	1350	1331	1371	1651.66	-0.53	1.292e-11	5.94e-10
ENSG00000244879	GABPB1-AS1	979	897	694	468	501	362	646.95	-0.89	1.387e-11	6.357e-10
ENSG00000150938	CRIM1	33874	47480	33777	49295	49374	47421	43099.3	0.34	1.541e-11	7.041e-10
ENSG00000060138	YBX3	13246	16341	11751	18569	16627	16526	15363.6	0.31	1.64e-11	7.473e-10
ENSG00000167191	GPRC5B	357	541	396	198	197	222	315	-0.98	1.912e-11	8.684e-10
ENSG00000022267	FHL1	578	518	525	987	990	928	752.74	0.77	2.583e-11	1.17e-09
ENSG00000148677	ANKRD1	10016	14519	10393	16128	16267	14279	13457.9	0.41	2.734e-11	1.234e-09
ENSG00000117586	TNFSF4	1545	1363	1542	2473	2577	2605	2018.3	0.71	2.746e-11	1.236e-09
ENSG00000185630	PBX1	1038	1419	998	738	752	746	938.18	-0.59	2.932e-11	1.316e-09
ENSG00000115107	STEAP3	2183	2611	1914	1525	1613	1615	1894.41	-0.47	3.163e-11	1.415e-09
ENSG00000157542	KCNJ6	50	62	46	171	153	174	108.48	1.53	3.206e-11	1.43e-09
ENSG00000013364	MVP	10044	10930	8920	7907	6890	7641	8675.14	-0.4	3.578e-11	1.591e-09
ENSG00000090530	P3H2	749	850	656	1163	1143	1112	938.74	0.57	3.742e-11	1.659e-09
ENSG00000196517	SLC6A9	1853	1869	1715	2667	2704	2680	2240.55	0.53	4.47e-11	1.976e-09
ENSG00000181061	HIGD1A	2146	2742	2302	3390	3335	3204	2834.79	0.44	5.486e-11	2.418e-09
ENSG00000104419	NDRG1	7225	7457	6515	10529	9031	9870	8398.16	0.44	5.654e-11	2.485e-09
ENSG00000152661	GJA1	15952	19568	14847	14038	13144	13686	15083.7	-0.28	5.857e-11	2.567e-09
ENSG00000159307	SCUBE1	13	28	6	105	95	93	55.75	2.44	5.952e-11	2.6e-09
ENSG00000169594	BNC1	1965	2669	1932	3179	3099	2739	2571.27	0.44	6.597e-11	2.874e-09
ENSG00000197646	PDCD1LG2	2081	2439	1873	2991	2769	2787	2471	0.4	6.685e-11	2.904e-09
ENSG00000111962	UST	1370	1555	1397	988	978	899	1193.89	-0.57	7.326e-11	3.173e-09
ENSG00000050165	DKK3	23079	23952	20661	30560	29057	30820	26239.1	0.39	7.808e-11	3.372e-09
ENSG00000112977	DAP	8773	10657	8261	12040	11103	11154	10251.5	0.29	8.555e-11	3.684e-09
ENSG00000255248	MIR100HG	4124	3573	3094	2476	2114	2347	2949.42	-0.62	9.668e-11	4.151e-09
ENSG00000126950	TMEM35A	130	219	147	22	51	47	101.11	-1.84	9.96e-11	4.264e-09
ENSG00000160932	LY6E	6302	6674	5370	4855	3930	4433	5230.71	-0.46	1.039e-10	4.436e-09
ENSG00000197956	S100A6	35215	39953	31453	28170	25013	28763	31227.9	-0.37	1.051e-10	4.472e-09
ENSG00000163947	ARHGEF3	1833	2100	1703	2578	2589	2519	2206.57	0.43	1.077e-10	4.572e-09
ENSG00000113448	PDE4D	1979	2691	2020	3277	3041	2821	2613.35	0.43	1.136e-10	4.808e-09
ENSG00000010278	CD9	2917	3857	3037	2161	2381	2399	2771.82	-0.47	1.176e-10	4.964e-09
ENSG00000180628	PCGF5	3776	4598	3244	2968	2972	2902	3377.33	-0.37	1.205e-10	5.073e-09
ENSG00000127329	PTPRB	422	496	342	222	217	213	315.42	-0.87	1.27e-10	5.33e-09
ENSG00000060718	COL11A1	1230	1016	1061	1854	2123	1779	1509.12	0.73	1.428e-10	5.976e-09
ENSG00000039560	RAI14	24127	28088	21876	31436	30265	28817	27233.8	0.27	1.615e-10	6.739e-09
ENSG00000134569	LRP4	896	1099	814	569	602	617	759.85	-0.61	1.654e-10	6.882e-09
ENSG00000145632	PLK2	8475	9931	8599	6637	7136	6591	7860.97	-0.4	1.703e-10	7.066e-09
ENSG00000109079	TNFAIP1	4450	5093	4256	6040	5954	6040	5276.13	0.36	1.77e-10	7.326e-09
ENSG00000075624	ACTB	345800	465673	329264	490100	454239	446960	417672	0.28	1.785e-10	7.366e-09
ENSG00000105281	SLC1A5	20389	23150	18262	26285	25527	24524	22865.6	0.29	1.804e-10	7.423e-09
ENSG00000117592	PRDX6	32636	35740	31636	44588	42563	43439	38265.2	0.36	1.999e-10	8.205e-09
ENSG00000205213	LGR4	567	637	515	880	956	892	736.76	0.63	2.028e-10	8.301e-09
ENSG00000162706	CADM3	175	118	153	393	351	378	261.41	1.19	2.146e-10	8.76e-09
ENSG00000171724	VAT1L	1462	1971	1213	971	976	1063	1258.43	-0.58	2.203e-10	8.969e-09
ENSG00000122861	PLAU	102	189	145	341	399	297	243.13	1.15	2.411e-10	9.789e-09
ENSG00000116117	PARD3B	469	569	480	803	859	797	658.97	0.65	2.522e-10	1.021e-08
ENSG00000137193	PIM1	1442	1371	1101	1939	2001	2041	1641.16	0.57	2.658e-10	1.07e-08
ENSG00000139874	SSTR1	5924	7884	5344	8407	8033	7721	7140.58	0.33	2.655e-10	1.07e-08
ENSG00000128567	PODXL	968	807	765	1349	1677	1453	1167.88	0.75	2.718e-10	1.091e-08
ENSG00000170017	ALCAM	35978	47295	34207	32789	32616	29848	35103	-0.28	2.835e-10	1.135e-08
ENSG00000118503	TNFAIP3	10633	12849	10036	9362	8762	9022	10037.1	-0.29	2.895e-10	1.156e-08
ENSG00000172403	SYNPO2	52	74	77	213	233	165	134.89	1.44	3.091e-10	1.231e-08
ENSG00000179431	FJX1	2740	4272	2798	4947	4542	4224	3870.22	0.47	3.302e-10	1.312e-08
ENSG00000100731	PCNX1	4027	5176	3675	5458	5420	5366	4808.19	0.32	3.834e-10	1.519e-08
ENSG00000063660	GPC1	31727	34050	27856	25243	20757	24185	27158.8	-0.4	3.866e-10	1.524e-08
ENSG00000100234	TIMP3	35457	43527	41847	72770	71249	77956	56925.5	0.8	3.865e-10	1.524e-08
ENSG00000168003	SLC3A2	24667	27047	22272	32127	30402	30583	27689	0.31	4.439e-10	1.745e-08
ENSG00000077942	FBLN1	3219	3772	2922	2712	2215	2358	2844.28	-0.43	4.58e-10	1.796e-08
ENSG00000169908	TM4SF1	2434	3778	2352	1803	2064	1817	2338.7	-0.54	4.696e-10	1.836e-08
ENSG00000182752	PAPPA	9034	9260	8511	12191	12062	13797	10779.8	0.47	4.711e-10	1.837e-08
ENSG00000138411	HECW2	731	747	688	1088	1195	1195	937.89	0.63	4.817e-10	1.874e-08
ENSG00000115963	RND3	4722	6663	4896	7289	7201	6674	6180.27	0.37	4.909e-10	1.905e-08
ENSG00000100596	SPTLC2	7926	9626	7228	10100	10495	10199	9190.42	0.3	4.922e-10	1.905e-08
ENSG00000073712	FERMT2	11044	12732	10278	14735	13866	13631	12630.5	0.29	5.982e-10	2.303e-08
ENSG00000144655	CSRNP1	1725	2517	1934	3168	2919	2675	2465.99	0.48	5.98e-10	2.303e-08
ENSG00000012171	SEMA3B	161	234	135	61	55	65	116.3	-1.39	6.445e-10	2.475e-08
ENSG00000136111	TBC1D4	3943	5249	3988	3539	3383	3235	3854.68	-0.35	6.589e-10	2.524e-08
ENSG00000173334	TRIB1	661	856	651	1099	1188	1007	902.78	0.57	6.688e-10	2.555e-08
ENSG00000175264	CHST1	145	136	161	47	23	46	93.85	-1.77	7.336e-10	2.795e-08
ENSG00000111341	MGP	48	64	42	4	4	1	26.74	-3.54	7.609e-10	2.892e-08
ENSG00000101542	CDH20	453	388	313	200	178	166	282.15	-1	7.886e-10	2.99e-08
ENSG00000175567	UCP2	134	290	190	509	528	365	331.31	1.1	8.167e-10	3.088e-08
ENSG00000204219	TCEA3	222	225	166	67	81	83	139.82	-1.28	8.228e-10	3.103e-08
ENSG00000108854	SMURF2	7254	9611	7242	9972	11019	10112	9126.26	0.35	8.307e-10	3.125e-08
ENSG00000144583	MARCHF4	1227	1758	1295	2101	1979	1909	1694.74	0.47	9.274e-10	3.48e-08
ENSG00000008513	ST3GAL1	3302	4748	3514	5332	4897	5100	4439.29	0.39	1.075e-09	4.023e-08
ENSG00000198753	PLXNB3	1803	1899	1678	1332	1074	1226	1497.06	-0.55	1.089e-09	4.066e-08
ENSG00000197457	STMN3	1082	1238	900	777	642	693	880.81	-0.57	1.111e-09	4.14e-08
ENSG00000140406	TLNRD1	2250	3164	2128	3424	3371	3187	2887.93	0.39	1.197e-09	4.446e-08
ENSG00000144366	GULP1	812	1146	801	573	612	578	745.11	-0.6	1.243e-09	4.607e-08
ENSG00000183160	TMEM119	148	68	96	26	11	15	61.92	-2.35	1.293e-09	4.781e-08
ENSG00000100968	NFATC4	1890	1879	1481	1255	1087	1203	1458.12	-0.54	1.717e-09	6.333e-08
ENSG00000222041	CYTOR	1331	1776	1314	2125	2045	1867	1726.63	0.43	1.816e-09	6.681e-08
ENSG00000159164	SV2A	922	841	677	500	433	494	642.16	-0.72	1.958e-09	7.186e-08
ENSG00000197614	MFAP5	22	18	35	133	110	102	69.89	1.93	2.073e-09	7.587e-08
ENSG00000084636	COL16A1	1377	1225	1140	858	775	654	1004	-0.68	2.103e-09	7.681e-08
ENSG00000143382	ADAMTSL4	1221	1191	1087	1960	1579	1878	1480.24	0.58	2.201e-09	8.016e-08
ENSG00000148834	GSTO1	10579	12813	9816	14441	12840	13574	12246.3	0.28	2.25e-09	8.177e-08
ENSG00000121904	CSMD2	76	76	65	209	193	166	129.94	1.25	2.309e-09	8.372e-08
ENSG00000182492	BGN	20309	17550	16375	8927	6704	8915	13144	-1.05	2.359e-09	8.53e-08
ENSG00000169604	ANTXR1	5755	7036	5245	7784	7391	6999	6644.06	0.28	2.452e-09	8.844e-08
ENSG00000224259	LINC01133	523	420	442	913	756	885	655.62	0.79	2.503e-09	9.008e-08
ENSG00000171345	KRT19	12977	15235	12233	10614	9074	10975	11778.1	-0.38	2.623e-09	9.417e-08
ENSG00000115419	GLS	7791	9416	6981	10080	9924	9388	8854.93	0.26	2.719e-09	9.738e-08
ENSG00000064886	CHI3L2	5	3	1	54	47	44	25.42	3.44	2.858e-09	1.021e-07
ENSG00000185432	TMT1A	231	279	217	104	123	87	172.21	-1.1	2.933e-09	1.046e-07
ENSG00000198053	SIRPA	3401	4217	3119	4771	4588	4217	4016.13	0.32	2.973e-09	1.057e-07
ENSG00000179242	CDH4	1068	1513	1039	2098	1578	1707	1482.83	0.55	3.047e-09	1.081e-07
ENSG00000023445	BIRC3	111	228	168	47	60	50	109.05	-1.51	3.106e-09	1.099e-07
ENSG00000103187	COTL1	25463	31744	23786	34732	30981	31807	29494.9	0.25	3.13e-09	1.105e-07
ENSG00000164211	STARD4	4476	5053	4541	6225	6187	6459	5468.32	0.39	3.137e-09	1.105e-07
ENSG00000185650	ZFP36L1	13937	17218	12743	19923	17093	17315	16222.5	0.29	3.267e-09	1.148e-07
ENSG00000131378	RFTN1	4004	4569	3866	5530	5184	5399	4732.69	0.35	3.316e-09	1.162e-07
ENSG00000283265		34	24	25	116	118	96	68.52	1.76	3.377e-09	1.181e-07
ENSG00000114738	MAPKAPK3	1759	2437	1775	1513	1472	1297	1690.72	-0.45	3.855e-09	1.345e-07
ENSG00000124440	HIF3A	935	881	725	516	513	532	681.44	-0.66	3.91e-09	1.361e-07
ENSG00000196498	NCOR2	22297	28296	20887	30673	27180	29305	26205.3	0.27	3.935e-09	1.367e-07
ENSG00000125637	PSD4	116	164	126	272	292	285	207.55	0.97	3.949e-09	1.368e-07
ENSG00000092964	DPYSL2	7979	9130	7132	10034	10019	9847	8962.18	0.28	4.01e-09	1.386e-07
ENSG00000197381	ADARB1	8386	9728	6940	11020	10202	9958	9288	0.3	4.403e-09	1.518e-07
ENSG00000107331	ABCA2	4631	4697	3922	3408	3133	3333	3838.08	-0.41	4.689e-09	1.613e-07
ENSG00000212724	KRTAP2-3	273	390	300	535	545	563	430.86	0.71	4.783e-09	1.642e-07
ENSG00000147100	SLC16A2	2150	2814	2320	3387	3215	3113	2813.1	0.39	4.873e-09	1.669e-07
ENSG00000253304	TMEM200B	422	488	387	215	228	261	331.64	-0.8	5.046e-09	1.724e-07
ENSG00000116514	RNF19B	1013	1273	1053	1601	1596	1490	1328.73	0.46	5.304e-09	1.808e-07
ENSG00000111077	TNS2	4985	5213	4305	3899	3620	3591	4247.94	-0.37	5.682e-09	1.932e-07
ENSG00000128510	CPA4	2530	2803	2769	1873	1909	1881	2293.17	-0.5	5.704e-09	1.932e-07
ENSG00000166833	NAV2	1854	2945	1906	1379	1569	1520	1835.91	-0.53	5.696e-09	1.932e-07
ENSG00000143545	RAB13	867	952	735	598	549	528	699.95	-0.57	5.775e-09	1.951e-07
ENSG00000113083	LOX	71606	71149	69649	99700	92527	99242	83803.2	0.41	6.344e-09	2.138e-07
ENSG00000132718	SYT11	1731	2022	1481	1318	1125	1288	1481.46	-0.46	7.357e-09	2.474e-07
ENSG00000164125	GASK1B	2100	2148	1736	1441	1356	1461	1698.91	-0.47	7.438e-09	2.496e-07
ENSG00000075711	DLG1	3533	3872	3210	4517	4783	4603	4064.98	0.36	8.087e-09	2.708e-07
ENSG00000164323	CFAP97	3313	4062	2862	2853	2540	2319	2960.17	-0.38	8.105e-09	2.708e-07
ENSG00000128340	RAC2	2772	3102	2532	2131	1980	2185	2437.27	-0.4	8.441e-09	2.813e-07
ENSG00000126562	WNK4	371	456	366	661	593	677	517.14	0.64	9.043e-09	3.007e-07
ENSG00000116761	CTH	986	832	704	1426	1393	1261	1095.47	0.63	9.271e-09	3.076e-07
ENSG00000003436	TFPI	6372	6647	5564	7788	8498	8501	7196.54	0.39	9.639e-09	3.191e-07
ENSG00000127528	KLF2	2483	3539	2518	3830	3601	3672	3240.35	0.36	9.717e-09	3.21e-07
ENSG00000050820	BCAR1	10682	14662	11368	16272	14772	15188	13706	0.31	9.796e-09	3.229e-07
ENSG00000164543	STK17A	3171	3751	2921	4086	4311	4174	3710.12	0.33	1.012e-08	3.327e-07
ENSG00000109814	UGDH	7859	9323	7137	6556	6381	6719	7275.63	-0.29	1.072e-08	3.517e-07
ENSG00000140873	ADAMTS18	74	39	56	1	0	1	29.23	-4.74	1.192e-08	3.905e-07
ENSG00000057657	PRDM1	113	123	55	227	241	256	167.24	1.2	1.204e-08	3.934e-07
ENSG00000187840	EIF4EBP1	11149	12649	9409	14269	13099	13468	12243	0.28	1.211e-08	3.948e-07
ENSG00000052795	FNIP2	951	1218	949	1536	1405	1378	1229.38	0.44	1.225e-08	3.984e-07
ENSG00000077150	NFKB2	2093	2691	2057	1842	1458	1646	1947.24	-0.44	1.262e-08	4.089e-07
ENSG00000165029	ABCA1	5385	4843	4682	8530	9582	9447	7064.91	0.79	1.262e-08	4.089e-07
ENSG00000175115	PACS1	10660	12413	9277	14810	12502	13196	12041.1	0.3	1.271e-08	4.108e-07
ENSG00000178726	THBD	110	122	71	225	232	232	163.7	1.07	1.309e-08	4.223e-07
ENSG00000078269	SYNJ2	2991	4239	2901	2637	2591	2458	2933.98	-0.37	1.362e-08	4.382e-07
ENSG00000223768	LINC00205	3247	3694	3111	4499	4175	4277	3812.13	0.34	1.394e-08	4.475e-07
ENSG00000185551	NR2F2	8439	12694	8811	8164	7323	7307	8680.55	-0.36	1.414e-08	4.53e-07
ENSG00000183671	CMKLR2	2408	2688	2337	1810	1815	1880	2148.39	-0.41	1.481e-08	4.736e-07
ENSG00000182179	UBA7	783	758	576	421	445	417	563.57	-0.67	1.562e-08	4.984e-07
ENSG00000011105	TSPAN9	7827	9240	7291	10624	9429	10098	9020.08	0.28	1.566e-08	4.986e-07
ENSG00000149294	NCAM1	1844	2147	1517	1422	1105	1306	1541.84	-0.49	1.653e-08	5.252e-07
ENSG00000107249	GLIS3	1101	1096	1012	1494	1831	1595	1351.2	0.56	1.672e-08	5.3e-07
ENSG00000103485	QPRT	221	230	207	111	73	95	155.84	-1.12	1.705e-08	5.389e-07
ENSG00000169169	CPT1C	662	620	558	346	348	385	486.16	-0.71	1.707e-08	5.389e-07
ENSG00000179403	VWA1	1523	1734	1481	1246	1002	1078	1337.18	-0.49	1.738e-08	5.473e-07
ENSG00000092621	PHGDH	13051	14032	10671	16854	15434	15187	14100.6	0.31	1.793e-08	5.635e-07
ENSG00000188153	COL4A5	7982	8767	7266	6217	5842	6565	7072.92	-0.35	1.824e-08	5.723e-07
ENSG00000138172	CALHM2	337	363	281	131	159	186	241.62	-0.93	1.96e-08	6.134e-07
ENSG00000135046	ANXA1	26577	30809	24447	33995	32501	31342	29737.8	0.24	1.992e-08	6.22e-07
ENSG00000237125	HAND2-AS1	626	749	521	434	332	385	502.5	-0.66	2.162e-08	6.739e-07
ENSG00000161996	WDR90	1408	1677	1362	1104	1119	996	1269.57	-0.44	2.195e-08	6.826e-07
ENSG00000137076	TLN1	68227	84162	62561	86012	81683	82783	76917.9	0.21	2.211e-08	6.863e-07
ENSG00000197077	KIAA1671	320	453	372	180	225	192	288.36	-0.84	2.253e-08	6.978e-07
ENSG00000173705	SUSD5	722	951	700	541	546	470	648.56	-0.56	2.394e-08	7.399e-07
ENSG00000004399	PLXND1	6124	6639	5067	4922	3993	4549	5178.61	-0.38	2.545e-08	7.849e-07
ENSG00000166741	NNMT	13507	14473	11433	17401	15921	15927	14679.9	0.29	2.555e-08	7.866e-07
ENSG00000178882	RFLNA	1715	1905	1606	2477	2188	2478	2050.43	0.42	2.589e-08	7.954e-07
ENSG00000151414	NEK7	9316	12590	9568	12944	12949	12823	11599.7	0.28	2.662e-08	8.161e-07
ENSG00000132963	POMP	7428	9219	7511	10105	9776	9922	8934.13	0.28	2.7e-08	8.26e-07
ENSG00000113578	FGF1	232	321	262	449	544	453	374.26	0.75	2.904e-08	8.866e-07
ENSG00000119655	NPC2	1771	2088	1641	1451	1269	1371	1587.25	-0.4	3.206e-08	9.767e-07
ENSG00000112769	LAMA4	701	662	622	1005	1142	993	851.88	0.6	3.323e-08	1.01e-06
ENSG00000010438	PRSS3	891	1299	1165	703	535	747	885.7	-0.69	3.343e-08	1.015e-06
ENSG00000083857	FAT1	5149	8039	4733	7665	8385	8131	6921.84	0.43	3.389e-08	1.026e-06
ENSG00000198853	RUSC2	4766	5665	4172	6531	5761	5822	5405.13	0.29	3.568e-08	1.078e-06
ENSG00000153956	CACNA2D1	3815	4850	4071	3227	3139	3365	3723.43	-0.37	3.688e-08	1.112e-06
ENSG00000140750	ARHGAP17	3650	4645	3413	4825	4774	4837	4319.86	0.28	3.831e-08	1.153e-06
ENSG00000145431	PDGFC	5491	6861	5194	5055	4659	4650	5273.23	-0.27	3.936e-08	1.182e-06
ENSG00000164916	FOXK1	4658	5600	4242	5917	6027	5792	5331.29	0.27	3.971e-08	1.19e-06
ENSG00000145685	LHFPL2	3161	3770	3000	4140	4331	4066	3719.62	0.31	4.149e-08	1.241e-06
ENSG00000148154	UGCG	4805	5982	4569	6503	6702	5897	5696.36	0.29	4.279e-08	1.278e-06
ENSG00000197565	COL4A6	1089	1208	892	667	725	757	883.36	-0.53	4.504e-08	1.342e-06
ENSG00000077238	IL4R	2718	3324	2637	3739	3725	3477	3246.37	0.31	4.522e-08	1.345e-06
ENSG00000198087	CD2AP	1585	1906	1622	2179	2503	2401	2022.67	0.44	4.627e-08	1.373e-06
ENSG00000152684	PELO	2930	3684	2760	4414	3908	3654	3525.66	0.33	4.993e-08	1.476e-06
ENSG00000163545	NUAK2	359	465	279	666	528	642	483.94	0.68	4.993e-08	1.476e-06
ENSG00000118971	CCND2	171	113	150	315	368	320	239.94	1.04	5.015e-08	1.48e-06
ENSG00000008256	CYTH3	1996	2617	1922	2777	2796	2763	2456.66	0.33	5.263e-08	1.55e-06
ENSG00000251493	FOXD1	2593	3981	2859	4680	4112	3922	3649.65	0.41	5.477e-08	1.61e-06
ENSG00000225630	MTND2P28	3222	3835	3258	1983	2617	2523	2895.23	-0.5	5.556e-08	1.63e-06
ENSG00000248890	HHIP-AS1	570	725	535	385	280	401	478.24	-0.7	5.617e-08	1.644e-06
ENSG00000061337	LZTS1	918	1030	940	1387	1328	1498	1179.17	0.5	5.975e-08	1.745e-06
ENSG00000111817	DSE	4445	5595	4295	6013	5704	5731	5254.83	0.26	6.049e-08	1.764e-06
ENSG00000232977	LINC00327	24	42	28	89	133	103	69.24	1.57	6.216e-08	1.809e-06
ENSG00000164171	ITGA2	8998	12949	9360	8545	8067	8199	9253.37	-0.3	6.37e-08	1.85e-06
ENSG00000171604	CXXC5	1803	1758	1491	1253	937	1183	1399.18	-0.55	6.469e-08	1.875e-06
ENSG00000065809	FAM107B	1287	1717	1373	2051	2029	1830	1701.03	0.4	7.044e-08	2.037e-06
ENSG00000100767	PAPLN	206	220	147	95	58	77	132.39	-1.16	7.056e-08	2.037e-06
ENSG00000140545	MFGE8	10032	9416	9560	17298	15580	17257	13164.1	0.7	7.371e-08	2.124e-06
ENSG00000072195	SPEG	996	744	785	573	405	430	657.92	-0.78	7.464e-08	2.147e-06
ENSG00000133107	TRPC4	204	194	155	69	71	88	129.77	-1.13	8.392e-08	2.409e-06
ENSG00000178401	DNAJC22	312	290	254	146	125	154	213.23	-0.9	8.833e-08	2.531e-06
ENSG00000143341	HMCN1	439	531	365	272	270	253	351.26	-0.67	8.892e-08	2.543e-06
ENSG00000177189	RPS6KA3	4438	5393	3975	3737	3800	3661	4131.9	-0.27	8.96e-08	2.557e-06
ENSG00000020577	SAMD4A	2228	2895	2094	3014	3079	3007	2695.01	0.31	9.939e-08	2.831e-06
ENSG00000139970	RTN1	1304	1750	1302	2169	1939	1766	1688.28	0.4	1.024e-07	2.912e-06
ENSG00000067141	NEO1	779	759	757	432	445	523	616.92	-0.66	1.032e-07	2.93e-06
ENSG00000265972	TXNIP	10130	14722	12157	16502	16120	15861	14143	0.36	1.105e-07	3.13e-06
ENSG00000173391	OLR1	1	1	3	36	52	27	19.89	3.56	1.112e-07	3.145e-06
ENSG00000137507	LRRC32	510	465	362	295	192	214	337.81	-0.84	1.139e-07	3.214e-06
ENSG00000096433	ITPR3	4086	5848	3890	3654	3368	3619	4026.35	-0.34	1.161e-07	3.269e-06
ENSG00000147251	DOCK11	1357	1447	1323	1083	878	911	1163.08	-0.5	1.245e-07	3.5e-06
ENSG00000076067	RBMS2	3460	4571	3258	4836	4501	4512	4148.36	0.28	1.274e-07	3.568e-06
ENSG00000187720	THSD4	5774	7053	5230	5114	4525	4953	5394.72	-0.28	1.273e-07	3.568e-06
ENSG00000168685	IL7R	641	984	703	1210	1143	1034	941.99	0.51	1.322e-07	3.696e-06
ENSG00000197321	SVIL	1622	1801	1574	1258	1070	1254	1424.46	-0.45	1.325e-07	3.698e-06
ENSG00000128641	MYO1B	6814	8591	6317	9277	8669	8154	7896.92	0.24	1.344e-07	3.744e-06
ENSG00000111424	VDR	546	625	430	857	792	737	658.09	0.53	1.396e-07	3.879e-06
ENSG00000149451	ADAM33	272	220	201	82	85	123	164.26	-1.11	1.447e-07	4.008e-06
ENSG00000227036	LINC00511	448	425	373	710	626	662	538.27	0.61	1.446e-07	4.008e-06
ENSG00000142168	SOD1	5236	6384	4939	6919	6600	6392	6031.19	0.24	1.47e-07	4.062e-06
ENSG00000136068	FLNB	47527	57581	41067	57041	58250	57570	52707.6	0.23	1.485e-07	4.097e-06
ENSG00000163520	FBLN2	12860	12574	11416	8374	6358	7493	9827.42	-0.67	1.496e-07	4.119e-06
ENSG00000196781	TLE1	1448	1934	1446	1195	1230	1170	1391.1	-0.39	1.52e-07	4.179e-06
ENSG00000076554	TPD52	348	629	386	795	782	655	590.46	0.66	1.554e-07	4.264e-06
ENSG00000144339	TMEFF2	410	401	312	144	243	135	272.91	-0.97	1.562e-07	4.279e-06
ENSG00000100647	SUSD6	1492	1627	1247	1975	2031	1828	1688.02	0.39	1.667e-07	4.557e-06
ENSG00000117228	GBP1	1061	1241	1127	1633	1564	1568	1359.56	0.43	1.706e-07	4.647e-06
ENSG00000139514	SLC7A1	11960	16748	11670	16746	16254	15714	14690.3	0.26	1.706e-07	4.647e-06
ENSG00000144802	NFKBIZ	1114	1003	959	1671	1668	1354	1290.69	0.54	1.802e-07	4.899e-06
ENSG00000003989	SLC7A2	4880	7639	4438	4246	4237	3880	4803.38	-0.4	1.815e-07	4.925e-06
ENSG00000143384	MCL1	22523	30064	21243	30038	28406	28399	26509.2	0.22	1.845e-07	4.997e-06
ENSG00000132424	PNISR	2670	3129	2222	2194	2069	1998	2358.06	-0.33	1.91e-07	5.164e-06
ENSG00000154864	PIEZO2	104	69	70	25	17	15	50.35	-1.8	1.949e-07	5.26e-06
ENSG00000173598	NUDT4	5883	7143	5423	5302	5118	4951	5591.26	-0.24	1.974e-07	5.318e-06
ENSG00000074416	MGLL	4250	6253	4337	6652	5881	6363	5560.5	0.33	2.074e-07	5.578e-06
ENSG00000171522	PTGER4	670	1200	758	531	561	523	695.38	-0.62	2.08e-07	5.583e-06
ENSG00000131473	ACLY	22992	28823	22170	29914	28020	28969	26603.5	0.21	2.103e-07	5.636e-06
ENSG00000169710	FASN	13854	18878	13038	17949	19416	18565	16780	0.27	2.121e-07	5.674e-06
ENSG00000159363	ATP13A2	3260	3906	3196	4669	4179	4149	3866.43	0.3	2.174e-07	5.806e-06
ENSG00000101000	PROCR	1770	2026	1508	1364	1155	1364	1519.15	-0.42	2.34e-07	6.238e-06
ENSG00000127124	HIVEP3	1423	2137	1285	2169	2222	2162	1874.49	0.42	2.401e-07	6.377e-06
ENSG00000134107	BHLHE40	7953	8868	7730	11097	9618	10513	9250.13	0.31	2.4e-07	6.377e-06
ENSG00000170340	B3GNT2	1239	1581	1374	1898	1961	1856	1642.33	0.41	2.479e-07	6.572e-06
ENSG00000165424	ZCCHC24	3068	3594	2981	2512	2359	2618	2840.21	-0.34	2.508e-07	6.638e-06
ENSG00000135919	SERPINE2	16684	16225	14504	22469	19948	19609	18164.7	0.34	2.538e-07	6.706e-06
ENSG00000177425	PAWR	2846	3804	2918	3960	4107	3945	3567.55	0.3	2.778e-07	7.313e-06
ENSG00000230630	DNM3OS	340	353	278	192	162	181	249.59	-0.77	2.775e-07	7.313e-06
ENSG00000134954	ETS1	9717	12146	8906	12489	12186	11489	11055.7	0.21	2.828e-07	7.432e-06
ENSG00000133657	ATP13A3	6010	8493	6394	8672	9101	8376	7770.74	0.3	2.917e-07	7.652e-06
ENSG00000109756	RAPGEF2	2180	2894	2133	3031	3169	2907	2694.63	0.31	2.929e-07	7.67e-06
ENSG00000133135	RNF128	107	87	94	26	21	35	62.15	-1.56	2.963e-07	7.746e-06
ENSG00000132481	TRIM47	214	328	222	121	115	140	187.47	-0.88	3.082e-07	8.041e-06
ENSG00000157600	TMEM164	4302	5023	4014	3612	3563	3644	4001.22	-0.28	3.138e-07	8.175e-06
ENSG00000105835	NAMPT	6094	7306	5482	5549	5184	4894	5702.85	-0.25	3.202e-07	8.325e-06
ENSG00000173545	ZNF622	2286	2984	2384	3394	3226	3083	2870.56	0.31	3.243e-07	8.417e-06
ENSG00000028137	TNFRSF1B	178	260	157	95	87	90	142.08	-0.97	3.38e-07	8.758e-06
ENSG00000172965	MIR4435-2HG	1728	2263	1793	2439	2591	2477	2199.18	0.35	3.534e-07	9.141e-06
ENSG00000090339	ICAM1	529	745	614	367	280	434	491.56	-0.72	3.541e-07	9.145e-06
ENSG00000141338	ABCA8	1001	1037	863	751	608	625	810.12	-0.51	3.626e-07	9.348e-06
ENSG00000170571	EMB	354	449	326	238	206	221	296.07	-0.68	3.731e-07	9.6e-06
ENSG00000133083	DCLK1	759	699	653	435	346	485	562.93	-0.67	3.844e-07	9.874e-06
ENSG00000176155	CCDC57	1081	1333	995	881	806	815	976.59	-0.41	3.87e-07	9.924e-06
ENSG00000204681	GABBR1	1855	1525	1344	1084	1045	1027	1312.16	-0.55	4.007e-07	1.026e-05
ENSG00000169083	AR	32	46	38	93	150	110	77.74	1.38	4.034e-07	1.031e-05
ENSG00000172819	RARG	1543	1620	1223	1145	789	1004	1211.74	-0.53	4.127e-07	1.053e-05
ENSG00000176971	FIBIN	649	574	551	1022	853	912	757.92	0.58	4.157e-07	1.059e-05
ENSG00000183770	FOXL2	35	28	36	1	2	1	17.47	-3.5	4.191e-07	1.066e-05
ENSG00000010404	IDS	3855	4502	3447	3240	2996	3247	3521.95	-0.29	4.224e-07	1.072e-05
ENSG00000113389	NPR3	43	39	34	111	118	106	74.79	1.3	4.358e-07	1.104e-05
ENSG00000147872	PLIN2	4054	5097	3926	3821	3388	3411	3916.75	-0.27	4.462e-07	1.129e-05
ENSG00000139289	PHLDA1	7675	10137	7538	7429	6801	6819	7660.58	-0.24	4.514e-07	1.14e-05
ENSG00000180801	ARSJ	5075	6655	4633	6646	6624	6368	5939.8	0.24	4.633e-07	1.168e-05
ENSG00000099282	TSPAN15	372	367	246	487	587	622	443.95	0.7	4.645e-07	1.169e-05
ENSG00000253661	ZFHX4-AS1	83	133	80	36	28	28	63.39	-1.42	4.828e-07	1.213e-05
ENSG00000115525	ST3GAL5	1298	1364	1232	902	897	971	1108.34	-0.46	4.899e-07	1.229e-05
ENSG00000165434	PGM2L1	519	530	472	801	768	717	631.61	0.53	4.948e-07	1.239e-05
ENSG00000169231	THBS3	654	589	558	416	318	360	482.38	-0.66	5.059e-07	1.265e-05
ENSG00000174791	RIN1	2328	3047	2250	2101	2040	1833	2244.69	-0.32	5.197e-07	1.297e-05
ENSG00000162772	ATF3	270	242	184	407	396	429	319.58	0.73	5.369e-07	1.338e-05
ENSG00000100906	NFKBIA	1538	1842	1289	1251	1174	1044	1342.43	-0.39	5.615e-07	1.397e-05
ENSG00000137478	FCHSD2	1904	1980	1421	1403	1259	1191	1513.76	-0.43	5.935e-07	1.474e-05
ENSG00000115594	IL1R1	5277	5550	4624	6378	6797	6415	5811.63	0.31	5.971e-07	1.48e-05
ENSG00000110906	KCTD10	5619	6747	5302	7057	7151	6997	6433.77	0.24	5.983e-07	1.481e-05
ENSG00000141052	MYOCD	191	141	199	385	342	375	272.81	0.88	6.175e-07	1.526e-05
ENSG00000047932	GOPC	3764	4396	3257	4772	4473	4795	4209.45	0.27	6.278e-07	1.549e-05
ENSG00000198121	LPAR1	4701	6130	4220	4279	4130	3835	4498.76	-0.26	6.605e-07	1.627e-05
ENSG00000106034	CPED1	492	538	370	287	272	296	372.42	-0.63	6.689e-07	1.644e-05
ENSG00000110328	GALNT18	614	819	507	885	1019	910	783.36	0.5	7.251e-07	1.78e-05
ENSG00000148484	RSU1	4398	5160	3934	5697	5340	5201	4916.21	0.24	7.324e-07	1.795e-05
ENSG00000164484	TMEM200A	12284	16372	12492	11982	11114	11256	12473.1	-0.23	7.398e-07	1.81e-05
ENSG00000197780	TAF13	1790	2232	1616	2401	2338	2311	2095.8	0.3	7.451e-07	1.82e-05
ENSG00000267519	MIR23AHG	647	532	335	289	280	221	380.82	-0.82	7.588e-07	1.85e-05
ENSG00000185825	BCAP31	7605	9058	7052	9656	9105	9289	8564.55	0.22	7.636e-07	1.859e-05
ENSG00000164032	H2AZ1	15787	22787	14915	22541	23835	20164	19762.5	0.3	8.626e-07	2.096e-05
ENSG00000064666	CNN2	17455	21119	16644	23255	20805	21104	19913	0.21	8.753e-07	2.124e-05
ENSG00000167157	PRRX2	44	32	28	3	1	4	18.75	-2.89	8.983e-07	2.176e-05
ENSG00000006282	SPATA20	2312	2288	1909	1752	1452	1601	1877.62	-0.41	9.157e-07	2.208e-05
ENSG00000104856	RELB	711	1006	703	567	515	573	671.43	-0.49	9.161e-07	2.208e-05
ENSG00000164292	RHOBTB3	8750	10942	8525	8327	7839	7714	8615.3	-0.22	9.142e-07	2.208e-05
ENSG00000177200	CHD9	4124	5007	3925	3437	3670	3483	3913.73	-0.27	9.226e-07	2.221e-05
ENSG00000120885	CLU	417	594	376	683	722	651	567.02	0.53	9.748e-07	2.341e-05
ENSG00000134986	NREP	8684	10006	8940	12002	11165	11296	10300.9	0.28	9.757e-07	2.341e-05
ENSG00000099194	SCD	24034	27371	22060	29531	31732	27888	26933	0.25	9.843e-07	2.358e-05
ENSG00000078018	MAP2	169	123	119	53	57	46	94.89	-1.2	1e-06	2.389e-05
ENSG00000182379	NXPH4	1650	1822	1446	2376	1992	2090	1882.62	0.35	1e-06	2.389e-05
ENSG00000171992	SYNPO	6880	6829	6292	9660	7825	9420	7791.42	0.38	1.061e-06	2.528e-05
ENSG00000116604	MEF2D	3545	3924	3202	4645	4171	4874	4037.42	0.32	1.085e-06	2.583e-05
ENSG00000197283	SYNGAP1	1003	1051	792	670	687	645	802.62	-0.46	1.091e-06	2.592e-05
ENSG00000113369	ARRDC3	1594	1728	1434	1133	1273	1115	1373.12	-0.4	1.099e-06	2.608e-05
ENSG00000114857	NKTR	2686	3345	2403	2140	2350	2145	2488.46	-0.31	1.103e-06	2.613e-05
ENSG00000179604	CDC42EP4	2920	3953	2566	2405	2595	2253	2746.94	-0.33	1.142e-06	2.7e-05
ENSG00000184584	STING1	1026	1163	905	725	784	729	882.91	-0.43	1.162e-06	2.744e-05
ENSG00000184156	KCNQ3	32	51	49	110	128	124	81.95	1.22	1.207e-06	2.845e-05
ENSG00000067064	IDI1	1299	1661	1456	1937	2128	1923	1724.9	0.4	1.23e-06	2.89e-05
ENSG00000152056	AP1S3	170	265	195	119	76	97	151.76	-0.94	1.228e-06	2.89e-05
ENSG00000167034	NKX3-1	221	333	219	408	452	405	335.89	0.64	1.233e-06	2.892e-05
ENSG00000178202	POGLUT3	4993	6532	4808	4348	4717	4087	4868.53	-0.28	1.265e-06	2.964e-05
ENSG00000162878	PKDCC	2836	3084	2577	2427	2109	2128	2513.58	-0.32	1.338e-06	3.125e-05
ENSG00000165617	DACT1	170	186	186	317	319	340	252.37	0.73	1.337e-06	3.125e-05
ENSG00000133466	C1QTNF6	845	1001	712	641	587	591	722.59	-0.45	1.343e-06	3.132e-05
ENSG00000152760	DYNLT5	63	78	63	11	18	21	42.12	-1.66	1.436e-06	3.343e-05
ENSG00000119314	PTBP3	4808	6026	4468	6042	6507	5959	5588.2	0.25	1.46e-06	3.393e-05
ENSG00000170558	CDH2	9475	12767	9439	13202	12943	11735	11483.6	0.23	1.512e-06	3.508e-05
ENSG00000103642	LACTB	1748	2160	1726	1557	1471	1345	1655.63	-0.33	1.549e-06	3.589e-05
ENSG00000169429	CXCL8	1787	2358	1863	2641	2426	2575	2257.5	0.31	1.572e-06	3.638e-05
ENSG00000160991	ORAI2	3297	4349	3061	2952	2665	2935	3176.5	-0.28	1.607e-06	3.711e-05
ENSG00000151729	SLC25A4	1004	1409	1093	1594	1517	1550	1349.74	0.38	1.61e-06	3.714e-05
ENSG00000105290	APLP1	596	504	456	335	323	286	416.41	-0.65	1.664e-06	3.832e-05
ENSG00000112541	PDE10A	390	482	449	661	652	716	556.2	0.55	1.708e-06	3.928e-05
ENSG00000073792	IGF2BP2	12037	14114	10742	15000	14465	13663	13232.5	0.2	1.728e-06	3.968e-05
ENSG00000110042	DTX4	155	120	131	355	242	253	208.61	0.89	1.751e-06	4.007e-05
ENSG00000179820	MYADM	18355	22866	17999	24423	22075	23312	21343.9	0.21	1.751e-06	4.007e-05
ENSG00000169991	IFFO2	1226	1942	1100	1961	1865	2029	1662.6	0.44	1.783e-06	4.074e-05
ENSG00000006062	MAP3K14	829	1083	731	678	576	611	742.42	-0.45	1.786e-06	4.075e-05
ENSG00000183963	SMTN	10180	14453	10082	13972	14078	13556	12585.8	0.24	1.809e-06	4.121e-05
ENSG00000184500	PROS1	531	556	492	325	331	358	431.17	-0.58	1.83e-06	4.162e-05
ENSG00000106003	LFNG	351	470	330	262	130	200	286.88	-0.82	1.849e-06	4.199e-05
ENSG00000111907	TPD52L1	35	42	38	107	100	108	71.28	1.21	1.858e-06	4.214e-05
ENSG00000196588	MRTFA	3340	4498	3328	4987	4451	4291	4108.82	0.27	1.866e-06	4.224e-05
ENSG00000006468	ETV1	449	449	371	219	229	291	333.72	-0.69	1.98e-06	4.477e-05
ENSG00000141867	BRD4	5021	6510	4708	6559	6364	6235	5844.38	0.22	2.002e-06	4.52e-05
ENSG00000124731	TREM1	7	10	9	43	52	48	28.01	1.96	2.025e-06	4.565e-05
ENSG00000166396	SERPINB7	620	930	626	1105	1115	894	870.99	0.48	2.031e-06	4.571e-05
ENSG00000008394	MGST1	4427	4876	3951	3847	3506	3462	3987.64	-0.27	2.114e-06	4.751e-05
ENSG00000177374	HIC1	2765	3948	2882	4236	3784	3972	3561.94	0.29	2.23e-06	5.003e-05
ENSG00000105976	MET	4368	7593	4769	4141	4292	3713	4734.45	-0.4	2.236e-06	5.009e-05
ENSG00000164308	ERAP2	81	125	71	159	236	203	144.26	0.96	2.248e-06	5.022e-05
ENSG00000189184	PCDH18	443	574	425	250	328	306	384.45	-0.62	2.248e-06	5.022e-05
ENSG00000196611	MMP1	26	8	11	78	55	86	43.96	1.8	2.294e-06	5.117e-05
ENSG00000183578	TNFAIP8L3	531	643	526	396	369	380	471.26	-0.52	2.361e-06	5.257e-05
ENSG00000091622	PITPNM3	118	182	110	52	43	66	93.53	-1.11	2.425e-06	5.392e-05
ENSG00000197594	ENPP1	763	1097	679	565	610	563	702.53	-0.48	2.462e-06	5.459e-05
ENSG00000198431	TXNRD1	22843	26680	22312	28894	28376	27825	26004.9	0.21	2.46e-06	5.459e-05
ENSG00000187688	TRPV2	1870	2121	1718	1611	1347	1441	1674.11	-0.34	2.475e-06	5.48e-05
ENSG00000204264	PSMB8	629	674	533	462	390	374	507.01	-0.53	2.483e-06	5.489e-05
ENSG00000105137	SYDE1	5957	7663	5769	8223	7238	7764	7040.82	0.23	2.514e-06	5.549e-05
ENSG00000128165	ADM2	2309	2491	2014	3054	2798	2755	2554.01	0.3	2.525e-06	5.56e-05
ENSG00000197555	SIPA1L1	5852	7102	5544	7813	6912	7572	6748.68	0.24	2.527e-06	5.56e-05
ENSG00000162512	SDC3	6827	8311	6404	6276	5388	6043	6490.84	-0.25	2.563e-06	5.631e-05
ENSG00000258376	PAPLN-AS1	239	290	205	140	130	131	187.28	-0.75	2.575e-06	5.65e-05
ENSG00000138678	GPAT3	612	890	567	490	481	393	563.72	-0.53	2.59e-06	5.675e-05
ENSG00000166025	AMOTL1	6969	9086	6986	8990	9353	9311	8383.93	0.24	2.622e-06	5.728e-05
ENSG00000184005	ST6GALNAC3	631	622	520	881	934	784	724.89	0.49	2.622e-06	5.728e-05
ENSG00000110090	CPT1A	519	769	440	349	373	366	461.43	-0.57	2.662e-06	5.808e-05
ENSG00000141458	NPC1	2013	2008	1724	2505	2684	2424	2216.86	0.36	2.672e-06	5.82e-05
ENSG00000008517	IL32	394	368	315	235	203	195	284.15	-0.68	2.747e-06	5.974e-05
ENSG00000171476	HOPX	97	111	59	39	16	18	55.56	-1.51	2.923e-06	6.349e-05
ENSG00000133874	RNF122	280	317	236	510	414	406	357.27	0.6	2.958e-06	6.416e-05
ENSG00000067082	KLF6	10238	13010	10342	13798	13369	12563	12127.6	0.21	3.004e-06	6.505e-05
ENSG00000170323	FABP4	71	99	63	18	28	22	49.42	-1.43	3.081e-06	6.662e-05
ENSG00000146242	TPBG	14600	18117	14264	19617	17693	17751	16875.9	0.2	3.167e-06	6.839e-05
ENSG00000278771	RN7SL3	222	192	203	377	319	454	294.41	0.75	3.211e-06	6.924e-05
ENSG00000111011	RSRC2	2405	3026	2246	2171	2080	1974	2296.15	-0.27	3.24e-06	6.977e-05
ENSG00000177706	FAM20C	2957	3495	2684	2552	2347	2517	2738.25	-0.27	3.255e-06	6.998e-05
ENSG00000135678	CPM	1255	1226	1025	922	764	819	997.67	-0.45	3.284e-06	7.05e-05
ENSG00000106484	MEST	2942	3616	2986	2601	2628	2485	2858.86	-0.28	3.345e-06	7.171e-05
ENSG00000147862	NFIB	1338	1539	972	886	920	941	1087.02	-0.43	3.414e-06	7.308e-05
ENSG00000158747	NBL1	3094	3630	2809	4083	3641	3954	3509.2	0.26	3.456e-06	7.388e-05
ENSG00000055813	CCDC85A	211	246	181	112	120	102	160.63	-0.79	3.568e-06	7.608e-05
ENSG00000100739	BDKRB1	213	309	241	165	101	123	190.04	-0.82	3.569e-06	7.608e-05
ENSG00000174437	ATP2A2	19085	25912	18195	25296	24671	23536	22546.3	0.2	3.72e-06	7.917e-05
ENSG00000166482	MFAP4	120	120	81	227	284	169	165.34	0.91	3.804e-06	8.085e-05
ENSG00000147224	PRPS1	2124	2957	2174	3053	3187	2853	2698.87	0.29	3.812e-06	8.09e-05
ENSG00000143776	CDC42BPA	5285	6146	4620	6429	6252	6381	5807.72	0.22	3.932e-06	8.334e-05
ENSG00000198108	CHSY3	1856	2372	1750	2730	2315	2454	2225.37	0.29	3.984e-06	8.43e-05
ENSG00000279095		603	802	573	948	873	871	770.67	0.4	4.165e-06	8.801e-05
ENSG00000186174	BCL9L	9797	11482	8660	12526	11029	12221	10867.2	0.23	4.206e-06	8.876e-05
ENSG00000162849	KIF26B	3440	3650	3021	2883	2090	2585	2929.27	-0.38	4.251e-06	8.958e-05
ENSG00000046604	DSG2	11979	14615	11684	15177	14859	14600	13723.5	0.19	4.293e-06	9.035e-05
ENSG00000051128	HOMER3	1293	1718	1238	1157	1077	1025	1238.39	-0.34	4.31e-06	9.058e-05
ENSG00000100418	DESI1	2895	3812	2961	4081	3771	3971	3553.13	0.26	4.447e-06	9.333e-05
ENSG00000135318	NT5E	17609	21909	16811	17068	15486	16007	17340.5	-0.19	4.509e-06	9.449e-05
ENSG00000162413	KLHL21	2333	3771	2321	3662	3691	3537	3174.93	0.35	4.58e-06	9.583e-05
ENSG00000132824	SERINC3	10318	11405	9578	12598	12880	12206	11437.3	0.23	4.588e-06	9.587e-05
ENSG00000058085	LAMC2	174	157	186	267	428	341	259.31	0.83	4.602e-06	9.604e-05
ENSG00000114450	GNB4	7644	9800	7546	10234	9797	9287	8976.39	0.2	4.662e-06	9.702e-05
ENSG00000142910	TINAGL1	618	608	477	320	343	408	460.45	-0.59	4.656e-06	9.702e-05
ENSG00000104518	GSDMD	561	530	448	348	330	317	420.99	-0.56	4.721e-06	9.811e-05
ENSG00000101670	LIPG	295	248	238	403	484	449	352.37	0.66	4.782e-06	9.923e-05
ENSG00000133858	ZFC3H1	2736	3147	2294	2177	2235	2158	2437.7	-0.28	4.8e-06	9.947e-05
ENSG00000176697	BDNF	1585	2000	1419	2131	2046	2033	1851.35	0.28	4.849e-06	0.0001003
ENSG00000168140	VASN	4275	4587	3703	3621	2543	3214	3635.13	-0.38	4.978e-06	0.0001029
ENSG00000118263	KLF7	5933	6931	5356	7308	7071	7029	6556.68	0.2	5.008e-06	0.0001033
ENSG00000176046	NUPR1	665	671	587	880	889	1034	785.08	0.48	5.132e-06	0.0001058
ENSG00000151746	BICD1	1319	1547	1097	958	1044	977	1146.73	-0.36	5.154e-06	0.0001061
ENSG00000123342	MMP19	1042	1125	921	787	647	780	879.13	-0.44	5.177e-06	0.0001064
ENSG00000214021	TTLL3	359	357	262	188	194	191	256.82	-0.67	5.251e-06	0.0001078
ENSG00000057019	DCBLD2	32425	43656	33129	30749	31544	30199	33325	-0.21	5.269e-06	0.000108
ENSG00000167778	SPRYD3	2996	3915	2982	4053	3899	3980	3607.48	0.24	5.277e-06	0.000108
ENSG00000259207	ITGB3	1961	2414	1735	2476	2533	2527	2254.69	0.27	5.505e-06	0.0001125
ENSG00000129422	MTUS1	143	130	80	21	53	40	77.19	-1.3	5.6e-06	0.0001143
ENSG00000176788	BASP1	14528	19304	13697	19031	17906	17943	16897.6	0.19	5.607e-06	0.0001143
ENSG00000108518	PFN1	43080	52936	38767	55845	49328	50347	47945	0.18	5.733e-06	0.0001167
ENSG00000143162	CREG1	608	639	478	806	805	826	688.98	0.45	5.775e-06	0.0001174
ENSG00000112658	SRF	4188	5625	4024	6016	5445	5179	5026.97	0.24	5.913e-06	0.0001199
ENSG00000250479	CHCHD10	527	564	497	368	309	366	437.13	-0.54	5.915e-06	0.0001199
ENSG00000124788	ATXN1	1341	1382	1084	1660	1728	1632	1462.4	0.35	5.934e-06	0.0001201
ENSG00000151553	FHIP2A	2482	2985	2402	2077	2227	1998	2346.69	-0.28	5.976e-06	0.0001208
ENSG00000160789	LMNA	43959	55485	40441	41953	38990	40695	43187.1	-0.18	6.025e-06	0.0001216
ENSG00000075223	SEMA3C	7342	10294	7313	7362	6580	6659	7507.69	-0.24	6.126e-06	0.0001235
ENSG00000125753	VASP	11204	14066	10507	14555	13121	14136	12821.8	0.2	6.249e-06	0.0001258
ENSG00000102882	MAPK3	1978	2281	1769	1664	1466	1620	1783.67	-0.31	6.284e-06	0.0001263
ENSG00000164574	GALNT10	10473	13415	10352	14019	12827	13090	12261.8	0.2	6.715e-06	0.0001348
ENSG00000105339	DENND3	569	671	466	399	387	378	473.62	-0.49	6.738e-06	0.0001351
ENSG00000178104	PDE4DIP	11352	13584	10918	10497	9623	10304	10974.5	-0.21	6.801e-06	0.0001362
ENSG00000101040	ZMYND8	5933	7333	5274	5476	5283	4789	5626.43	-0.22	6.85e-06	0.0001369
ENSG00000125772	GPCPD1	1361	1603	1240	1840	1916	1640	1587.89	0.32	6.86e-06	0.0001369
ENSG00000138395	CDK15	494	593	419	281	378	281	403.9	-0.59	6.861e-06	0.0001369
ENSG00000114790	ARHGEF26	576	791	517	442	429	423	522.85	-0.47	6.896e-06	0.0001373
ENSG00000170577	SIX2	36	49	63	8	14	2	28.98	-1.99	6.936e-06	0.000138
ENSG00000107819	SFXN3	3657	3847	3121	2796	2737	2938	3167.24	-0.29	6.992e-06	0.0001388
ENSG00000121753	ADGRB2	185	156	140	63	49	90	114.01	-1.03	6.998e-06	0.0001388
ENSG00000136997	MYC	6993	8756	6450	9846	8571	8148	8050.11	0.23	7.099e-06	0.0001402
ENSG00000169499	PLEKHA2	4438	5393	3973	5707	5597	5086	4988.18	0.22	7.093e-06	0.0001402
ENSG00000198804	MT-CO1	308099	383269	284104	147495	181290	218063	251834	-0.7	7.1e-06	0.0001402
ENSG00000276600	RAB7B	64	71	79	20	20	24	46.61	-1.39	7.105e-06	0.0001402
ENSG00000178776	C5orf46	98	61	64	130	232	199	130.9	1.06	7.33e-06	0.0001444
ENSG00000120217	CD274	1227	1549	1170	1118	958	802	1126.42	-0.41	7.38e-06	0.0001452
ENSG00000184497	TMEM255B	228	249	211	353	357	423	302.2	0.62	7.502e-06	0.0001474
ENSG00000112759	SLC29A1	2822	4459	2896	4444	4611	3968	3816.74	0.33	7.548e-06	0.0001482
ENSG00000221890	NPTXR	639	718	528	424	388	466	523.18	-0.49	7.879e-06	0.0001545
ENSG00000134030	CTIF	3410	3342	2818	4251	3890	4135	3624.36	0.31	7.901e-06	0.0001547
ENSG00000054356	PTPRN	157	130	54	304	209	269	184.89	0.98	8.017e-06	0.0001568
ENSG00000156642	NPTN	7122	8525	6472	8683	8777	8298	7917.64	0.19	8.084e-06	0.0001579
ENSG00000135905	DOCK10	1652	2180	1454	1504	1302	1262	1539.74	-0.33	8.19e-06	0.0001597
ENSG00000127863	TNFRSF19	173	249	229	346	367	396	292.01	0.66	8.238e-06	0.0001602
ENSG00000165801	ARHGEF40	2910	3527	2547	2589	1960	2366	2624.59	-0.33	8.241e-06	0.0001602
ENSG00000274012	RN7SL2	5748	7064	5350	12921	8046	12569	8543.63	0.74	8.248e-06	0.0001602
ENSG00000185483	ROR1	2989	3974	3291	2447	2679	2801	3012.36	-0.33	8.379e-06	0.0001626
ENSG00000101825	MXRA5	412	495	392	194	300	270	341.98	-0.65	8.7e-06	0.0001683
ENSG00000122691	TWIST1	3082	4521	2870	2909	2678	2648	3073.9	-0.29	8.695e-06	0.0001683
ENSG00000100644	HIF1A	34263	34589	28310	28100	25686	26514	29434.5	-0.25	8.824e-06	0.0001705
ENSG00000064607	SUGP2	3782	4226	3302	3181	3165	3005	3420.73	-0.24	8.862e-06	0.000171
ENSG00000070444	MNT	1189	1375	1149	1943	1582	1473	1441.32	0.37	8.997e-06	0.0001734
ENSG00000091136	LAMB1	22076	24282	19683	26097	26072	25623	23833	0.2	9.131e-06	0.0001758
ENSG00000168615	ADAM9	49598	60548	47433	47344	46272	44849	48978.9	-0.17	9.149e-06	0.0001759
ENSG00000079819	EPB41L2	7383	9062	6798	6958	6675	6372	7146.79	-0.19	9.251e-06	0.0001774
ENSG00000117758	STX12	3125	3393	3035	4191	3830	3986	3578.1	0.28	9.251e-06	0.0001774
ENSG00000006534	ALDH3B1	2647	2583	2186	2180	1528	1689	2125.7	-0.42	9.375e-06	0.0001795
ENSG00000102287	GABRE	1664	1180	1035	555	506	644	932.67	-0.97	9.706e-06	0.0001856
ENSG00000141753	IGFBP4	34640	42346	29826	47410	38181	43033	38854.1	0.24	9.784e-06	0.0001869
ENSG00000065911	MTHFD2	10438	11527	9361	13055	12301	11783	11339.4	0.21	9.908e-06	0.000189
ENSG00000110031	LPXN	1188	1696	1220	1046	946	1074	1182.37	-0.37	9.96e-06	0.0001898
ENSG00000117152	RGS4	31908	49687	37370	48319	51542	48816	44187.6	0.29	9.992e-06	0.0001901
ENSG00000110799	VWF	606	609	390	732	793	958	676.36	0.56	1.015e-05	0.0001929
ENSG00000117395	EBNA1BP2	6387	9220	6119	9129	8743	8205	7871.14	0.24	1.02e-05	0.0001936
ENSG00000130513	GDF15	1570	1292	1240	1009	790	994	1150.18	-0.51	1.023e-05	0.0001939
ENSG00000155893	PXYLP1	779	713	722	523	482	499	620.51	-0.51	1.038e-05	0.0001965
ENSG00000177888	ZBTB41	1329	1541	1220	1014	1123	988	1194.82	-0.34	1.047e-05	0.000198
ENSG00000169756	LIMS1	6259	8172	6483	8480	8214	8087	7558.1	0.21	1.058e-05	0.0001998
ENSG00000123610	TNFAIP6	268	276	196	421	387	370	317.01	0.58	1.066e-05	0.0002009
ENSG00000189067	LITAF	2321	2596	2175	3389	2724	2954	2676.34	0.3	1.067e-05	0.0002009
ENSG00000198786	MT-ND5	76853	91914	72031	37481	45077	54906	62691.9	-0.68	1.068e-05	0.0002009
ENSG00000130475	FCHO1	111	107	73	37	37	35	66.13	-1.13	1.07e-05	0.000201
ENSG00000196154	S100A4	144	151	126	66	54	72	101.8	-0.92	1.072e-05	0.0002012
ENSG00000106537	TSPAN13	1557	1627	1567	2058	2089	2253	1854.75	0.37	1.089e-05	0.0002038
ENSG00000106665	CLIP2	5612	6628	5239	7114	6652	6750	6288.05	0.2	1.089e-05	0.0002038
ENSG00000158246	TENT5B	435	724	446	908	795	675	653.91	0.51	1.101e-05	0.0002058
ENSG00000164283	ESM1	162	202	164	325	271	290	233.89	0.64	1.11e-05	0.0002073
ENSG00000164649	CDCA7L	2818	3735	2602	3767	3718	3488	3320.12	0.23	1.146e-05	0.0002137
ENSG00000134508	CABLES1	84	98	72	153	199	163	127.27	0.84	1.186e-05	0.0002208
ENSG00000135069	PSAT1	16744	16737	14802	20414	20514	18886	17945.8	0.26	1.195e-05	0.0002223
ENSG00000206532		7	23	7	34	65	77	35.11	1.71	1.198e-05	0.0002225
ENSG00000105270	CLIP3	1584	1495	1282	1089	1087	1071	1264.44	-0.38	1.267e-05	0.0002352
ENSG00000162723	SLAMF9	1	0	2	31	19	26	13.09	2.55	1.292e-05	0.0002394
ENSG00000169641	LUZP1	6252	8328	6467	8551	8292	8027	7589.99	0.21	1.307e-05	0.0002419
ENSG00000214357	NEURL1B	134	157	168	81	59	72	112.07	-0.92	1.31e-05	0.0002421
ENSG00000140464	PML	2555	2936	2158	2129	2013	2074	2292.02	-0.26	1.322e-05	0.0002441
ENSG00000137409	MTCH1	9772	12656	9616	12642	12068	12447	11438.3	0.19	1.33e-05	0.0002452
ENSG00000133835	HSD17B4	2894	3382	2487	2446	2403	2372	2641.99	-0.24	1.352e-05	0.000249
ENSG00000128272	ATF4	20292	22828	18392	24875	23468	23180	22031.1	0.19	1.398e-05	0.0002571
ENSG00000170525	PFKFB3	6954	10419	7728	11086	9636	10261	9252.88	0.27	1.441e-05	0.0002647
ENSG00000182326	C1S	678	596	635	1022	917	907	791.71	0.48	1.45e-05	0.0002661
ENSG00000135862	LAMC1	59504	68359	54705	70429	70249	69769	65089.5	0.18	1.494e-05	0.0002739
ENSG00000140400	MAN2C1	2698	2436	1955	1815	1726	1765	2057.7	-0.37	1.498e-05	0.0002741
ENSG00000108947	EFNB3	51	59	57	15	18	4	33.99	-1.61	1.506e-05	0.0002754
ENSG00000092841	MYL6	37322	44936	35292	45396	43957	46043	41865.5	0.18	1.514e-05	0.0002765
ENSG00000111052	LIN7A	2719	3993	2963	2533	2636	2482	2858.75	-0.29	1.56e-05	0.0002845
ENSG00000128463	EMC4	2888	3480	2771	3933	3562	3507	3332.13	0.23	1.587e-05	0.0002891
ENSG00000185989	RASA3	4739	5751	4406	6122	5787	5518	5343.92	0.2	1.601e-05	0.0002913
ENSG00000150636	CCDC102B	335	285	318	488	550	499	412.7	0.59	1.612e-05	0.0002929
ENSG00000117877	POLR1G	294	434	295	505	503	497	416.75	0.49	1.642e-05	0.0002977
ENSG00000124875	CXCL6	574	645	443	785	724	820	659.45	0.43	1.642e-05	0.0002977
ENSG00000101474	APMAP	9444	11275	8637	11569	11039	11088	10428.6	0.17	1.673e-05	0.0003028
ENSG00000142794	NBPF3	1506	1679	1391	2026	1908	1831	1713.12	0.28	1.679e-05	0.0003034
ENSG00000167173	C15orf39	1991	2587	1966	2867	2600	2526	2401.44	0.25	1.68e-05	0.0003034
ENSG00000179954	SSC5D	272	183	249	109	87	138	175.32	-0.89	1.7e-05	0.0003066
ENSG00000168807	SNTB2	3654	4514	3518	3460	3174	3189	3557.17	-0.22	1.728e-05	0.0003113
ENSG00000179388	EGR3	66	99	92	25	40	17	56.3	-1.26	1.765e-05	0.0003177
ENSG00000083312	TNPO1	17381	22685	16280	16384	16550	15900	17359.4	-0.17	1.796e-05	0.0003228
ENSG00000081052	COL4A4	54	41	48	11	11	11	29.66	-1.56	1.816e-05	0.0003257
ENSG00000182809	CRIP2	1091	1177	945	863	755	802	933.37	-0.36	1.815e-05	0.0003257
ENSG00000139668	WDFY2	1456	1714	1375	1937	2082	1766	1710.04	0.3	1.839e-05	0.0003292
ENSG00000163820	FYCO1	1887	2207	1663	1435	1468	1607	1698.91	-0.3	1.866e-05	0.0003334
ENSG00000176165	FOXG1	94	154	148	39	67	12	85.35	-1.33	1.866e-05	0.0003334
ENSG00000205426	KRT81	2	5	10	36	39	40	21.99	1.88	1.882e-05	0.0003359
ENSG00000027697	IFNGR1	2369	2515	2046	2967	2786	2837	2571.82	0.26	2.009e-05	0.000358
ENSG00000105429	MEGF8	5835	7133	5639	5341	4363	5316	5564.7	-0.27	2.023e-05	0.0003601
ENSG00000109062	NHERF1	1347	1871	1351	2175	1883	1769	1714.15	0.31	2.029e-05	0.0003608
ENSG00000137504	CREBZF	1634	1839	1505	1340	1337	1281	1481.05	-0.29	2.042e-05	0.0003622
ENSG00000168014	C2CD3	1021	1421	965	1473	1455	1404	1275.75	0.31	2.041e-05	0.0003622
ENSG00000132680	KHDC4	1563	1717	1361	1246	1168	1231	1372.71	-0.3	2.05e-05	0.0003631
ENSG00000170779	CDCA4	1655	2568	1814	2588	2728	2416	2269.7	0.32	2.144e-05	0.0003794
ENSG00000128805	ARHGAP22	5275	7938	5148	5214	4673	4850	5440.25	-0.26	2.207e-05	0.0003896
ENSG00000198768	APCDD1L	4474	4701	4066	5920	5103	5403	4920.27	0.26	2.205e-05	0.0003896
ENSG00000186073	CDIN1	886	976	835	716	642	649	780.42	-0.38	2.23e-05	0.0003932
ENSG00000044090	CUL7	3487	3731	2733	2863	2503	2617	2965.5	-0.27	2.244e-05	0.0003952
ENSG00000168785	TSPAN5	5430	6815	5140	5343	4754	4630	5304.55	-0.21	2.262e-05	0.0003979
ENSG00000196411	EPHB4	2665	3373	2419	2456	2047	2308	2519.57	-0.26	2.286e-05	0.0004016
ENSG00000185201	IFITM2	4141	4603	3174	3393	2646	3190	3490.86	-0.32	2.313e-05	0.000406
ENSG00000150630	VEGFC	5410	7604	5651	5214	5257	5017	5637.23	-0.23	2.378e-05	0.0004169
ENSG00000160888	IER2	1664	2184	1526	2231	2115	2259	1976.99	0.26	2.392e-05	0.0004188
ENSG00000184916	JAG2	127	152	124	54	67	67	98.01	-0.87	2.413e-05	0.0004219
ENSG00000115756	HPCAL1	1342	1503	1205	1047	1073	1044	1195.37	-0.31	2.44e-05	0.0004259
ENSG00000174705	SH3PXD2B	5209	5901	4305	4386	4035	4366	4662.22	-0.23	2.441e-05	0.0004259
ENSG00000051108	HERPUD1	8181	8130	6800	10039	9455	8988	8555.09	0.25	2.461e-05	0.0004289
ENSG00000139644	TMBIM6	30639	35865	27747	37089	36538	34007	33397.1	0.17	2.525e-05	0.0004395
ENSG00000130751	NPAS1	188	231	243	121	112	125	170.23	-0.73	2.553e-05	0.0004438
ENSG00000111186	WNT5B	4387	6617	4637	6338	6423	6263	5715.1	0.25	2.583e-05	0.0004486
ENSG00000250064		14	2	3	42	47	40	24.62	1.81	2.603e-05	0.0004514
ENSG00000011007	ELOA	3371	4685	3348	4731	4436	4405	4120.12	0.22	2.609e-05	0.000452
ENSG00000104723	TUSC3	5933	6897	5492	5495	4943	5146	5613.22	-0.2	2.612e-05	0.000452
ENSG00000213445	SIPA1	2088	2628	1863	1824	1567	1822	1946.04	-0.28	2.629e-05	0.0004544
ENSG00000137868	STRA6	2785	2115	2161	1149	887	1323	1745.11	-0.87	2.653e-05	0.0004581
ENSG00000186352	ANKRD37	216	309	255	400	384	433	330.58	0.55	2.719e-05	0.0004688
ENSG00000181751	MACIR	973	1208	984	1489	1273	1332	1201.08	0.32	2.747e-05	0.0004731
ENSG00000081041	CXCL2	200	221	161	300	343	300	252.28	0.59	2.758e-05	0.0004738
ENSG00000138640	FAM13A	2257	2537	2283	1844	1857	1918	2109.63	-0.29	2.76e-05	0.0004738
ENSG00000196562	SULF2	147	123	130	223	243	283	191.57	0.72	2.757e-05	0.0004738
ENSG00000154027	AK5	924	1033	921	1216	1406	1250	1120.58	0.36	2.785e-05	0.0004774
ENSG00000111371	SLC38A1	10600	13049	10590	13444	13873	12778	12306.4	0.19	2.855e-05	0.0004889
ENSG00000154134	ROBO3	563	671	559	466	380	413	505.63	-0.45	2.877e-05	0.0004921
ENSG00000131374	TBC1D5	2765	3257	2385	2398	2319	2263	2542.59	-0.23	2.889e-05	0.0004932
ENSG00000152894	PTPRK	3017	4108	2961	3950	4216	3960	3667.22	0.23	2.89e-05	0.0004932
ENSG00000134153	EMC7	3532	4243	3473	4528	4504	4356	4079.99	0.21	2.897e-05	0.0004938
ENSG00000221978	CCNL2	5465	5507	4451	4354	4237	4012	4647.27	-0.25	2.907e-05	0.0004949
ENSG00000198727	MT-CYB	41292	50649	39068	23825	27907	32434	35633.2	-0.54	2.923e-05	0.0004972
ENSG00000184226	PCDH9	793	1200	715	1164	1333	1159	1046.52	0.39	2.954e-05	0.0005019
ENSG00000092148	HECTD1	6613	8360	6362	6240	6246	5891	6563.99	-0.18	2.961e-05	0.0005025
ENSG00000110880	CORO1C	23218	32006	22921	30512	30828	28889	27782.1	0.19	2.987e-05	0.0005062
ENSG00000130066	SAT1	4970	4711	4525	6205	6116	5913	5395.33	0.29	3.014e-05	0.0005104
ENSG00000108848	LUC7L3	3812	4242	3150	3342	2984	2907	3378.53	-0.24	3.177e-05	0.0005373
ENSG00000162511	LAPTM5	129	69	63	160	260	198	146.52	0.94	3.205e-05	0.0005414
ENSG00000075618	FSCN1	32090	41413	30849	42635	37535	39695	37034.2	0.18	3.213e-05	0.0005421
ENSG00000110987	BCL7A	1264	1617	1114	1771	1615	1586	1478.9	0.27	3.298e-05	0.0005559
ENSG00000104067	TJP1	6368	7847	6216	8057	8241	7575	7330.81	0.19	3.363e-05	0.0005661
ENSG00000198563	DDX39B	2932	2490	2193	1953	1946	1810	2217.22	-0.37	3.409e-05	0.0005732
ENSG00000196876	SCN8A	1312	1415	1040	988	1012	850	1094.12	-0.35	3.535e-05	0.0005938
ENSG00000145901	TNIP1	6211	7364	5923	8006	7415	7305	6988.78	0.19	3.647e-05	0.0006119
ENSG00000169554	ZEB2	3573	4088	3054	2897	2834	3078	3230	-0.24	3.69e-05	0.0006184
ENSG00000104998	IL27RA	727	952	802	707	482	519	693.06	-0.47	3.697e-05	0.0006189
ENSG00000138061	CYP1B1	123	89	115	194	216	254	165.72	0.79	3.767e-05	0.0006299
ENSG00000155792	DEPTOR	284	163	255	616	680	627	438.68	1.05	3.781e-05	0.0006309
ENSG00000167508	MVD	1280	1569	1137	1780	1538	1675	1482.98	0.28	3.781e-05	0.0006309
ENSG00000172216	CEBPB	4127	4406	3443	5278	4729	4555	4391.97	0.24	3.884e-05	0.0006474
ENSG00000094796	KRT31	35	34	29	115	78	72	59.96	1.06	3.938e-05	0.0006549
ENSG00000153976	HS3ST3A1	561	808	478	1018	782	797	729.8	0.43	3.936e-05	0.0006549
ENSG00000197632	SERPINB2	131	149	154	69	47	82	105.56	-0.88	3.983e-05	0.0006615
ENSG00000109511	ANXA10	806	1253	870	802	675	617	825.93	-0.41	4.086e-05	0.0006779
ENSG00000270184		41	26	15	4	3	0	14.75	-1.94	4.16e-05	0.0006894
ENSG00000072778	ACADVL	13229	14014	11339	11553	10638	10613	11831	-0.2	4.36e-05	0.0007217
ENSG00000136770	DNAJC1	1803	2373	1845	2462	2511	2367	2209.19	0.24	4.4e-05	0.0007277
ENSG00000180611	MB21D2	1610	2127	1414	2144	2240	1982	1898.35	0.27	4.44e-05	0.0007334
ENSG00000159399	HK2	8770	11826	8240	11437	11311	10525	10242.8	0.18	4.485e-05	0.00074
ENSG00000124882	EREG	50	77	70	133	150	133	101.57	0.83	4.494e-05	0.0007407
ENSG00000159216	RUNX1	3863	5169	3810	5077	5039	4925	4604.88	0.2	4.519e-05	0.0007439
ENSG00000135736	CCDC102A	584	529	493	367	336	377	447.56	-0.5	4.529e-05	0.0007448
ENSG00000248527	MTATP6P1	13130	14978	11604	6967	8392	9695	10734.9	-0.55	4.568e-05	0.0007503
ENSG00000121039	RDH10	257	458	284	494	478	545	413.85	0.52	4.611e-05	0.0007565
ENSG00000070614	NDST1	11990	16130	11595	15714	14955	14708	14042.1	0.17	4.642e-05	0.0007608
ENSG00000164951	PDP1	1976	2422	1727	2551	2488	2330	2228.01	0.23	4.656e-05	0.0007623
ENSG00000107562	CXCL12	95	123	74	32	48	36	66.99	-0.98	4.707e-05	0.0007697
ENSG00000198739	LRRTM3	2	2	1	24	34	13	12.53	1.91	4.723e-05	0.0007716
ENSG00000160360	GPSM1	4256	5010	3716	3875	3306	3634	3932.81	-0.22	4.783e-05	0.0007805
ENSG00000165507	DEPP1	285	179	170	116	105	95	158.93	-0.8	4.818e-05	0.0007853
ENSG00000079335	CDC14A	291	348	222	180	156	184	227.4	-0.59	4.862e-05	0.0007917
ENSG00000080573	COL5A3	7093	5634	5619	10488	10032	10974	8297.26	0.62	4.881e-05	0.000793
ENSG00000170293	CMTM8	53	57	69	15	19	20	39.2	-1.24	4.88e-05	0.000793
ENSG00000152465	NMT2	1945	2231	1648	1601	1641	1440	1736.6	-0.27	4.976e-05	0.0008075
ENSG00000128965	CHAC1	2293	2460	2069	2789	2740	2955	2539.07	0.26	5.247e-05	0.0008506
ENSG00000163577	EIF5A2	880	1126	825	1141	1295	1221	1072.48	0.32	5.459e-05	0.0008841
ENSG00000042493	CAPG	2825	3347	2327	2418	2025	2360	2525.42	-0.27	5.475e-05	0.0008857
ENSG00000149257	SERPINH1	81452	87265	70372	97762	89579	91946	85876.8	0.19	5.493e-05	0.0008876
ENSG00000159840	ZYX	22730	29299	22003	30333	26430	28707	26351.3	0.18	5.514e-05	0.00089
ENSG00000164176	EDIL3	8163	8616	7438	6772	6527	6937	7381.68	-0.23	5.575e-05	0.000898
ENSG00000183876	ARSI	1263	1799	1163	1734	1736	1866	1575.3	0.3	5.573e-05	0.000898
ENSG00000133943	DGLUCY	478	574	449	364	343	351	423.45	-0.43	5.584e-05	0.0008985
ENSG00000131584	ACAP3	2412	2529	2022	2063	1700	1776	2071.02	-0.28	5.63e-05	0.0009048
ENSG00000151348	EXT2	9936	11495	9141	12338	11590	11252	10882.8	0.17	5.677e-05	0.0009115
ENSG00000120318	ARAP3	2012	2425	1702	1692	1577	1698	1833.4	-0.25	5.774e-05	0.000926
ENSG00000130511	SSBP4	3499	4534	2882	3077	2668	3014	3237.75	-0.26	5.894e-05	0.000943
ENSG00000163040	CCDC74A	266	224	215	152	121	127	184.31	-0.67	5.899e-05	0.000943
ENSG00000197147	LRRC8B	740	1009	702	630	642	511	697.42	-0.38	5.897e-05	0.000943
ENSG00000205181	LINC00654	162	235	120	94	87	81	127.12	-0.74	6.034e-05	0.0009636
ENSG00000248698	LINC01085	103	137	129	67	56	48	89.7	-0.85	6.128e-05	0.0009776
ENSG00000189171	S100A13	858	1001	707	664	614	651	742.27	-0.35	6.26e-05	0.0009975
ENSG00000049130	KITLG	3052	3720	3175	2325	2912	2557	2943.56	-0.3	6.307e-05	0.001003
ENSG00000101752	MIB1	4238	5457	3764	3759	3613	3882	4076.23	-0.21	6.31e-05	0.001003
ENSG00000183762	KREMEN1	1538	1889	1475	1489	1056	1166	1423.31	-0.34	6.344e-05	0.001008
ENSG00000109113	RAB34	6325	7268	5416	5800	5172	5262	5825.82	-0.19	6.437e-05	0.001021
ENSG00000159403	C1R	702	658	570	866	951	869	766.56	0.4	6.485e-05	0.001028
ENSG00000171843	MLLT3	747	819	629	922	1058	949	848.52	0.35	6.498e-05	0.001029
ENSG00000188766	SPRED3	1059	1426	1019	982	749	894	1010.47	-0.35	6.504e-05	0.001029
ENSG00000144026	ZNF514	424	356	293	225	214	226	289.02	-0.57	6.541e-05	0.001033
ENSG00000136826	KLF4	1220	1207	1114	921	677	932	1010.24	-0.42	6.58e-05	0.001038
ENSG00000142669	SH3BGRL3	20875	23935	19228	19467	15682	18392	19470.3	-0.22	6.628e-05	0.001045
ENSG00000143179	UCK2	3028	4296	2850	4352	4097	3770	3686.97	0.23	6.643e-05	0.001046
ENSG00000142227	EMP3	8365	10600	7740	7947	7653	7729	8262.93	-0.16	6.734e-05	0.001059
ENSG00000188042	ARL4C	1677	1950	1585	2024	2229	2302	1950.59	0.28	6.81e-05	0.00107
ENSG00000148572	NRBF2	1494	1703	1499	1965	1989	1936	1756.33	0.27	6.833e-05	0.001073
ENSG00000124193	SRSF6	6011	8156	5937	8244	8016	7238	7194.94	0.19	6.997e-05	0.001097
ENSG00000274020	LINC01138	95	99	61	190	169	138	123.93	0.74	7.01e-05	0.001098
ENSG00000132170	PPARG	856	1024	710	577	622	690	739.73	-0.38	7.137e-05	0.001116
ENSG00000198369	SPRED2	2810	3821	2885	3771	3903	3685	3449.1	0.22	7.138e-05	0.001116
ENSG00000169857	AVEN	1704	2019	1619	2456	2011	2178	1983.26	0.26	7.33e-05	0.001145
ENSG00000168309	FAM107A	27	29	9	1	1	1	10.96	-1.63	7.368e-05	0.001149
ENSG00000077782	FGFR1	6631	8252	6231	8367	7803	7935	7474.06	0.16	7.387e-05	0.001151
ENSG00000142408	CACNG8	395	409	371	283	266	230	324.78	-0.5	7.452e-05	0.00116
ENSG00000101104	PABPC1L	1192	1104	885	802	834	668	909.98	-0.4	7.473e-05	0.001162
ENSG00000134250	NOTCH2	20984	28252	20611	26335	27313	26341	24743.4	0.17	7.655e-05	0.001189
ENSG00000228630	HOTAIR	540	660	510	460	397	362	484.06	-0.41	7.745e-05	0.001202
ENSG00000269190	FBXO17	1083	1383	987	1011	843	782	1003.85	-0.32	7.784e-05	0.001207
ENSG00000087494	PTHLH	82	122	70	191	158	160	128.67	0.7	7.806e-05	0.001209
ENSG00000013588	GPRC5A	2355	3776	2266	3361	3672	3536	3117.53	0.3	7.838e-05	0.001213
ENSG00000142634	EFHD2	7437	12076	8178	7749	7143	7281	8199.32	-0.26	7.873e-05	0.001217
ENSG00000127946	HIP1	3444	4351	2982	3251	2960	2721	3248.12	-0.22	7.977e-05	0.00123
ENSG00000139793	MBNL2	3477	4192	3167	3291	2997	2916	3312.05	-0.2	7.971e-05	0.00123
ENSG00000244586	WNT5A-AS1	988	1189	898	1529	1163	1321	1171	0.32	7.984e-05	0.00123
ENSG00000138207	RBP4	2	7	5	33	28	29	17.15	1.53	7.999e-05	0.001231
ENSG00000147231	RADX	194	227	128	109	96	85	137.64	-0.7	8.01e-05	0.001232
ENSG00000281398	SNHG4	675	723	586	466	530	423	564.17	-0.41	8.06e-05	0.001238
ENSG00000171435	KSR2	6	12	7	32	45	38	23.12	1.38	8.084e-05	0.00124
ENSG00000138131	LOXL4	471	454	499	316	280	336	394.06	-0.52	8.176e-05	0.001253
ENSG00000165475	CRYL1	434	516	415	329	319	307	384.16	-0.43	8.201e-05	0.001256
ENSG00000138448	ITGAV	24887	28694	24495	23051	21952	22594	24161.5	-0.18	8.314e-05	0.001272
ENSG00000137364	TPMT	1524	1910	1485	1363	1177	1365	1459.45	-0.28	8.369e-05	0.001279
ENSG00000104321	TRPA1	549	898	460	870	1134	797	771.9	0.48	8.41e-05	0.001284
ENSG00000100321	SYNGR1	287	267	259	162	141	182	216.58	-0.61	8.564e-05	0.001306
ENSG00000165246	NLGN4Y	641	578	407	374	368	335	447.45	-0.49	8.576e-05	0.001306
ENSG00000101134	DOK5	283	344	329	212	179	210	259.01	-0.55	8.608e-05	0.00131
ENSG00000228716	DHFR	2295	3703	2346	3433	3674	3326	3088.17	0.28	8.684e-05	0.00132
ENSG00000212864	RNF208	125	103	102	55	42	51	79.9	-0.86	8.742e-05	0.001328
ENSG00000143256	PFDN2	3327	4209	3117	4152	4170	4064	3807.03	0.19	8.833e-05	0.00134
ENSG00000130522	JUND	3428	4173	3155	4614	3902	4284	3893.38	0.21	8.861e-05	0.00134
ENSG00000140285	FGF7	24	51	37	111	92	77	64.49	0.95	8.85e-05	0.00134
ENSG00000140511	HAPLN3	170	214	123	305	315	227	222.67	0.6	8.853e-05	0.00134
ENSG00000163029	SMC6	3407	4072	3110	4182	4088	4050	3789.11	0.18	8.904e-05	0.001344
ENSG00000168874	ATOH8	177	177	137	100	90	64	123.35	-0.73	8.906e-05	0.001344
ENSG00000170004	CHD3	8400	9589	6786	7395	6875	6860	7581.37	-0.19	8.955e-05	0.00135
ENSG00000163946	TASOR	3314	3887	3037	2825	2972	2826	3122.24	-0.21	9.047e-05	0.001363
ENSG00000117155	SSX2IP	1257	1381	1147	1071	973	941	1122.22	-0.29	9.097e-05	0.001369
ENSG00000275023	MLLT6	2941	3601	2574	2760	2436	2425	2762.16	-0.21	9.129e-05	0.001372
ENSG00000131100	ATP6V1E1	3507	4031	3268	4453	4183	4091	3896.71	0.19	9.18e-05	0.001378
ENSG00000246228	CASC8	19	12	4	44	56	47	30.09	1.3	9.182e-05	0.001378
ENSG00000007944	MYLIP	128	190	143	88	84	66	115.22	-0.72	9.286e-05	0.001392
ENSG00000143761	ARF1	26406	32857	23913	32835	29790	31109	29218.5	0.15	9.353e-05	0.001401
ENSG00000104881	PPP1R13L	875	899	737	1182	1026	1095	963.47	0.32	9.372e-05	0.001402
ENSG00000107485	GATA3	323	430	269	496	491	463	407.11	0.43	9.771e-05	0.001459
ENSG00000177889	UBE2N	5065	6411	5046	6459	6372	6289	5896.34	0.18	9.77e-05	0.001459
ENSG00000081087	OSTM1	1528	2205	1674	2206	2187	2379	2012.6	0.27	9.788e-05	0.00146
ENSG00000115091	ACTR3	23091	29112	22018	28107	28230	27020	26047.5	0.15	9.842e-05	0.001466
ENSG00000166128	RAB8B	3097	3572	2928	2798	2614	2677	2930.45	-0.21	9.86e-05	0.001468
ENSG00000119514	GALNT12	473	555	463	274	286	401	407.12	-0.52	9.927e-05	0.001476
ENSG00000198792	TMEM184B	6634	8646	6281	8953	7783	8234	7680.7	0.18	0.0001002	0.001488
ENSG00000205978	NYNRIN	99	186	151	66	82	56	105.57	-0.8	0.000101	0.001498
ENSG00000163683	SMIM14	2313	2099	1876	1651	1432	1709	1843.8	-0.34	0.0001021	0.001514
ENSG00000175416	CLTB	3394	4033	3214	4451	4025	4030	3830.19	0.19	0.0001025	0.001519
ENSG00000143641	GALNT2	18282	22385	17297	22890	21242	21125	20375.7	0.15	0.0001033	0.001529
ENSG00000166471	TMEM41B	1563	1766	1649	2086	2160	2087	1878.95	0.28	0.0001037	0.001533
ENSG00000118640	VAMP8	3	6	12	24	49	45	23.27	1.39	0.0001044	0.001541
ENSG00000260910	SWINGN	70	141	52	184	171	166	127.92	0.77	0.0001057	0.00156
ENSG00000148082	SHC3	3529	4623	3287	4780	4156	4571	4116.7	0.2	0.0001062	0.001565
ENSG00000136002	ARHGEF4	116	120	140	215	238	223	175.35	0.64	0.0001075	0.001583
ENSG00000072657	TRHDE	63	108	118	43	38	34	67.38	-0.94	0.0001077	0.001584
ENSG00000035403	VCL	22184	28203	22582	27648	28966	27550	26007.6	0.17	0.0001094	0.001608
ENSG00000182667	NTM	1668	1547	1613	1215	985	1315	1393.38	-0.4	0.0001115	0.001637
ENSG00000065802	ASB1	3743	4776	3444	4843	4694	4340	4265.52	0.18	0.0001122	0.001645
ENSG00000171603	CLSTN1	15848	19297	14932	19336	18336	18810	17626.4	0.15	0.000113	0.001655
ENSG00000172716	SLFN11	2264	3071	1980	2099	1872	1954	2178.23	-0.24	0.0001131	0.001655
ENSG00000100599	RIN3	1255	1498	1086	1593	1521	1621	1417.08	0.25	0.0001136	0.00166
ENSG00000173210	ABLIM3	5422	6369	4834	4751	4697	4848	5115.35	-0.18	0.0001136	0.00166
ENSG00000138496	PARP9	299	385	307	172	242	205	266.64	-0.54	0.0001144	0.001669
ENSG00000131149	GSE1	2008	2315	1872	1882	1593	1558	1858.65	-0.25	0.0001155	0.001683
ENSG00000152076	CCDC74B	99	103	115	54	33	51	76.18	-0.87	0.0001158	0.001686
ENSG00000171492	LRRC8D	1820	2201	1724	2397	2306	2179	2088.66	0.21	0.000118	0.001717
ENSG00000167522	ANKRD11	13106	16694	12248	16278	15746	15149	14735.3	0.15	0.0001186	0.001724
ENSG00000185215	TNFAIP2	376	412	297	231	225	258	297.53	-0.49	0.000121	0.001756
ENSG00000173442	EHBP1L1	7595	9521	7095	7390	6701	7016	7486.99	-0.16	0.0001215	0.001762
ENSG00000147650	LRP12	2415	3039	2421	3254	3473	2880	2891.95	0.23	0.0001219	0.001767
ENSG00000077232	DNAJC10	11876	13709	11062	11022	10518	10614	11396	-0.16	0.0001226	0.001775
ENSG00000166068	SPRED1	6257	8608	6337	6293	5675	6038	6470.65	-0.19	0.0001263	0.001827
ENSG00000179348	GATA2	382	583	346	302	273	297	357.86	-0.46	0.0001266	0.00183
ENSG00000212907	MT-ND4L	23435	28947	21221	9750	13257	16385	18694.8	-0.67	0.0001277	0.001844
ENSG00000170425	ADORA2B	837	1176	900	1189	1289	1264	1100.18	0.3	0.000128	0.001846
ENSG00000138443	ABI2	2585	3266	2502	2273	2394	2317	2536.3	-0.21	0.0001282	0.001846
ENSG00000170113	NIPA1	736	1095	809	1128	1143	1143	999.46	0.31	0.0001283	0.001846
ENSG00000123983	ACSL3	7263	8959	6791	9030	8764	8311	8118.98	0.15	0.0001297	0.001865
ENSG00000211455	STK38L	945	921	757	1240	1149	1074	1008.71	0.32	0.0001298	0.001865
ENSG00000118495	PLAGL1	3188	4057	3162	3183	2700	2827	3160.06	-0.21	0.0001301	0.001868
ENSG00000117298	ECE1	27754	32518	25523	26042	24257	25486	26744.9	-0.15	0.0001314	0.001883
ENSG00000276023	DUSP14	1911	2224	1812	2658	2312	2276	2183.57	0.23	0.0001314	0.001883
ENSG00000106692	FKTN	2155	2795	2092	2020	1965	1905	2136.14	-0.21	0.0001325	0.001896
ENSG00000099953	MMP11	101	115	62	34	44	36	64.3	-0.88	0.0001331	0.001903
ENSG00000067177	PHKA1	283	339	249	203	195	154	234.93	-0.53	0.0001336	0.001908
ENSG00000243156	MICAL3	1502	1943	1460	2046	1929	1927	1785.57	0.22	0.0001338	0.00191
ENSG00000124496	TRERF1	1170	1652	1165	1079	1085	968	1173.14	-0.28	0.000134	0.001911
ENSG00000135048	CEMIP2	6209	8821	5841	8446	8454	7581	7468.24	0.2	0.0001345	0.001915
ENSG00000237424	FOXD2-AS1	162	186	153	85	103	88	128.86	-0.66	0.0001349	0.00192
ENSG00000196547	MAN2A2	1605	1950	1506	1389	1378	1385	1524.14	-0.23	0.0001356	0.001927
ENSG00000188112	C6orf132	1515	1922	1285	1932	1855	1973	1729.07	0.24	0.0001367	0.001941
ENSG00000112715	VEGFA	19897	20715	17668	25189	21871	22402	21181	0.2	0.0001372	0.001947
ENSG00000092445	TYRO3	1169	1531	1102	998	1045	979	1126.29	-0.27	0.0001381	0.001957
ENSG00000151012	SLC7A11	6260	6675	5976	7369	7999	7611	6957.53	0.22	0.0001382	0.001957
ENSG00000117713	ARID1A	5535	7733	5361	7163	7159	7419	6658.9	0.19	0.0001394	0.001968
ENSG00000163156	SCNM1	1116	1350	996	1440	1381	1452	1278.65	0.25	0.0001394	0.001968
ENSG00000164465	DCBLD1	6503	7860	6271	8497	7974	7409	7364.31	0.17	0.0001392	0.001968
ENSG00000115355	CCDC88A	3812	4840	3300	3258	3380	3385	3624.54	-0.2	0.0001421	0.002004
ENSG00000123600	METTL8	1101	1394	986	954	891	916	1029.93	-0.27	0.0001423	0.002004
ENSG00000165124	SVEP1	475	553	441	634	735	638	575.7	0.37	0.0001423	0.002004
ENSG00000111058	ACSS3	123	132	95	56	37	66	84.18	-0.81	0.0001435	0.002019
ENSG00000146670	CDCA5	1707	2878	1766	2674	2771	2586	2363.06	0.29	0.0001446	0.002032
ENSG00000066248	NGEF	39	99	44	24	4	15	36.05	-1.19	0.0001462	0.002052
ENSG00000005249	PRKAR2B	224	264	197	128	121	157	180.5	-0.58	0.0001464	0.002054
ENSG00000198873	GRK5	477	589	533	764	711	704	626.49	0.36	0.0001482	0.002078
ENSG00000170899	GSTA4	685	583	592	443	447	404	526.61	-0.44	0.0001491	0.002087
ENSG00000151632	AKR1C2	39	53	41	109	87	98	70.54	0.81	0.00015	0.002098
ENSG00000123352	SPATS2	5748	6857	4936	5299	4850	4993	5397.72	-0.17	0.0001509	0.002109
ENSG00000021826	CPS1	248	336	297	190	127	203	232.39	-0.59	0.0001524	0.002129
ENSG00000074855	ANO8	430	477	405	311	316	293	370.34	-0.42	0.0001532	0.002137
ENSG00000164970	FAM219A	3729	4205	3358	4608	4246	4406	4065.49	0.19	0.0001547	0.002156
ENSG00000099250	NRP1	27931	35514	26893	27231	27299	25802	28206.2	-0.14	0.000156	0.002173
ENSG00000127955	GNAI1	2112	2613	1950	2665	2645	2551	2402.47	0.2	0.0001565	0.002177
ENSG00000132334	PTPRE	146	138	135	255	240	213	187.2	0.58	0.0001577	0.002191
ENSG00000160145	KALRN	201	254	167	315	350	287	259.59	0.5	0.000158	0.002193
ENSG00000006638	TBXA2R	236	320	212	151	170	154	204.62	-0.54	0.0001589	0.002204
ENSG00000174807	CD248	6184	6221	5289	8195	6379	7574	6607.08	0.25	0.0001593	0.002208
ENSG00000189056	RELN	139	133	89	63	38	63	86.75	-0.8	0.0001619	0.002242
ENSG00000268388	FENDRR	20	35	28	75	72	69	49.39	0.92	0.0001635	0.002262
ENSG00000107959	PITRM1	4528	5604	4424	4338	4133	4131	4493.4	-0.17	0.0001668	0.002305
ENSG00000196924	FLNA	264171	325444	238019	316006	297964	301617	287981	0.13	0.0001714	0.002366
ENSG00000130005	GAMT	968	1057	771	777	599	710	806.94	-0.34	0.0001717	0.002369
ENSG00000176101	SSNA1	2378	2833	2318	3078	3002	2853	2725.9	0.2	0.000173	0.002385
ENSG00000079332	SAR1A	5424	6626	5333	6583	6875	6791	6231.89	0.18	0.0001732	0.002386
ENSG00000161544	CYGB	2673	2439	2197	3393	2746	3549	2824.79	0.32	0.0001738	0.002391
ENSG00000100139	MICALL1	3653	4854	3352	4956	4430	4425	4232.05	0.19	0.000175	0.002405
ENSG00000118985	ELL2	10112	12536	9682	12758	12599	11457	11432	0.16	0.0001764	0.002422
ENSG00000176771	NCKAP5	159	245	136	101	107	85	136.15	-0.64	0.0001768	0.002426
ENSG00000152223	EPG5	4349	5836	3742	5363	5644	5380	4994.05	0.2	0.0001771	0.002427
ENSG00000130821	SLC6A8	2061	2395	1848	2694	2337	2560	2298.58	0.22	0.0001816	0.002483
ENSG00000153046	CDYL	1319	1635	1210	1769	1680	1591	1520.45	0.22	0.0001814	0.002483
ENSG00000196262	PPIA	47797	60687	45355	58888	56217	55445	53597.1	0.13	0.0001816	0.002483
ENSG00000280614		4476	9572	6880	3761	3834	2692	5119.45	-0.72	0.0001826	0.002494
ENSG00000134333	LDHA	139548	172065	131235	169069	163208	157791	154234	0.13	0.0001847	0.002519
ENSG00000169621	APLF	221	248	158	137	103	122	162.87	-0.6	0.0001867	0.002545
ENSG00000211448	DIO2	28	47	11	121	117	38	58.87	1.04	0.0001878	0.002558
ENSG00000139112	GABARAPL1	743	679	654	923	924	1028	824.1	0.37	0.0001891	0.002573
ENSG00000087448	KLHL42	1398	1975	1435	2031	1953	1861	1757.69	0.23	0.0001919	0.002608
ENSG00000157483	MYO1E	6847	8170	6491	8414	8107	7980	7614.89	0.16	0.000196	0.00266
ENSG00000162063	CCNF	1318	2213	1370	2168	2483	1820	1868.27	0.34	0.000196	0.00266
ENSG00000175274	TP53I11	433	433	388	256	237	328	345.43	-0.49	0.0001984	0.00269
ENSG00000121644	DESI2	3475	4304	3650	4660	4626	4301	4144.2	0.2	0.0002036	0.002758
ENSG00000156113	KCNMA1	2676	3802	2493	3710	3525	3385	3225.56	0.21	0.0002039	0.00276
ENSG00000120833	SOCS2	90	92	56	141	155	153	113.5	0.67	0.0002049	0.002771
ENSG00000132970	WASF3	620	843	565	913	869	826	763.97	0.3	0.0002057	0.002778
ENSG00000138834	MAPK8IP3	4003	3369	2991	2776	2571	2723	3068.25	-0.3	0.0002064	0.002785
ENSG00000182378	PLCXD1	1723	2279	1658	1629	1546	1510	1707.22	-0.22	0.0002085	0.002811
ENSG00000144746	ARL6IP5	4511	5250	4545	4261	3990	3936	4394.25	-0.19	0.0002132	0.002871
ENSG00000044574	HSPA5	93387	111894	85655	112226	106099	104188	101443	0.13	0.0002149	0.002893
ENSG00000130176	CNN1	192	85	130	301	274	255	206.95	0.7	0.0002188	0.002942
ENSG00000056558	TRAF1	125	120	161	60	65	74	101.95	-0.74	0.0002206	0.002964
ENSG00000149582	TMEM25	275	375	241	209	183	185	241.32	-0.48	0.0002213	0.002971
ENSG00000161681	SHANK1	258	211	204	131	128	138	178.69	-0.58	0.0002216	0.002972
ENSG00000139116	KIF21A	732	1043	667	629	620	589	703.62	-0.32	0.0002236	0.002996
ENSG00000174099	MSRB3	7405	8372	6783	9415	8224	8614	8082.71	0.18	0.0002244	0.003004
ENSG00000149090	PAMR1	183	143	243	334	336	380	271.68	0.62	0.0002261	0.003024
ENSG00000169895	SYAP1	3630	4719	3765	4748	4926	4564	4359.87	0.19	0.0002266	0.003027
ENSG00000180818	HOXC10	928	1062	888	810	728	716	850.56	-0.29	0.000228	0.003044
ENSG00000154133	ROBO4	428	344	265	462	595	557	440.32	0.49	0.00023	0.003067
ENSG00000123473	STIL	1017	1698	1138	1642	1847	1525	1459.55	0.32	0.000231	0.003078
ENSG00000163629	PTPN13	2724	2994	2693	2426	2300	2258	2557.06	-0.22	0.0002327	0.003098
ENSG00000107175	CREB3	3586	4272	3381	4691	4080	4434	4044.81	0.19	0.0002339	0.003112
ENSG00000129657	SEC14L1	6141	7660	6081	5822	5859	5643	6157.06	-0.16	0.0002359	0.003135
ENSG00000038427	VCAN	11341	10393	10013	14492	16119	16243	13082.5	0.43	0.0002389	0.003172
ENSG00000136717	BIN1	2093	2495	1841	2727	2482	2404	2319.85	0.2	0.0002392	0.003173
ENSG00000158473	CD1D	1	1	7	21	29	28	14.58	1.19	0.0002399	0.003176
ENSG00000196535	MYO18A	1269	1502	1316	1109	919	1139	1203.89	-0.3	0.00024	0.003176
ENSG00000260727	SLC7A5P1	94	90	60	127	189	156	118.59	0.68	0.00024	0.003176
ENSG00000150995	ITPR1	366	397	347	543	461	586	448.06	0.41	0.000241	0.003186
ENSG00000134884	ARGLU1	3764	4292	3208	3348	3205	3097	3458.18	-0.18	0.0002415	0.00319
ENSG00000131435	PDLIM4	5703	7495	5702	5842	4965	5322	5786.12	-0.18	0.000243	0.003206
ENSG00000173812	EIF1	24279	29329	22349	28997	27830	27526	26508.6	0.13	0.0002451	0.003232
ENSG00000168394	TAP1	947	1115	800	1276	1124	1177	1063.53	0.26	0.00025	0.003294
ENSG00000117620	SLC35A3	1284	1603	1194	1165	1102	1061	1223.9	-0.23	0.0002513	0.003299
ENSG00000127241	MASP1	307	271	240	190	158	165	221.46	-0.52	0.0002511	0.003299
ENSG00000159842	ABR	5223	6350	4724	4945	4395	4739	5019.65	-0.17	0.0002512	0.003299
ENSG00000171444	MCC	1148	1315	1065	1547	1396	1409	1304.64	0.24	0.0002512	0.003299
ENSG00000135837	CEP350	2340	2999	2177	2148	2182	1998	2285.42	-0.2	0.0002521	0.003306
ENSG00000160951	PTGER1	58	60	36	20	15	2	31.35	-1.08	0.0002565	0.003361
ENSG00000093009	CDC45	1255	2068	1093	1990	1983	1742	1659.64	0.32	0.0002575	0.003371
ENSG00000170540	ARL6IP1	3842	5445	3729	4974	5603	4919	4701.19	0.21	0.0002592	0.003391
ENSG00000139625	MAP3K12	911	942	821	757	624	658	782.43	-0.32	0.0002617	0.00342
ENSG00000171033	PKIA	764	1091	789	599	743	614	758.87	-0.34	0.0002637	0.003443
ENSG00000062822	POLD1	2156	3316	2227	3287	3117	2920	2802.11	0.23	0.0002652	0.00346
ENSG00000111331	OAS3	225	287	221	142	174	140	196.62	-0.52	0.0002667	0.003477
ENSG00000117036	ETV3	1481	1634	1252	1847	1740	1723	1601.25	0.22	0.0002683	0.003495
ENSG00000235162	C12orf75	7094	9347	6594	8917	9215	8243	8152.51	0.17	0.0002695	0.003507
ENSG00000166562	SEC11C	1016	1466	1084	1504	1417	1523	1322.49	0.26	0.0002718	0.003534
ENSG00000148842	CNNM2	203	263	169	293	367	306	264.11	0.48	0.0002736	0.003553
ENSG00000186281	GPAT2	804	1273	872	1268	1263	1229	1105.19	0.29	0.0002755	0.003575
ENSG00000169992	NLGN2	3855	3917	2937	3078	2840	2903	3233.15	-0.22	0.0002783	0.003609
ENSG00000226137	BAIAP2-DT	687	775	736	588	440	560	629.66	-0.38	0.0002802	0.00363
ENSG00000136167	LCP1	15	13	15	65	36	46	31.48	0.98	0.0002812	0.003639
ENSG00000173209	AHSA2P	1128	905	717	684	675	578	778.52	-0.41	0.0002824	0.003652
ENSG00000154654	NCAM2	1972	2287	1706	1684	1598	1679	1806.79	-0.21	0.0002834	0.003662
ENSG00000070495	JMJD6	2278	2670	2290	2962	2874	2820	2634.82	0.2	0.0002849	0.003679
ENSG00000184083	FAM120C	445	562	311	283	328	259	358.91	-0.45	0.000287	0.003702
ENSG00000148426	PROSER2	484	645	468	714	688	682	607.75	0.31	0.0002882	0.003715
ENSG00000161896	IP6K3	59	62	52	31	9	13	37.45	-0.97	0.0002893	0.003725
ENSG00000197043	ANXA6	21451	25233	20269	26665	24411	24555	23601.9	0.14	0.0002902	0.003734
ENSG00000143842	SOX13	541	603	444	374	410	368	453.17	-0.37	0.000291	0.00374
ENSG00000153071	DAB2	4015	4054	3847	4961	4823	4880	4419.25	0.23	0.0002921	0.003752
ENSG00000075568	TMEM131	5680	6713	5406	7190	6766	6472	6327.31	0.16	0.0002966	0.003806
ENSG00000204623	POLR1HASP	108	137	95	69	44	53	83.32	-0.7	0.0003032	0.003888
ENSG00000108106	UBE2S	9541	14147	8786	13011	12691	12199	11572.1	0.19	0.0003045	0.003902
ENSG00000137831	UACA	22686	24547	21096	25612	28549	26624	24747.5	0.19	0.0003117	0.003989
ENSG00000163297	ANTXR2	15978	20352	15985	15985	14920	15346	16302.5	-0.15	0.0003121	0.003989
ENSG00000185033	SEMA4B	3128	3926	2795	2814	2642	2880	3002.2	-0.19	0.0003122	0.003989
ENSG00000188554	NBR1	5007	5494	4460	4567	4204	4109	4612.69	-0.18	0.0003145	0.004016
ENSG00000145817	YIPF5	7963	9027	7547	10279	9172	9064	8788.54	0.17	0.0003162	0.004033
ENSG00000164983	TMEM65	1507	1771	1222	1797	1890	1779	1645.85	0.23	0.0003176	0.004047
ENSG00000085117	CD82	5877	5988	5095	5183	4397	4634	5172.96	-0.21	0.0003188	0.00406
ENSG00000107643	MAPK8	1354	1957	1278	1948	1928	1728	1677.87	0.24	0.0003201	0.004072
ENSG00000141682	PMAIP1	1585	1809	1411	1842	2040	1994	1769.07	0.23	0.0003203	0.004072
ENSG00000270015		147	162	121	92	72	70	109.75	-0.62	0.000321	0.004077
ENSG00000131459	GFPT2	13132	14757	11802	16026	14466	14885	14084.9	0.16	0.0003218	0.004084
ENSG00000166224	SGPL1	3354	3865	2987	3991	4033	3817	3648.3	0.17	0.0003225	0.004089
ENSG00000011422	PLAUR	9218	11837	8694	11332	11216	10779	10418.2	0.14	0.000323	0.004093
ENSG00000112773	TENT5A	1997	2448	2013	2586	2543	2554	2342.04	0.2	0.0003238	0.004099
ENSG00000119242	CCDC92	1253	1478	1152	1041	872	1112	1143.49	-0.28	0.0003264	0.004128
ENSG00000138758	SEPTIN11	32394	36419	30160	38447	37121	37008	35058.9	0.15	0.000327	0.004133
ENSG00000105472	CLEC11A	4970	5488	4314	4320	3647	4349	4486.25	-0.21	0.0003282	0.004144
ENSG00000189337	KAZN	832	1095	752	1125	1120	1079	990.21	0.25	0.0003303	0.004167
ENSG00000183971	NPW	161	185	117	76	95	81	117.79	-0.61	0.0003322	0.004187
ENSG00000187240	DYNC2H1	1565	2068	1251	1055	1289	1328	1407.68	-0.31	0.0003334	0.0042
ENSG00000125912	NCLN	12025	17420	12536	17220	15935	15367	14923.4	0.17	0.000335	0.004216
ENSG00000137267	TUBB2A	5097	6137	5456	7301	6174	6636	6101.49	0.21	0.000336	0.004224
ENSG00000187091	PLCD1	875	891	698	655	571	641	717.75	-0.32	0.0003373	0.004237
ENSG00000084234	APLP2	18394	19991	16922	17013	15336	15848	17167.3	-0.17	0.0003426	0.004297
ENSG00000154553	PDLIM3	1166	1433	996	1002	933	955	1069.9	-0.24	0.0003425	0.004297
ENSG00000163660	CCNL1	2308	2440	1872	1779	1962	1579	1976.86	-0.25	0.0003473	0.004352
ENSG00000112992	NNT	3036	3509	2930	2869	2584	2605	2905.54	-0.19	0.0003491	0.004371
ENSG00000119906	SLF2	2068	2953	2077	2068	1954	1841	2135.42	-0.21	0.0003507	0.004387
ENSG00000100116	GCAT	1206	1311	1044	1560	1410	1425	1317.32	0.24	0.0003513	0.004391
ENSG00000105127	AKAP8	1665	2061	1567	2165	2157	1966	1914.31	0.2	0.0003635	0.004539
ENSG00000178467	P4HTM	782	844	577	598	506	536	634.39	-0.33	0.0003655	0.004561
ENSG00000180340	FZD2	402	444	282	267	243	253	311.64	-0.43	0.0003663	0.004567
ENSG00000003402	CFLAR	2460	2748	2318	2947	2971	3116	2746.66	0.2	0.0003673	0.004575
ENSG00000006118	TMEM132A	3976	4587	3666	3828	3023	3371	3715.97	-0.21	0.0003676	0.004576
ENSG00000142192	APP	41566	45946	37405	49299	46671	45884	44193.6	0.15	0.0003703	0.004605
ENSG00000164654	MIOS	1533	2195	1528	1540	1425	1106	1534.93	-0.28	0.0003721	0.004623
ENSG00000138382	METTL5	1309	1658	1236	1172	1140	1140	1264.76	-0.22	0.0003727	0.004627
ENSG00000166341	DCHS1	231	261	186	152	133	140	182.17	-0.5	0.0003739	0.004638
ENSG00000166900	STX3	278	289	231	423	421	330	326.38	0.42	0.0003753	0.004652
ENSG00000064961	HMG20B	3266	3818	2720	2944	2568	2758	2984.62	-0.19	0.0003767	0.004665
ENSG00000134762	DSC3	6076	7803	6601	7880	8602	7838	7422.95	0.19	0.0003778	0.00467
ENSG00000163879	DNALI1	238	257	219	169	158	111	191.02	-0.53	0.0003778	0.00467
ENSG00000166750	SLFN5	8973	9169	8078	10429	10550	10175	9526.14	0.19	0.000378	0.00467
ENSG00000172534	HCFC1	5913	8765	5692	7903	8169	7727	7271.17	0.19	0.0003788	0.004671
ENSG00000198707	CEP290	1562	2037	1485	1411	1464	1312	1530.41	-0.22	0.0003786	0.004671
ENSG00000255112	CHMP1B	1232	1419	1161	1678	1543	1451	1404.56	0.23	0.000379	0.004671
ENSG00000114770	ABCC5	1337	1401	1073	1092	987	959	1133.71	-0.26	0.0003828	0.004714
ENSG00000172340	SUCLG2	4735	5556	3948	4018	4019	4147	4365.26	-0.18	0.0003855	0.004743
ENSG00000080031	PTPRH	142	140	143	63	60	95	107.53	-0.66	0.0003884	0.004774
ENSG00000174749	FAM241A	881	950	719	1133	1076	1013	954.85	0.26	0.0003893	0.004781
ENSG00000115457	IGFBP2	77	98	98	198	120	207	132.47	0.63	0.0003898	0.004784
ENSG00000134744	TUT4	1446	1589	1087	1018	1144	1064	1213.83	-0.27	0.0003909	0.004794
ENSG00000198886	MT-ND4	156480	191635	139623	75308	90979	118766	127838	-0.55	0.0003925	0.004809
ENSG00000134369	NAV1	22166	27683	19277	25599	26040	25963	24222.9	0.14	0.0003943	0.004827
ENSG00000186907	RTN4RL2	56	93	70	33	33	22	50.53	-0.79	0.0003949	0.00483
ENSG00000127922	SEM1	2838	3556	2538	3621	3241	3582	3199.46	0.18	0.0003957	0.004837
ENSG00000197971	MBP	487	575	509	645	756	728	614.24	0.34	0.0003972	0.00485
ENSG00000162836	ACP6	332	352	254	250	189	161	253.93	-0.48	0.0003977	0.004852
ENSG00000120437	ACAT2	738	965	615	976	983	969	864.4	0.27	0.0003987	0.004861
ENSG00000198899	MT-ATP6	75327	91264	69909	43055	48264	61336	64449.8	-0.47	0.0004016	0.004892
ENSG00000132622	HSPA12B	69	53	56	27	21	17	40.71	-0.84	0.0004036	0.004913
ENSG00000139880	CDH24	466	556	437	394	352	314	416.6	-0.36	0.0004043	0.004915
ENSG00000163431	LMOD1	108	86	102	190	166	183	139.23	0.59	0.0004044	0.004915
ENSG00000070081	NUCB2	4478	5027	4021	4141	3826	3743	4179.01	-0.17	0.0004074	0.004947
ENSG00000151929	BAG3	5701	7375	5630	7550	6702	7256	6646.36	0.16	0.000409	0.004954
ENSG00000167771	RCOR2	161	240	154	115	55	115	137.86	-0.64	0.0004086	0.004954
ENSG00000227051	C14orf132	1545	1904	1523	1409	1437	1218	1495.16	-0.23	0.0004087	0.004954
ENSG00000270069	MIR222HG	552	511	303	294	330	248	369.04	-0.48	0.000411	0.004974
ENSG00000100342	APOL1	401	416	332	261	220	295	319.29	-0.43	0.0004174	0.005044
ENSG00000103429	BFAR	4132	5254	4128	5383	5139	4977	4798.05	0.16	0.0004174	0.005044
ENSG00000213853	EMP2	1170	1859	1148	1105	1083	1043	1215.6	-0.27	0.0004232	0.00511
ENSG00000102007	PLP2	9339	12831	8841	11828	11811	11471	10902.7	0.15	0.0004238	0.005112
ENSG00000265491	RNF115	1579	1921	1526	1392	1422	1362	1523.23	-0.21	0.0004246	0.005118
ENSG00000160233	LRRC3	240	230	267	173	141	139	199.18	-0.53	0.000426	0.005131
ENSG00000043143	JADE2	1378	1881	1411	1304	1233	1280	1401.51	-0.22	0.0004272	0.005141
ENSG00000198712	MT-CO2	103793	123768	95986	59860	64576	84366	88201.2	-0.47	0.0004337	0.005216
ENSG00000141522	ARHGDIA	15072	19762	14232	19622	17390	18256	17219.2	0.15	0.0004352	0.005229
ENSG00000082458	DLG3	725	984	668	670	493	601	681.75	-0.33	0.0004362	0.005237
ENSG00000126351	THRA	1625	1634	1279	1298	1184	1157	1354.77	-0.25	0.0004414	0.00529
ENSG00000164904	ALDH7A1	2288	2491	1964	2009	1736	1861	2044.96	-0.21	0.0004411	0.00529
ENSG00000170802	FOXN2	1296	1550	1113	985	1139	1030	1175.32	-0.25	0.0004422	0.005296
ENSG00000117385	P3H1	12792	14250	11790	15437	14592	14337	13786	0.15	0.0004441	0.00531
ENSG00000163453	IGFBP7	14300	15388	13469	18049	15583	17526	15649.2	0.19	0.000444	0.00531
ENSG00000185340	GAS2L1	2373	3098	2258	3131	2815	3176	2783.13	0.19	0.0004533	0.005416
ENSG00000188343	CIBAR1	1110	1404	1102	1023	988	924	1083.36	-0.23	0.0004552	0.005434
ENSG00000198719	DLL1	43	45	50	6	23	7	29.21	-0.92	0.0004565	0.005445
ENSG00000101255	TRIB3	6953	6110	5700	8436	7612	7504	7034.65	0.24	0.0004604	0.005483
ENSG00000188486	H2AX	5186	8429	5182	7992	7292	7230	6785.29	0.22	0.0004602	0.005483
ENSG00000276248		161	207	148	116	93	94	135.02	-0.54	0.000462	0.005498
ENSG00000137033	IL33	2706	2643	2819	4347	3759	4740	3500.19	0.47	0.0004634	0.00551
ENSG00000135835	KIAA1614	202	258	216	156	146	123	182.3	-0.49	0.0004641	0.005514
ENSG00000140450	ARRDC4	1735	2798	2245	2988	2761	2819	2535.21	0.26	0.0004649	0.005519
ENSG00000115365	LANCL1	2426	2981	2065	2235	2058	2018	2273.37	-0.19	0.0004668	0.005537
ENSG00000159167	STC1	1430	1895	1565	2092	2051	1838	1798.71	0.22	0.0004672	0.005538
ENSG00000126524	SBDS	4083	5173	3932	5233	4981	4798	4660.45	0.15	0.0004745	0.005619
ENSG00000171223	JUNB	2485	2964	2423	3337	2802	3513	2902.87	0.23	0.0004793	0.005672
ENSG00000198911	SREBF2	4957	5456	4540	5911	5828	5620	5355.9	0.17	0.0004824	0.005704
ENSG00000182253	SYNM	326	593	394	613	596	619	516.84	0.38	0.000484	0.005719
ENSG00000131037	EPS8L1	194	212	195	137	118	115	161.41	-0.51	0.000488	0.005761
ENSG00000234745	HLA-B	4882	4737	4280	5879	5387	5664	5121.59	0.21	0.0004901	0.005782
ENSG00000163840	DTX3L	911	1259	884	764	686	872	886.66	-0.3	0.0004917	0.005796
ENSG00000142871	CCN1	61198	72267	50844	72133	69976	65064	64634.1	0.14	0.0004923	0.005799
ENSG00000244564	PRICKLE2-DT	33	39	58	70	134	114	75.03	0.75	0.0004957	0.005834
ENSG00000129317	PUS7L	4911	6419	4454	4618	4680	4389	4859.93	-0.16	0.0004966	0.00584
ENSG00000179750	APOBEC3B	225	326	235	128	182	174	209.6	-0.5	0.0005034	0.005915
ENSG00000172260	NEGR1	1752	2470	1736	1455	1704	1616	1770.26	-0.24	0.0005056	0.005936
ENSG00000146350	TBC1D32	255	287	205	155	128	182	200.36	-0.49	0.0005088	0.005968
ENSG00000074370	ATP2A3	446	572	486	879	657	581	598.41	0.37	0.0005108	0.005988
ENSG00000120949	TNFRSF8	46	85	26	19	17	6	31.74	-0.88	0.0005138	0.006018
ENSG00000085644	ZNF213	831	994	730	712	597	679	750.54	-0.28	0.0005186	0.00607
ENSG00000175906	ARL4D	550	605	539	433	369	442	488.12	-0.35	0.0005198	0.006079
ENSG00000153443	UBALD1	1051	1207	904	1516	1173	1300	1181.63	0.26	0.0005215	0.006094
ENSG00000077549	CAPZB	15164	18350	14351	19161	16875	18175	16885.7	0.15	0.0005301	0.00619
ENSG00000079482	OPHN1	1165	1538	1211	1615	1558	1566	1431.02	0.21	0.000533	0.006219
ENSG00000186522	SEPTIN10	4523	5676	4174	4338	4154	4135	4459.67	-0.15	0.0005347	0.006233
ENSG00000006327	TNFRSF12A	12715	18115	12346	16775	16015	16257	15198.2	0.16	0.0005439	0.006336
ENSG00000149499	EML3	2174	2624	1907	1998	1820	1865	2046.02	-0.18	0.0005521	0.006426
ENSG00000175727	MLXIP	9986	12508	9362	12423	11325	12060	11182.2	0.14	0.0005536	0.006439
ENSG00000114529	C3orf52	368	547	339	554	587	545	483.78	0.34	0.0005564	0.006466
ENSG00000169855	ROBO1	2057	2034	1657	1624	1610	1432	1727.2	-0.24	0.0005603	0.006507
ENSG00000197635	DPP4	2011	2281	2059	2715	2454	2547	2334.32	0.21	0.000563	0.006532
ENSG00000186501	TMEM222	1302	1684	1216	1805	1583	1650	1525.14	0.21	0.0005664	0.006567
ENSG00000090013	BLVRB	1364	1476	1143	1045	1036	1123	1190.61	-0.24	0.0005679	0.006575
ENSG00000131236	CAP1	18170	23421	18358	23605	22174	21593	21051.3	0.14	0.000568	0.006575
ENSG00000226696	LENG8-AS1	53	69	58	23	27	20	41.43	-0.76	0.0005693	0.006585
ENSG00000103723	AP3B2	16	13	7	47	42	35	26.39	0.85	0.0005701	0.00659
ENSG00000166924	NYAP1	191	185	197	91	102	135	150.83	-0.56	0.0005749	0.00664
ENSG00000154146	NRGN	457	623	429	336	355	395	427.9	-0.35	0.0005777	0.006667
ENSG00000138735	PDE5A	431	524	419	341	339	329	394.51	-0.34	0.0005782	0.006668
ENSG00000104853	CLPTM1	5045	6581	4873	6596	6094	5997	5810.24	0.15	0.0005797	0.00668
ENSG00000251474	RPL32P3	221	195	197	145	120	104	163.83	-0.52	0.0005823	0.006704
ENSG00000170776	AKAP13	3935	5359	3595	4701	5431	5081	4635.07	0.2	0.0005866	0.006749
ENSG00000259330	INAFM2	1531	1978	1557	2071	1930	2042	1837.51	0.2	0.0005952	0.006843
ENSG00000020181	ADGRA2	7658	8018	6403	9633	8065	8418	7980.35	0.18	0.0005967	0.006855
ENSG00000130270	ATP8B3	181	310	202	139	135	150	183.35	-0.49	0.0005983	0.006867
ENSG00000162630	B3GALT2	17	28	14	60	76	35	37.74	0.8	0.0006016	0.006894
ENSG00000168899	VAMP5	790	757	687	592	501	583	650.48	-0.32	0.0006014	0.006894
ENSG00000189410	SH2D5	400	528	383	546	617	581	504.79	0.32	0.0006063	0.006943
ENSG00000198763	MT-ND2	42703	51901	40607	26202	31195	35949	37869.5	-0.39	0.000609	0.006969
ENSG00000100284	TOM1	1769	1867	1537	2280	1994	2014	1898.85	0.21	0.0006153	0.007036
ENSG00000139323	POC1B	775	885	788	1041	1062	1004	921.72	0.26	0.0006209	0.007094
ENSG00000023171	GRAMD1B	30	33	7	68	54	78	44.29	0.79	0.000623	0.007113
ENSG00000057252	SOAT1	2079	2879	2085	2752	2938	2637	2536.95	0.19	0.0006246	0.00712
ENSG00000170348	TMED10	17320	21080	15810	16627	16255	16029	17046.1	-0.12	0.0006243	0.00712
ENSG00000138688	BLTP1	3135	3777	2763	2707	2767	2817	2969.41	-0.17	0.0006411	0.007303
ENSG00000130158	DOCK6	1961	2136	1665	1736	1463	1564	1742.24	-0.21	0.0006487	0.007383
ENSG00000135740	SLC9A5	295	300	233	190	169	190	228.21	-0.43	0.0006539	0.007438
ENSG00000122420	PTGFR	1686	1616	1236	1236	1213	1150	1348.43	-0.26	0.0006574	0.007471
ENSG00000185187	SIGIRR	712	715	612	500	473	554	592.55	-0.32	0.0006595	0.00749
ENSG00000159346	ADIPOR1	3782	4655	3285	4733	4326	4322	4143.3	0.16	0.0006649	0.007545
ENSG00000163584	RPL22L1	6966	8787	6349	6780	6515	6347	6891.57	-0.14	0.0006691	0.007586
ENSG00000184304	PRKD1	624	749	511	789	797	813	707.2	0.27	0.0006758	0.007656
ENSG00000119772	DNMT3A	701	683	522	516	335	479	536.01	-0.39	0.0006777	0.007667
ENSG00000187634	SAMD11	190	162	87	98	24	58	101.73	-0.71	0.0006776	0.007667
ENSG00000143515	ATP8B2	4826	5685	4441	4648	4269	4225	4648.01	-0.15	0.0006782	0.007667
ENSG00000179195	ZNF664	2202	2739	2164	1958	2104	1938	2168.83	-0.19	0.0006829	0.007714
ENSG00000184281	TSSC4	1585	1825	1416	2057	1956	1762	1753.35	0.2	0.0006934	0.007827
ENSG00000168575	SLC20A2	1645	2218	1530	2176	2108	2053	1934.3	0.19	0.0006974	0.007865
ENSG00000086758	HUWE1	17470	22120	14856	19735	21160	21306	19248.5	0.16	0.0007002	0.007891
ENSG00000137203	TFAP2A	325	323	363	525	444	516	415.96	0.39	0.0007045	0.007934
ENSG00000165671	NSD1	5000	6486	4288	4490	4607	4451	4831.35	-0.16	0.0007094	0.007979
ENSG00000196214	ZNF766	572	680	552	496	423	453	525.89	-0.3	0.0007096	0.007979
ENSG00000138378	STAT4	2	4	2	17	13	31	11.44	0.79	0.0007133	0.008012
ENSG00000174628	IQCK	158	188	140	101	87	100	127.93	-0.51	0.0007136	0.008012
ENSG00000177595	PIDD1	646	751	571	548	447	505	573.46	-0.29	0.0007194	0.008071
ENSG00000178531	CTXN1	389	483	368	348	252	275	349.3	-0.37	0.0007323	0.008209
ENSG00000101182	PSMA7	12283	15577	11122	15255	13935	14170	13591.2	0.13	0.0007348	0.008231
ENSG00000124160	NCOA5	1432	2381	1587	2352	2289	2047	1988.31	0.24	0.0007353	0.008231
ENSG00000106853	PTGR1	3606	4204	3376	3404	3071	3220	3457.58	-0.16	0.0007365	0.008239
ENSG00000108691	CCL2	30	22	20	6	1	5	14.05	-0.81	0.0007375	0.008243
ENSG00000119138	KLF9	3053	2964	2595	3435	3544	3526	3175.46	0.21	0.0007401	0.008256
ENSG00000127472	PLA2G5	2	2	4	19	18	23	11.33	0.79	0.0007396	0.008256
ENSG00000147854	UHRF2	2925	3447	2647	2686	2586	2550	2785.83	-0.16	0.0007406	0.008256
ENSG00000189266	PNRC2	3240	4561	3475	4401	4541	4249	4042.04	0.18	0.0007409	0.008256
ENSG00000130204	TOMM40	5482	8590	5604	8129	7405	7577	7038.6	0.19	0.000743	0.008273
ENSG00000123240	OPTN	3614	3732	3315	3007	2871	3085	3261.26	-0.2	0.0007443	0.008282
ENSG00000172757	CFL1	40364	53644	37508	51068	46616	48682	45835.9	0.13	0.000747	0.008306
ENSG00000119844	AFTPH	937	1162	844	1233	1223	1125	1077.48	0.22	0.0007531	0.008367
ENSG00000166557	TMED3	6493	7687	6211	7932	7635	7499	7195.22	0.14	0.0007566	0.0084
ENSG00000153904	DDAH1	6977	8602	6558	8509	8492	7857	7769.34	0.14	0.0007572	0.008401
ENSG00000161981	SNRNP25	1101	1474	1073	1665	1407	1381	1336.34	0.22	0.000762	0.008448
ENSG00000117410	ATP6V0B	3143	4142	3033	3844	4090	3990	3674.59	0.17	0.0007643	0.00846
ENSG00000215861		279	254	282	202	155	167	223.89	-0.46	0.0007638	0.00846
ENSG00000153310	CYRIB	1331	1728	1191	1703	1710	1634	1533.75	0.2	0.0007682	0.008497
ENSG00000100697	DICER1	3276	4591	3312	3143	3159	3206	3413.1	-0.17	0.0007697	0.008505
ENSG00000100979	PLTP	1144	1046	864	925	656	689	883.14	-0.33	0.0007701	0.008505
ENSG00000179776	CDH5	1302	1074	1001	733	918	845	979.71	-0.33	0.0007751	0.008554
ENSG00000163960	UBXN7	2922	3332	2623	2467	2517	2594	2725.5	-0.18	0.0007776	0.008576
ENSG00000123496	IL13RA2	10	14	10	50	40	27	24.85	0.78	0.0007921	0.008728
ENSG00000105136	ZNF419	554	528	420	386	360	348	430.55	-0.34	0.000798	0.008787
ENSG00000173068	BNC2	1829	2406	1924	1733	1696	1732	1872.99	-0.19	0.0008019	0.008824
ENSG00000196123	MATCAP1	997	893	690	656	669	609	748.76	-0.31	0.0008057	0.008859
ENSG00000153294	ADGRF4	20	16	11	90	52	22	34.61	0.77	0.0008083	0.008882
ENSG00000125089	SH3TC1	904	931	737	773	612	578	750.81	-0.29	0.0008109	0.008903
ENSG00000167900	TK1	4968	7449	4870	7014	6834	6267	6154.4	0.18	0.0008173	0.008967
ENSG00000179546	HTR1D	3	6	16	34	34	44	22.96	0.79	0.0008224	0.009016
ENSG00000144749	LRIG1	1373	1629	1442	1171	1141	1277	1333.91	-0.24	0.0008276	0.009064
ENSG00000184194	GPR173	275	236	149	126	131	133	173.63	-0.5	0.000828	0.009064
ENSG00000196776	CD47	2324	2796	2165	1992	2208	1941	2221.5	-0.19	0.0008295	0.009073
ENSG00000176692	FOXC2	2531	3817	2778	2647	2257	2560	2734.81	-0.21	0.0008454	0.009241
ENSG00000213722	DDAH2	1138	1362	989	1036	787	933	1031.12	-0.25	0.0008561	0.009352
ENSG00000128656	CHN1	1368	1437	1285	1680	1743	1620	1516.42	0.22	0.0008582	0.009363
ENSG00000182636	NDN	669	708	624	512	544	474	586.54	-0.29	0.0008584	0.009363
ENSG00000198846	TOX	210	316	197	159	173	115	191.88	-0.46	0.0008614	0.009389
ENSG00000010322	NISCH	4655	4649	3885	4071	3432	3587	4027.62	-0.2	0.0008907	0.009701
ENSG00000108175	ZMIZ1	4752	6149	4523	4511	4429	4568	4778.79	-0.15	0.0008964	0.009756
ENSG00000105894	PTN	104	165	143	92	36	72	101.2	-0.61	0.0008992	0.009779
ENSG00000111859	NEDD9	424	360	349	499	547	576	458.88	0.36	0.0009028	0.009811
ENSG00000004866	ST7	1352	1636	1324	1720	1690	1741	1567.09	0.19	0.000911	0.009893
ENSG00000082482	KCNK2	237	365	274	442	367	428	348.74	0.36	0.0009176	0.009957
ENSG00000250303	LINC02762	149	134	124	83	73	74	106.13	-0.53	0.0009234	0.01001
ENSG00000167693	NXN	6561	7795	6063	8303	7359	7448	7199.1	0.14	0.0009344	0.01012
ENSG00000083223	TUT7	1930	2400	1849	1798	1744	1734	1894.28	-0.17	0.0009372	0.01013
ENSG00000144224	UBXN4	5299	6336	5070	5012	4909	4849	5211.17	-0.14	0.000937	0.01013
ENSG00000175166	PSMD2	29645	42537	29854	39479	37869	37604	35775.2	0.14	0.0009371	0.01013
ENSG00000182768	NGRN	1918	2569	1806	2612	2341	2388	2248.64	0.18	0.0009368	0.01013
ENSG00000154265	ABCA5	590	853	574	484	476	550	580.86	-0.3	0.0009415	0.01016
ENSG00000011465	DCN	14340	12629	11459	18194	19130	17003	15414.2	0.35	0.0009553	0.01031
ENSG00000119669	IRF2BPL	3099	3458	2822	2914	2384	2632	2867.41	-0.19	0.0009633	0.01038
ENSG00000173276	ZBTB21	1154	1488	1176	1555	1621	1438	1394.64	0.2	0.0009678	0.01043
ENSG00000071246	VASH1	748	691	542	494	406	534	566.71	-0.34	0.0009707	0.01043
ENSG00000120519	SLC10A7	928	1230	911	877	816	791	916.64	-0.22	0.0009695	0.01043
ENSG00000140104	CLBA1	507	564	499	404	362	407	455.58	-0.31	0.0009706	0.01043
ENSG00000213551	DNAJC9	1313	2155	1375	2138	2071	1787	1781.16	0.24	0.0009712	0.01043
ENSG00000139182	CLSTN3	1341	1029	1002	908	753	845	980.9	-0.33	0.0009807	0.01053
ENSG00000173281	PPP1R3B	1314	1415	1340	1801	1606	1664	1518.35	0.23	0.0009836	0.01055
ENSG00000214193	SH3D21	1457	1321	1161	1020	1086	996	1171.14	-0.26	0.0009863	0.01057
ENSG00000196878	LAMB3	891	855	749	653	679	598	735.46	-0.28	0.0009924	0.01063
ENSG00000071967	CYBRD1	3071	3623	2889	2886	2705	2747	2966.88	-0.16	0.0009975	0.01068
ENSG00000156976	EIF4A2	10133	10785	8119	8580	8439	8254	8988.88	-0.16	0.001006	0.01076
ENSG00000167525	PROCA1	65	37	38	19	16	11	31.24	-0.71	0.001009	0.01078
ENSG00000109762	SNX25	1934	2358	1818	2454	2391	2253	2184.12	0.17	0.001017	0.01085
ENSG00000163597	SNHG16	2442	2997	2254	3188	3183	2673	2765.23	0.18	0.001017	0.01085
ENSG00000171517	LPAR3	281	416	298	254	186	233	274.73	-0.39	0.001016	0.01085
ENSG00000185262	UBALD2	1243	1824	1306	1787	1853	1648	1593.31	0.21	0.001019	0.01086
ENSG00000116791	CRYZ	2304	2463	1991	1941	1846	1922	2066.68	-0.19	0.001022	0.01088
ENSG00000143878	RHOB	9685	13210	10775	13782	12132	13411	12076.6	0.17	0.001037	0.01103
ENSG00000142733	MAP3K6	2127	2296	1678	1845	1446	1668	1828.3	-0.22	0.001038	0.01104
ENSG00000164548	TRA2A	2426	3420	2468	3292	3398	3031	2975.53	0.18	0.001045	0.01111
ENSG00000140598	EFL1	1357	1606	1276	1222	1170	1153	1288.54	-0.19	0.001052	0.01117
ENSG00000210082	MT-RNR2	136521	127791	114116	67293	78118	94892	103104	-0.45	0.001053	0.01117
ENSG00000132199	ENOSF1	1231	1394	1085	1090	1025	929	1117.5	-0.21	0.001057	0.01121
ENSG00000137486	ARRB1	201	164	168	105	113	102	142.62	-0.49	0.001071	0.01135
ENSG00000166922	SCG5	491	372	396	619	620	580	513.13	0.36	0.001073	0.01136
ENSG00000154127	UBASH3B	4583	6721	4479	6178	6135	5840	5588.59	0.16	0.001076	0.01138
ENSG00000105877	DNAH11	88	151	103	209	200	155	149.04	0.48	0.001079	0.01141
ENSG00000279159		36	58	45	16	21	9	30.49	-0.69	0.001085	0.01147
ENSG00000177311	ZBTB38	9562	13240	8923	12112	12160	11451	11114.7	0.14	0.001086	0.01147
ENSG00000160256	SLX9	1711	2309	1683	2429	2094	2200	2050.57	0.18	0.001088	0.01148
ENSG00000079459	FDFT1	4013	4825	3840	4807	4927	4714	4490.51	0.15	0.001089	0.01149
ENSG00000168243	GNG4	17	33	15	2	3	5	12.09	-0.68	0.001098	0.01157
ENSG00000150991	UBC	36945	42019	33921	44544	41005	40757	39606.1	0.13	0.001101	0.01159
ENSG00000240849	PEDS1	1259	1478	1096	1515	1515	1546	1390.63	0.19	0.001101	0.01159
ENSG00000275131	PDE4DIPP2	2326	2479	1972	1993	1967	1734	2065.75	-0.19	0.001102	0.01159
ENSG00000224934	GOT1-DT	18	39	16	2	3	7	13.64	-0.69	0.001108	0.01164
ENSG00000122707	RECK	2000	2247	2026	1815	1725	1723	1916	-0.2	0.001113	0.01169
ENSG00000172115	CYCS	8778	12580	8545	11508	11481	10896	10510.4	0.15	0.001117	0.01172
ENSG00000153989	NUS1	4721	6395	4554	6031	5966	5694	5504.39	0.14	0.001134	0.01189
ENSG00000160948	VPS28	2587	2834	2058	2213	1869	2134	2264.02	-0.2	0.001142	0.01196
ENSG00000112276	BVES	763	949	774	1108	966	1010	921.76	0.23	0.00115	0.01204
ENSG00000155850	SLC26A2	2304	2963	2268	2219	2235	1984	2309.1	-0.17	0.001165	0.01218
ENSG00000133812	SBF2	2061	2337	1888	1926	1733	1684	1925.72	-0.18	0.001169	0.01223
ENSG00000117450	PRDX1	11570	14332	10810	13846	13504	13133	12760	0.12	0.001171	0.01224
ENSG00000144712	CAND2	50	82	31	24	7	20	34.47	-0.68	0.001177	0.01229
ENSG00000116106	EPHA4	782	824	553	544	513	572	625.67	-0.29	0.00118	0.01231
ENSG00000112031	MTRF1L	1035	1299	1049	1432	1338	1310	1234.87	0.2	0.001195	0.01246
ENSG00000138463	SLC49A4	499	558	521	659	817	655	616.21	0.3	0.001195	0.01246
ENSG00000148344	PTGES	189	181	153	89	99	123	138.76	-0.48	0.001198	0.01247
ENSG00000100368	CSF2RB	80	70	56	31	37	11	47.3	-0.65	0.001201	0.0125
ENSG00000100364	KIAA0930	2888	3617	2937	3843	3462	3634	3373.19	0.16	0.001203	0.01251
ENSG00000172766	NAA16	700	906	669	566	658	536	666.42	-0.26	0.00121	0.01257
ENSG00000128011	LRFN1	24	41	32	14	5	5	19.9	-0.69	0.001212	0.01258
ENSG00000004776	HSPB6	4757	5062	4164	4259	3236	4075	4236.33	-0.21	0.001216	0.0126
ENSG00000187134	AKR1C1	115	142	117	194	258	164	163.89	0.46	0.001215	0.0126
ENSG00000002822	MAD1L1	1773	2067	1536	2178	2082	2016	1926.14	0.17	0.00122	0.01264
ENSG00000233818		55	78	47	105	106	121	84.39	0.53	0.001223	0.01266
ENSG00000138606	SHF	27	22	15	3	5	3	12.44	-0.66	0.00123	0.01273
ENSG00000196739	COL27A1	2703	2899	2276	3310	3073	2880	2837.27	0.17	0.00125	0.01292
ENSG00000185088	RPS27L	5425	5853	4801	4783	4167	4812	4947.82	-0.17	0.001253	0.01295
ENSG00000128268	MGAT3	92	111	141	82	28	47	83.97	-0.6	0.00126	0.01301
ENSG00000164307	ERAP1	1356	1639	1279	1176	1237	1153	1297.36	-0.19	0.001261	0.01301
ENSG00000124357	NAGK	2521	2911	2266	3006	2922	2938	2741.45	0.16	0.001267	0.01306
ENSG00000109519	GRPEL1	3464	4313	3222	4364	4007	4075	3873.94	0.14	0.001272	0.0131
ENSG00000111199	TRPV4	67	50	44	18	4	27	35.1	-0.67	0.001289	0.01328
ENSG00000102265	TIMP1	119883	114367	109029	161383	142226	156267	133530	0.29	0.001292	0.01329
ENSG00000139517	LNX2	819	1234	871	769	729	796	859.78	-0.24	0.001292	0.01329
ENSG00000110047	EHD1	6226	8748	6847	6787	5849	6056	6692.35	-0.17	0.001295	0.0133
ENSG00000186340	THBS2	38041	36840	31858	31348	28844	31491	32967.3	-0.17	0.001302	0.01336
ENSG00000283154	IQCJ-SCHIP1	328	412	355	536	433	529	429.62	0.31	0.001302	0.01336
ENSG00000163273	NPPC	29	58	61	19	19	13	33.12	-0.65	0.001303	0.01337
ENSG00000175265	GOLGA8A	1609	1570	1338	1150	1380	993	1335.23	-0.26	0.001305	0.01338
ENSG00000100092	SH3BP1	414	482	420	326	263	354	375.02	-0.34	0.001321	0.01353
ENSG00000223749	MIR503HG	987	671	595	587	474	506	636.87	-0.37	0.001328	0.01358
ENSG00000163110	PDLIM5	10821	13042	10101	12763	12345	12600	11857.8	0.12	0.00133	0.0136
ENSG00000132563	REEP2	750	927	674	630	473	664	680.15	-0.29	0.001332	0.01361
ENSG00000149260	CAPN5	1773	1943	1630	1619	1365	1474	1625.51	-0.2	0.001334	0.01363
ENSG00000125827	TMX4	2717	3640	2439	2674	2365	2455	2682.76	-0.17	0.001342	0.0137
ENSG00000136492	BRIP1	684	1049	683	1045	1060	923	895.74	0.24	0.001344	0.01371
ENSG00000178860	MSC	52	57	50	128	89	92	77.42	0.53	0.001359	0.01384
ENSG00000113240	CLK4	481	520	420	355	361	351	412.46	-0.29	0.001361	0.01386
ENSG00000225206	MIR137HG	387	467	338	262	290	307	339.02	-0.33	0.001363	0.01387
ENSG00000279713		63	34	43	17	19	12	31.76	-0.65	0.00137	0.01393
ENSG00000167972	ABCA3	65	53	20	84	99	124	73.5	0.59	0.001373	0.01395
ENSG00000023608	SNAPC1	662	851	622	926	882	828	787.73	0.22	0.001378	0.01399
ENSG00000145331	TRMT10A	238	255	232	331	385	325	293.26	0.35	0.00138	0.014
ENSG00000066322	ELOVL1	5843	7323	5692	7105	7146	6898	6617.33	0.13	0.001381	0.01401
ENSG00000145391	SETD7	7233	9788	7091	9651	9162	8400	8467.83	0.14	0.001387	0.01406
ENSG00000250397		55	42	53	25	19	8	33.99	-0.64	0.001398	0.01416
ENSG00000169220	RGS14	274	218	221	180	90	151	189.39	-0.48	0.001402	0.01419
ENSG00000277443	MARCKS	23239	30665	21505	28743	26607	28475	26273.3	0.13	0.001404	0.0142
ENSG00000182621	PLCB1	73	110	100	165	215	125	130.47	0.49	0.001414	0.01429
ENSG00000128713	HOXD11	203	248	173	319	260	323	251.98	0.36	0.001416	0.0143
ENSG00000151474	FRMD4A	2918	3740	2871	2762	2833	2684	2944.14	-0.15	0.001418	0.01431
ENSG00000228253	MT-ATP8	465	604	520	271	312	473	439.44	-0.39	0.001419	0.01431
ENSG00000265808	SEC22B	8822	10524	8531	8685	8086	8156	8743.63	-0.13	0.00142	0.01431
ENSG00000139278	GLIPR1	4555	6303	5176	4846	4447	4406	4918.62	-0.17	0.001422	0.01432
ENSG00000165449	SLC16A9	220	343	207	169	145	184	207.94	-0.4	0.001434	0.01444
ENSG00000108219	TSPAN14	5141	7101	4662	6456	6428	6279	5941.28	0.15	0.001437	0.01445
ENSG00000104899	AMH	10	6	19	28	59	43	27.77	0.65	0.00144	0.01447
ENSG00000204387	SNHG32	1469	1469	1120	1663	1615	1709	1498.38	0.21	0.00144	0.01447
ENSG00000118762	PKD2	2297	2887	2214	2156	2086	2145	2279.42	-0.16	0.001447	0.01453
ENSG00000072071	ADGRL1	299	271	244	133	129	228	217.55	-0.46	0.001448	0.01453
ENSG00000154447	SH3RF1	3728	5015	3676	4782	4687	4584	4370.76	0.14	0.001454	0.01457
ENSG00000100911	PSME2	2576	3100	2192	2350	2179	2246	2417.38	-0.16	0.001462	0.01464
ENSG00000162426	SLC45A1	391	316	301	216	163	268	276.36	-0.42	0.00147	0.01472
ENSG00000198910	L1CAM	448	425	441	554	623	645	522.73	0.32	0.001475	0.01476
ENSG00000203772	SPRN	157	185	100	228	230	222	184.65	0.41	0.001484	0.01484
ENSG00000120053	GOT1	3605	3974	2905	4111	4051	3932	3733.48	0.16	0.001489	0.01487
ENSG00000185567	AHNAK2	2574	3163	2401	2279	2343	2390	2505.7	-0.16	0.001488	0.01487
ENSG00000168010	ATG16L2	751	582	397	411	373	397	482.5	-0.37	0.001499	0.01496
ENSG00000112029	FBXO5	1085	1778	1134	1608	1932	1503	1486.83	0.25	0.001502	0.01498
ENSG00000196396	PTPN1	7107	9268	6661	8792	8544	8234	8022.98	0.12	0.001503	0.01498
ENSG00000126247	CAPNS1	18009	20549	15747	17333	15159	15904	16988.5	-0.13	0.001508	0.01502
ENSG00000106070	GRB10	2823	2963	2388	3323	3118	3139	2941.76	0.17	0.001523	0.01516
ENSG00000100003	SEC14L2	4024	4333	3784	3725	3157	3488	3736.51	-0.18	0.001529	0.01521
ENSG00000126214	KLC1	1881	2385	1685	2516	2200	2210	2124.45	0.17	0.001538	0.01527
ENSG00000169247	SH3TC2	66	113	117	150	198	178	136.64	0.48	0.001539	0.01527
ENSG00000198840	MT-ND3	26725	32368	26185	21374	25665	25553	26168.1	-0.17	0.001539	0.01527
ENSG00000206190	ATP10A	693	657	677	899	877	901	783.44	0.27	0.001537	0.01527
ENSG00000136802	LRRC8A	3687	5108	3648	4942	4496	4775	4397.66	0.15	0.001551	0.01537
ENSG00000128262	POM121L9P	88	76	98	41	43	45	65.83	-0.55	0.001563	0.01548
ENSG00000156486	KCNS2	74	59	65	25	17	39	46.87	-0.59	0.001588	0.01572
ENSG00000204516	MICB	273	402	322	222	241	233	279.94	-0.35	0.00159	0.01573
ENSG00000139132	FGD4	1431	1983	1378	1103	1445	1240	1415.16	-0.23	0.001594	0.01576
ENSG00000138028	CGREF1	303	307	256	392	377	437	343.83	0.32	0.001612	0.01592
ENSG00000203805	PLPP4	639	647	568	763	832	795	704.82	0.25	0.001616	0.01595
ENSG00000147852	VLDLR	4634	5134	4266	5550	5550	5050	5001.98	0.15	0.001626	0.01604
ENSG00000198363	ASPH	28743	36193	27650	34796	34003	32694	32083.3	0.11	0.001637	0.01613
ENSG00000198888	MT-ND1	37945	46658	36188	23345	26392	32962	33707.6	-0.36	0.001636	0.01613
ENSG00000183049	CAMK1D	227	257	203	154	173	123	188.22	-0.4	0.001641	0.01616
ENSG00000113013	HSPA9	22283	27872	20450	27148	26026	24378	24468	0.11	0.001661	0.01634
ENSG00000133131	MORC4	2440	3274	2458	2458	2217	2342	2508.34	-0.16	0.001663	0.01635
ENSG00000182704	TSKU	3430	4336	3445	4614	3979	4345	3994.54	0.16	0.001667	0.01638
ENSG00000272768		28	31	36	83	54	80	51.88	0.56	0.001667	0.01638
ENSG00000120693	SMAD9	496	523	430	354	344	386	420.32	-0.29	0.001671	0.0164
ENSG00000057294	PKP2	272	293	309	436	349	511	361.42	0.36	0.001677	0.01643
ENSG00000102189	EEA1	3041	4128	3154	2824	3046	2949	3163.83	-0.17	0.001678	0.01643
ENSG00000113719	ERGIC1	19990	22916	17478	23840	21435	22011	21115.8	0.12	0.001677	0.01643
ENSG00000004777	ARHGAP33	580	598	414	432	399	347	457.48	-0.3	0.001692	0.01655
ENSG00000117139	KDM5B	5046	6045	4500	5922	5674	5898	5469.93	0.13	0.001693	0.01655
ENSG00000135636	DYSF	214	138	98	249	222	311	204.69	0.46	0.001692	0.01655
ENSG00000073150	PANX2	451	407	329	614	450	613	474.95	0.33	0.001694	0.01655
ENSG00000138613	APH1B	874	1031	730	772	652	684	782.83	-0.23	0.001697	0.01657
ENSG00000182117	NOP10	3576	4287	3394	4311	4295	4145	3973.54	0.14	0.001712	0.0167
ENSG00000165152	PGAP4	33	40	41	70	98	74	59.18	0.54	0.001718	0.01674
ENSG00000176444	CLK2	1664	1966	1558	1456	1559	1351	1581.56	-0.18	0.001717	0.01674
ENSG00000160013	PTGIR	271	169	153	131	101	112	156.51	-0.47	0.00172	0.01675
ENSG00000149201	CCDC81	17	29	47	71	86	74	54.15	0.57	0.001723	0.01677
ENSG00000279415		25	42	38	89	85	57	55.5	0.55	0.00174	0.01692
ENSG00000196465	MYL6B	1334	1363	1086	1051	1010	1037	1140.8	-0.21	0.001755	0.01705
ENSG00000179772	FOXS1	6	10	19	48	28	47	26.36	0.6	0.001758	0.01707
ENSG00000111981	ULBP1	495	586	523	729	761	611	614.25	0.26	0.001771	0.01719
ENSG00000171806	METTL18	126	182	123	243	207	201	178.19	0.39	0.001773	0.01719
ENSG00000186792	HYAL3	116	106	100	201	147	186	142.16	0.43	0.001781	0.01726
ENSG00000105696	TMEM59L	73	44	52	21	15	29	39.46	-0.58	0.001793	0.01737
ENSG00000235501	CNN3-DT	186	218	140	108	105	125	145.37	-0.42	0.001807	0.01748
ENSG00000242516	LINC00960	192	234	169	328	240	299	241.39	0.36	0.001807	0.01748
ENSG00000127947	PTPN12	5779	6948	5426	7046	7112	6336	6392.82	0.13	0.001813	0.01752
ENSG00000181026	AEN	3713	5121	3343	4747	4817	4366	4299.29	0.15	0.001812	0.01752
ENSG00000144815	NXPE3	2022	2508	2024	1916	1725	1926	2006.78	-0.17	0.001817	0.01754
ENSG00000145526	CDH18	174	129	142	46	88	98	113.81	-0.51	0.001817	0.01754
ENSG00000164924	YWHAZ	46035	57923	43552	54452	54201	52335	50988.1	0.11	0.001827	0.01762
ENSG00000118513	MYB	596	944	632	535	607	495	626.3	-0.27	0.001828	0.01762
ENSG00000196460	RFX8	411	350	274	208	286	183	284.3	-0.39	0.00184	0.01772
ENSG00000198721	ECI2	1636	1969	1398	1454	1342	1425	1523.02	-0.18	0.001841	0.01772
ENSG00000177508	IRX3	373	439	286	288	229	264	309.55	-0.32	0.001851	0.01781
ENSG00000100997	ABHD12	3522	4865	3344	4692	4296	4336	4129.63	0.15	0.001862	0.0179
ENSG00000168374	ARF4	19988	23495	19029	23838	22401	23536	21908.9	0.12	0.001866	0.01792
ENSG00000137073	UBAP2	2544	3384	2457	3295	3293	3004	2967.3	0.15	0.00187	0.01795
ENSG00000157500	APPL1	2851	3744	2850	2699	2858	2603	2909.43	-0.16	0.00189	0.01813
ENSG00000132623	ANKEF1	22	41	20	50	71	70	45.07	0.55	0.001897	0.01818
ENSG00000117616	RSRP1	1367	1628	1175	1083	1254	1082	1253.99	-0.2	0.001908	0.01827
ENSG00000157538	VPS26C	3035	3439	2828	2854	2520	2684	2876.61	-0.16	0.001909	0.01827
ENSG00000244509	APOBEC3C	2742	2935	2329	2454	2051	2278	2449.62	-0.18	0.001909	0.01827
ENSG00000137509	PRCP	3506	3831	3179	3039	2950	3115	3254.15	-0.16	0.001926	0.01842
ENSG00000135124	P2RX4	149	168	114	101	81	73	113.07	-0.44	0.001938	0.01852
ENSG00000221983	UBA52	19173	23793	18317	23631	21687	22168	21290.7	0.11	0.001939	0.01852
ENSG00000105655	ISYNA1	534	669	512	416	463	443	502.35	-0.26	0.001948	0.0186
ENSG00000037042	TUBG2	1122	962	779	734	776	681	839.5	-0.27	0.001953	0.01862
ENSG00000141505	ASGR1	43	47	45	13	17	20	30.88	-0.57	0.001953	0.01862
ENSG00000155252	PI4K2A	1125	1366	1024	1397	1369	1396	1269.35	0.18	0.001974	0.0188
ENSG00000131446	MGAT1	12596	16600	12432	16092	14715	15516	14529	0.12	0.001976	0.01881
ENSG00000101057	MYBL2	3047	4951	2899	4506	4499	3970	3917.19	0.19	0.001981	0.01883
ENSG00000154240	CEP112	526	583	494	425	378	425	469.7	-0.27	0.001981	0.01883
ENSG00000177885	GRB2	6722	8412	6306	8335	7683	7759	7471.55	0.12	0.001982	0.01883
ENSG00000165895	ARHGAP42	527	745	601	499	476	470	548.65	-0.26	0.001984	0.01884
ENSG00000174775	HRAS	3142	4068	2761	3826	3663	3863	3517.14	0.15	0.001989	0.01887
ENSG00000187535	IFT140	768	786	643	591	516	606	648.67	-0.25	0.001999	0.01896
ENSG00000130311	DDA1	2402	3130	2233	3067	2902	2862	2738.91	0.14	0.002011	0.01906
ENSG00000160679	CHTOP	2506	3021	2306	3186	3129	2732	2790.23	0.15	0.002012	0.01906
ENSG00000142186	SCYL1	6515	7572	6011	7821	7276	7418	7053.81	0.13	0.002014	0.01907
ENSG00000176472	ZNF575	59	89	107	41	41	40	63.13	-0.52	0.002019	0.0191
ENSG00000215190	LINC00680	138	174	159	312	223	202	199.83	0.39	0.002034	0.01923
ENSG00000171150	SOCS5	1920	2472	1842	1762	1903	1602	1899.67	-0.17	0.002056	0.01943
ENSG00000149503	INCENP	2244	3812	2388	3327	3664	3211	3064.41	0.21	0.002059	0.01944
ENSG00000113070	HBEGF	1357	2095	1610	1996	2051	2113	1853.93	0.2	0.002065	0.01946
ENSG00000134824	FADS2	8196	8878	7303	9303	9204	9194	8633.05	0.14	0.002064	0.01946
ENSG00000198695	MT-ND6	24532	30759	24141	13452	16181	20872	21532.4	-0.4	0.002065	0.01946
ENSG00000067445	TRO	240	166	210	126	136	117	167.33	-0.43	0.002069	0.01949
ENSG00000047056	WDR37	1327	1865	1562	1936	2121	1778	1752.53	0.21	0.002077	0.01955
ENSG00000167992	VWCE	23	14	17	37	45	70	34.47	0.56	0.002085	0.01961
ENSG00000102452	NALCN	2388	2738	2184	3086	2560	2980	2638.2	0.17	0.002094	0.01968
ENSG00000165379	LRFN5	166	191	110	126	69	55	117.45	-0.48	0.002095	0.01968
ENSG00000268894	PLCE1-AS1	6	0	2	14	27	19	11.38	0.49	0.002106	0.01977
ENSG00000272512		22	23	21	74	36	58	38.71	0.55	0.00211	0.01979
ENSG00000144357	UBR3	2754	3840	2676	2657	2715	2599	2842.03	-0.15	0.002114	0.01982
ENSG00000169504	CLIC4	34347	40566	32402	40880	38458	39018	37357.8	0.11	0.002117	0.01984
ENSG00000005893	LAMP2	13291	15911	12486	12700	12907	12034	13127.7	-0.12	0.002129	0.01994
ENSG00000135624	CCT7	18599	23529	16562	22343	21296	20655	20294.6	0.11	0.002138	0.02001
ENSG00000164532	TBX20	481	569	516	626	709	713	600.26	0.26	0.002143	0.02004
ENSG00000230479	LNCTSI	55	54	26	76	109	90	67.65	0.51	0.002144	0.02004
ENSG00000087088	BAX	4957	6036	4546	6071	5582	5688	5434.8	0.12	0.002157	0.02015
ENSG00000160410	SHKBP1	3239	4078	2916	2979	2713	3106	3142.28	-0.16	0.002161	0.02017
ENSG00000112081	SRSF3	13345	17620	12868	16462	16883	15332	15273.9	0.12	0.002169	0.02024
ENSG00000261094		28	50	35	11	14	12	24.63	-0.56	0.002183	0.02035
ENSG00000176102	CSTF3	1600	1903	1383	1345	1404	1379	1489.72	-0.17	0.002209	0.02057
ENSG00000184939	ZFP90	1004	1086	972	867	777	843	921.82	-0.21	0.002209	0.02057
ENSG00000167202	TBC1D2B	4473	5739	4412	5521	5401	5512	5135.58	0.13	0.002216	0.02062
ENSG00000176887	SOX11	298	429	300	230	262	240	289.89	-0.31	0.002226	0.0207
ENSG00000189223	PAX8-AS1	1154	1360	985	1032	906	958	1056.29	-0.19	0.002244	0.02086
ENSG00000107186	MPDZ	2604	2732	2309	2233	2223	2098	2356.04	-0.17	0.002254	0.02093
ENSG00000006652	IFRD1	2659	3225	2249	3107	3176	3005	2876.23	0.15	0.00226	0.02098
ENSG00000088256	GNA11	4135	5483	4045	5440	4786	5355	4829.59	0.15	0.002261	0.02098
ENSG00000143190	POU2F1	414	601	417	578	667	603	541.09	0.26	0.002264	0.02099
ENSG00000068885	IFT80	626	754	547	454	477	549	563.29	-0.25	0.002285	0.02116
ENSG00000180447	GAS1	494	411	297	607	524	552	477.8	0.31	0.002285	0.02116
ENSG00000106723	SPIN1	5300	6657	4632	5187	4924	4495	5144.32	-0.14	0.002302	0.0213
ENSG00000124535	WRNIP1	2533	3519	2403	3338	3304	3042	2989.35	0.15	0.002313	0.02139
ENSG00000031081	ARHGAP31	2629	3207	2784	3578	3145	3409	3108.26	0.16	0.002324	0.02146
ENSG00000124766	SOX4	1022	1209	1002	1363	1185	1409	1191.35	0.2	0.002323	0.02146
ENSG00000183741	CBX6	6056	7712	5198	5852	5367	5494	5880.59	-0.13	0.002325	0.02146
ENSG00000010704	HFE	916	1076	763	778	741	727	825.76	-0.2	0.002334	0.02152
ENSG00000169871	TRIM56	4630	5451	3869	4292	3975	4021	4332.53	-0.14	0.002333	0.02152
ENSG00000112237	CCNC	2004	2539	1765	2485	2644	2231	2255.11	0.17	0.002367	0.02181
ENSG00000145050	MANF	3583	4745	3476	4863	4277	4256	4158.9	0.14	0.002369	0.02181
ENSG00000006025	OSBPL7	523	481	410	394	314	335	408.09	-0.3	0.002372	0.02183
ENSG00000158023	CFAP251	418	503	377	655	566	483	495.61	0.26	0.002373	0.02183
ENSG00000204767	INSYN2B	404	525	420	397	320	269	385.78	-0.3	0.002378	0.02186
ENSG00000214944	ARHGEF28	1952	2526	1860	1894	1850	1721	1948.72	-0.15	0.002393	0.02198
ENSG00000205885	C1RL-AS1	287	258	226	176	179	171	215.79	-0.35	0.002395	0.02199
ENSG00000125746	EML2	1995	2066	1528	1646	1457	1550	1694.66	-0.19	0.002404	0.02205
ENSG00000028277	POU2F2	777	932	758	677	548	709	729.05	-0.24	0.002416	0.02212
ENSG00000052749	RRP12	2323	3645	2486	3530	3221	3184	3027.29	0.17	0.002413	0.02212
ENSG00000183798	EMILIN3	32	22	25	71	64	51	44.05	0.51	0.002414	0.02212
ENSG00000282057		173	200	188	266	259	295	229.44	0.34	0.002417	0.02212
ENSG00000162402	USP24	4245	5498	3814	3707	3935	4065	4169	-0.15	0.002435	0.02227
ENSG00000185900	POMK	296	437	332	520	439	459	409.8	0.28	0.002444	0.02234
ENSG00000107104	KANK1	1337	1515	1133	1056	1224	953	1193.75	-0.21	0.002449	0.02237
ENSG00000165678	GHITM	9292	10379	8392	10861	10343	10243	9857.22	0.12	0.002454	0.0224
ENSG00000146067	FAM193B	1554	1498	1229	1112	1147	1217	1288.1	-0.21	0.002465	0.02249
ENSG00000102024	PLS3	18243	22179	17408	21426	21866	20547	20132.3	0.11	0.00247	0.02251
ENSG00000125247	TMTC4	816	972	580	638	623	571	690.69	-0.24	0.002471	0.02251
ENSG00000170921	TANC2	3411	4199	2964	3946	4139	3888	3723.32	0.14	0.002468	0.02251
ENSG00000203883	SOX18	73	63	45	1	16	33	38.45	-0.53	0.002481	0.02259
ENSG00000176105	YES1	3836	4630	3456	3612	3421	3532	3717.08	-0.13	0.002485	0.02261
ENSG00000120533	ENY2	2416	2781	2416	3148	2932	2810	2735.93	0.16	0.002495	0.02268
ENSG00000152495	CAMK4	732	894	623	559	579	634	663.95	-0.23	0.002498	0.02269
ENSG00000099622	CIRBP	6847	6871	5454	5679	5359	5549	5928.26	-0.16	0.002532	0.02298
ENSG00000232679	LINC01705	40	22	23	53	73	76	47.92	0.51	0.002533	0.02298
ENSG00000140332	TLE3	3765	4722	3452	4456	4428	4514	4186.47	0.13	0.002538	0.02299
ENSG00000145860	RNF145	3365	4379	3188	4444	4146	3806	3849.94	0.14	0.002535	0.02299
ENSG00000168765	GSTM4	300	359	206	198	204	189	239.22	-0.34	0.002537	0.02299
ENSG00000116560	SFPQ	14652	21197	14848	19747	19467	17830	17758	0.14	0.00254	0.02299
ENSG00000166123	GPT2	4934	5367	4174	5925	5279	5339	5133.46	0.14	0.002555	0.02311
ENSG00000245275	SAP30L-AS1	36	29	36	99	58	68	54.18	0.5	0.002559	0.02314
ENSG00000157680	DGKI	230	384	162	369	355	396	309.94	0.35	0.002576	0.02327
ENSG00000106636	YKT6	8958	11223	8853	11067	10555	10576	10129.7	0.12	0.002585	0.02334
ENSG00000135108	FBXO21	2004	2459	1914	1918	1838	1780	1970.38	-0.15	0.002589	0.02336
ENSG00000171729	TMEM51	461	549	438	602	581	683	549	0.24	0.002618	0.02361
ENSG00000161921	CXCL16	51	64	68	16	34	27	43.49	-0.51	0.00263	0.0237
ENSG00000156675	RAB11FIP1	751	987	772	1092	1081	912	924.61	0.2	0.002632	0.02371
ENSG00000136295	TTYH3	12974	15873	11651	12981	11300	12023	12685.2	-0.12	0.002636	0.02373
ENSG00000148248	SURF4	26000	31657	23605	30941	29244	28355	28059.5	0.1	0.00264	0.02374
ENSG00000175832	ETV4	938	1295	816	808	815	830	904.99	-0.2	0.00264	0.02374
ENSG00000160007	ARHGAP35	9962	12013	9407	9358	9512	9403	9873.2	-0.12	0.002642	0.02374
ENSG00000165300	SLITRK5	240	251	173	159	136	147	182.69	-0.36	0.002643	0.02374
ENSG00000170027	YWHAG	18123	24447	18126	23156	21909	21949	21088.1	0.12	0.002655	0.02383
ENSG00000165171	METTL27	292	259	230	149	165	203	216.32	-0.36	0.002668	0.02393
ENSG00000130779	CLIP1	4567	5549	4636	5586	5696	5505	5225.8	0.14	0.002679	0.02402
ENSG00000205903	ZNF316	1665	2189	1528	1492	1548	1527	1641.23	-0.16	0.002684	0.02405
ENSG00000108100	CCNY	5484	6888	5240	6808	6402	6330	6140.66	0.12	0.002689	0.02407
ENSG00000014914	MTMR11	347	303	365	264	202	233	287.21	-0.35	0.002695	0.02411
ENSG00000179456	ZBTB18	1265	1787	1311	1666	1778	1722	1573.55	0.18	0.002699	0.02414
ENSG00000122862	SRGN	1979	2113	1575	1469	1703	1526	1715.9	-0.19	0.002707	0.02419
ENSG00000177663	IL17RA	3154	3797	2878	3937	3583	3574	3458.6	0.13	0.002723	0.02433
ENSG00000134285	FKBP11	2558	3040	2230	2458	2106	2206	2411.34	-0.15	0.002738	0.02445
ENSG00000138772	ANXA3	192	196	176	271	275	266	228.46	0.32	0.002742	0.02446
ENSG00000132589	FLOT2	3282	3738	3024	2959	2907	2954	3125.63	-0.14	0.002745	0.02447
ENSG00000148634	HERC4	4672	6228	4719	4894	4475	4439	4860.12	-0.13	0.002748	0.02448
ENSG00000075218	GTSE1	1803	2992	1929	2701	2982	2453	2443.42	0.2	0.002751	0.0245
ENSG00000167118	URM1	2550	3383	2386	3344	3055	3043	2929.63	0.14	0.002754	0.02451
ENSG00000054392	HHAT	120	174	129	229	193	210	174.11	0.35	0.002757	0.02451
ENSG00000128595	CALU	76637	90966	71916	89748	87090	85012	82977.7	0.1	0.002756	0.02451
ENSG00000127948	POR	2646	3108	2381	3274	2998	2980	2875.28	0.14	0.002774	0.02462
ENSG00000134851	TMEM165	6901	8691	6868	8722	8323	7984	7854.67	0.12	0.002774	0.02462
ENSG00000185252	ZNF74	627	644	505	425	464	477	521.04	-0.25	0.002773	0.02462
ENSG00000132329	RAMP1	45	24	20	13	0	5	17.89	-0.47	0.002806	0.02488
ENSG00000132535	DLG4	1520	1737	1266	1354	1216	1249	1378.48	-0.17	0.002807	0.02488
ENSG00000106049	HIBADH	2016	2035	1720	1646	1536	1667	1763.18	-0.18	0.002812	0.02488
ENSG00000139624	CERS5	2083	2512	2034	2763	2491	2413	2365.71	0.15	0.00281	0.02488
ENSG00000162496	DHRS3	275	174	223	386	314	360	289.52	0.37	0.002811	0.02488
ENSG00000170390	DCLK2	449	510	410	565	626	566	517.86	0.24	0.002822	0.02496
ENSG00000171451	DSEL	1694	2669	1920	1582	1904	1560	1867.05	-0.21	0.002827	0.02497
ENSG00000253873	PCDHGA11	582	710	532	505	470	471	540.4	-0.22	0.002826	0.02497
ENSG00000117114	ADGRL2	1628	1847	1760	1503	1317	1502	1589.52	-0.2	0.002846	0.02512
ENSG00000180543	TSPYL5	345	450	311	450	505	488	420.88	0.26	0.002857	0.0252
ENSG00000001036	FUCA2	4225	5184	3856	5006	5005	4772	4635.54	0.12	0.002865	0.02526
ENSG00000169071	ROR2	1555	1617	1436	1931	1763	1839	1683.39	0.18	0.002876	0.02534
ENSG00000108352	RAPGEFL1	197	226	151	144	119	109	155.87	-0.36	0.002892	0.02547
ENSG00000183337	BCOR	1461	1940	1532	1540	1357	1209	1493.46	-0.18	0.002897	0.0255
ENSG00000186185	KIF18B	1503	2581	1464	2287	2426	2065	2021.03	0.21	0.002899	0.0255
ENSG00000274602	PI4KAP1	646	622	504	467	499	364	514.44	-0.27	0.002921	0.02567
ENSG00000158623	COPG2	1633	1912	1585	1541	1456	1394	1577.43	-0.16	0.002927	0.0257
ENSG00000187244	BCAM	661	736	534	520	519	487	571.43	-0.22	0.002926	0.0257
ENSG00000101294	HM13	6884	8957	6617	8464	8239	8085	7803.59	0.11	0.002929	0.0257
ENSG00000105048	TNNT1	45	36	28	13	11	13	24.28	-0.5	0.002935	0.02574
ENSG00000074211	PPP2R2C	119	114	113	165	166	236	152.14	0.39	0.002948	0.02583
ENSG00000167996	FTH1	23566	24010	20031	21336	18312	19661	21052.4	-0.15	0.00295	0.02584
ENSG00000197323	TRIM33	1865	2513	1748	1897	1735	1557	1864.16	-0.17	0.002958	0.02589
ENSG00000204525	HLA-C	6868	6307	5797	8040	7129	7620	6941.7	0.17	0.002967	0.02593
ENSG00000235865	GSN-AS1	28	21	18	4	0	8	13.21	-0.45	0.002968	0.02593
ENSG00000236287	ZBED5	1277	1417	1101	967	1085	1074	1146.63	-0.19	0.002967	0.02593
ENSG00000136986	DERL1	2952	3478	2590	3665	3426	3173	3186.56	0.14	0.002971	0.02595
ENSG00000164930	FZD6	3627	4507	3697	4524	4485	4426	4183.95	0.14	0.003005	0.02623
ENSG00000261801	LOXL1-AS1	498	644	511	463	366	439	483.08	-0.25	0.003019	0.02634
ENSG00000165474	GJB2	131	148	156	222	198	254	184.63	0.36	0.003027	0.02638
ENSG00000106153	CHCHD2	12873	15202	11516	15296	14015	14281	13754	0.11	0.003032	0.02642
ENSG00000156471	PTDSS1	5362	7115	5075	6805	6634	6127	6123.98	0.12	0.003037	0.02645
ENSG00000116574	RHOU	1083	937	874	812	741	730	862.11	-0.24	0.003043	0.02648
ENSG00000147853	AK3	1610	1890	1463	1488	1393	1382	1526.31	-0.16	0.003056	0.02658
ENSG00000072364	AFF4	10092	12485	9632	9776	9666	9715	10150.2	-0.11	0.00306	0.0266
ENSG00000140945	CDH13	10091	9166	8901	7499	6442	7269	8228.53	-0.27	0.003073	0.0267
ENSG00000242732	RTL5	226	213	163	140	126	130	165.43	-0.36	0.003082	0.02676
ENSG00000137834	SMAD6	198	186	133	141	83	85	136.47	-0.4	0.003102	0.02692
ENSG00000162783	IER5	2953	4404	2818	4067	3733	3924	3602.94	0.16	0.003106	0.02694
ENSG00000068366	ACSL4	7533	9635	7096	9089	9206	8522	8437.36	0.12	0.003109	0.02695
ENSG00000115604	IL18R1	19	13	15	31	61	41	30.04	0.49	0.003118	0.02701
ENSG00000266967	AARSD1	37	27	29	15	7	5	20.11	-0.48	0.003127	0.02707
ENSG00000088280	ASAP3	555	554	465	420	365	419	461.2	-0.25	0.003132	0.0271
ENSG00000258777		9	21	10	43	29	43	25.42	0.49	0.003136	0.02712
ENSG00000105520	PLPPR2	2613	2805	2322	3377	2737	3036	2798.33	0.16	0.003149	0.02721
ENSG00000166130	IKBIP	8954	12309	9063	11243	11546	11062	10597.1	0.13	0.00315	0.02721
ENSG00000126016	AMOT	52	62	44	28	15	23	36.94	-0.48	0.003154	0.02721
ENSG00000146232	NFKBIE	382	607	409	322	329	373	398.54	-0.28	0.003154	0.02721
ENSG00000172985	SH3RF3	2069	2440	1769	2554	2343	2304	2226.53	0.15	0.003158	0.02723
ENSG00000167747	C19orf48P	3092	3945	2618	3833	3740	3410	3401.26	0.14	0.003164	0.02727
ENSG00000110400	NECTIN1	1687	2614	1803	1662	1632	1744	1834.75	-0.18	0.003166	0.02727
ENSG00000006704	GTF2IRD1	1385	1788	1368	1318	1247	1296	1388.82	-0.16	0.003169	0.02727
ENSG00000094880	CDC23	1746	2268	1621	2148	2275	2076	2003.28	0.15	0.00318	0.02735
ENSG00000103253	HAGHL	749	894	801	692	600	666	730.72	-0.22	0.003181	0.02735
ENSG00000196586	MYO6	1576	1977	1521	1400	1526	1386	1552.31	-0.16	0.003189	0.0274
ENSG00000084733	RAB10	7182	9059	7300	9035	8593	8683	8250.44	0.12	0.003198	0.02744
ENSG00000160767	ENTREP3	3201	3769	2710	3010	2595	2805	2987.6	-0.15	0.003199	0.02744
ENSG00000187193	MT1X	186	296	161	340	296	274	254.56	0.32	0.003199	0.02744
ENSG00000150764	DIXDC1	1703	2215	1693	2319	2033	2150	2001.58	0.15	0.003206	0.02748
ENSG00000168067	MAP4K2	1212	1338	1049	1051	978	988	1095.47	-0.18	0.003213	0.02753
ENSG00000052126	PLEKHA5	1179	1384	973	972	969	996	1069.07	-0.18	0.003224	0.02759
ENSG00000144560	VGLL4	1144	1517	1201	1627	1443	1509	1395.63	0.17	0.003223	0.02759
ENSG00000067704	IARS2	8486	10655	8108	8847	8036	7513	8532.42	-0.12	0.003239	0.0277
ENSG00000183044	ABAT	241	275	294	365	357	443	329.09	0.31	0.003242	0.02771
ENSG00000101457	DNTTIP1	1933	2316	1801	2360	2298	2263	2145.98	0.14	0.003257	0.02782
ENSG00000157593	SLC35B2	4469	5348	3836	5204	4915	5203	4787.06	0.13	0.003259	0.02783
ENSG00000168958	MFF	2196	2705	2031	2111	2010	1943	2147.61	-0.14	0.003301	0.02817
ENSG00000117226	GBP3	1097	1161	1050	1344	1318	1365	1218.32	0.19	0.003305	0.02817
ENSG00000132000	PODNL1	171	163	90	253	221	191	179.35	0.37	0.003304	0.02817
ENSG00000150457	LATS2	2941	3792	3160	3894	3717	3770	3522.8	0.14	0.003323	0.02831
ENSG00000247627	MTND4P12	69	90	63	30	36	43	54.62	-0.45	0.003325	0.02831
ENSG00000109107	ALDOC	1756	1805	1573	1477	1417	1445	1573.38	-0.17	0.00335	0.0285
ENSG00000204386	NEU1	1599	2004	1500	2195	1864	1885	1824.46	0.16	0.003366	0.02862
ENSG00000183283	DAZAP2	4360	5475	3729	5283	5154	4775	4745.65	0.13	0.003369	0.02864
ENSG00000142178	SIK1	27	19	10	37	73	42	34.46	0.47	0.003377	0.02869
ENSG00000102385	DRP2	270	259	260	212	164	169	222.32	-0.33	0.003382	0.02871
ENSG00000283196		1246	1336	1098	1561	1429	1399	1336.88	0.17	0.00339	0.02877
ENSG00000103024	NME3	1170	1297	1105	1064	886	1002	1082.11	-0.19	0.003399	0.02882
ENSG00000181163	NPM1	49773	66713	46003	61538	61425	55851	56270.8	0.11	0.003411	0.02891
ENSG00000114107	CEP70	427	499	347	366	315	258	364.68	-0.27	0.003429	0.02904
ENSG00000073464	CLCN4	281	517	314	281	197	273	304.9	-0.32	0.003436	0.02907
ENSG00000137824	RMDN3	1644	2521	1647	2378	2179	2259	2077.95	0.17	0.003434	0.02907
ENSG00000111664	GNB3	241	250	178	174	153	114	183.3	-0.35	0.003447	0.02911
ENSG00000125868	DSTN	17889	20026	16815	21059	19843	20413	19237.6	0.12	0.003446	0.02911
ENSG00000167552	TUBA1A	19125	20280	17447	17213	16163	17138	17822.6	-0.13	0.003444	0.02911
ENSG00000204842	ATXN2	2303	2961	2154	2763	2888	2785	2618.95	0.14	0.003454	0.02916
ENSG00000013293	SLC7A14	35	73	71	17	38	12	40.83	-0.47	0.003467	0.02925
ENSG00000174684	B4GAT1	1239	1436	999	1041	940	1054	1107.77	-0.18	0.003483	0.02937
ENSG00000049449	RCN1	10794	12627	9853	12485	12105	12048	11569.8	0.11	0.003502	0.02952
ENSG00000158050	DUSP2	19	14	21	73	27	52	34.24	0.47	0.00351	0.02956
ENSG00000111711	GOLT1B	4433	5230	4339	5385	5350	5078	4939.36	0.13	0.003528	0.0297
ENSG00000156052	GNAQ	3057	3780	2785	3842	3654	3357	3381.61	0.13	0.003561	0.02996
ENSG00000163909	HEYL	263	146	140	145	75	84	142.59	-0.42	0.003567	0.02999
ENSG00000198680	TUSC1	515	555	456	431	369	384	449.18	-0.24	0.003572	0.03002
ENSG00000047648	ARHGAP6	81	50	68	40	22	28	48.75	-0.45	0.003596	0.03017
ENSG00000099337	KCNK6	2550	3104	2773	3270	3184	3511	3052.44	0.16	0.003598	0.03017
ENSG00000110315	RNF141	1763	2222	1790	1823	1589	1519	1770.82	-0.16	0.0036	0.03017
ENSG00000113583	C5orf15	4016	4695	3579	4609	4779	4431	4319.12	0.13	0.003602	0.03017
ENSG00000149292	TTC12	233	361	280	198	225	186	244.82	-0.31	0.003598	0.03017
ENSG00000174899	SLC66A1LP	71	56	59	28	31	28	45.74	-0.45	0.003602	0.03017
ENSG00000109686	SH3D19	1278	1623	1324	1239	1130	1197	1289.79	-0.17	0.003609	0.03021
ENSG00000124813	RUNX2	2195	2786	1939	2094	1986	1936	2133.57	-0.14	0.003614	0.03024
ENSG00000185721	DRG1	2926	3351	2797	3626	3435	3308	3221.4	0.14	0.00364	0.03043
ENSG00000173114	LRRN3	52	81	60	36	28	27	46.75	-0.44	0.003666	0.03063
ENSG00000243943	ZNF512	597	702	600	434	511	527	559.66	-0.24	0.003667	0.03063
ENSG00000023909	GCLM	2305	2908	2197	2792	2820	2790	2614.12	0.14	0.003673	0.03066
ENSG00000091527	CDV3	18195	26500	18754	23765	24115	23126	22172.5	0.13	0.003677	0.03068
ENSG00000158825	CDA	299	379	284	257	249	175	271.15	-0.3	0.003688	0.03075
ENSG00000108784	NAGLU	1504	1613	1333	1302	1237	1238	1364.2	-0.17	0.003712	0.03093
ENSG00000169371	SNUPN	537	636	435	425	434	391	471.49	-0.23	0.003732	0.03108
ENSG00000065135	GNAI3	8712	11159	8327	10602	10516	9879	9779.5	0.11	0.003737	0.03111
ENSG00000171681	ATF7IP	2317	2685	1897	1883	2058	1950	2113.19	-0.16	0.003741	0.03112
ENSG00000026103	FAS	1104	1494	1134	1498	1501	1393	1342.12	0.16	0.003766	0.0313
ENSG00000196449	YRDC	874	1174	881	1207	1142	1131	1058.57	0.17	0.003767	0.0313
ENSG00000127585	FBXL16	401	390	321	517	440	526	430.4	0.26	0.003777	0.03137
ENSG00000105204	DYRK1B	502	566	396	648	578	625	547.61	0.22	0.00378	0.03137
ENSG00000111678	C12orf57	571	580	509	469	373	437	488.17	-0.24	0.003785	0.03139
ENSG00000117411	B4GALT2	5905	7035	5242	7194	6358	6740	6358.89	0.12	0.003788	0.03139
ENSG00000169660	HEXD	349	418	273	246	217	281	294.13	-0.29	0.003788	0.03139
ENSG00000123096	SSPN	251	305	190	205	143	155	205.29	-0.32	0.003793	0.03141
ENSG00000185361	TNFAIP8L1	526	594	517	375	421	458	480.33	-0.24	0.003823	0.03165
ENSG00000120149	MSX2	34	40	39	92	61	75	56.51	0.43	0.003829	0.03166
ENSG00000129474	AJUBA	3287	3980	3025	3110	3043	3004	3216.05	-0.13	0.00383	0.03166
ENSG00000120526	NUDCD1	2759	3744	2730	3635	3494	3306	3245.96	0.13	0.003839	0.03173
ENSG00000143420	ENSA	3634	4572	3427	4368	4300	4302	4066.52	0.12	0.003845	0.03175
ENSG00000184897	H1-10	2370	2982	2255	3125	2743	2790	2687.28	0.14	0.003869	0.03193
ENSG00000178695	KCTD12	4988	7415	5167	6761	6512	6658	6181.31	0.14	0.003874	0.03194
ENSG00000240476	LINC00973	196	188	120	121	109	76	133.55	-0.37	0.003872	0.03194
ENSG00000110107	PRPF19	6344	8865	6018	8350	8051	7374	7413.65	0.13	0.003897	0.0321
ENSG00000186812	ZNF397	358	466	398	289	327	298	354.12	-0.26	0.003898	0.0321
ENSG00000170456	DENND5B	574	722	533	805	709	731	672.86	0.2	0.003937	0.03241
ENSG00000185880	TRIM69	443	503	442	376	379	300	405.33	-0.25	0.003954	0.03253
ENSG00000168476	REEP4	2620	3136	2342	3030	3081	3044	2852.94	0.13	0.003981	0.03273
ENSG00000180198	RCC1	3575	4958	3330	4789	4635	4075	4176.99	0.14	0.004	0.03287
ENSG00000174130	TLR6	90	131	91	60	51	65	80.36	-0.39	0.004029	0.03309
ENSG00000115339	GALNT3	479	656	462	449	391	404	468.21	-0.22	0.004037	0.03314
ENSG00000116584	ARHGEF2	13365	15733	11485	15263	14602	14658	14064.7	0.11	0.004041	0.03316
ENSG00000162407	PLPP3	917	1393	811	846	780	846	917.16	-0.2	0.004054	0.03324
ENSG00000090674	MCOLN1	465	714	543	688	733	768	646.23	0.22	0.004059	0.03324
ENSG00000115414	FN1	2420264	2463652	2037276	1941020	1975715	2149878	2.15596e+06	-0.14	0.004057	0.03324
ENSG00000155875	SAXO1	19	46	25	8	10	8	18.79	-0.43	0.004068	0.0333
ENSG00000163874	ZC3H12A	527	579	469	657	631	694	589.53	0.21	0.004083	0.0334
ENSG00000196937	FAM3C	3916	5337	3824	3905	3901	3745	4062.87	-0.13	0.004096	0.0335
ENSG00000256540	IQSEC3-AS1	7	17	8	47	25	28	21.56	0.44	0.004104	0.03354
ENSG00000122877	EGR2	41	62	35	87	79	89	64.64	0.4	0.004122	0.03367
ENSG00000116133	DHCR24	5737	9006	6535	8495	8505	7645	7570.43	0.15	0.004125	0.03367
ENSG00000172175	MALT1	1396	1980	1433	1942	1978	1719	1723.48	0.16	0.004145	0.03382
ENSG00000082397	EPB41L3	207	164	132	205	301	277	213.89	0.34	0.004151	0.03383
ENSG00000140612	SEC11A	6161	7509	5662	7438	7123	6759	6718.98	0.11	0.00415	0.03383
ENSG00000204764	RANBP17	454	540	408	585	591	581	522.49	0.21	0.004169	0.03396
ENSG00000173511	VEGFB	2301	2658	1973	2143	1856	1999	2137.27	-0.15	0.004181	0.03404
ENSG00000182512	GLRX5	2889	3670	2668	3558	3462	3308	3229.1	0.12	0.004187	0.03407
ENSG00000186635	ARAP1	3496	3581	2769	2957	2785	2771	3040.91	-0.15	0.004198	0.03414
ENSG00000166272	WBP1L	2248	2574	2016	2813	2573	2453	2428.15	0.14	0.004203	0.03416
ENSG00000104823	ECH1	692	684	577	828	781	841	730.65	0.21	0.004217	0.03426
ENSG00000141068	KSR1	1236	1499	1039	1620	1314	1590	1369.64	0.18	0.004236	0.03439
ENSG00000130714	POMT1	1244	1437	1121	1549	1483	1413	1364.53	0.15	0.004243	0.03443
ENSG00000147697	GSDMC	11	2	1	28	33	13	14.57	0.38	0.004282	0.03473
ENSG00000128283	CDC42EP1	5644	6983	5095	7047	6308	6294	6170.97	0.12	0.004285	0.03474
ENSG00000115738	ID2	156	201	128	248	285	186	198.27	0.32	0.004297	0.03482
ENSG00000187800	PEAR1	5844	6874	5167	5755	5006	5207	5595.7	-0.12	0.004328	0.03505
ENSG00000139269	INHBE	73	82	34	144	78	133	89.25	0.4	0.004342	0.03514
ENSG00000126749	EMG1	2835	3820	2607	3558	3465	3391	3243.89	0.13	0.004345	0.03514
ENSG00000100526	CDKN3	1247	1478	1085	1103	1115	1003	1161.72	-0.16	0.004415	0.03569
ENSG00000167106	EEIG1	1085	1282	989	940	888	979	1019.92	-0.17	0.004453	0.03598
ENSG00000115641	FHL2	8644	10260	7841	10591	9328	9729	9324.48	0.11	0.004477	0.03614
ENSG00000165055	METTL2B	1487	1924	1331	1329	1262	1410	1442.28	-0.16	0.004478	0.03614
ENSG00000223745	CCDC18-AS1	264	211	187	151	151	141	184.07	-0.32	0.004504	0.03633
ENSG00000215788	TNFRSF25	147	141	149	109	81	82	118.34	-0.36	0.004535	0.03656
ENSG00000088832	FKBP1A	19475	23376	17966	19347	17713	18490	19246.1	-0.1	0.00454	0.03658
ENSG00000050130	JKAMP	1667	2145	1491	2016	2007	2058	1878.89	0.14	0.004554	0.03668
ENSG00000147459	DOCK5	4993	6524	4765	5915	6172	6045	5684.86	0.12	0.00456	0.03671
ENSG00000143353	LYPLAL1	453	547	466	350	380	399	430.58	-0.23	0.004592	0.03694
ENSG00000155903	RASA2	957	1285	996	1310	1258	1257	1167.49	0.16	0.004633	0.03725
ENSG00000134046	MBD2	3069	3807	2839	3766	3487	3620	3402.31	0.12	0.004648	0.03735
ENSG00000141699	RETREG3	1442	1944	1463	2030	1828	1769	1729.66	0.15	0.004653	0.03737
ENSG00000067066	SP100	3548	4280	3305	3311	3211	3367	3478.16	-0.13	0.004688	0.03763
ENSG00000070010	UFD1	2258	2800	2197	2796	2735	2682	2558.93	0.13	0.004713	0.03782
ENSG00000086475	SEPHS1	3336	4351	3239	4126	4198	3908	3825.62	0.12	0.004718	0.03783
ENSG00000156140	ADAMTS3	89	157	73	69	58	42	79.15	-0.39	0.00472	0.03783
ENSG00000108405	P2RX1	48	39	36	24	11	11	28.16	-0.42	0.004729	0.03788
ENSG00000108771	DHX58	179	143	128	84	95	99	121.42	-0.35	0.004752	0.03803
ENSG00000131016	AKAP12	13722	19186	14865	17347	18471	18197	16828.8	0.13	0.004752	0.03803
ENSG00000162545	CAMK2N1	3579	5379	3629	3815	3566	3462	3855.23	-0.14	0.00478	0.03823
ENSG00000140577	CRTC3	1598	1870	1434	2046	1829	1791	1747.34	0.14	0.004817	0.03851
ENSG00000225968	ELFN1	270	306	342	222	189	233	261.03	-0.3	0.004821	0.03852
ENSG00000101558	VAPA	8881	10968	8249	8284	8704	8364	8837.1	-0.11	0.00485	0.03872
ENSG00000143409	MINDY1	203	176	182	139	132	90	153.87	-0.34	0.004862	0.0388
ENSG00000262691		35	58	27	14	19	10	26.43	-0.41	0.00487	0.03884
ENSG00000110841	PPFIBP1	9806	11873	9721	9674	9468	9292	9910.12	-0.11	0.004883	0.03892
ENSG00000100138	SNU13	5269	7106	5054	6682	6241	6390	6062.06	0.12	0.004889	0.03893
ENSG00000138835	RGS3	2051	2130	1663	1570	1612	1744	1785.41	-0.17	0.004887	0.03893
ENSG00000152377	SPOCK1	23067	24619	21195	26964	24979	25806	24325.6	0.12	0.004899	0.03899
ENSG00000116030	SUMO1	4314	5089	3880	4928	5043	4829	4645.67	0.12	0.004903	0.039
ENSG00000102804	TSC22D1	3279	3617	3155	2779	3036	2905	3117.14	-0.15	0.004908	0.03902
ENSG00000119421	NDUFA8	1840	2367	1699	2398	2132	2207	2086.7	0.14	0.004911	0.03902
ENSG00000025708	TYMP	180	242	214	151	133	150	177.46	-0.3	0.005	0.03971
ENSG00000163444	TMEM183A	2624	3138	2345	3280	2902	2984	2854.54	0.13	0.005003	0.03971
ENSG00000154310	TNIK	5050	6469	5096	5009	5121	4692	5199.73	-0.12	0.00503	0.0399
ENSG00000168066	SF1	9306	13799	9366	12790	11960	11642	11340.1	0.13	0.005032	0.0399
ENSG00000112851	ERBIN	6026	7613	5528	7122	7644	6657	6703.73	0.12	0.005038	0.03993
ENSG00000137767	SQOR	484	522	376	548	625	590	520.4	0.22	0.005065	0.04012
ENSG00000182541	LIMK2	991	1244	961	1349	1138	1330	1159.68	0.17	0.005078	0.0402
ENSG00000107551	RASSF4	165	116	121	88	90	57	106.56	-0.37	0.005098	0.04034
ENSG00000135677	GNS	9715	11163	8652	9008	8969	8821	9323.05	-0.11	0.00511	0.04037
ENSG00000160953	PWWP3A	1617	1908	1371	1484	1278	1409	1497.48	-0.15	0.005105	0.04037
ENSG00000213366	GSTM2	88	109	74	61	35	50	68.66	-0.38	0.005111	0.04037
ENSG00000139428	MMAB	402	564	323	564	512	573	482.92	0.23	0.005114	0.04038
ENSG00000173083	HPSE	59	88	65	29	41	36	52.47	-0.39	0.005142	0.04058
ENSG00000148719	DNAJB12	2610	3184	2420	3309	3021	2928	2887.69	0.13	0.005147	0.0406
ENSG00000136378	ADAMTS7	771	646	579	531	470	534	587.94	-0.24	0.005153	0.04062
ENSG00000125810	CD93	1147	945	793	1091	1280	1409	1108.74	0.23	0.005176	0.04078
ENSG00000181444	ZNF467	30	47	6	1	11	3	15.45	-0.35	0.00518	0.04079
ENSG00000176014	TUBB6	32497	46288	33675	44012	39926	40944	39154.4	0.12	0.005201	0.04093
ENSG00000115602	IL1RL1	477	561	387	626	682	516	536.18	0.22	0.005226	0.04111
ENSG00000110066	KMT5B	1543	1984	1511	1925	1934	1920	1788.34	0.14	0.005245	0.04124
ENSG00000064932	SBNO2	4815	5871	4481	4852	4152	4491	4738.13	-0.12	0.005261	0.04134
ENSG00000101447	FAM83D	1633	2644	1654	2387	2552	2116	2133.97	0.17	0.005272	0.04141
ENSG00000204304	PBX2	2691	2677	2300	2409	2102	2056	2362.63	-0.16	0.005293	0.04155
ENSG00000154945	ANKRD40	1871	2590	1886	2366	2545	2384	2252.42	0.14	0.005302	0.04157
ENSG00000187266	EPOR	345	332	229	206	174	245	253.36	-0.29	0.005299	0.04157
ENSG00000086991	NOX4	112	117	88	169	154	162	132.72	0.32	0.005305	0.04157
ENSG00000168566	SNRNP48	1051	1472	1059	1426	1510	1298	1289.52	0.16	0.005307	0.04157
ENSG00000175592	FOSL1	6782	9960	6883	8884	9355	8410	8285.43	0.13	0.005318	0.04164
ENSG00000099860	GADD45B	4206	4885	3343	4895	4694	4441	4367.66	0.13	0.005327	0.04168
ENSG00000139613	SMARCC2	2632	3206	2281	2366	2524	2151	2502.71	-0.14	0.005329	0.04168
ENSG00000129219	PLD2	1278	1499	1192	1087	1071	1188	1211.74	-0.16	0.00536	0.0419
ENSG00000125965	GDF5	105	104	103	70	64	46	81.97	-0.36	0.005364	0.04191
ENSG00000260807	CEROX1	66	60	48	33	23	26	42.49	-0.39	0.005383	0.04204
ENSG00000182903	ZNF721	719	871	617	850	1058	831	817.15	0.2	0.00539	0.04207
ENSG00000100889	PCK2	7119	6560	5774	7934	7337	7687	7045.56	0.15	0.005397	0.0421
ENSG00000120690	ELF1	2321	2577	2077	2039	2028	2030	2166.22	-0.14	0.0054	0.0421
ENSG00000067369	TP53BP1	3129	3719	2909	3036	2756	2876	3048.64	-0.13	0.005403	0.0421
ENSG00000153487	ING1	772	1075	783	1158	1021	976	954.14	0.17	0.005426	0.04226
ENSG00000164062	APEH	4936	5927	4190	4702	4266	4446	4699.44	-0.12	0.005429	0.04226
ENSG00000003056	M6PR	3304	4645	3088	4295	4254	3898	3867.62	0.13	0.005444	0.04236
ENSG00000280063		87	78	49	28	49	22	51.7	-0.39	0.005472	0.04255
ENSG00000179950	PUF60	6659	9174	6396	8544	8210	7829	7717.89	0.11	0.005481	0.0426
ENSG00000131019	ULBP3	134	161	126	229	205	180	171.06	0.29	0.00549	0.04264
ENSG00000138069	RAB1A	10200	12777	9608	12338	11474	11764	11264.6	0.1	0.005496	0.04267
ENSG00000100554	ATP6V1D	3509	4265	3451	4270	4167	4152	3942.87	0.12	0.005499	0.04267
ENSG00000155324	GRAMD2B	493	541	549	635	738	690	607	0.22	0.005509	0.04273
ENSG00000113387	SUB1	4913	6356	4931	6202	5912	5863	5650.45	0.11	0.005517	0.04276
ENSG00000163171	CDC42EP3	21590	25986	20667	21100	21250	20114	21635.6	-0.1	0.005529	0.04282
ENSG00000180011	PTGR3	1607	1829	1412	1382	1369	1418	1492.71	-0.15	0.005529	0.04282
ENSG00000096093	EFHC1	385	470	355	328	311	293	354	-0.22	0.005548	0.04287
ENSG00000102221	JADE3	425	571	419	562	640	575	527.35	0.21	0.005546	0.04287
ENSG00000109089	CDR2L	3713	4504	3315	4608	4004	4345	4045.99	0.12	0.005546	0.04287
ENSG00000141027	NCOR1	6598	8969	6213	6360	6572	6428	6783.55	-0.12	0.005541	0.04287
ENSG00000037965	HOXC8	1394	1618	1181	1247	1058	1223	1275.95	-0.16	0.005552	0.04288
ENSG00000110442	COMMD9	1207	1475	1106	1495	1432	1459	1351.28	0.15	0.005559	0.04289
ENSG00000134668	SPOCD1	4713	5486	4722	5766	5427	5771	5287.69	0.13	0.005561	0.04289
ENSG00000167797	CDK2AP2	1547	2182	1458	2382	1821	1945	1865.51	0.17	0.005558	0.04289
ENSG00000125354	SEPTIN6	2186	2033	1862	2760	2228	2428	2242.04	0.17	0.005572	0.04295
ENSG00000239672	NME1	2105	2861	2154	3102	2445	2763	2547.28	0.15	0.00558	0.04298
ENSG00000136810	TXN	9889	12588	9779	12061	11665	11667	11187.3	0.1	0.005595	0.04307
ENSG00000184009	ACTG1	304766	384777	278839	367908	338258	338637	332384	0.09	0.005597	0.04307
ENSG00000060762	MPC1	653	833	675	947	857	820	791.48	0.18	0.005603	0.04309
ENSG00000148396	SEC16A	8638	11037	7697	10102	9998	9852	9459.67	0.11	0.005606	0.0431
ENSG00000134463	ECHDC3	413	519	387	339	315	362	385.92	-0.22	0.005613	0.04313
ENSG00000070087	PFN2	10641	12197	9658	10090	9765	9735	10280.1	-0.11	0.00563	0.04323
ENSG00000143727	ACP1	3449	4149	3401	4181	4242	3975	3874.9	0.12	0.005643	0.04331
ENSG00000025434	NR1H3	162	192	153	118	88	124	138.6	-0.32	0.005659	0.04342
ENSG00000167615	LENG8	9756	8106	7026	6368	5799	5964	7157.82	-0.27	0.005694	0.04366
ENSG00000197903	H2BC12	286	303	299	437	373	389	346.83	0.24	0.005719	0.04383
ENSG00000108960	MMD	523	688	464	433	439	450	493.97	-0.2	0.005724	0.04385
ENSG00000232450		23	26	10	1	1	8	11.22	-0.32	0.005741	0.04396
ENSG00000230733		819	902	700	998	937	972	882.02	0.17	0.005764	0.04411
ENSG00000117519	CNN3	21310	25937	20927	21177	20933	20246	21611	-0.1	0.005793	0.04431
ENSG00000258920	FOXN3-AS1	18	58	32	54	81	92	55.07	0.38	0.005804	0.04437
ENSG00000171295	ZNF440	325	397	301	282	250	238	296.26	-0.24	0.005836	0.04459
ENSG00000128602	SMO	382	372	384	276	281	292	331.67	-0.25	0.005847	0.04465
ENSG00000180921	FAM83H	1533	2048	1562	2272	1763	2044	1853.37	0.16	0.005885	0.04492
ENSG00000116815	CD58	431	627	464	401	381	402	446.48	-0.21	0.005911	0.04508
ENSG00000180423	HARBI1	193	258	191	145	136	162	179.21	-0.29	0.005912	0.04508
ENSG00000108963	DPH1	913	980	716	1107	975	1072	953.09	0.17	0.005923	0.04514
ENSG00000123144	TRIR	6296	7920	5922	7856	6984	7423	7005.75	0.11	0.005976	0.04552
ENSG00000137575	SDCBP	6355	7357	5754	6249	5735	5615	6132.91	-0.11	0.005994	0.04563
ENSG00000121440	PDZRN3	95	142	50	172	139	158	123.42	0.34	0.005999	0.04565
ENSG00000169607	CKAP2L	1549	2548	1528	2171	2355	2140	2018.77	0.17	0.006014	0.04574
ENSG00000125347	IRF1	535	632	551	717	711	698	637.46	0.19	0.006074	0.04617
ENSG00000117533	VAMP4	682	836	553	541	584	536	615.23	-0.19	0.006092	0.04629
ENSG00000103647	CORO2B	285	457	369	338	230	212	311.81	-0.28	0.006111	0.04638
ENSG00000139372	TDG	1620	2150	1537	2095	1988	1957	1872.47	0.13	0.006111	0.04638
ENSG00000142686	C1orf216	1127	1324	1019	1007	960	984	1062.35	-0.15	0.006125	0.04647
ENSG00000172269	DPAGT1	1959	2439	1748	1733	1819	1785	1896.48	-0.14	0.00613	0.04648
ENSG00000103978	TMEM87A	1690	2302	1628	2187	2124	2084	1982.11	0.13	0.006144	0.04656
ENSG00000169230	PRELID1	4122	5943	4127	5671	5070	5231	4970.77	0.13	0.006165	0.04668
ENSG00000170266	GLB1	5138	5894	4699	6237	5682	5626	5507.86	0.11	0.006164	0.04668
ENSG00000164867	NOS3	431	314	249	432	489	492	400.12	0.27	0.006172	0.0467
ENSG00000181523	SGSH	2048	2731	1927	2016	1773	1994	2059.91	-0.14	0.0062	0.04689
ENSG00000198892	SHISA4	755	841	653	600	602	635	676.72	-0.18	0.006209	0.04694
ENSG00000106785	TRIM14	1562	2244	1515	1542	1433	1538	1619.35	-0.15	0.006213	0.04694
ENSG00000147383	NSDHL	1220	1403	1218	1546	1464	1517	1387.88	0.15	0.006226	0.04702
ENSG00000081014	AP4E1	1588	1935	1468	1850	2057	1863	1779.95	0.14	0.006234	0.04705
ENSG00000197535	MYO5A	5336	7600	5651	5606	5431	5384	5777.85	-0.12	0.006243	0.04709
ENSG00000204410	MSH5	77	70	51	43	25	29	48.81	-0.37	0.006246	0.04709
ENSG00000104131	EIF3J	4477	6224	4470	5686	5783	5451	5295.14	0.12	0.006265	0.04721
ENSG00000150556	LYPD6B	5	39	27	44	81	59	42	0.37	0.006283	0.04732
ENSG00000186994	KANK3	23	23	37	58	51	78	45.23	0.37	0.006302	0.04745
ENSG00000105329	TGFB1	17683	19990	16070	21442	18440	20181	18844.6	0.11	0.006343	0.04773
ENSG00000135723	FHOD1	3047	4065	2756	3034	2894	2764	3057.86	-0.12	0.006346	0.04773
ENSG00000175084	DES	19	22	16	1	6	5	11.42	-0.33	0.006354	0.04776
ENSG00000108474	PIGL	495	518	474	426	392	341	439.64	-0.22	0.006369	0.04783
ENSG00000115183	TANC1	2019	2137	1874	2225	2480	2415	2183.99	0.15	0.006369	0.04783
ENSG00000160326	SLC2A6	1105	1419	1235	1501	1481	1486	1363.73	0.16	0.006375	0.04785
ENSG00000134516	DOCK2	152	196	79	74	97	72	109.09	-0.34	0.006392	0.04795
ENSG00000213859	KCTD11	1971	1979	2019	2984	2119	2385	2237.16	0.19	0.006398	0.04798
ENSG00000261040	WFDC21P	149	144	156	195	226	256	187.88	0.29	0.006407	0.04802
ENSG00000214176	PLEKHM1P1	442	456	421	384	320	310	387.73	-0.23	0.006411	0.04803
ENSG00000220412	PTPN11P3	17	20	10	39	49	31	27.32	0.37	0.006454	0.04832
ENSG00000123453	SARDH	401	427	387	372	196	291	344.32	-0.27	0.006466	0.04838
ENSG00000197982	C1orf122	1968	2297	1882	2692	2077	2498	2220.92	0.15	0.006478	0.04845
ENSG00000180881	CAPS2	18	18	23	5	7	0	11.96	-0.32	0.006487	0.04849
ENSG00000065268	WDR18	3569	4351	3100	4446	3931	3947	3853.26	0.12	0.006504	0.0486
ENSG00000168256	NKIRAS2	2377	2819	2233	2851	2715	2835	2620.5	0.13	0.006512	0.04861
ENSG00000242265	PEG10	5515	9028	5515	7508	8148	7469	7095.09	0.15	0.00651	0.04861
ENSG00000196505	GDAP2	673	864	590	884	830	831	770.55	0.17	0.006524	0.04867
ENSG00000169764	UGP2	12985	15133	11362	15599	13858	13993	13708.2	0.1	0.006531	0.0487
ENSG00000100106	TRIOBP	10781	12584	9921	10741	9226	10012	10470	-0.11	0.006536	0.04871
[truncated: 21 more rows]

## Sheet: vSMC_Day4
GeneID	Symbol	chip.vSMC-HUVEC TIE2 WT-01.tsv	chip.vSMC-HUVEC TIE2 WT-02.tsv	chip.vSMC-HUVEC TIE2 WT-03.tsv	chip.vSMC-HUVEC TIE2 L914F-01.tsv	chip.vSMC-HUVEC TIE2 L914F-02.tsv	chip.vSMC-HUVEC TIE2 L914F-03.tsv		log2FoldChange WT vs. L914F	P-value WT vs. L914F	padj WT vs. L914F
ENSG00000187634	SAMD11	727	1241	1038	119	158	140		-3.1	2.13e-87	3.63e-83
ENSG00000274012	RN7SL2	5491	6748	6476	26922	21814	24613		1.67	1.56e-77	1.33e-73
ENSG00000099994	SUSD2	1457	2619	2096	595	450	391		-2.36	3.08e-61	1.75e-57
ENSG00000163520	FBLN2	19361	37791	30218	9402	9506	9747		-1.86	4.18e-60	1.78e-56
ENSG00000165507	DEPP1	680	1586	981	152	167	168		-2.96	8.39e-58	2.86e-54
ENSG00000189184	PCDH18	1309	2855	1920	486	461	499		-2.31	2.07e-52	5.88e-49
ENSG00000136153	LMO7	8758	13176	10535	6195	6240	6058		-1.07	8.69e-51	2.12e-47
ENSG00000137868	STRA6	2928	5536	4330	1681	1532	1321		-1.75	3.47e-49	7.39e-46
ENSG00000084636	COL16A1	1179	1560	1264	628	560	499		-1.51	6.52e-48	1.23e-44
ENSG00000136960	ENPP2	567	806	802	200	164	190		-2.23	6.53e-47	1.11e-43
ENSG00000221869	CEBPD	3496	4674	4154	2463	2211	2196		-1.11	1.07e-46	1.65e-43
ENSG00000123689	G0S2	1352	2132	1740	822	738	727		-1.44	2.94e-43	4.17e-40
ENSG00000133110	POSTN	2223	3814	3133	1297	1112	1287		-1.55	6.57e-41	8.61e-38
ENSG00000101542	CDH20	697	985	829	332	252	237		-1.87	7.4e-41	9e-38
ENSG00000128052	KDR	316	964	594	73	54	78		-3.36	1.22e-38	1.39e-35
ENSG00000139329	LUM	6275	8741	6912	5036	4923	4696		-0.85	1.89e-38	2.01e-35
ENSG00000125968	ID1	3023	4681	3728	2236	2006	1733		-1.19	2.53e-38	2.54e-35
ENSG00000180739	S1PR5	583	1493	1137	222	219	220		-2.5	4.89e-38	4.62e-35
ENSG00000064042	LIMCH1	1616	2730	2101	896	1065	961		-1.38	5.31e-37	4.68e-34
ENSG00000107731	UNC5B	18930	36133	28460	13111	12336	12717		-1.36	5.5e-37	4.68e-34
ENSG00000117594	HSD11B1	609	834	632	239	181	228		-1.93	6.52e-37	5.1e-34
ENSG00000138685	FGF2	5841	7735	6158	4597	4244	4104		-0.88	6.58e-37	5.1e-34
ENSG00000095303	PTGS1	191	695	424	17	33	31		-4.13	6.94e-37	5.14e-34
ENSG00000160072	ATAD3B	1318	1511	1419	3806	3709	3255		1.02	2.58e-36	1.83e-33
ENSG00000100644	HIF1A	33791	44796	36818	29432	31022	27788		-0.66	1.11e-35	7.54e-33
ENSG00000168874	ATOH8	379	1013	659	88	115	126		-2.84	4.08e-35	2.67e-32
ENSG00000143341	HMCN1	534	1146	797	204	201	236		-2.17	6.4e-34	4.04e-31
ENSG00000149596	JPH2	984	2239	1636	542	400	438		-2.04	1.48e-33	8.99e-31
ENSG00000107796	ACTA2	5838	14408	10394	1589	1409	1318		-3.02	5.09e-32	2.99e-29
ENSG00000243244	STON1	1115	2066	1699	642	732	663		-1.49	2.03e-31	1.15e-28
ENSG00000183160	TMEM119	486	1273	984	19	7	20		-5.89	2.11e-31	1.16e-28
ENSG00000137507	LRRC32	663	1674	1186	248	318	313		-2.22	3.55e-31	1.89e-28
ENSG00000163629	PTPN13	2909	4577	3434	2194	2212	2140		-0.99	4.48e-31	2.31e-28
ENSG00000154783	FGD5	174	404	241	33	16	30		-3.53	9.3e-31	4.66e-28
ENSG00000211772	TRBC2	1023	909	871	2943	3356	2743		1.34	7.8e-30	3.8e-27
ENSG00000179314	WSCD1	115	246	152	8	12	5		-4.45	3.06e-29	1.45e-26
ENSG00000151012	SLC7A11	7099	11847	9951	4558	5350	5458		-1.15	4.52e-29	2.08e-26
ENSG00000092969	TGFB2	1589	2371	1863	1041	1137	1135		-1.06	8.01e-29	3.59e-26
ENSG00000068078	FGFR3	542	1314	954	283	232	254		-2.09	1.62e-28	7.06e-26
ENSG00000115738	ID2	424	611	581	202	201	202		-1.66	1.69e-28	7.22e-26
ENSG00000179431	FJX1	1479	1897	1750	3735	3821	3563		0.81	3.54e-28	1.47e-25
ENSG00000162733	DDR2	12394	18578	15382	10103	10981	10586		-0.81	3.83e-28	1.53e-25
ENSG00000198947	DMD	1298	1965	1654	865	907	927		-1.11	3.87e-28	1.53e-25
ENSG00000142798	HSPG2	70409	118144	95106	56051	51697	57728		-1.02	9.79e-28	3.79e-25
ENSG00000115844	DLX2	121	280	173	13	17	19		-3.69	1.04e-27	3.95e-25
ENSG00000170961	HAS2	9131	10919	10009	19754	20196	18300		0.65	1.87e-27	6.94e-25
ENSG00000206538	VGLL3	7875	12667	9947	6241	5860	6412		-0.97	2.49e-27	9.01e-25
ENSG00000168496	FEN1	771	724	737	2345	2564	1920		1.26	7.2e-27	2.55e-24
ENSG00000044524	EPHA3	1565	2136	1598	956	1080	1046		-1.03	8.01e-27	2.78e-24
ENSG00000167772	ANGPTL4	8789	12463	11131	24791	22457	24478		0.85	1.08e-26	3.69e-24
ENSG00000123104	ITPR2	5366	6830	5957	4235	4096	4337		-0.79	1.33e-26	4.45e-24
ENSG00000101057	MYBL2	1003	952	879	2771	3019	2386		1.18	1.9e-26	6.23e-24
ENSG00000179954	SSC5D	418	761	602	223	222	208		-1.68	2.42e-26	7.76e-24
ENSG00000120693	SMAD9	869	1561	1190	531	585	558		-1.34	2.57e-26	8.11e-24
ENSG00000130751	NPAS1	622	1458	882	261	335	309		-1.92	3.24e-26	1e-23
ENSG00000168297	PXK	2835	4272	3660	2475	2396	2224		-0.86	3.35e-26	1.02e-23
ENSG00000164418	GRIK2	1428	2291	1829	1056	924	1011		-1.13	4.8e-26	1.43e-23
ENSG00000144824	PHLDB2	5513	8500	6719	4757	4726	4648		-0.81	5.52e-26	1.62e-23
ENSG00000261236	BOP1	2696	3091	2721	6131	6207	5505		0.75	5.65e-26	1.63e-23
ENSG00000142910	TINAGL1	500	1186	713	176	258	222		-2.08	8.97e-26	2.55e-23
ENSG00000229807	XIST	104	401	208	12	9	20		-4.16	1.22e-25	3.41e-23
ENSG00000101412	E2F1	378	384	290	1163	1250	1081		1.39	1.49e-25	4.08e-23
ENSG00000188257	PLA2G2A	121	232	244	19	5	20		-3.88	3.47e-25	9.39e-23
ENSG00000011465	DCN	14954	20581	14231	10563	12278	10466		-0.84	4.23e-25	1.12e-22
ENSG00000156103	MMP16	1063	2221	1605	588	591	711		-1.58	4.27e-25	1.12e-22
ENSG00000128228	SDF2L1	1063	1284	1177	2549	2800	2496		0.84	5.56e-25	1.43e-22
ENSG00000154380	ENAH	8062	13485	9807	6661	7092	6520		-0.88	5.83e-25	1.48e-22
ENSG00000101445	PPP1R16B	102	312	176	14	16	3		-4.23	9.44e-25	2.36e-22
ENSG00000105270	CLIP3	1860	2526	2186	1519	1620	1414		-0.8	1.06e-24	2.62e-22
ENSG00000110492	MDK	1612	2382	2108	1359	1224	1110		-0.98	1.37e-24	3.33e-22
ENSG00000176438	SYNE3	2074	2869	2357	1606	1765	1645		-0.8	3.04e-24	7.29e-22
ENSG00000165029	ABCA1	7783	11761	10563	6957	6233	6504		-0.87	3.31e-24	7.83e-22
ENSG00000119280	C1orf198	2034	3766	3186	1595	1625	1524		-1.15	9.39e-24	2.19e-21
ENSG00000038427	VCAN	18756	34932	26444	15672	13853	15450		-1.06	1.93e-23	4.45e-21
ENSG00000278771	RN7SL3	119	141	184	719	589	616		1.77	2.67e-23	6.05e-21
ENSG00000116774	OLFML3	1148	1548	1095	718	656	467		-1.29	2.71e-23	6.08e-21
ENSG00000060718	COL11A1	6106	11618	9028	2565	1811	2337		-2.21	3.37e-23	7.46e-21
ENSG00000124920	MYRF	3468	5596	4783	3169	3006	2662		-0.9	3.5e-23	7.64e-21
ENSG00000091490	SEL1L3	5676	8918	6766	4821	5062	4882		-0.78	4.24e-23	9.15e-21
ENSG00000122863	CHST3	2778	5867	4128	2100	2162	2055		-1.23	4.37e-23	9.31e-21
ENSG00000184005	ST6GALNAC3	748	1252	846	471	434	461		-1.28	4.79e-23	1.01e-20
ENSG00000126803	HSPA2	867	2140	1450	612	507	483		-1.68	8.23e-23	1.71e-20
ENSG00000173517	PEAK1	6313	9986	8383	5185	5489	5581		-0.85	8.58e-23	1.76e-20
ENSG00000101665	SMAD7	2245	4113	3541	1848	1612	1704		-1.16	8.84e-23	1.79e-20
ENSG00000169851	PCDH7	4717	6383	5279	3965	4322	4102		-0.67	1.01e-22	2.03e-20
ENSG00000130600	H19	45891	101899	74386	20393	17844	18576		-2.18	1.13e-22	2.25e-20
ENSG00000136010	ALDH1L2	12261	18131	14460	11766	11489	11091		-0.64	2.58e-22	5.05e-20
ENSG00000105426	PTPRS	2580	3928	3365	2364	2311	1997		-0.82	3.17e-22	6.14e-20
ENSG00000136928	GABBR2	1706	1506	1313	4378	4488	3884		1.14	3.5e-22	6.7e-20
ENSG00000087087	SRRT	2972	3889	3274	6656	6447	6029		0.61	4.37e-22	8.27e-20
ENSG00000111341	MGP	113	354	203	3	0	1		-7.15	4.88e-22	9.14e-20
ENSG00000112118	MCM3	1397	1388	1293	3413	3545	2940		0.94	9.19e-22	1.7e-19
ENSG00000119630	PGF	361	870	653	205	137	87		-2.35	1.09e-21	2e-19
ENSG00000027697	IFNGR1	2902	4832	3739	2589	2565	2367		-0.86	1.36e-21	2.45e-19
ENSG00000099998	GGT5	2291	3964	3113	2049	1825	1545		-1.03	1.37e-21	2.45e-19
ENSG00000138764	CCNG2	1707	2326	1966	1418	1445	1387		-0.76	1.5e-21	2.67e-19
ENSG00000053372	MRTO4	2052	2293	1972	4348	4727	4399		0.77	1.72e-21	3.01e-19
ENSG00000151491	EPS8	11029	19978	15375	10030	9758	9386		-0.91	2.16e-21	3.75e-19
ENSG00000161547	SRSF2	2504	2671	2304	5599	5708	4985		0.8	2.19e-21	3.77e-19
ENSG00000164125	GASK1B	2052	3334	2553	1497	1709	1671		-0.94	2.3e-21	3.93e-19
ENSG00000188153	COL4A5	7089	10561	9259	6615	6998	6361		-0.69	2.67e-21	4.51e-19
ENSG00000104738	MCM4	2109	1744	1724	5081	5589	5004		1.13	3.63e-21	6.06e-19
ENSG00000188486	H2AX	2749	2608	2596	6517	6662	5724		0.91	3.82e-21	6.31e-19
ENSG00000100297	MCM5	1548	1270	1269	3908	4388	3565		1.17	3.88e-21	6.36e-19
ENSG00000071242	RPS6KA2	5171	7736	6504	4640	4657	4709		-0.73	4.01e-21	6.5e-19
ENSG00000183098	GPC6	3924	5976	4444	3347	3232	3348		-0.78	5.29e-21	8.51e-19
ENSG00000132361	CLUH	2854	3020	2967	6741	6398	5856		0.78	5.57e-21	8.86e-19
ENSG00000169583	CLIC3	374	454	430	171	195	180		-1.44	5.94e-21	9.37e-19
ENSG00000169116	PARM1	103	319	152	23	16	21		-3.36	7.3e-21	1.14e-18
ENSG00000004776	HSPB6	4563	6678	5601	4277	4591	3933		-0.66	7.96e-21	1.23e-18
ENSG00000168056	LTBP3	7635	11930	9881	7530	6780	6472		-0.76	8.42e-21	1.29e-18
ENSG00000189337	KAZN	1278	2521	1918	1063	930	890		-1.2	1.09e-20	1.66e-18
ENSG00000077942	FBLN1	2155	3544	3032	1870	1909	1793		-0.89	1.15e-20	1.73e-18
ENSG00000166851	PLK1	2051	1699	1868	5378	5889	4479		1.12	2.09e-20	3.12e-18
ENSG00000122952	ZWINT	467	391	373	1300	1630	1188		1.37	2.21e-20	3.27e-18
ENSG00000094804	CDC6	427	355	317	1146	1473	1183		1.42	2.43e-20	3.5e-18
ENSG00000175592	FOSL1	4042	3718	3737	9307	10097	8281		0.92	2.4e-20	3.5e-18
ENSG00000214706	IFRD2	1828	2096	1864	4017	4100	3589		0.7	2.42e-20	3.5e-18
ENSG00000130487	KLHDC7B	160	220	206	27	46	47		-2.51	2.71e-20	3.88e-18
ENSG00000166147	FBN1	104100	145359	124608	98838	97018	99790		-0.6	2.94e-20	4.18e-18
ENSG00000067141	NEO1	887	1727	1299	626	644	659		-1.23	3.78e-20	5.32e-18
ENSG00000175063	UBE2C	1577	1320	1248	3807	4213	3594		1.12	4.03e-20	5.63e-18
ENSG00000004399	PLXND1	7353	14893	12038	6603	6422	6102		-1.06	4.32e-20	5.99e-18
ENSG00000152049	KCNE4	3143	6039	4894	2731	2162	2497		-1.14	5.36e-20	7.37e-18
ENSG00000091651	ORC6	393	452	387	1062	1140	950		1.02	5.55e-20	7.56e-18
ENSG00000164938	TP53INP1	796	1324	1078	497	606	579		-1.15	6.26e-20	8.46e-18
ENSG00000116560	SFPQ	7535	7535	7004	16098	16296	14977		0.77	6.81e-20	9.13e-18
ENSG00000123384	LRP1	50809	80622	67937	44754	41687	47333		-0.82	7.5e-20	9.98e-18
ENSG00000140873	ADAMTS18	97	291	150	0	4	0		-6.81	7.58e-20	1e-17
ENSG00000167670	CHAF1A	735	727	596	1778	1902	1707		1.04	1.33e-19	1.74e-17
ENSG00000078401	EDN1	162	398	186	36	13	41		-3.16	1.35e-19	1.75e-17
ENSG00000117525	F3	8013	8819	8547	17112	16831	15516		0.64	1.4e-19	1.81e-17
ENSG00000073111	MCM2	686	590	683	1985	1932	1662		1.15	1.69e-19	2.17e-17
ENSG00000072274	TFRC	17928	19703	17422	35150	37029	34598		0.64	1.79e-19	2.28e-17
ENSG00000141052	MYOCD	438	1096	857	295	223	265		-1.8	2.53e-19	3.2e-17
ENSG00000136859	ANGPTL2	54	200	121	5	7	2		-4.68	3.02e-19	3.78e-17
ENSG00000166224	SGPL1	3384	4683	3975	3132	3305	3062		-0.6	3.45e-19	4.28e-17
ENSG00000130513	GDF15	1233	1915	1673	1078	1037	971		-0.89	3.49e-19	4.31e-17
ENSG00000204131	NHSL2	83	275	145	15	22	15		-3.37	3.55e-19	4.36e-17
ENSG00000223764	LINC02593	143	355	238	55	17	26		-3.05	4.11e-19	5e-17
ENSG00000109971	HSPA8	35657	40492	31481	72141	75346	67286		0.68	5.12e-19	6.19e-17
ENSG00000073712	FERMT2	13060	22281	16327	12176	12372	11675		-0.76	5.27e-19	6.32e-17
ENSG00000130204	TOMM40	3221	3567	3421	7169	7089	6141		0.67	5.37e-19	6.39e-17
ENSG00000139132	FGD4	1177	1864	1295	848	888	891		-0.96	5.61e-19	6.63e-17
ENSG00000137310	TCF19	956	1014	802	2178	2356	2093		0.92	6.92e-19	8.13e-17
ENSG00000177283	FZD8	1011	1267	1092	2624	2345	2184		0.77	7.28e-19	8.49e-17
ENSG00000173575	CHD2	5521	7587	6727	5443	5379	5134		-0.58	8.8e-19	1.02e-16
ENSG00000136378	ADAMTS7	923	1709	1141	703	660	655		-1.12	1.15e-18	1.32e-16
ENSG00000155111	CDK19	1664	2711	2028	1431	1526	1307		-0.83	1.34e-18	1.54e-16
ENSG00000111912	NCOA7	1473	2206	1802	1310	1273	1227		-0.78	1.37e-18	1.55e-16
ENSG00000076356	PLXNA2	5948	9228	7270	5808	5479	5421		-0.68	1.4e-18	1.58e-16
ENSG00000111186	WNT5B	3675	4030	3540	7532	7740	6925		0.66	1.51e-18	1.7e-16
ENSG00000153162	BMP6	168	494	283	57	83	59		-2.42	1.69e-18	1.88e-16
ENSG00000106123	EPHB6	560	489	501	1585	1451	1338		1.13	2.08e-18	2.3e-16
ENSG00000008710	PKD1	11566	18246	15511	11806	10100	9998		-0.76	2.18e-18	2.39e-16
ENSG00000106261	ZKSCAN1	4811	6100	5303	4627	4517	4266		-0.54	2.26e-18	2.47e-16
ENSG00000249669	CARMN	234	728	516	140	126	110		-2.16	2.28e-18	2.47e-16
ENSG00000099282	TSPAN15	706	1824	1165	545	444	426		-1.57	2.31e-18	2.5e-16
ENSG00000172667	ZMAT3	5288	7610	6365	4723	5115	4980		-0.63	2.36e-18	2.52e-16
ENSG00000189403	HMGB1	9176	9463	8537	18233	20407	17498		0.72	2.39e-18	2.54e-16
ENSG00000103485	QPRT	358	823	617	225	223	222		-1.62	3.17e-18	3.35e-16
ENSG00000011422	PLAUR	6075	6885	6523	12305	12687	11373		0.58	3.31e-18	3.49e-16
ENSG00000138172	CALHM2	380	677	533	261	219	225		-1.38	3.65e-18	3.82e-16
ENSG00000185070	FLRT2	1564	2425	1955	1352	1350	1349		-0.8	3.86e-18	4.01e-16
ENSG00000101361	NOP56	3377	3853	3377	7259	7163	6143		0.63	4.58e-18	4.73e-16
ENSG00000106948	AKNA	1194	1797	1540	1080	1023	874		-0.85	5.03e-18	5.16e-16
ENSG00000074416	MGLL	3034	3748	3137	5934	6513	5866		0.57	9.75e-18	9.94e-16
ENSG00000133083	DCLK1	867	1648	1228	693	722	639		-1.08	1.07e-17	1.09e-15
ENSG00000142945	KIF2C	1017	900	964	2460	2606	2229		0.98	1.21e-17	1.22e-15
ENSG00000176435	CLEC14A	247	931	617	27	34	43		-4.08	1.23e-17	1.23e-15
ENSG00000115414	FN1	3380977	5386978	4258749	3388541	3335307	3277308		-0.63	1.28e-17	1.27e-15
ENSG00000065328	MCM10	274	166	181	837	961	846		1.69	1.52e-17	1.51e-15
ENSG00000148229	POLE3	1223	1459	1318	2652	2721	2505		0.66	1.7e-17	1.67e-15
ENSG00000182752	PAPPA	9140	13800	12635	8331	7355	8493		-0.8	1.77e-17	1.73e-15
ENSG00000123136	DDX39A	1426	1256	1172	3454	3340	2974		0.98	1.82e-17	1.78e-15
ENSG00000196569	LAMA2	3051	3957	3125	2809	2622	2427		-0.63	1.86e-17	1.8e-15
ENSG00000168016	TRANK1	242	358	275	74	110	111		-1.78	2.21e-17	2.13e-15
ENSG00000119138	KLF9	3169	6075	4816	3061	2697	2655		-0.96	2.26e-17	2.16e-15
ENSG00000167779	IGFBP6	5865	9105	7790	5606	5726	5622		-0.67	2.61e-17	2.49e-15
ENSG00000087842	PIR	187	351	231	56	69	86		-2.06	3.17e-17	3e-15
ENSG00000105447	GRWD1	1573	1988	1725	3638	3477	3056		0.63	3.45e-17	3.25e-15
ENSG00000124177	CHD6	2001	2869	2415	1908	1857	1760		-0.65	3.68e-17	3.45e-15
ENSG00000110422	HIPK3	2237	3249	2733	1985	2029	2050		-0.69	3.71e-17	3.46e-15
ENSG00000130707	ASS1	1002	1511	1284	806	880	821		-0.84	3.79e-17	3.51e-15
ENSG00000150593	PDCD4	2012	3264	2489	1689	1878	1764		-0.78	4.33e-17	3.99e-15
ENSG00000159640	ACE	50	234	101	2	4	9		-4.55	4.67e-17	4.28e-15
ENSG00000143776	CDC42BPA	6116	9593	7184	5398	5831	5718		-0.68	5.17e-17	4.68e-15
ENSG00000145675	PIK3R1	1775	2394	1836	1526	1543	1429		-0.67	5.15e-17	4.68e-15
ENSG00000184408	KCND2	121	356	248	27	28	56		-2.83	5.22e-17	4.7e-15
ENSG00000108106	UBE2S	5251	5264	4885	10912	10806	10032		0.71	7.21e-17	6.47e-15
ENSG00000171115	GIMAP8	95	306	165	0	0	0		-9.07	7.33e-17	6.54e-15
ENSG00000125772	GPCPD1	1774	2668	2328	1721	1650	1459		-0.74	7.81e-17	6.93e-15
ENSG00000162849	KIF26B	3936	4473	3873	3332	2984	2954		-0.67	8.23e-17	7.26e-15
ENSG00000100060	MFNG	100	340	201	18	30	40		-2.97	8.45e-17	7.42e-15
ENSG00000164045	CDC25A	266	236	236	799	977	650		1.33	8.52e-17	7.44e-15
ENSG00000052749	RRP12	1320	1485	1350	2792	2891	2620		0.67	8.58e-17	7.46e-15
ENSG00000079616	KIF22	1056	944	952	2652	2603	2153		0.97	8.68e-17	7.5e-15
ENSG00000197785	ATAD3A	2186	2486	2454	4723	4809	4285		0.63	9.3e-17	8e-15
ENSG00000133561	GIMAP6	118	389	228	23	16	50		-3.12	9.67e-17	8.27e-15
ENSG00000176046	NUPR1	928	2086	1395	693	643	737		-1.27	1.05e-16	8.95e-15
ENSG00000138448	ITGAV	24402	37857	30347	24179	24659	24129		-0.59	1.1e-16	9.31e-15
ENSG00000112414	ADGRG6	6193	7430	6635	5607	5794	5515		-0.53	1.11e-16	9.33e-15
ENSG00000175166	PSMD2	18305	18685	17552	35913	38063	33860		0.65	1.11e-16	9.33e-15
ENSG00000129353	SLC44A2	8086	11035	9181	8235	8665	7620		-0.47	1.17e-16	9.74e-15
ENSG00000093009	CDC45	405	442	390	967	1153	969		0.98	1.37e-16	1.14e-14
ENSG00000111206	FOXM1	1042	877	920	2582	2861	2144		1.05	1.4e-16	1.16e-14
ENSG00000115053	NCL	22787	25654	22479	42506	45627	40910		0.54	1.48e-16	1.22e-14
ENSG00000168542	COL3A1	554265	872955	692124	577308	524921	529871		-0.62	1.48e-16	1.22e-14
ENSG00000138092	CENPO	513	560	456	1255	1332	1096		0.93	1.6e-16	1.31e-14
ENSG00000162407	PLPP3	622	822	685	407	475	421		-0.95	1.72e-16	1.4e-14
ENSG00000188229	TUBB4B	16043	15355	15315	33019	34565	30105		0.72	1.83e-16	1.47e-14
ENSG00000129757	CDKN1C	185	286	246	89	94	69		-1.72	2.3e-16	1.85e-14
ENSG00000189221	MAOA	2295	2584	1913	1484	1671	1407		-0.83	2.36e-16	1.89e-14
ENSG00000221963	APOL6	1515	2620	2096	1304	1412	1327		-0.86	2.67e-16	2.13e-14
ENSG00000164032	H2AZ1	7721	7995	7117	14955	16375	14183		0.66	2.93e-16	2.31e-14
ENSG00000198805	PNP	1174	1279	1075	2465	2710	2311		0.75	2.93e-16	2.31e-14
ENSG00000167513	CDT1	573	399	449	1530	1563	1447		1.28	2.99e-16	2.35e-14
ENSG00000128165	ADM2	2546	3909	3457	2579	2331	2166		-0.73	3.02e-16	2.36e-14
ENSG00000249992	TMEM158	2359	1706	2037	10536	10372	8901		1.89	3.27e-16	2.54e-14
ENSG00000109906	ZBTB16	628	948	847	496	428	470		-1.02	3.49e-16	2.7e-14
ENSG00000176619	LMNB2	9894	10122	9615	20675	20714	17617		0.66	3.66e-16	2.82e-14
ENSG00000138074	SLC5A6	772	844	758	1924	1782	1564		0.81	3.93e-16	3.01e-14
ENSG00000129116	PALLD	7417	11680	8657	7244	7407	6921		-0.61	3.97e-16	3.03e-14
ENSG00000099901	RANBP1	3580	4041	3534	6962	7460	6461		0.58	4.04e-16	3.06e-14
ENSG00000140545	MFGE8	16371	29406	24154	16325	15998	15656		-0.78	4.02e-16	3.06e-14
ENSG00000105011	ASF1B	448	367	351	1131	1245	1052		1.18	4.22e-16	3.18e-14
ENSG00000133107	TRPC4	143	359	238	67	69	59		-2.11	4.33e-16	3.23e-14
ENSG00000180198	RCC1	1899	2275	1904	4170	4167	3442		0.63	4.35e-16	3.23e-14
ENSG00000184304	PRKD1	774	1284	1023	630	637	625		-0.93	4.32e-16	3.23e-14
ENSG00000162909	CAPN2	27433	31205	28853	50889	56355	49972		0.53	4.74e-16	3.51e-14
ENSG00000128016	ZFP36	1519	2277	1874	1467	1403	1236		-0.72	5.02e-16	3.7e-14
ENSG00000174804	FZD4	767	1256	932	462	461	600		-1.16	5.14e-16	3.77e-14
ENSG00000054654	SYNE2	817	1431	1036	442	525	642		-1.22	5.86e-16	4.27e-14
ENSG00000165480	SKA3	448	412	376	1089	1230	1009		1.06	5.85e-16	4.27e-14
ENSG00000151276	MAGI1	882	1588	1150	715	644	711		-1.02	6e-16	4.35e-14
ENSG00000141499	WRAP53	396	466	402	1014	1003	914		0.88	6.61e-16	4.77e-14
ENSG00000155893	PXYLP1	822	1360	1122	704	742	588		-0.93	6.73e-16	4.84e-14
ENSG00000099204	ABLIM1	161	319	238	83	78	67		-1.85	6.95e-16	4.97e-14
ENSG00000140451	PIF1	418	439	451	1297	1191	932		1.03	7.28e-16	5.19e-14
ENSG00000110799	VWF	2351	8055	4974	357	397	593		-3.53	7.44e-16	5.28e-14
ENSG00000105290	APLP1	639	1109	836	506	531	472		-1	7.83e-16	5.54e-14
ENSG00000137573	SULF1	11380	23874	18028	6852	5204	5496		-1.79	7.97e-16	5.61e-14
ENSG00000062822	POLD1	946	964	829	2291	2133	1869		0.86	8.45e-16	5.87e-14
ENSG00000125089	SH3TC1	955	1227	1071	684	838	670		-0.82	8.38e-16	5.87e-14
ENSG00000142731	PLK4	428	319	320	1145	1130	1090		1.27	8.44e-16	5.87e-14
ENSG00000160957	RECQL4	705	592	627	1770	1754	1547		1.03	8.54e-16	5.91e-14
ENSG00000112029	FBXO5	506	495	439	1255	1457	1061		1.03	9.78e-16	6.74e-14
ENSG00000185442	FAM174B	86	164	131	24	18	5		-3.15	9.86e-16	6.78e-14
ENSG00000134775	FHOD3	251	368	264	838	758	694		1.04	9.95e-16	6.81e-14
ENSG00000196730	DAPK1	762	1038	965	477	629	555		-0.97	1.04e-15	7.05e-14
ENSG00000213551	DNAJC9	571	674	539	1302	1534	1228		0.85	1.08e-15	7.3e-14
ENSG00000168906	MAT2A	3789	4836	4191	7772	7872	6748		0.49	1.1e-15	7.44e-14
ENSG00000218336	TENM3	3960	5543	4587	4027	3961	3747		-0.52	1.13e-15	7.63e-14
ENSG00000139793	MBNL2	3506	4703	3794	3479	3207	3050		-0.56	1.15e-15	7.73e-14
ENSG00000086758	HUWE1	21273	27092	23985	18791	20527	20478		-0.54	1.32e-15	8.79e-14
ENSG00000214026	MRPL23	1264	1607	1416	2666	2871	2525		0.59	1.36e-15	9.04e-14
ENSG00000122176	FMOD	187	580	372	101	112	101		-2.03	1.43e-15	9.49e-14
ENSG00000176014	TUBB6	24484	31445	27081	45676	47011	43158		0.41	1.59e-15	1.05e-13
ENSG00000138722	MMRN1	849	2654	1544	84	66	150		-4	1.68e-15	1.11e-13
ENSG00000100629	CEP128	257	298	294	703	798	683		1.01	1.8e-15	1.18e-13
ENSG00000166750	SLFN5	9870	13822	11139	9447	9804	9756		-0.52	1.93e-15	1.26e-13
ENSG00000006451	RALA	3336	4458	3801	6693	7514	7347		0.58	1.95e-15	1.27e-13
ENSG00000237649	KIFC1	1136	915	913	2749	3041	2254		1.06	2.11e-15	1.37e-13
ENSG00000135269	TES	4104	6327	5181	4050	4122	3989		-0.61	2.21e-15	1.43e-13
ENSG00000164176	EDIL3	8594	13535	10924	8302	9120	8407		-0.6	2.23e-15	1.43e-13
ENSG00000143179	UCK2	1785	2217	1884	3566	3901	3354		0.56	2.3e-15	1.47e-13
ENSG00000119938	PPP1R3C	2681	3763	2674	1908	2326	2182		-0.75	2.77e-15	1.77e-13
ENSG00000071539	TRIP13	975	746	832	2293	2523	2157		1.07	2.93e-15	1.87e-13
ENSG00000011454	RABGAP1	2056	2899	2515	2050	2037	1794		-0.6	3.11e-15	1.97e-13
ENSG00000233608	TWIST2	752	828	748	1655	1746	1521		0.75	3.14e-15	1.98e-13
ENSG00000166398	GARRE1	1568	2389	1906	1493	1342	1366		-0.72	3.51e-15	2.2e-13
ENSG00000085840	ORC1	131	106	117	480	446	379		1.49	3.78e-15	2.37e-13
ENSG00000075426	FOSL2	9997	14143	12271	10851	10214	9565		-0.51	4.25e-15	2.65e-13
ENSG00000019549	SNAI2	10970	18545	15028	11316	10974	10717		-0.67	4.38e-15	2.73e-13
ENSG00000186815	TPCN1	2918	5792	4622	2918	2775	2574		-0.91	4.96e-15	3.07e-13
ENSG00000210082	MT-RNR2	149252	198270	172675	164311	162452	144903		-0.41	5.01e-15	3.09e-13
ENSG00000163735	CXCL5	8658	10486	9254	17576	17694	14678		0.5	5.06e-15	3.11e-13
ENSG00000090273	NUDC	4557	5332	4470	8785	8957	7971		0.52	5.46e-15	3.35e-13
ENSG00000110104	CCDC86	1158	1604	1317	2550	2673	2407		0.59	5.65e-15	3.45e-13
ENSG00000137834	SMAD6	392	1244	810	120	119	127		-2.85	5.89e-15	3.58e-13
ENSG00000131149	GSE1	2389	3381	3138	2406	2151	2111		-0.67	6.73e-15	4.08e-13
ENSG00000055044	NOP58	2221	2445	2287	4287	4855	4315		0.62	6.81e-15	4.11e-13
ENSG00000165490	DDIAS	229	191	220	636	725	615		1.24	6.97e-15	4.2e-13
ENSG00000132507	EIF5A	24294	29859	25524	43725	46932	42764		0.43	7.03e-15	4.22e-13
ENSG00000124762	CDKN1A	16044	25911	21365	17183	17225	15240		-0.6	7.61e-15	4.55e-13
ENSG00000139629	GALNT6	973	1199	1067	2073	2195	1961		0.62	8.32e-15	4.96e-13
ENSG00000075218	GTSE1	1058	901	801	2365	2645	2127		1	8.43e-15	5.01e-13
ENSG00000166482	MFAP4	270	567	391	189	116	91		-1.82	9.05e-15	5.35e-13
ENSG00000183775	KCTD16	372	662	550	282	174	214		-1.43	9.19e-15	5.42e-13
ENSG00000152818	UTRN	5713	8242	6801	5217	5202	5650		-0.62	9.34e-15	5.49e-13
ENSG00000116761	CTH	964	1575	1329	853	877	832		-0.83	9.51e-15	5.55e-13
ENSG00000174136	RGMB	2060	2293	2216	4542	4321	3833		0.62	9.49e-15	5.55e-13
ENSG00000162063	CCNF	779	843	633	1760	1852	1560		0.85	1.02e-14	5.94e-13
ENSG00000118513	MYB	329	277	239	834	900	793		1.19	1.04e-14	6.02e-13
ENSG00000162576	MXRA8	8231	11068	10294	8697	8489	7099		-0.55	1.04e-14	6.02e-13
ENSG00000196562	SULF2	443	862	682	340	225	301		-1.38	1.09e-14	6.27e-13
ENSG00000186185	KIF18B	771	688	661	2165	1955	1495		1.03	1.14e-14	6.55e-13
ENSG00000072364	AFF4	9698	12868	11303	9987	10200	9699		-0.45	1.15e-14	6.58e-13
ENSG00000141458	NPC1	2681	4950	3797	2691	2454	2430		-0.82	1.22e-14	6.97e-13
ENSG00000143368	SF3B4	2260	2804	2493	4468	4629	4246		0.51	1.26e-14	7.14e-13
ENSG00000162607	USP1	1310	1505	1175	2637	2975	2531		0.7	1.5e-14	8.49e-13
ENSG00000142634	EFHD2	4791	4176	4361	9756	10937	9215		0.81	1.51e-14	8.54e-13
ENSG00000260032	NORAD	14266	19139	16065	14827	14606	14304		-0.44	1.54e-14	8.66e-13
ENSG00000101255	TRIB3	6772	11559	9419	6813	6382	6706		-0.71	1.55e-14	8.7e-13
ENSG00000171241	SHCBP1	1600	1332	1254	3591	3841	3054		0.95	1.74e-14	9.74e-13
ENSG00000257923	CUX1	8911	14979	12397	9487	8825	8608		-0.67	1.82e-14	1.01e-12
ENSG00000138160	KIF11	1781	1463	1453	3765	4547	3519		0.96	1.92e-14	1.06e-12
ENSG00000149451	ADAM33	258	303	297	143	125	92		-1.47	1.96e-14	1.08e-12
ENSG00000100154	TTC28	1040	1590	1429	657	963	799		-0.97	2.11e-14	1.17e-12
ENSG00000128872	TMOD2	1177	1984	1463	1066	1077	1004		-0.79	2.14e-14	1.18e-12
ENSG00000163734	CXCL3	339	316	401	980	1100	844		1.09	2.45e-14	1.34e-12
ENSG00000114796	KLHL24	417	726	528	276	266	310		-1.16	2.49e-14	1.36e-12
ENSG00000147027	TMEM47	1976	3154	2346	1796	1763	1832		-0.71	2.71e-14	1.48e-12
ENSG00000165092	ALDH1A1	1442	1975	1398	1249	1053	931		-0.82	2.94e-14	1.6e-12
ENSG00000114767	RRP9	871	1042	902	2001	1882	1715		0.66	3.06e-14	1.66e-12
ENSG00000116285	ERRFI1	34348	48756	42535	35040	37058	35558		-0.48	3.35e-14	1.8e-12
ENSG00000167553	TUBA1C	10958	11333	10323	20407	22593	19364		0.6	3.42e-14	1.84e-12
ENSG00000102452	NALCN	2208	3057	2475	2199	2107	1982		-0.56	3.46e-14	1.85e-12
ENSG00000197381	ADARB1	8659	12865	10308	9470	8801	8087		-0.53	3.51e-14	1.87e-12
ENSG00000074800	ENO1	132706	166506	144921	239858	250551	224952		0.38	3.53e-14	1.88e-12
ENSG00000075420	FNDC3B	14423	21859	17841	15304	14695	14604		-0.53	3.67e-14	1.95e-12
ENSG00000131018	SYNE1	3912	6257	4833	2884	3278	3764		-0.82	3.71e-14	1.96e-12
ENSG00000167996	FTH1	22705	37484	29036	24347	23121	22240		-0.6	3.72e-14	1.96e-12
ENSG00000135540	NHSL1	1094	1594	1339	1001	891	942		-0.75	4.05e-14	2.13e-12
ENSG00000182944	EWSR1	7467	8345	7679	14345	14319	13040		0.51	4.09e-14	2.15e-12
ENSG00000127481	UBR4	10726	14698	12963	9601	10030	10788		-0.59	4.11e-14	2.15e-12
ENSG00000089280	FUS	8512	9036	8050	16517	16652	14643		0.57	4.21e-14	2.2e-12
ENSG00000129422	MTUS1	145	615	404	1	7	9		-5.68	4.24e-14	2.2e-12
ENSG00000196576	PLXNB2	22372	31216	27940	24563	24178	22297		-0.46	4.29e-14	2.22e-12
ENSG00000125944	HNRNPR	6154	6613	5787	11623	12299	10681		0.57	4.7e-14	2.43e-12
ENSG00000197299	BLM	245	255	173	729	679	591		1.19	4.99e-14	2.57e-12
ENSG00000107957	SH3PXD2A	11014	15935	13637	11913	11359	11072		-0.5	5.19e-14	2.66e-12
ENSG00000123416	TUBA1B	15449	16140	14985	29894	30477	26479		0.57	5.2e-14	2.66e-12
ENSG00000197451	HNRNPAB	8377	10120	8751	15513	16820	14166		0.46	5.21e-14	2.66e-12
ENSG00000186340	THBS2	44721	74802	61129	49197	43989	43364		-0.64	5.28e-14	2.69e-12
ENSG00000184371	CSF1	3433	6283	4743	3560	3324	3122		-0.76	5.33e-14	2.7e-12
ENSG00000174807	CD248	6466	9906	8809	7001	6618	6204		-0.59	5.64e-14	2.85e-12
ENSG00000132780	NASP	2268	2027	1708	4754	5024	4273		0.87	6e-14	3.03e-12
ENSG00000162062	TEDC2	161	159	128	511	465	427		1.26	6.14e-14	3.09e-12
ENSG00000169689	CENPX	692	753	656	1546	1538	1370		0.75	6.19e-14	3.1e-12
ENSG00000144554	FANCD2	361	315	350	922	1060	814		1.06	6.67e-14	3.33e-12
ENSG00000168439	STIP1	6975	8063	6871	13148	13719	11727		0.5	6.85e-14	3.41e-12
ENSG00000079308	TNS1	12626	22945	18023	12905	11408	12597		-0.76	7.77e-14	3.86e-12
ENSG00000171812	COL8A2	547	675	513	329	340	356		-0.99	7.89e-14	3.91e-12
ENSG00000095951	HIVEP1	737	1101	1054	595	679	591		-0.87	8.15e-14	4.03e-12
ENSG00000131153	GINS2	383	308	299	902	1037	902		1.13	8.18e-14	4.03e-12
ENSG00000126215	XRCC3	204	274	240	658	591	577		1	8.36e-14	4.11e-12
ENSG00000179041	RRS1	752	778	849	1663	1892	1698		0.8	9.56e-14	4.68e-12
ENSG00000110330	BIRC2	4564	7513	5538	4504	4531	4427		-0.63	9.64e-14	4.7e-12
ENSG00000182481	KPNA2	6487	5661	5389	12920	14547	11724		0.8	9.66e-14	4.7e-12
ENSG00000123219	CENPK	450	428	360	989	1117	1065		0.99	1.08e-13	5.22e-12
ENSG00000101945	SUV39H1	293	292	263	819	845	622		1.06	1.11e-13	5.35e-12
ENSG00000137478	FCHSD2	1866	2655	2181	1829	1926	1635		-0.57	1.14e-13	5.5e-12
ENSG00000146670	CDCA5	830	641	558	1986	2102	1666		1.11	1.19e-13	5.71e-12
ENSG00000126457	PRMT1	6064	7357	6754	11746	11708	10665		0.44	1.2e-13	5.74e-12
ENSG00000152409	JMY	678	947	854	521	583	551		-0.82	1.27e-13	6.07e-12
ENSG00000169554	ZEB2	3406	5461	4548	3488	3592	3318		-0.61	1.29e-13	6.12e-12
ENSG00000198380	GFPT1	8437	12202	9927	8360	8984	8589		-0.49	1.29e-13	6.12e-12
ENSG00000157514	TSC22D3	4732	7969	6537	5186	4676	4306		-0.68	1.36e-13	6.46e-12
ENSG00000109321	AREG	844	877	739	1661	2039	1883		0.84	1.37e-13	6.49e-12
ENSG00000184216	IRAK1	6412	8236	6621	12240	12262	11101		0.43	1.39e-13	6.57e-12
ENSG00000117069	ST6GALNAC5	1002	1479	1069	821	802	832		-0.77	1.4e-13	6.6e-12
ENSG00000132646	PCNA	1972	1853	1524	3999	4376	3687		0.82	1.42e-13	6.66e-12
ENSG00000159199	ATP5MC1	1412	1622	1267	2879	2919	2638		0.64	1.53e-13	7.18e-12
ENSG00000154978	VOPP1	2596	2870	2556	4849	5513	4706		0.58	1.56e-13	7.27e-12
ENSG00000169855	ROBO1	2192	3026	2413	2023	2027	2053		-0.57	1.62e-13	7.53e-12
ENSG00000175155	YPEL2	414	1018	795	327	326	331		-1.34	1.62e-13	7.53e-12
ENSG00000136205	TNS3	9402	16076	13779	10053	9472	9357		-0.68	1.63e-13	7.56e-12
ENSG00000211455	STK38L	990	2019	1304	872	832	810		-0.98	1.72e-13	7.93e-12
ENSG00000121966	CXCR4	45	123	66	0	1	4		-5.2	1.76e-13	8.08e-12
ENSG00000196517	SLC6A9	1757	3247	2744	1708	1707	1659		-0.83	1.86e-13	8.53e-12
ENSG00000127472	PLA2G5	58	187	153	19	14	24		-2.9	1.94e-13	8.89e-12
ENSG00000185561	TLCD2	545	862	641	437	459	392		-0.89	2.07e-13	9.43e-12
ENSG00000065911	MTHFD2	9340	14529	11070	9285	9639	9449		-0.55	2.08e-13	9.46e-12
ENSG00000134294	SLC38A2	36273	42606	37676	35597	36362	33270		-0.42	2.46e-13	1.12e-11
ENSG00000164106	SCRG1	266	544	452	206	186	127		-1.46	2.64e-13	1.19e-11
ENSG00000133574	GIMAP4	59	279	115	10	7	24		-3.42	2.68e-13	1.21e-11
ENSG00000138688	BLTP1	3601	4416	3791	2879	3258	3253		-0.59	2.71e-13	1.22e-11
ENSG00000188554	NBR1	4598	6237	5359	4880	5011	4365		-0.45	2.85e-13	1.28e-11
ENSG00000086061	DNAJA1	3873	4817	3962	7548	7557	6600		0.46	3.13e-13	1.4e-11
ENSG00000149136	SSRP1	5307	5880	5112	9989	10569	8939		0.53	3.26e-13	1.46e-11
ENSG00000145386	CCNA2	2181	1803	1743	4597	5257	3970		0.9	3.43e-13	1.53e-11
ENSG00000186871	ERCC6L	236	156	235	692	750	698		1.35	3.46e-13	1.54e-11
ENSG00000073849	ST6GAL1	341	753	472	240	269	205		-1.3	3.54e-13	1.57e-11
ENSG00000100726	TELO2	1383	1562	1432	2989	2944	2473		0.61	3.68e-13	1.63e-11
ENSG00000091527	CDV3	12446	14170	12550	22080	23953	22224		0.48	3.73e-13	1.65e-11
ENSG00000141338	ABCA8	965	992	847	554	676	571		-0.89	3.87e-13	1.7e-11
ENSG00000065060	BLTP3A	1345	1890	1608	1228	1281	1243		-0.62	3.93e-13	1.73e-11
ENSG00000117395	EBNA1BP2	3322	3190	3024	6420	7004	5961		0.68	3.96e-13	1.74e-11
ENSG00000112312	GMNN	579	535	472	1292	1410	1155		0.92	4e-13	1.75e-11
ENSG00000107331	ABCA2	5108	7511	6854	5658	4916	4496		-0.62	4.49e-13	1.95e-11
ENSG00000136630	HLX	569	611	529	1265	1343	1113		0.78	4.67e-13	2.03e-11
ENSG00000174371	EXO1	251	251	212	675	679	557		1.05	4.74e-13	2.06e-11
ENSG00000205978	NYNRIN	130	282	213	52	83	49		-1.94	4.81e-13	2.08e-11
ENSG00000146122	DAAM2	194	651	413	106	127	141		-1.89	4.83e-13	2.08e-11
ENSG00000065833	ME1	1974	2851	2404	1980	2018	1881		-0.55	4.96e-13	2.13e-11
ENSG00000204388	HSPA1B	522	584	569	1146	1319	1141		0.76	5.15e-13	2.21e-11
ENSG00000183207	RUVBL2	4309	4462	4310	8218	8619	7674		0.57	5.27e-13	2.26e-11
ENSG00000137502	RAB30	602	941	733	542	480	407		-0.9	5.42e-13	2.31e-11
ENSG00000172037	LAMB2	21415	33458	28731	24030	22642	21405		-0.54	5.49e-13	2.34e-11
ENSG00000113555	PCDH12	82	190	126	36	19	24		-2.48	5.51e-13	2.34e-11
ENSG00000091129	NRCAM	224	593	389	141	91	152		-1.79	5.7e-13	2.42e-11
ENSG00000185347	TEDC1	251	248	240	629	709	586		1.01	6.07e-13	2.57e-11
ENSG00000087303	NID2	24086	37532	31650	27275	23291	23006		-0.59	6.3e-13	2.66e-11
ENSG00000102007	PLP2	5659	6565	5568	10319	11488	9580		0.5	6.93e-13	2.92e-11
ENSG00000104447	TRPS1	855	1660	1197	810	599	682		-1.02	7.3e-13	3.06e-11
ENSG00000179409	GEMIN4	1218	1255	1378	2740	2671	2512		0.7	7.44e-13	3.12e-11
ENSG00000221829	FANCG	479	493	422	1205	1092	965		0.87	7.51e-13	3.14e-11
ENSG00000164236	ANKRD33B	563	937	899	385	509	451		-1.04	7.79e-13	3.24e-11
ENSG00000232434	AJM1	1019	1748	1512	1032	952	831		-0.83	7.79e-13	3.24e-11
ENSG00000072041	SLC6A15	1196	1255	1081	2411	2624	2164		0.68	7.85e-13	3.25e-11
ENSG00000163110	PDLIM5	12330	19711	14982	11678	12735	12691		-0.58	7.97e-13	3.29e-11
ENSG00000125835	SNRPB	3765	4595	3844	7431	7012	6664		0.47	8.19e-13	3.38e-11
ENSG00000165916	PSMC3	4689	5801	4935	8429	9361	8425		0.45	8.48e-13	3.49e-11
ENSG00000105429	MEGF8	6896	9513	8274	7473	7005	6906		-0.47	8.97e-13	3.68e-11
ENSG00000160949	TONSL	443	401	440	1265	1174	898		1	9.09e-13	3.72e-11
ENSG00000114019	AMOTL2	7931	12958	11080	8730	7695	7849		-0.63	9.15e-13	3.74e-11
ENSG00000163625	WDFY3	2820	3978	3271	2692	2724	2796		-0.54	9.2e-13	3.75e-11
ENSG00000167522	ANKRD11	12164	16852	14856	12520	12587	12715		-0.47	9.48e-13	3.85e-11
ENSG00000178921	PFAS	2337	2218	2000	4821	4904	4072		0.72	9.47e-13	3.85e-11
ENSG00000163960	UBXN7	2952	4122	3474	2573	3011	2854		-0.57	9.61e-13	3.89e-11
ENSG00000105486	LIG1	624	701	501	1367	1483	1257		0.82	1.01e-12	4.09e-11
ENSG00000167085	PHB1	2437	3135	2533	4575	4942	4584		0.48	1.06e-12	4.28e-11
ENSG00000025770	NCAPH2	932	1247	1194	2150	2239	2037		0.61	1.07e-12	4.3e-11
ENSG00000011566	MAP4K3	2324	3145	2673	2418	2314	2129		-0.51	1.08e-12	4.34e-11
ENSG00000104356	POP1	1132	1278	1021	2166	2507	2244		0.68	1.08e-12	4.34e-11
ENSG00000108344	PSMD3	5517	6884	6112	10361	10436	9672		0.41	1.16e-12	4.63e-11
ENSG00000112249	ASCC3	8386	11709	9670	8989	8937	8600		-0.43	1.16e-12	4.63e-11
ENSG00000116711	PLA2G4A	567	713	620	447	418	405		-0.82	1.17e-12	4.63e-11
ENSG00000182253	SYNM	547	813	713	388	427	459		-0.92	1.2e-12	4.74e-11
ENSG00000131711	MAP1B	24188	34656	28654	22898	25824	25097		-0.5	1.2e-12	4.74e-11
ENSG00000070214	SLC44A1	5284	7458	6016	5772	5585	4926		-0.46	1.21e-12	4.79e-11
ENSG00000154832	CXXC1	978	1207	1043	2020	2042	1943		0.57	1.22e-12	4.79e-11
ENSG00000154175	ABI3BP	3885	6161	5568	9471	10428	10076		0.63	1.24e-12	4.86e-11
ENSG00000090924	PLEKHG2	2760	4319	3864	3030	2484	2393		-0.71	1.26e-12	4.94e-11
ENSG00000150907	FOXO1	132	281	226	77	64	72		-1.74	1.32e-12	5.16e-11
ENSG00000174775	HRAS	1661	2324	1986	3572	3561	3419		0.51	1.33e-12	5.18e-11
ENSG00000148677	ANKRD1	7831	10903	8225	6898	7110	7640		-0.56	1.4e-12	5.46e-11
ENSG00000122566	HNRNPA2B1	23121	24706	22218	41225	45557	39264		0.52	1.43e-12	5.56e-11
ENSG00000100749	VRK1	557	439	449	1343	1426	1101		1.03	1.44e-12	5.59e-11
ENSG00000001617	SEMA3F	395	962	583	191	258	314		-1.48	1.52e-12	5.88e-11
ENSG00000144426	NBEAL1	1174	1303	1333	852	776	926		-0.82	1.53e-12	5.89e-11
ENSG00000187514	PTMA	18790	19323	17833	34148	36380	32325		0.54	1.59e-12	6.13e-11
ENSG00000087086	FTL	66916	100341	82681	74340	74931	69895		-0.45	1.66e-12	6.35e-11
ENSG00000173801	JUP	356	759	533	271	302	249		-1.18	1.66e-12	6.35e-11
ENSG00000136869	TLR4	50	169	102	4	19	10		-3.3	1.68e-12	6.43e-11
ENSG00000168393	DTYMK	1354	1307	1080	2674	2799	2688		0.77	1.69e-12	6.44e-11
ENSG00000111605	CPSF6	2164	2522	2148	4096	4215	3836		0.51	1.71e-12	6.48e-11
ENSG00000184916	JAG2	123	302	143	35	36	59		-2.25	1.71e-12	6.5e-11
ENSG00000145246	ATP10D	2713	4174	3528	2899	2859	2626		-0.56	1.78e-12	6.75e-11
ENSG00000076513	ANKRD13A	2255	2425	2162	4152	4584	4129		0.58	1.83e-12	6.89e-11
ENSG00000167747	C19orf48P	1492	1809	1367	3128	2957	2800		0.6	1.83e-12	6.89e-11
ENSG00000129351	ILF3	11691	12770	12057	22454	22695	19421		0.49	1.84e-12	6.94e-11
ENSG00000096968	JAK2	1313	2387	1862	1292	1300	1212		-0.77	1.86e-12	6.98e-11
ENSG00000274180	NATD1	418	655	528	332	353	294		-0.93	1.9e-12	7.11e-11
ENSG00000122378	PRXL2A	341	1033	477	63	86	99		-2.95	1.92e-12	7.17e-11
ENSG00000150457	LATS2	2996	4774	4016	3260	3021	2886		-0.6	1.93e-12	7.17e-11
ENSG00000116729	WLS	7011	8141	7348	12428	13728	12743		0.47	1.96e-12	7.28e-11
ENSG00000156535	CD109	6851	8431	7220	6724	7014	6529		-0.42	1.96e-12	7.28e-11
ENSG00000116161	CACYBP	2131	2105	1764	3987	4812	3910		0.73	1.97e-12	7.28e-11
ENSG00000048162	NOP16	727	812	671	1528	1530	1446		0.69	1.99e-12	7.33e-11
ENSG00000185298	CCDC137	965	1234	1115	2096	2282	1854		0.58	2.06e-12	7.58e-11
ENSG00000160818	GPATCH4	988	1066	883	2100	2060	1805		0.68	2.12e-12	7.8e-11
ENSG00000154839	SKA1	549	435	439	1205	1513	1133		1.04	2.32e-12	8.51e-11
ENSG00000204217	BMPR2	6907	10172	8163	6350	6878	7133		-0.55	2.32e-12	8.51e-11
ENSG00000115875	SRSF7	3463	3722	3131	6381	6858	6032		0.57	2.37e-12	8.67e-11
ENSG00000005059	MCUB	499	517	423	1082	1123	1049		0.83	2.38e-12	8.7e-11
ENSG00000204389	HSPA1A	726	896	743	1705	1531	1452		0.66	2.5e-12	9.08e-11
ENSG00000153071	DAB2	4491	6923	5968	4129	4657	4646		-0.61	2.52e-12	9.15e-11
ENSG00000198844	ARHGEF15	65	237	140	27	26	28		-2.55	2.53e-12	9.16e-11
ENSG00000175906	ARL4D	520	781	654	403	470	399		-0.85	2.63e-12	9.53e-11
ENSG00000164683	HEY1	194	486	315	125	89	129		-1.67	2.72e-12	9.82e-11
ENSG00000165891	E2F7	1750	1773	1678	3483	3499	3170		0.62	2.85e-12	1.03e-10
ENSG00000122786	CALD1	43085	75851	57466	45704	43848	44942		-0.62	3e-12	1.08e-10
ENSG00000134243	SORT1	4285	6572	5173	4629	4585	4209		-0.5	3.06e-12	1.1e-10
ENSG00000168300	PCMTD1	820	1239	982	708	765	716		-0.71	3.08e-12	1.1e-10
ENSG00000154864	PIEZO2	108	222	104	33	37	37		-2.17	3.28e-12	1.17e-10
ENSG00000150540	HNMT	163	273	166	77	83	67		-1.57	3.43e-12	1.22e-10
ENSG00000090889	KIF4A	966	773	756	1951	2421	1926		0.95	3.56e-12	1.26e-10
ENSG00000124795	DEK	4436	4325	3827	8019	9330	7939		0.66	3.7e-12	1.31e-10
ENSG00000071575	TRIB2	1485	2957	2308	1521	1348	1408		-0.86	3.84e-12	1.36e-10
ENSG00000006327	TNFRSF12A	9181	11984	10118	17462	17154	15635		0.38	4.01e-12	1.42e-10
ENSG00000179388	EGR3	144	244	289	58	76	85		-1.8	4.04e-12	1.43e-10
ENSG00000119403	PHF19	1366	1496	1237	2719	2916	2385		0.63	4.32e-12	1.52e-10
ENSG00000196584	XRCC2	153	102	76	420	489	446		1.6	4.62e-12	1.62e-10
ENSG00000092470	WDR76	279	186	191	681	805	666		1.28	4.64e-12	1.63e-10
ENSG00000269113	TRABD2B	55	106	73	14	4	9		-3.16	4.72e-12	1.65e-10
ENSG00000087191	PSMC5	2529	2790	2516	4764	5030	4339		0.52	4.8e-12	1.68e-10
ENSG00000176597	B3GNT5	1135	1462	1212	2359	2383	2104		0.52	4.84e-12	1.69e-10
ENSG00000117152	RGS4	22935	25367	23163	40491	42969	42129		0.49	4.92e-12	1.71e-10
ENSG00000075702	WDR62	392	248	303	1128	1065	831		1.25	5.18e-12	1.8e-10
ENSG00000159388	BTG2	523	813	542	359	424	370		-0.92	5.34e-12	1.85e-10
ENSG00000138829	FBN2	51030	75852	66683	49521	49913	55066		-0.57	5.35e-12	1.85e-10
ENSG00000119969	HELLS	293	230	221	701	819	645		1.13	5.38e-12	1.86e-10
ENSG00000136603	SKIL	2522	3844	2940	2554	2691	2395		-0.53	5.52e-12	1.9e-10
ENSG00000204262	COL5A2	84429	141016	113523	96422	83305	84614		-0.59	5.71e-12	1.96e-10
ENSG00000170779	CDCA4	942	1031	832	2086	1859	1825		0.7	5.74e-12	1.97e-10
ENSG00000171604	CXXC5	2383	4872	3832	1971	2596	2317		-0.89	5.87e-12	2.01e-10
ENSG00000105738	SIPA1L3	2930	3187	2945	5931	5511	5137		0.54	5.91e-12	2.02e-10
ENSG00000158352	SHROOM4	107	332	235	57	64	65		-1.99	5.98e-12	2.04e-10
ENSG00000175602	CCDC85B	2670	2626	2833	5348	5691	4948		0.63	6.08e-12	2.07e-10
ENSG00000143401	ANP32E	2762	2798	2492	5135	5431	4919		0.6	6.1e-12	2.07e-10
ENSG00000170390	DCLK2	622	1455	1085	594	562	525		-1.08	6.15e-12	2.08e-10
ENSG00000134313	KIDINS220	3809	5312	4671	3693	4191	3805		-0.49	6.21e-12	2.1e-10
ENSG00000173457	PPP1R14B	8737	10613	9354	16170	16189	14444		0.39	6.33e-12	2.13e-10
ENSG00000134030	CTIF	3560	5786	5011	3761	3875	3592		-0.59	6.42e-12	2.16e-10
ENSG00000006534	ALDH3B1	2610	3718	3580	2680	2816	2441		-0.57	6.46e-12	2.17e-10
ENSG00000092148	HECTD1	5975	8111	6697	6179	6494	6078		-0.41	6.45e-12	2.17e-10
ENSG00000170515	PA2G4	3646	3917	3167	6763	7284	6240		0.58	6.51e-12	2.18e-10
ENSG00000092853	CLSPN	355	297	234	818	1006	755		1.13	6.71e-12	2.24e-10
ENSG00000163431	LMOD1	394	1087	652	137	80	136		-2.68	7.25e-12	2.42e-10
ENSG00000203760	CENPW	396	311	308	957	932	856		1.04	7.34e-12	2.44e-10
ENSG00000105202	FBL	4215	5008	3963	7808	8152	7105		0.48	7.53e-12	2.5e-10
ENSG00000133316	WDR74	539	611	623	1199	1348	1149		0.72	7.69e-12	2.55e-10
ENSG00000130176	CNN1	295	663	573	247	209	234		-1.3	7.9e-12	2.61e-10
ENSG00000115902	SLC1A4	4585	8470	6311	4751	4512	4698		-0.69	8.02e-12	2.65e-10
ENSG00000169714	CNBP	8407	9970	8848	14708	16474	14484		0.43	8.56e-12	2.82e-10
ENSG00000007376	RPUSD1	801	904	731	1651	1692	1499		0.65	8.77e-12	2.88e-10
ENSG00000017483	SLC38A5	4075	4643	4232	7874	7677	6868		0.47	9e-12	2.95e-10
ENSG00000163359	COL6A3	670637	1039594	853363	739016	710777	718184		-0.49	9.14e-12	2.99e-10
ENSG00000005022	SLC25A5	5050	5647	5120	8969	9716	8850		0.47	9.25e-12	3.02e-10
ENSG00000099800	TIMM13	2021	2642	2162	3863	4020	3805		0.46	9.3e-12	3.03e-10
ENSG00000173821	RNF213	5568	7115	6432	4668	5416	5463		-0.55	9.96e-12	3.25e-10
ENSG00000101911	PRPS2	1190	1421	1241	2381	2380	2198		0.53	1e-11	3.25e-10
ENSG00000279822		44	41	40	178	183	208		1.78	1.04e-11	3.38e-10
ENSG00000140396	NCOA2	1322	1724	1367	1209	1247	1102		-0.56	1.08e-11	3.48e-10
ENSG00000029993	HMGB3	1269	1316	1281	2451	3007	2375		0.67	1.08e-11	3.5e-10
ENSG00000184588	PDE4B	129	225	177	50	64	70		-1.68	1.09e-11	3.52e-10
ENSG00000130962	PRRG1	1546	2062	1628	1465	1412	1377		-0.55	1.11e-11	3.57e-10
ENSG00000165716	DIPK1B	75	178	98	32	20	12		-2.58	1.11e-11	3.57e-10
ENSG00000185112	FAM43A	1697	2734	2561	1713	1841	1547		-0.69	1.11e-11	3.57e-10
ENSG00000168497	CAVIN2	163	554	262	62	94	107		-2.01	1.12e-11	3.58e-10
ENSG00000165617	DACT1	356	827	624	309	226	286		-1.28	1.14e-11	3.64e-10
ENSG00000084112	SSH1	5117	8172	6928	5645	5558	5219		-0.54	1.15e-11	3.66e-10
ENSG00000165983	PTER	826	1426	1148	741	827	747		-0.78	1.18e-11	3.76e-10
ENSG00000189129	PLAC9	268	616	482	202	235	132		-1.42	1.18e-11	3.76e-10
ENSG00000100401	RANGAP1	4551	4477	4208	8813	8702	7782		0.59	1.2e-11	3.81e-10
ENSG00000110107	PRPF19	3479	4693	4023	6757	6921	6315		0.41	1.22e-11	3.86e-10
ENSG00000162551	ALPL	61	267	156	29	34	26		-2.54	1.23e-11	3.89e-10
ENSG00000078018	MAP2	180	332	219	112	90	50		-1.7	1.27e-11	4e-10
ENSG00000115241	PPM1G	3785	4079	3617	7015	7282	6346		0.51	1.29e-11	4.05e-10
ENSG00000228716	DHFR	1058	905	795	2145	2330	1998		0.86	1.3e-11	4.09e-10
ENSG00000166562	SEC11C	594	731	578	1187	1488	1333		0.74	1.33e-11	4.16e-10
ENSG00000146540	C7orf50	2963	3662	3083	5700	5596	5050		0.44	1.33e-11	4.16e-10
ENSG00000156970	BUB1B	947	729	775	2144	2050	1848		0.91	1.4e-11	4.37e-10
ENSG00000198961	PJA2	7068	9010	7613	7558	7358	6850		-0.39	1.45e-11	4.52e-10
ENSG00000103966	EHD4	4043	4789	4364	7231	7994	7245		0.45	1.46e-11	4.53e-10
ENSG00000157227	MMP14	60166	80897	72728	119368	116490	108273		0.38	1.57e-11	4.88e-10
ENSG00000187741	FANCA	710	591	570	1553	1701	1319		0.91	1.6e-11	4.97e-10
ENSG00000090447	TFAP4	284	258	272	734	730	609		0.97	1.61e-11	5e-10
ENSG00000100600	LGMN	2470	5323	4104	2459	2538	2552		-0.85	1.78e-11	5.49e-10
ENSG00000133119	RFC3	457	322	321	1000	1129	1036		1.11	1.78e-11	5.5e-10
ENSG00000138758	SEPTIN11	33284	52637	42994	36796	36760	35587		-0.49	1.89e-11	5.82e-10
ENSG00000138413	IDH1	4490	6651	5252	4587	5001	4539		-0.47	1.92e-11	5.91e-10
ENSG00000117318	ID3	10579	26881	18253	6605	5265	5664		-1.8	1.99e-11	6.12e-10
ENSG00000010327	STAB1	372	1274	727	104	84	135		-2.91	2.02e-11	6.16e-10
ENSG00000164161	HHIP	2990	3595	3417	2675	3028	2747		-0.5	2.01e-11	6.16e-10
ENSG00000132382	MYBBP1A	3476	3869	3566	6705	6897	5726		0.49	2.13e-11	6.5e-10
ENSG00000151503	NCAPD3	1276	1306	1170	2526	2689	2218		0.64	2.13e-11	6.5e-10
ENSG00000101447	FAM83D	1033	921	708	2085	2460	1928		0.9	2.16e-11	6.57e-10
ENSG00000113739	STC2	26968	41886	33393	29192	28270	28912		-0.49	2.2e-11	6.68e-10
ENSG00000180998	GPR137C	105	202	102	41	25	36		-2.14	2.22e-11	6.71e-10
ENSG00000184207	PGP	930	1173	1074	1974	2070	1770		0.54	2.22e-11	6.72e-10
ENSG00000173230	GOLGB1	4776	6480	5754	4976	5310	4887		-0.43	2.28e-11	6.87e-10
ENSG00000131459	GFPT2	8796	11229	9802	16532	16234	14853		0.37	2.3e-11	6.94e-10
ENSG00000132561	MATN2	1511	1850	1409	872	1195	1155		-0.8	2.32e-11	6.97e-10
ENSG00000146918	NCAPG2	1596	1339	1373	3182	3466	2926		0.78	2.32e-11	6.98e-10
ENSG00000105197	TIMM50	2321	3052	2496	4499	4566	4089		0.43	2.33e-11	6.99e-10
ENSG00000129675	ARHGEF6	1211	1720	1465	1173	1234	1123		-0.56	2.36e-11	7.05e-10
ENSG00000144354	CDCA7	564	402	325	1417	1331	1135		1.16	2.36e-11	7.05e-10
ENSG00000099995	SF3A1	3508	4090	3583	6450	6898	5802		0.45	2.44e-11	7.27e-10
ENSG00000222032		1131	1992	1626	1155	1105	1073		-0.73	2.44e-11	7.27e-10
ENSG00000223768	LINC00205	3302	5880	4640	3712	3208	3193		-0.67	2.48e-11	7.38e-10
ENSG00000112343	TRIM38	1519	2085	1799	1333	1431	1476		-0.59	2.54e-11	7.55e-10
ENSG00000227051	C14orf132	1572	2237	1909	1615	1630	1490		-0.52	2.55e-11	7.55e-10
ENSG00000175745	NR2F1	6469	9192	7957	7287	5769	5734		-0.57	2.6e-11	7.7e-10
ENSG00000112769	LAMA4	1435	3572	2526	891	749	775		-1.77	2.67e-11	7.88e-10
ENSG00000137807	KIF23	1798	1464	1425	3363	4123	3405		0.84	2.8e-11	8.24e-10
ENSG00000006459	KDM7A	771	1026	812	636	617	643		-0.7	2.85e-11	8.38e-10
ENSG00000099864	PALM	52	155	84	9	21	4		-3.13	2.94e-11	8.63e-10
ENSG00000167088	SNRPD1	2016	2104	1855	3807	4035	3437		0.57	2.97e-11	8.72e-10
ENSG00000115163	CENPA	398	308	341	926	905	959		1.02	3.03e-11	8.86e-10
ENSG00000150753	CCT5	8540	9575	8463	14703	16337	14735		0.46	3.03e-11	8.86e-10
ENSG00000126804	ZBTB1	1505	2020	1797	1467	1438	1440		-0.54	3.08e-11	8.99e-10
ENSG00000119638	NEK9	3660	4846	4239	3904	4055	3495		-0.42	3.1e-11	9.03e-10
ENSG00000153044	CENPH	350	277	340	913	1019	721		1.05	3.23e-11	9.39e-10
ENSG00000151553	FHIP2A	2361	3072	2836	2332	2476	2291		-0.48	3.42e-11	9.93e-10
ENSG00000048392	RRM2B	1925	2504	2419	1913	1995	1784		-0.52	3.45e-11	9.98e-10
ENSG00000088247	KHSRP	8592	10312	9426	15905	16455	14073		0.4	3.45e-11	9.98e-10
ENSG00000120802	TMPO	2713	2413	2194	5086	5618	4782		0.72	3.49e-11	1.01e-09
ENSG00000107771	CCSER2	2704	4440	3375	2802	2837	2725		-0.56	3.59e-11	1.03e-09
ENSG00000175832	ETV4	429	412	423	1011	971	882		0.82	3.61e-11	1.04e-09
ENSG00000164187	LMBRD2	1319	1640	1404	1160	1225	1163		-0.55	3.67e-11	1.05e-09
ENSG00000023516	AKAP11	4531	5942	4779	4205	4153	4466		-0.5	3.74e-11	1.07e-09
ENSG00000143321	HDGF	7732	8006	7969	14684	15441	12854		0.52	3.92e-11	1.12e-09
ENSG00000174059	CD34	39	120	35	2	4	0		-4.64	3.98e-11	1.14e-09
ENSG00000206053	JPT2	3215	3874	3318	5756	6119	5544		0.43	4.03e-11	1.15e-09
ENSG00000259781	HMGB1P6	1034	1013	965	2005	2102	2027		0.68	4.18e-11	1.19e-09
ENSG00000129195	PIMREG	621	602	590	1342	1275	1313		0.76	4.24e-11	1.21e-09
ENSG00000155966	AFF2	53	131	84	19	14	14		-2.61	4.33e-11	1.23e-09
ENSG00000184500	PROS1	599	719	514	363	404	397		-0.88	4.72e-11	1.34e-09
ENSG00000161940	BCL6B	117	452	242	66	77	78		-1.98	4.74e-11	1.34e-09
ENSG00000116117	PARD3B	685	1060	844	593	654	602		-0.71	4.81e-11	1.36e-09
ENSG00000102967	DHODH	230	274	238	573	599	544		0.85	5.1e-11	1.44e-09
ENSG00000073910	FRY	433	721	698	383	302	358		-1.02	5.2e-11	1.46e-09
ENSG00000133687	TMTC1	2863	3807	3125	2871	3085	2744		-0.43	5.27e-11	1.48e-09
ENSG00000172009	THOP1	2372	2822	2661	4944	4757	4085		0.48	5.47e-11	1.54e-09
ENSG00000170471	RALGAPB	3859	5278	4530	4175	4293	3890		-0.41	5.61e-11	1.57e-09
ENSG00000070371	CLTCL1	1544	2014	1708	1564	1442	1358		-0.52	5.64e-11	1.58e-09
ENSG00000136159	NUDT15	700	826	676	1461	1576	1275		0.63	5.94e-11	1.66e-09
ENSG00000035141	FAM136A	1291	1581	1360	2449	2612	2384		0.49	6.09e-11	1.7e-09
ENSG00000198786	MT-ND5	70001	81582	77800	72193	74298	62631		-0.41	6.43e-11	1.79e-09
ENSG00000138771	SHROOM3	1686	4248	3097	1059	897	931		-1.77	6.56e-11	1.82e-09
ENSG00000172819	RARG	1357	2070	1659	1406	1397	1267		-0.56	6.63e-11	1.84e-09
ENSG00000125730	C3	11	22	6	103	105	120		2.65	6.78e-11	1.88e-09
ENSG00000130529	TRPM4	2053	2809	2512	2112	2172	2025		-0.48	6.78e-11	1.88e-09
ENSG00000180900	SCRIB	3898	4670	4114	7529	7182	6527		0.43	6.83e-11	1.89e-09
ENSG00000146731	CCT6A	9146	9922	8489	15656	17407	15737		0.49	7e-11	1.93e-09
ENSG00000071246	VASH1	881	1668	1357	931	776	795		-0.84	7.04e-11	1.94e-09
ENSG00000136450	SRSF1	1590	1878	1503	2885	3296	2899		0.54	7.05e-11	1.94e-09
ENSG00000114331	ACAP2	3605	4952	3901	3539	3969	3443		-0.44	7.25e-11	1.99e-09
ENSG00000159055	MIS18A	458	440	365	940	1065	935		0.85	7.25e-11	1.99e-09
ENSG00000107863	ARHGAP21	4963	7157	6009	5307	5651	5167		-0.43	7.35e-11	2.01e-09
ENSG00000182492	BGN	19696	45124	33521	14735	13057	12775		-1.41	7.57e-11	2.07e-09
ENSG00000177192	PUS1	930	1185	976	1868	2111	1715		0.55	7.59e-11	2.07e-09
ENSG00000132475	H3-3B	12405	13811	12252	21122	23738	21087		0.45	7.67e-11	2.09e-09
ENSG00000008300	CELSR3	358	612	475	299	309	267		-0.92	7.72e-11	2.1e-09
ENSG00000130723		8931	12191	10347	10032	8838	8831		-0.44	7.94e-11	2.15e-09
ENSG00000185760	KCNQ5	1097	1422	1171	943	1016	972		-0.58	7.94e-11	2.15e-09
ENSG00000162302	RPS6KA4	3435	3996	3455	6346	6279	5785		0.44	8.02e-11	2.17e-09
ENSG00000106268	NUDT1	446	604	474	969	1097	1034		0.69	8.14e-11	2.2e-09
ENSG00000181904	C5orf24	3121	4421	3674	3099	3423	3184		-0.46	8.3e-11	2.24e-09
ENSG00000197565	COL4A6	788	999	856	549	682	647		-0.73	8.44e-11	2.27e-09
ENSG00000162630	B3GALT2	93	182	139	50	16	25		-2.32	8.89e-11	2.39e-09
ENSG00000131724	IL13RA1	4313	6392	5159	4639	4516	4510		-0.46	9e-11	2.41e-09
ENSG00000109534	GAR1	1403	1546	1314	2565	2790	2574		0.56	9.31e-11	2.49e-09
ENSG00000166166	TRMT61A	595	745	602	1293	1242	1335		0.66	9.36e-11	2.5e-09
ENSG00000132603	NIP7	1861	1785	1754	3527	3706	3326		0.62	9.4e-11	2.51e-09
ENSG00000130635	COL5A1	379625	661841	538806	451265	368878	381771		-0.62	9.44e-11	2.52e-09
ENSG00000167680	SEMA6B	237	878	468	43	68	78		-3.06	9.54e-11	2.54e-09
ENSG00000107719	PALD1	40	135	84	0	0	1		-6.87	9.69e-11	2.57e-09
ENSG00000048707	VPS13D	2899	3702	3304	2925	2999	2866		-0.43	9.75e-11	2.59e-09
ENSG00000175414	ARL10	1490	2037	1632	1482	1470	1372		-0.5	9.86e-11	2.61e-09
ENSG00000204186	ZDBF2	876	1339	1030	805	898	720		-0.65	9.95e-11	2.63e-09
ENSG00000123066	MED13L	4037	6557	5167	4266	4074	4273		-0.55	1.01e-10	2.66e-09
ENSG00000196876	SCN8A	1432	1721	1385	1172	1333	1125		-0.57	1.01e-10	2.67e-09
ENSG00000131351	HAUS8	209	182	163	529	492	523		1.08	1.03e-10	2.71e-09
ENSG00000151468	CCDC3	41	207	143	14	24	21		-2.77	1.07e-10	2.82e-09
ENSG00000165724	ZMYND19	945	1243	952	1989	2022	1733		0.54	1.08e-10	2.85e-09
ENSG00000189306	RRP7A	1905	2275	2031	3772	3596	3341		0.46	1.09e-10	2.85e-09
ENSG00000088854	DNAAF9	2412	3435	2776	2495	2616	2393		-0.45	1.1e-10	2.87e-09
ENSG00000113369	ARRDC3	1555	1847	1672	1331	1549	1254		-0.55	1.12e-10	2.92e-09
ENSG00000143799	PARP1	3952	4176	3501	6968	7511	6820		0.53	1.13e-10	2.96e-09
ENSG00000012048	BRCA1	515	506	521	1109	1266	998		0.76	1.14e-10	2.97e-09
ENSG00000010438	PRSS3	537	387	452	1071	1385	1269		1.03	1.19e-10	3.1e-09
ENSG00000140199	SLC12A6	1353	2347	1912	1315	1298	1395		-0.7	1.2e-10	3.11e-09
ENSG00000124486	USP9X	8080	10802	9065	7997	8875	8372		-0.41	1.2e-10	3.11e-09
ENSG00000106244	PDAP1	5244	6878	5746	9571	10037	8812		0.36	1.27e-10	3.29e-09
ENSG00000012822	CALCOCO1	1901	2505	2250	2015	1870	1759		-0.49	1.28e-10	3.3e-09
ENSG00000109674	NEIL3	185	157	142	484	544	395		1.13	1.29e-10	3.33e-09
ENSG00000181104	F2R	1268	2486	1905	1234	1307	1280		-0.77	1.41e-10	3.63e-09
ENSG00000101220	ADISSP	1896	2061	1884	3624	3647	3217		0.51	1.41e-10	3.63e-09
ENSG00000132530	XAF1	154	252	186	100	51	56		-1.66	1.43e-10	3.66e-09
ENSG00000186638	KIF24	103	101	118	348	345	286		1.19	1.44e-10	3.68e-09
ENSG00000120690	ELF1	2229	3146	2742	2107	2311	2287		-0.52	1.44e-10	3.7e-09
ENSG00000244187	TMEM141	1177	2185	1769	1242	1205	1136		-0.73	1.51e-10	3.85e-09
ENSG00000121957	GPSM2	596	638	554	1182	1378	1129		0.69	1.55e-10	3.95e-09
ENSG00000205336	ADGRG1	99	310	247	38	53	76		-2.08	1.55e-10	3.95e-09
ENSG00000174791	RIN1	1364	1199	1231	2750	2877	2402		0.71	1.55e-10	3.95e-09
ENSG00000142230	SAE1	4636	5849	5166	8376	8740	7949		0.37	1.59e-10	4.04e-09
ENSG00000170421	KRT8	73024	129527	105065	83747	74642	78753		-0.6	1.6e-10	4.05e-09
ENSG00000188487	INSC	50	38	29	179	206	165		1.79	1.6e-10	4.05e-09
ENSG00000173281	PPP1R3B	1586	2327	1965	1573	1655	1594		-0.53	1.62e-10	4.09e-09
ENSG00000151176	PLBD2	9025	13404	11362	10363	10216	9488		-0.42	1.66e-10	4.19e-09
ENSG00000141076	UTP4	1884	2161	1811	3461	3756	3175		0.5	1.7e-10	4.28e-09
ENSG00000166592	RRAD	51	39	40	159	236	193		1.73	1.86e-10	4.69e-09
ENSG00000142864	SERBP1	16447	18806	16333	28544	29303	27017		0.4	1.89e-10	4.75e-09
ENSG00000175550	DRAP1	8435	9418	8273	14598	15453	13980		0.43	1.93e-10	4.86e-09
ENSG00000128245	YWHAH	4624	5667	4931	8063	8965	7905		0.4	1.96e-10	4.91e-09
ENSG00000172869	DMXL1	1268	1584	1391	1208	1215	1115		-0.52	1.99e-10	4.97e-09
ENSG00000196230	TUBB	44621	51046	45746	77558	82588	70960		0.39	2.1e-10	5.26e-09
ENSG00000171320	ESCO2	196	130	127	462	539	494		1.28	2.12e-10	5.29e-09
ENSG00000145934	TENM2	2399	3507	3524	2456	2356	2449		-0.61	2.14e-10	5.32e-09
ENSG00000224383	PRR29	52	107	65	13	16	9		-2.65	2.28e-10	5.67e-09
ENSG00000099783	HNRNPM	9829	10798	9684	16935	18216	16225		0.43	2.29e-10	5.69e-09
ENSG00000067533	RRP15	943	1102	1003	1820	1933	1811		0.53	2.31e-10	5.73e-09
ENSG00000173273	TNKS	2499	3514	3026	2652	2695	2557		-0.45	2.38e-10	5.91e-09
ENSG00000169607	CKAP2L	903	692	673	1928	2125	1574		0.91	2.4e-10	5.95e-09
ENSG00000145220	LYAR	864	754	701	1614	2150	1636		0.84	2.45e-10	6.04e-09
ENSG00000140416	TPM1	28318	51485	38655	31319	29788	30757		-0.59	2.45e-10	6.05e-09
ENSG00000130706	ADRM1	1810	2378	1913	3406	3563	3294		0.44	2.54e-10	6.27e-09
ENSG00000100558	PLEK2	262	369	318	677	812	619		0.8	2.59e-10	6.37e-09
ENSG00000168066	SF1	6334	7460	6798	11706	11799	10241		0.39	2.62e-10	6.45e-09
ENSG00000125885	MCM8	729	601	568	1499	1760	1302		0.87	2.7e-10	6.62e-09
ENSG00000111897	SERINC1	9409	12959	10756	9401	10334	9996		-0.41	2.73e-10	6.68e-09
ENSG00000096384	HSP90AB1	44755	53110	45251	76750	81074	71125		0.36	2.77e-10	6.78e-09
ENSG00000213719	CLIC1	19632	23985	20308	33153	36232	32811		0.37	2.77e-10	6.78e-09
ENSG00000137414	FAM8A1	1168	1552	1287	1095	1080	1084		-0.54	2.83e-10	6.91e-09
ENSG00000134762	DSC3	6694	11412	8791	6660	7150	7338		-0.57	2.87e-10	6.98e-09
ENSG00000115461	IGFBP5	229	181	282	631	672	705		1.12	2.93e-10	7.14e-09
ENSG00000213694	S1PR3	5959	11051	8757	6808	6404	6271		-0.62	3e-10	7.29e-09
ENSG00000160801	PTH1R	40	252	147	31	19	14		-2.8	3.01e-10	7.3e-09
ENSG00000167202	TBC1D2B	4513	7715	5809	5035	4628	4658		-0.56	3.02e-10	7.31e-09
ENSG00000198796	ALPK2	945	1551	1383	958	1021	843		-0.68	3.04e-10	7.36e-09
ENSG00000230838	LINC01614	554	1114	888	531	477	525		-0.92	3.07e-10	7.43e-09
ENSG00000181690	PLAG1	827	1143	922	758	780	728		-0.59	3.31e-10	7.98e-09
ENSG00000102172	SMS	7794	7925	7479	13741	14329	13319		0.5	3.46e-10	8.34e-09
ENSG00000114439	BBX	4621	6088	5084	4832	5083	4702		-0.38	3.51e-10	8.44e-09
ENSG00000060656	PTPRU	1998	2976	2441	2245	2025	1776		-0.54	3.54e-10	8.49e-09
ENSG00000164687	FABP5	1575	1729	1277	2889	3351	2790		0.63	3.59e-10	8.6e-09
ENSG00000120129	DUSP1	9603	15169	12142	11237	9888	9808		-0.49	3.6e-10	8.61e-09
ENSG00000120278	PLEKHG1	51	140	146	15	18	29		-2.53	3.6e-10	8.61e-09
ENSG00000197321	SVIL	1194	1733	1537	1121	1294	1129		-0.57	3.64e-10	8.7e-09
ENSG00000127528	KLF2	1761	2504	2293	4300	3717	3902		0.54	3.65e-10	8.7e-09
ENSG00000169604	ANTXR1	5405	7959	6337	6051	5806	5625		-0.42	3.71e-10	8.85e-09
ENSG00000020181	ADGRA2	8790	15617	12454	10530	8858	8793		-0.61	3.83e-10	9.11e-09
ENSG00000133216	EPHB2	1811	2388	2066	3433	3720	3311		0.42	3.87e-10	9.19e-09
ENSG00000111602	TIMELESS	856	851	779	1711	1695	1561		0.64	3.93e-10	9.33e-09
ENSG00000156110	ADK	1613	1664	1495	2895	3254	2830		0.57	3.95e-10	9.35e-09
ENSG00000112742	TTK	629	525	605	1364	1472	1208		0.82	3.98e-10	9.42e-09
ENSG00000198420	TCAF1	3101	4184	3285	3070	3170	3080		-0.44	3.99e-10	9.42e-09
ENSG00000167617	CDC42EP5	644	1213	1017	702	575	491		-0.89	4.01e-10	9.47e-09
ENSG00000149554	CHEK1	738	867	768	1551	1507	1361		0.56	4.09e-10	9.63e-09
ENSG00000173540	GMPPB	1164	1463	1180	2462	2289	2064		0.51	4.19e-10	9.87e-09
ENSG00000158290	CUL4B	10090	15634	13025	11896	10862	10472		-0.47	4.3e-10	1.01e-08
ENSG00000122515	ZMIZ2	2552	3105	2891	5131	4946	4363		0.43	4.32e-10	1.01e-08
ENSG00000108829	LRRC59	10260	13580	11510	18604	18823	17404		0.33	4.46e-10	1.05e-08
ENSG00000134824	FADS2	11121	19836	15792	13547	11011	10764		-0.62	4.53e-10	1.06e-08
ENSG00000174744	BRMS1	1091	1420	1298	2208	2303	2173		0.49	4.53e-10	1.06e-08
ENSG00000138668	HNRNPD	9588	9972	8789	16887	17775	15453		0.48	4.58e-10	1.07e-08
ENSG00000099822	HCN2	890	1634	1309	884	838	893		-0.76	4.61e-10	1.07e-08
ENSG00000100162	CENPM	173	157	130	405	529	396		1.11	4.62e-10	1.07e-08
ENSG00000165304	MELK	1284	1087	1074	2527	2677	2246		0.74	4.68e-10	1.09e-08
ENSG00000074054	CLASP1	3307	4234	3653	3367	3584	3275		-0.4	4.84e-10	1.12e-08
ENSG00000084093	REST	2857	4331	3438	3094	3129	2942		-0.46	4.88e-10	1.13e-08
ENSG00000106537	TSPAN13	1237	1464	1507	2503	2688	2471		0.53	5.04e-10	1.17e-08
ENSG00000250038		76	29	31	234	259	291		2.04	5.16e-10	1.19e-08
ENSG00000129538	RNASE1	90	341	185	29	20	66		-2.46	5.19e-10	1.2e-08
ENSG00000060237	WNK1	8190	11268	9611	9069	9480	8709		-0.36	5.22e-10	1.2e-08
ENSG00000165244	ZNF367	133	83	103	362	402	339		1.33	5.24e-10	1.21e-08
ENSG00000161888	SPC24	370	284	303	816	1049	720		1.01	5.37e-10	1.23e-08
ENSG00000181852	RNF41	2742	4079	3153	2955	2993	2729		-0.45	5.43e-10	1.25e-08
ENSG00000184384	MAML2	1782	2721	2211	1984	1708	1683		-0.56	5.46e-10	1.25e-08
ENSG00000146373	RNF217	1556	2182	1755	1635	1412	1424		-0.54	5.56e-10	1.27e-08
ENSG00000123453	SARDH	552	860	734	527	509	484		-0.72	5.7e-10	1.3e-08
ENSG00000134352	IL6ST	31313	38235	31994	29515	33414	30506		-0.39	5.92e-10	1.35e-08
ENSG00000161800	RACGAP1	1958	1503	1636	3853	4254	3402		0.78	5.93e-10	1.35e-08
ENSG00000119314	PTBP3	4442	6404	5640	5074	4840	4616		-0.44	5.95e-10	1.36e-08
ENSG00000150347	ARID5B	2259	3026	2495	2353	2286	2223		-0.44	6.1e-10	1.39e-08
ENSG00000179115	FARSA	2781	3468	2893	5332	5168	4613		0.41	6.09e-10	1.39e-08
ENSG00000130508	PXDN	59322	92953	78073	68825	67929	64810		-0.44	6.22e-10	1.41e-08
ENSG00000160551	TAOK1	6081	8254	6910	5909	6046	6459		-0.46	6.51e-10	1.48e-08
ENSG00000162614	NEXN	3399	5964	4562	3643	3862	3534		-0.56	6.56e-10	1.48e-08
ENSG00000137547	MRPL15	1351	1551	1297	2460	2676	2363		0.5	6.69e-10	1.51e-08
ENSG00000069956	MAPK6	6102	8786	6882	6883	6822	6138		-0.39	6.78e-10	1.53e-08
ENSG00000053747	LAMA3	381	875	615	276	308	367		-1.11	6.91e-10	1.56e-08
ENSG00000157404	KIT	27	92	47	4	0	0		-4.82	7.03e-10	1.58e-08
ENSG00000057704	TMCC3	399	439	288	860	983	802		0.86	7.13e-10	1.6e-08
ENSG00000160214	RRP1	1331	1418	1380	2808	2848	2210		0.58	7.14e-10	1.6e-08
ENSG00000181026	AEN	2235	3081	2594	4482	4496	4001		0.4	7.17e-10	1.61e-08
ENSG00000196526	AFAP1	12391	16612	13998	13539	13088	13203		-0.37	7.18e-10	1.61e-08
ENSG00000118655	DCLRE1B	394	441	433	850	912	1009		0.77	7.22e-10	1.62e-08
ENSG00000204580	DDR1	1572	2878	2570	1806	1537	1540		-0.73	7.28e-10	1.63e-08
ENSG00000028277	POU2F2	456	434	510	1007	1154	957		0.78	7.48e-10	1.67e-08
ENSG00000139343	SNRPF	1528	1590	1352	2835	3014	2566		0.56	7.57e-10	1.68e-08
ENSG00000175746	LINC02915	24	57	68	1	1	2		-4.72	7.97e-10	1.77e-08
ENSG00000187079	TEAD1	12005	15741	13711	12816	13747	12725		-0.35	7.97e-10	1.77e-08
ENSG00000101311	FERMT1	323	353	274	724	778	632		0.8	8.04e-10	1.78e-08
ENSG00000116649	SRM	6322	8224	6917	11693	12297	10220		0.36	8.22e-10	1.82e-08
ENSG00000112655	PTK7	7963	11910	9781	9427	8834	8041		-0.43	8.24e-10	1.82e-08
ENSG00000099260	PALMD	49	138	81	6	8	22		-2.89	8.45e-10	1.87e-08
ENSG00000173210	ABLIM3	4530	6081	5127	5127	4528	4302		-0.43	8.61e-10	1.9e-08
ENSG00000170312	CDK1	1278	1066	867	2445	2817	2224		0.83	8.65e-10	1.91e-08
ENSG00000198176	TFDP1	4324	4895	4283	7528	7990	7074		0.42	8.9e-10	1.96e-08
ENSG00000111665	CDCA3	629	472	584	1404	1640	1171		0.91	8.96e-10	1.97e-08
ENSG00000186174	BCL9L	9870	16224	13938	11701	10705	10451		-0.52	8.97e-10	1.97e-08
ENSG00000011304	PTBP1	14103	16781	14887	24709	25550	22313		0.35	9.15e-10	2.01e-08
ENSG00000148400	NOTCH1	3292	6441	4586	3410	3495	3536		-0.66	9.67e-10	2.12e-08
ENSG00000154447	SH3RF1	3752	5675	4947	4299	3913	3910		-0.49	9.68e-10	2.12e-08
ENSG00000185339	TCN2	200	501	298	152	145	147		-1.28	9.86e-10	2.15e-08
ENSG00000144642	RBMS3	1343	1796	1682	1439	1288	1176		-0.55	9.94e-10	2.17e-08
ENSG00000169679	BUB1	1898	1536	1523	3686	4054	3156		0.75	9.98e-10	2.17e-08
ENSG00000112081	SRSF3	9379	11162	9009	15830	18063	15441		0.42	1.01e-09	2.19e-08
ENSG00000154133	ROBO4	254	804	473	176	216	232		-1.38	1.02e-09	2.21e-08
ENSG00000139263	LRIG3	543	882	693	505	538	452		-0.72	1.03e-09	2.23e-08
ENSG00000121989	ACVR2A	983	1274	951	825	910	781		-0.59	1.06e-09	2.3e-08
ENSG00000106070	GRB10	2655	4571	3439	2623	2998	2760		-0.57	1.08e-09	2.33e-08
ENSG00000169744	LDB2	38	159	57	13	12	4		-3.09	1.08e-09	2.34e-08
ENSG00000163393	SLC22A15	687	868	727	626	570	527		-0.64	1.11e-09	2.4e-08
ENSG00000197081	IGF2R	18318	25898	23214	20158	19979	20267		-0.41	1.11e-09	2.4e-08
ENSG00000164066	INTU	529	899	837	510	462	495		-0.83	1.13e-09	2.43e-08
ENSG00000166451	CENPN	437	402	401	900	970	875		0.77	1.13e-09	2.43e-08
ENSG00000130826	DKC1	2875	3106	2864	4940	5732	4982		0.49	1.18e-09	2.53e-08
ENSG00000006634	DBF4	732	707	565	1423	1652	1293		0.75	1.19e-09	2.54e-08
ENSG00000112984	KIF20A	1635	1300	1356	3156	3427	2838		0.75	1.19e-09	2.54e-08
ENSG00000132967	HMGB1P5	599	636	538	1213	1416	1056		0.69	1.23e-09	2.62e-08
ENSG00000172765	TMCC1	450	699	515	412	379	304		-0.81	1.25e-09	2.68e-08
ENSG00000172115	CYCS	5586	6154	5145	9407	10411	9456		0.46	1.28e-09	2.74e-08
ENSG00000120137	PANK3	3969	6324	4857	4460	4417	4093		-0.47	1.29e-09	2.75e-08
ENSG00000114491	UMPS	1184	1279	1135	2182	2386	2040		0.53	1.3e-09	2.76e-08
ENSG00000162591	MEGF6	578	1949	1450	205	124	236		-2.82	1.32e-09	2.8e-08
ENSG00000107551	RASSF4	186	366	298	150	111	136		-1.23	1.33e-09	2.82e-08
ENSG00000129810	SGO1	135	156	108	334	384	386		1.07	1.35e-09	2.87e-08
ENSG00000147536	GINS4	352	284	341	898	843	700		0.92	1.37e-09	2.89e-08
ENSG00000136718	IMP4	1942	2175	1884	3652	3652	3177		0.47	1.37e-09	2.9e-08
ENSG00000141759	TXNL4A	2457	3102	2530	4386	4694	4200		0.4	1.38e-09	2.92e-08
ENSG00000133812	SBF2	1952	2786	2238	2090	2136	1883		-0.44	1.39e-09	2.93e-08
ENSG00000136868	SLC31A1	5063	7257	5868	5544	5898	5264		-0.38	1.43e-09	3.01e-08
ENSG00000144560	VGLL4	1382	2210	1751	1479	1535	1261		-0.55	1.48e-09	3.11e-08
ENSG00000071626	DAZAP1	6361	7851	6494	11291	11739	10077		0.36	1.51e-09	3.17e-08
ENSG00000047932	GOPC	4193	5647	4562	4639	3974	3931		-0.45	1.54e-09	3.23e-08
ENSG00000100029	PES1	4189	4972	4351	7343	7653	6848		0.38	1.57e-09	3.28e-08
ENSG00000125817	CENPB	3495	4184	4097	6983	6635	6150		0.42	1.68e-09	3.53e-08
ENSG00000161835	TAMALIN	54	161	162	30	34	26		-2.17	1.69e-09	3.54e-08
ENSG00000101003	GINS1	473	301	320	1090	1133	884		1.06	1.7e-09	3.55e-08
ENSG00000017260	ATP2C1	7888	10490	8953	8689	9155	8286		-0.34	1.71e-09	3.56e-08
ENSG00000183018	SPNS2	39	155	87	6	22	11		-2.85	1.73e-09	3.61e-08
ENSG00000164093	PITX2	2747	3339	3010	2869	2650	2551		-0.43	1.76e-09	3.67e-08
ENSG00000138639	ARHGAP24	1716	3103	2437	1938	1684	1743		-0.65	1.79e-09	3.72e-08
ENSG00000125450	NUP85	1116	1276	1047	2094	2178	1930		0.51	1.81e-09	3.76e-08
ENSG00000137486	ARRB1	190	321	258	139	132	133		-1.08	1.81e-09	3.76e-08
ENSG00000027075	PRKCH	302	557	440	272	257	243		-0.93	1.82e-09	3.76e-08
ENSG00000136379	ABHD17C	456	428	462	984	993	926		0.74	1.85e-09	3.82e-08
ENSG00000177084	POLE	1203	1151	950	2378	2481	1971		0.68	1.85e-09	3.82e-08
ENSG00000177200	CHD9	3924	5656	4649	4160	4486	4161		-0.41	1.86e-09	3.84e-08
ENSG00000067113	PLPP1	790	1373	1112	709	664	815		-0.78	1.91e-09	3.94e-08
ENSG00000132205	EMILIN2	609	1301	1046	578	658	587		-0.88	1.97e-09	4.05e-08
ENSG00000144381	HSPD1	15247	15570	13381	25504	28083	25331		0.49	2.01e-09	4.14e-08
ENSG00000127329	PTPRB	335	844	536	221	322	291		-1.16	2.11e-09	4.33e-08
ENSG00000169045	HNRNPH1	9300	10871	8972	16141	17477	14528		0.4	2.12e-09	4.34e-08
ENSG00000183496	MEX3B	912	1910	1361	1022	811	837		-0.83	2.13e-09	4.38e-08
ENSG00000125877	ITPA	1172	1577	1301	2417	2362	2128		0.45	2.15e-09	4.4e-08
ENSG00000106799	TGFBR1	3605	5143	4301	3768	3852	3891		-0.43	2.16e-09	4.41e-08
ENSG00000134291	TMEM106C	483	412	418	960	1065	967		0.8	2.16e-09	4.42e-08
ENSG00000155660	PDIA4	16723	18157	16743	28713	30297	26829		0.41	2.17e-09	4.43e-08
ENSG00000109099	PMP22	1907	3144	2380	1770	1969	2022		-0.59	2.18e-09	4.44e-08
ENSG00000069011	PITX1	2271	2566	2353	4227	4318	3706		0.44	2.2e-09	4.47e-08
ENSG00000242125	SNHG3	612	483	582	1238	1503	1212		0.84	2.23e-09	4.54e-08
ENSG00000198795	ZNF521	269	660	405	241	219	205		-1.13	2.24e-09	4.55e-08
ENSG00000125266	EFNB2	3712	3782	3495	6591	6925	6047		0.49	2.25e-09	4.57e-08
ENSG00000108064	TFAM	1288	1353	1168	2384	2441	2220		0.54	2.27e-09	4.59e-08
ENSG00000185627	PSMD13	3911	4413	4186	6774	7556	6748		0.43	2.31e-09	4.68e-08
ENSG00000049541	RFC2	474	553	483	1099	1039	871		0.64	2.43e-09	4.91e-08
ENSG00000092820	EZR	9805	8923	8302	16182	19331	17030		0.6	2.44e-09	4.92e-08
ENSG00000159259	CHAF1B	356	388	274	733	798	785		0.82	2.46e-09	4.96e-08
ENSG00000119333	DYNC2I2	984	989	1048	2041	2201	1707		0.62	2.47e-09	4.98e-08
ENSG00000094914	AAAS	1166	1454	1310	2418	2536	1999		0.49	2.48e-09	4.99e-08
ENSG00000182325	FBXL6	474	464	449	1106	1153	819		0.77	2.53e-09	5.07e-08
ENSG00000183751	TBL3	1804	2036	2041	3648	3488	3180		0.48	2.53e-09	5.08e-08
ENSG00000141522	ARHGDIA	9544	12680	11311	17938	18374	16063		0.34	2.56e-09	5.14e-08
ENSG00000174442	ZWILCH	923	828	833	1744	1904	1680		0.67	2.61e-09	5.21e-08
ENSG00000156802	ATAD2	1255	1354	1125	2346	2425	2112		0.54	2.63e-09	5.27e-08
ENSG00000074071	MRPS34	2208	2448	2255	3954	4201	3683		0.44	2.66e-09	5.31e-08
ENSG00000101935	AMMECR1	2258	3467	2838	2432	2498	2383		-0.47	2.67e-09	5.32e-08
ENSG00000107949	BCCIP	1635	1721	1458	2861	3102	2939		0.54	2.67e-09	5.32e-08
ENSG00000147251	DOCK11	1028	1330	1137	828	890	971		-0.61	2.68e-09	5.32e-08
ENSG00000108306	FBXL20	668	1061	893	673	652	624		-0.65	2.7e-09	5.37e-08
ENSG00000196419	XRCC6	11939	14244	12613	20102	22407	19390		0.36	2.82e-09	5.61e-08
ENSG00000108821	COL1A1	1776417	3106611	2512018	2176290	1845600	1892427		-0.54	2.85e-09	5.65e-08
ENSG00000169291	SHE	41	91	86	12	12	16		-2.52	2.87e-09	5.68e-08
ENSG00000163683	SMIM14	2514	3439	2838	2647	2721	2577		-0.4	2.94e-09	5.81e-08
ENSG00000149485	FADS1	5746	8924	7316	6912	6145	5764		-0.47	2.96e-09	5.85e-08
ENSG00000152253	SPC25	227	185	141	465	663	514		1.13	2.97e-09	5.86e-08
ENSG00000154553	PDLIM3	1348	2408	1780	1302	1351	1426		-0.65	3e-09	5.92e-08
ENSG00000175792	RUVBL1	2118	2171	1948	3716	4000	3598		0.51	3.02e-09	5.95e-08
ENSG00000203883	SOX18	128	429	296	17	8	1		-4.53	3.07e-09	6.03e-08
ENSG00000230699		47	69	60	11	11	9		-2.59	3.08e-09	6.05e-08
ENSG00000124766	SOX4	1347	2490	1842	1442	1293	1386		-0.67	3.12e-09	6.12e-08
ENSG00000044090	CUL7	3018	4034	3606	3401	3247	3008		-0.4	3.14e-09	6.16e-08
ENSG00000092199	HNRNPC	15434	16800	15731	26218	28755	24921		0.41	3.15e-09	6.17e-08
ENSG00000105968	H2AZ2	2824	3105	2965	4997	5464	4748		0.44	3.18e-09	6.21e-08
ENSG00000130477	UNC13A	34	104	43	9	2	6		-3.29	3.22e-09	6.29e-08
ENSG00000101384	JAG1	5727	14675	10742	4088	3668	4001		-1.49	3.26e-09	6.37e-08
ENSG00000135678	CPM	1325	2146	1882	1553	1239	1095		-0.68	3.29e-09	6.4e-08
ENSG00000165757	JCAD	6601	10337	8805	7844	7019	7007		-0.47	3.29e-09	6.4e-08
ENSG00000150990	DHX37	1352	1613	1383	2721	2598	2259		0.47	3.38e-09	6.58e-08
ENSG00000183684	ALYREF	2522	2370	2596	5009	4904	4343		0.57	3.39e-09	6.58e-08
ENSG00000173926	MARCHF3	1049	893	900	1946	2216	1873		0.71	3.43e-09	6.66e-08
ENSG00000015133	CCDC88C	68	116	75	18	30	16		-2.13	3.47e-09	6.73e-08
ENSG00000099817	POLR2E	4412	5724	4958	8005	8075	7611		0.34	3.53e-09	6.83e-08
ENSG00000132436	FIGNL1	519	526	420	974	1239	992		0.75	3.54e-09	6.84e-08
ENSG00000117748	RPA2	580	656	457	1155	1265	1093		0.69	3.55e-09	6.86e-08
ENSG00000078804	TP53INP2	969	2064	1601	1116	965	937		-0.8	3.56e-09	6.86e-08
ENSG00000184990	SIVA1	1625	2018	1602	3239	3060	2733		0.46	3.56e-09	6.86e-08
ENSG00000177606	JUN	7867	10646	10504	16581	16428	15460		0.42	3.64e-09	7e-08
ENSG00000141068	KSR1	1037	1415	1400	1112	987	830		-0.63	3.64e-09	7e-08
ENSG00000116237	ICMT	3560	4492	3917	6260	6709	6047		0.36	3.66e-09	7.03e-08
ENSG00000035499	DEPDC1B	319	258	243	749	752	589		0.93	3.68e-09	7.06e-08
ENSG00000143621	ILF2	5355	5930	5073	9424	9504	8555		0.42	3.73e-09	7.14e-08
ENSG00000047644	WWC3	2917	4338	3579	3178	3289	3110		-0.43	3.8e-09	7.27e-08
ENSG00000128944	KNSTRN	806	736	698	1578	1627	1415		0.67	3.81e-09	7.27e-08
ENSG00000138650	PCDH10	826	1610	1091	817	837	782		-0.73	3.81e-09	7.27e-08
ENSG00000128849	CGNL1	175	511	288	92	123	150		-1.48	3.82e-09	7.29e-08
ENSG00000188976	NOC2L	4713	5444	5249	8565	9000	7765		0.39	3.89e-09	7.41e-08
ENSG00000169018	FEM1B	2978	4553	3942	3434	3316	3119		-0.46	3.92e-09	7.46e-08
ENSG00000256269	HMBS	890	931	827	1669	1721	1604		0.57	3.97e-09	7.54e-08
ENSG00000135968	GCC2	1809	2497	2070	1912	1959	1796		-0.42	3.99e-09	7.58e-08
ENSG00000120889	TNFRSF10B	8606	11646	9964	9633	10177	9159		-0.33	4.01e-09	7.6e-08
ENSG00000149503	INCENP	1509	1303	1339	2890	3117	2519		0.66	4.06e-09	7.7e-08
ENSG00000161692	DBF4B	371	364	274	751	824	753		0.82	4.09e-09	7.74e-08
ENSG00000110092	CCND1	23097	26856	24859	38741	42377	39335		0.37	4.17e-09	7.87e-08
ENSG00000140044	JDP2	2058	3511	2885	2379	2036	2120		-0.59	4.2e-09	7.93e-08
ENSG00000102900	NUP93	2385	2423	2204	4209	4723	3872		0.52	4.28e-09	8.07e-08
ENSG00000186591	UBE2H	5306	7160	6320	5565	5984	5714		-0.38	4.28e-09	8.07e-08
ENSG00000132017	DCAF15	862	1084	930	1932	1896	1479		0.54	4.32e-09	8.13e-08
ENSG00000166582	CENPV	666	668	608	1280	1337	1226		0.62	4.47e-09	8.41e-08
ENSG00000007080	CCDC124	2474	2915	2585	4466	4558	4070		0.39	4.55e-09	8.54e-08
ENSG00000171208	NETO2	1815	2188	1939	3641	3466	2996		0.44	4.55e-09	8.54e-08
ENSG00000039560	RAI14	22942	33168	27507	25993	26676	25567		-0.36	4.69e-09	8.78e-08
ENSG00000111961	SASH1	3352	5867	4869	3873	3397	3646		-0.58	4.82e-09	9.03e-08
ENSG00000135597	REPS1	1902	2079	1813	3427	3533	3133		0.46	4.85e-09	9.07e-08
ENSG00000185920	PTCH1	498	719	618	474	456	416		-0.67	4.9e-09	9.16e-08
ENSG00000136830	NIBAN2	30278	38164	32790	54157	52182	49313		0.32	4.92e-09	9.18e-08
ENSG00000167555	ZNF528	445	574	527	360	404	341		-0.71	4.99e-09	9.3e-08
ENSG00000168306	ACOX2	123	146	168	70	57	51		-1.43	5.02e-09	9.34e-08
ENSG00000261371	PECAM1	1047	3747	2302	128	159	342		-3.33	5.1e-09	9.48e-08
ENSG00000103194	USP10	3995	4625	3964	6752	7289	6707		0.4	5.22e-09	9.67e-08
ENSG00000158683	PKD1L1	55	124	137	33	17	24		-2.19	5.21e-09	9.67e-08
ENSG00000177169	ULK1	1891	3570	2942	2256	2114	1811		-0.65	5.22e-09	9.67e-08
ENSG00000182095	TNRC18	7561	11047	10015	8762	8097	8210		-0.44	5.24e-09	9.7e-08
ENSG00000115602	IL1RL1	187	373	185	65	103	118		-1.46	5.26e-09	9.73e-08
ENSG00000171681	ATF7IP	2477	3185	2570	2559	2585	2334		-0.4	5.28e-09	9.76e-08
ENSG00000135835	KIAA1614	270	371	303	213	201	160		-0.91	5.42e-09	1e-07
ENSG00000204381	LAYN	1226	2147	1784	1200	1404	1260		-0.63	5.46e-09	1.01e-07
ENSG00000152952	PLOD2	74368	81047	74025	121835	134607	125943		0.41	5.62e-09	1.04e-07
ENSG00000135298	ADGRB3	40	131	94	20	14	18		-2.4	5.64e-09	1.04e-07
ENSG00000054793	ATP9A	400	785	563	306	313	390		-0.95	5.69e-09	1.05e-07
ENSG00000134569	LRP4	846	1284	1138	917	733	763		-0.65	5.84e-09	1.07e-07
ENSG00000181885	CLDN7	283	388	331	241	162	148		-1.03	6.03e-09	1.11e-07
ENSG00000099860	GADD45B	4594	6745	4613	4941	4471	3986		-0.49	6.04e-09	1.11e-07
ENSG00000145050	MANF	2607	3351	2795	4680	4824	4513		0.37	6.05e-09	1.11e-07
ENSG00000091592	NLRP1	1929	2866	2688	2236	1718	1785		-0.61	6.09e-09	1.11e-07
ENSG00000113648	MACROH2A1	3152	4007	3381	5516	5909	5345		0.36	6.09e-09	1.11e-07
ENSG00000163946	TASOR	3039	3756	3382	3258	2951	2908		-0.42	6.13e-09	1.12e-07
ENSG00000100889	PCK2	6078	9868	7844	7085	6859	6577		-0.45	6.18e-09	1.13e-07
ENSG00000157542	KCNJ6	65	100	71	212	282	231		1.19	6.26e-09	1.14e-07
ENSG00000163453	IGFBP7	16621	31757	24613	19077	18943	18855		-0.57	6.35e-09	1.16e-07
ENSG00000107404	DVL1	3255	4033	3678	6716	6107	5454		0.41	6.39e-09	1.16e-07
ENSG00000131462	TUBG1	1683	2094	1876	3302	3180	2904		0.41	6.56e-09	1.19e-07
ENSG00000074660	SCARF1	96	309	174	45	28	74		-2.02	6.6e-09	1.2e-07
ENSG00000138675	FGF5	1500	1174	1159	2873	2852	2643		0.74	6.6e-09	1.2e-07
ENSG00000125398	SOX9	386	367	334	878	843	694		0.77	6.82e-09	1.23e-07
ENSG00000137801	THBS1	18733	30673	23569	20138	21068	21199		-0.46	6.86e-09	1.24e-07
ENSG00000085224	ATRX	3707	4695	4366	3913	4182	3719		-0.38	6.93e-09	1.25e-07
ENSG00000146410	MTFR2	126	106	131	331	441	305		1.12	6.99e-09	1.26e-07
ENSG00000151240	DIP2C	2256	3806	3282	2680	2243	2306		-0.59	7.04e-09	1.27e-07
ENSG00000179958	DCTPP1	677	667	531	1310	1333	1240		0.68	7.13e-09	1.28e-07
ENSG00000130164	LDLR	9802	17323	14190	11795	11480	10515		-0.52	7.16e-09	1.29e-07
ENSG00000143942	CHAC2	76	51	55	206	251	217		1.4	7.24e-09	1.3e-07
ENSG00000046889	PREX2	18	74	55	0	5	1		-4.18	7.29e-09	1.31e-07
ENSG00000169231	THBS3	590	1024	879	642	581	447		-0.78	7.41e-09	1.33e-07
ENSG00000166471	TMEM41B	1834	2705	2208	2067	1998	1798		-0.45	7.44e-09	1.33e-07
ENSG00000271447	MMP28	119	269	267	91	102	64		-1.45	7.57e-09	1.35e-07
ENSG00000072163	LIMS2	353	719	506	329	341	288		-0.89	7.7e-09	1.38e-07
ENSG00000222022		892	1721	1321	959	735	896		-0.78	7.77e-09	1.39e-07
ENSG00000104517	UBR5	5409	7147	6202	5626	6144	5749		-0.36	7.83e-09	1.39e-07
ENSG00000135363	LMO2	31	151	88	4	20	10		-2.94	8.04e-09	1.43e-07
ENSG00000130935	NOL11	1776	1949	1606	3219	3225	2972		0.48	8.14e-09	1.45e-07
ENSG00000171943	SRGAP2C	1190	1873	1348	1097	1203	1178		-0.56	8.15e-09	1.45e-07
ENSG00000052802	MSMO1	4239	7025	5456	4837	5041	4385		-0.47	8.17e-09	1.45e-07
ENSG00000196110	ZNF699	344	624	445	316	318	231		-0.89	8.17e-09	1.45e-07
ENSG00000101224	CDC25B	2205	1908	1950	4086	4320	3639		0.62	8.49e-09	1.5e-07
ENSG00000182541	LIMK2	1029	1662	1198	1058	1013	982		-0.57	8.53e-09	1.51e-07
ENSG00000064393	HIPK2	11798	16361	13727	12935	13725	13011		-0.34	8.54e-09	1.51e-07
ENSG00000140945	CDH13	14778	26379	21216	16968	17257	16719		-0.51	8.55e-09	1.51e-07
ENSG00000163762	TM4SF18	22	137	49	8	4	7		-3.28	8.6e-09	1.52e-07
ENSG00000167775	CD320	2049	2447	2110	3614	3761	3544		0.4	8.62e-09	1.52e-07
ENSG00000143842	SOX13	592	837	647	572	484	471		-0.66	8.68e-09	1.53e-07
ENSG00000137267	TUBB2A	4313	5674	5178	7836	8611	7985		0.38	8.71e-09	1.53e-07
ENSG00000130066	SAT1	5108	7585	6553	6198	5643	4977		-0.44	8.76e-09	1.54e-07
ENSG00000145907	G3BP1	8143	8831	7934	13828	14403	13121		0.4	8.88e-09	1.56e-07
ENSG00000249115	HAUS5	383	407	332	858	795	719		0.71	8.97e-09	1.57e-07
ENSG00000187605	TET3	1753	3074	2354	1825	1791	1918		-0.59	9.11e-09	1.6e-07
ENSG00000128951	DUT	1745	1722	1652	3139	3517	2861		0.54	9.24e-09	1.62e-07
ENSG00000179144	GIMAP7	22	63	44	0	3	3		-4.03	9.35e-09	1.63e-07
ENSG00000136237	RAPGEF5	48	195	128	16	30	32		-2.29	9.4e-09	1.64e-07
ENSG00000185818	NAT8L	83	247	175	68	45	22		-1.99	9.43e-09	1.65e-07
ENSG00000182022	CHST15	11	86	72	0	3	4		-4.13	9.6e-09	1.67e-07
ENSG00000127603	MACF1	16127	21827	17973	14219	15588	17444		-0.48	9.78e-09	1.7e-07
ENSG00000119669	IRF2BPL	2683	3668	3117	3060	2949	2604		-0.4	1e-08	1.74e-07
ENSG00000137693	YAP1	10246	14290	11434	11557	11915	10962		-0.33	1.01e-08	1.76e-07
ENSG00000109846	CRYAB	122	630	347	33	28	48		-3.19	1.03e-08	1.78e-07
ENSG00000101457	DNTTIP1	1207	1455	1426	2433	2386	2252		0.46	1.04e-08	1.8e-07
ENSG00000011405	PIK3C2A	3701	5396	4159	3931	4183	3881		-0.4	1.07e-08	1.84e-07
ENSG00000198682	PAPSS2	14534	19968	16622	16024	16465	16087		-0.34	1.08e-08	1.87e-07
ENSG00000219481	NBPF1	2244	3081	2532	2392	2530	2242		-0.39	1.09e-08	1.89e-07
ENSG00000147113	DIPK2B	13	93	90	1	5	7		-3.64	1.14e-08	1.97e-07
ENSG00000239672	NME1	1321	1474	1152	2266	2636	2412		0.54	1.16e-08	2e-07
ENSG00000164692	COL1A2	601786	1116649	882315	739605	660376	669641		-0.54	1.17e-08	2.01e-07
ENSG00000167325	RRM1	2906	2768	2409	5044	5812	4613		0.57	1.17e-08	2.02e-07
ENSG00000130702	LAMA5	596	1287	950	465	476	659		-0.96	1.18e-08	2.02e-07
ENSG00000126453	BCL2L12	648	742	633	1354	1248	1181		0.56	1.18e-08	2.03e-07
ENSG00000113532	ST8SIA4	55	205	134	42	33	21		-2.1	1.19e-08	2.05e-07
ENSG00000165271	NOL6	2569	2882	2609	5108	4587	4191		0.45	1.21e-08	2.08e-07
ENSG00000126749	EMG1	1609	1824	1555	2855	3080	2649		0.45	1.22e-08	2.1e-07
ENSG00000029534	ANK1	31	65	54	6	8	6		-2.89	1.23e-08	2.1e-07
ENSG00000156675	RAB11FIP1	851	1166	1117	867	803	807		-0.57	1.25e-08	2.13e-07
ENSG00000113742	CPEB4	1286	2039	1502	1381	1162	1234		-0.57	1.25e-08	2.14e-07
ENSG00000164104	HMGB2	2939	2642	2403	5038	6109	4734		0.62	1.25e-08	2.14e-07
ENSG00000253161	LINC01605	626	548	576	1249	1267	1169		0.69	1.25e-08	2.14e-07
ENSG00000174938	SEZ6L2	3543	6354	4976	4273	3776	3730		-0.55	1.26e-08	2.15e-07
ENSG00000176208	ATAD5	218	167	119	461	563	484		1.12	1.31e-08	2.23e-07
ENSG00000108559	NUP88	1387	1632	1476	2529	2781	2344		0.44	1.32e-08	2.24e-07
ENSG00000110958	PTGES3	10236	10821	9630	16972	18546	16409		0.42	1.32e-08	2.24e-07
ENSG00000169174	PCSK9	70	140	69	33	19	13		-2.18	1.37e-08	2.32e-07
ENSG00000128050	PAICS	8900	9534	8690	14694	16634	14372		0.42	1.38e-08	2.34e-07
ENSG00000137831	UACA	21464	32935	28069	25282	25187	24124		-0.39	1.42e-08	2.4e-07
ENSG00000168398	BDKRB2	374	509	494	340	262	292		-0.82	1.42e-08	2.4e-07
ENSG00000131791	PRKAB2	1689	2728	2243	1985	1855	1591		-0.52	1.47e-08	2.48e-07
ENSG00000132341	RAN	15520	16786	15144	25634	27852	24898		0.4	1.51e-08	2.55e-07
ENSG00000110841	PPFIBP1	9364	13063	11043	11069	10873	10071		-0.33	1.54e-08	2.59e-07
ENSG00000152402	GUCY1A2	66	184	155	37	47	41		-1.77	1.56e-08	2.62e-07
ENSG00000093000	NUP50	2548	3049	2454	4312	5211	4307		0.45	1.56e-08	2.62e-07
ENSG00000056586	RC3H2	2430	3744	3072	2508	2715	2664		-0.47	1.58e-08	2.66e-07
ENSG00000118873	RAB3GAP2	3454	4511	3745	3571	3464	3584		-0.4	1.59e-08	2.67e-07
ENSG00000135842	NIBAN1	4411	6691	5342	4290	5147	4731		-0.45	1.59e-08	2.67e-07
ENSG00000189159	JPT1	5176	5201	5349	8956	10209	8646		0.47	1.6e-08	2.67e-07
ENSG00000071967	CYBRD1	3686	5539	4421	3801	4184	4028		-0.43	1.6e-08	2.68e-07
ENSG00000130300	PLVAP	14	75	19	0	0	0		-6.17	1.63e-08	2.72e-07
ENSG00000213024	NUP62	1572	1902	1572	2940	2818	2747		0.43	1.63e-08	2.72e-07
ENSG00000163909	HEYL	470	2274	1702	209	106	161		-3.11	1.65e-08	2.75e-07
ENSG00000281181		30472	58108	44784	23473	19724	25424		-1.08	1.65e-08	2.75e-07
ENSG00000003436	TFPI	6865	13341	10023	8216	7506	7608		-0.58	1.66e-08	2.77e-07
ENSG00000082397	EPB41L3	105	389	214	84	72	83		-1.61	1.67e-08	2.77e-07
ENSG00000182621	PLCB1	127	315	260	104	110	89		-1.3	1.7e-08	2.82e-07
ENSG00000025772	TOMM34	3134	3087	3088	5470	6016	5184		0.49	1.71e-08	2.83e-07
ENSG00000240771	ARHGEF25	400	638	499	385	357	328		-0.72	1.8e-08	2.99e-07
ENSG00000152455	SUV39H2	339	330	277	657	736	727		0.78	1.81e-08	3e-07
ENSG00000058063	ATP11B	4063	5646	4442	4386	4671	4162		-0.36	1.84e-08	3.05e-07
ENSG00000178401	DNAJC22	232	444	235	140	188	126		-1.13	1.84e-08	3.05e-07
ENSG00000100596	SPTLC2	8003	12040	9644	8651	8804	9038		-0.41	1.85e-08	3.05e-07
ENSG00000108671	PSMD11	3386	3729	3061	5836	6126	5411		0.44	1.86e-08	3.07e-07
ENSG00000105676	ARMC6	866	1153	1041	1853	1772	1677		0.46	1.89e-08	3.12e-07
ENSG00000138658	ZGRF1	155	135	97	420	373	329		1.09	1.9e-08	3.13e-07
ENSG00000014138	POLA2	95	86	89	237	316	255		1.13	1.91e-08	3.14e-07
ENSG00000100320	RBFOX2	9737	13312	11538	10143	11674	10458		-0.36	1.92e-08	3.16e-07
ENSG00000111445	RFC5	410	347	332	839	810	848		0.8	1.92e-08	3.16e-07
ENSG00000179218	CALR	60312	70413	63369	100975	105149	95105		0.32	1.96e-08	3.22e-07
ENSG00000116044	NFE2L2	3289	5000	4128	3760	3696	3579		-0.42	1.98e-08	3.24e-07
ENSG00000204103	MAFB	26	52	49	4	5	0		-3.6	1.98e-08	3.24e-07
ENSG00000175215	CTDSP2	7977	11616	10021	9366	9445	8759		-0.36	2.01e-08	3.29e-07
ENSG00000184967	NOC4L	609	806	754	1324	1441	1183		0.52	2.11e-08	3.45e-07
ENSG00000109084	TMEM97	484	481	466	906	1137	927		0.68	2.16e-08	3.54e-07
ENSG00000074181	NOTCH3	21657	54396	42210	17335	12666	14137		-1.49	2.17e-08	3.54e-07
ENSG00000101182	PSMA7	7938	10333	8584	13747	14200	12930		0.3	2.18e-08	3.55e-07
ENSG00000147872	PLIN2	2756	4360	3487	2672	3230	2949		-0.49	2.22e-08	3.62e-07
ENSG00000126067	PSMB2	5283	5936	5325	8900	9581	8423		0.38	2.26e-08	3.68e-07
ENSG00000155792	DEPTOR	474	965	649	430	346	465		-0.9	2.27e-08	3.68e-07
ENSG00000197872	CYRIA	23	116	50	1	4	10		-3.4	2.33e-08	3.78e-07
ENSG00000064886	CHI3L2	1	8	5	33	105	72		3.26	2.37e-08	3.84e-07
ENSG00000113810	SMC4	3840	3378	3272	6593	7492	6169		0.58	2.37e-08	3.85e-07
ENSG00000120156	TEK	2846	5935	4257	1765	2115	2301		-1.17	2.41e-08	3.89e-07
ENSG00000124207	CSE1L	5383	5224	5027	8872	10389	8926		0.5	2.42e-08	3.92e-07
ENSG00000163507	CIP2A	842	673	609	1542	1775	1456		0.77	2.46e-08	3.98e-07
ENSG00000153714	LURAP1L	816	1616	1189	909	736	816		-0.74	2.47e-08	3.98e-07
ENSG00000162745	OLFML2B	125	473	263	109	103	103		-1.49	2.47e-08	3.99e-07
ENSG00000175334	BANF1	3155	4065	3549	5660	6333	5230		0.36	2.49e-08	4.01e-07
ENSG00000090776	EFNB1	3335	6433	5134	3662	3948	3794		-0.59	2.5e-08	4.02e-07
ENSG00000170011	MYRIP	33	66	34	0	1	0		-5.72	2.52e-08	4.05e-07
ENSG00000171298	GAA	3186	5103	4150	3715	3711	3401		-0.44	2.52e-08	4.05e-07
ENSG00000077514	POLD3	539	474	506	1158	1152	941		0.71	2.53e-08	4.06e-07
ENSG00000127955	GNAI1	2126	3098	2618	2415	2377	2216		-0.41	2.54e-08	4.08e-07
ENSG00000152601	MBNL1	8625	12559	9719	8697	9712	9427		-0.4	2.54e-08	4.08e-07
ENSG00000119812	FAM98A	3654	4072	3373	6388	6515	5740		0.42	2.56e-08	4.09e-07
ENSG00000183527	PSMG1	871	916	899	1824	1702	1486		0.54	2.57e-08	4.11e-07
ENSG00000130816	DNMT1	4133	3410	3416	7287	7776	6724		0.61	2.58e-08	4.12e-07
ENSG00000133135	RNF128	122	278	200	93	86	87		-1.26	2.6e-08	4.14e-07
ENSG00000149577	SIDT2	2022	2932	2656	2378	2169	1980		-0.46	2.6e-08	4.14e-07
ENSG00000121879	PIK3CA	2152	2905	2366	2323	2231	2170		-0.4	2.6e-08	4.15e-07
ENSG00000169683	LRRC45	355	429	470	903	949	739		0.68	2.62e-08	4.17e-07
ENSG00000197457	STMN3	737	755	808	1535	1465	1386		0.57	2.74e-08	4.35e-07
ENSG00000080986	NDC80	824	614	612	1654	1712	1371		0.79	2.75e-08	4.37e-07
ENSG00000157570	TSPAN18	146	363	271	7	12	36		-3.54	2.76e-08	4.38e-07
ENSG00000184897	H1-10	1492	1666	1512	2634	3098	2476		0.47	2.8e-08	4.44e-07
ENSG00000189339	SLC35E2B	2482	3285	2711	2689	2674	2500		-0.37	2.87e-08	4.54e-07
ENSG00000162545	CAMK2N1	3060	3285	2859	5128	5739	4935		0.44	2.88e-08	4.56e-07
ENSG00000176788	BASP1	9537	11196	10136	16018	16862	15448		0.33	2.91e-08	4.6e-07
ENSG00000251562	MALAT1	8856	10372	10281	9702	8773	8413		-0.4	2.98e-08	4.71e-07
ENSG00000146733	PSPH	1866	2885	2125	1915	2060	1907		-0.46	2.98e-08	4.71e-07
ENSG00000106263	EIF3B	9952	11968	11292	17397	18328	16192		0.33	3.02e-08	4.75e-07
ENSG00000128791	TWSG1	7131	9487	7778	7813	8279	7526		-0.32	3.01e-08	4.75e-07
ENSG00000132329	RAMP1	88	98	53	19	21	22		-2.04	3.02e-08	4.75e-07
ENSG00000077348	EXOSC5	369	388	414	827	874	709		0.67	3.07e-08	4.83e-07
ENSG00000188483	IER5L	607	1220	913	655	628	588		-0.73	3.11e-08	4.88e-07
ENSG00000255717	SNHG1	1057	1031	867	1966	2112	1701		0.6	3.12e-08	4.89e-07
ENSG00000116120	FARSB	3101	3003	2875	5259	5761	5136		0.49	3.24e-08	5.09e-07
ENSG00000114346	ECT2	1924	1793	1792	3293	3888	3251		0.55	3.3e-08	5.17e-07
ENSG00000146250	PRSS35	69	97	98	28	22	31		-1.79	3.32e-08	5.19e-07
ENSG00000147044	CASK	1574	2029	1834	1563	1764	1482		-0.43	3.32e-08	5.19e-07
ENSG00000125871	MGME1	564	677	468	1156	1281	986		0.64	3.33e-08	5.21e-07
ENSG00000130520	LSM4	3006	3457	3020	5280	5453	4726		0.38	3.36e-08	5.24e-07
ENSG00000037474	NSUN2	3186	3782	3431	5608	5693	5274		0.36	3.46e-08	5.4e-07
ENSG00000106355	LSM5	789	844	651	1436	1639	1356		0.59	3.46e-08	5.4e-07
ENSG00000120279	MYCT1	106	300	158	39	18	76		-2.09	3.47e-08	5.41e-07
ENSG00000111364	DDX55	499	642	559	1072	1185	920		0.55	3.51e-08	5.46e-07
ENSG00000138449	SLC40A1	32	61	90	3	0	12		-3.4	3.51e-08	5.46e-07
ENSG00000114127	XRN1	2208	2851	2385	2156	2450	2152		-0.4	3.52e-08	5.47e-07
ENSG00000091136	LAMB1	19805	30625	24952	23875	22811	22061		-0.38	3.55e-08	5.5e-07
ENSG00000118193	KIF14	873	675	666	1665	1837	1450		0.75	3.63e-08	5.62e-07
ENSG00000137404	NRM	376	366	320	777	871	658		0.73	3.64e-08	5.63e-07
ENSG00000124875	CXCL6	179	299	177	551	547	436		0.85	3.72e-08	5.75e-07
ENSG00000100714	MTHFD1	2192	1914	1854	3891	4079	3598		0.58	3.77e-08	5.83e-07
ENSG00000113649	TCERG1	2810	2991	2778	4964	5148	4443		0.42	3.86e-08	5.96e-07
ENSG00000116194	ANGPTL1	100	215	160	76	37	56		-1.55	3.89e-08	6e-07
ENSG00000156671	SAMD8	2248	3051	2542	2376	2479	2344		-0.38	3.97e-08	6.12e-07
ENSG00000170638	TRABD	1865	2312	2172	3972	3681	3133		0.43	4e-08	6.16e-07
ENSG00000111077	TNS2	3884	6504	5498	4946	4072	3720		-0.54	4.03e-08	6.2e-07
ENSG00000089916	GPATCH2L	2576	3215	2873	2748	2809	2539		-0.36	4.04e-08	6.22e-07
ENSG00000168918	INPP5D	37	171	129	15	20	31		-2.35	4.05e-08	6.22e-07
ENSG00000198911	SREBF2	6359	10178	8409	7504	7568	7061		-0.41	4.13e-08	6.33e-07
ENSG00000158555	GDPD5	251	588	405	257	219	199		-1.01	4.14e-08	6.33e-07
ENSG00000198768	APCDD1L	4161	5637	5258	9144	8075	7684		0.41	4.14e-08	6.33e-07
ENSG00000112078	KCTD20	5460	9362	7099	6008	6083	6242		-0.48	4.15e-08	6.35e-07
ENSG00000035403	VCL	22971	35477	28361	27229	26933	25791		-0.37	4.2e-08	6.43e-07
ENSG00000129003	VPS13C	2014	2625	2377	1767	2071	2083		-0.48	4.23e-08	6.46e-07
ENSG00000115419	GLS	8941	12651	9515	8901	9690	9589		-0.39	4.31e-08	6.57e-07
ENSG00000251322	SHANK3	965	2050	1464	1058	910	1046		-0.74	4.35e-08	6.64e-07
ENSG00000139437	TCHP	645	702	634	1216	1272	1171		0.53	4.38e-08	6.68e-07
ENSG00000132549	VPS13B	1905	2637	2332	1801	1971	2054		-0.47	4.4e-08	6.71e-07
ENSG00000179776	CDH5	1058	3951	2421	316	296	549		-2.63	4.41e-08	6.71e-07
ENSG00000185532	PRKG1	1875	2924	2464	1922	2021	2095		-0.49	4.46e-08	6.78e-07
ENSG00000162496	DHRS3	346	561	536	336	290	312		-0.8	4.51e-08	6.84e-07
ENSG00000146278	PNRC1	1399	2103	1901	1554	1445	1478		-0.5	4.55e-08	6.9e-07
ENSG00000168807	SNTB2	3308	4567	3625	3459	3829	3385		-0.37	4.59e-08	6.95e-07
ENSG00000265415	PRR11-AS1	190	148	141	418	468	390		0.97	4.59e-08	6.95e-07
ENSG00000128973	CLN6	476	527	511	1063	1004	862		0.59	4.62e-08	6.99e-07
ENSG00000141655	TNFRSF11A	29	91	18	2	4	0		-4.03	4.63e-08	6.99e-07
ENSG00000005238	ATOSB	1852	2954	2408	2127	1969	1980		-0.48	4.87e-08	7.35e-07
ENSG00000115541	HSPE1	816	764	627	1424	1706	1426		0.66	4.95e-08	7.47e-07
ENSG00000167123	CERCAM	13130	20885	17527	16197	15562	14314		-0.41	5.15e-08	7.76e-07
ENSG00000019991	HGF	220	170	175	509	559	409		0.94	5.26e-08	7.93e-07
ENSG00000144063	MALL	196	317	293	94	157	152		-1.12	5.4e-08	8.12e-07
ENSG00000171940	ZNF217	2937	4337	3664	3524	3346	2855		-0.42	5.4e-08	8.12e-07
ENSG00000145817	YIPF5	7421	10284	8272	8561	8592	7934		-0.32	5.42e-08	8.14e-07
ENSG00000049192	ADAMTS6	1544	1811	1549	3076	2810	2508		0.44	5.42e-08	8.14e-07
ENSG00000129255	MPDU1	1480	1688	1576	2652	2744	2591		0.42	5.45e-08	8.18e-07
ENSG00000175756	AURKAIP1	3431	4207	3693	6053	6093	5570		0.33	5.46e-08	8.18e-07
ENSG00000134308	YWHAQ	15603	18401	16440	25449	28325	25177		0.33	5.51e-08	8.25e-07
ENSG00000124019	FAM124B	57	107	86	23	30	21		-1.82	5.53e-08	8.27e-07
ENSG00000154309	DISP1	247	327	306	196	198	168		-0.83	5.54e-08	8.28e-07
ENSG00000082482	KCNK2	132	86	71	333	368	271		1.24	5.64e-08	8.42e-07
ENSG00000177888	ZBTB41	1298	1976	1502	1265	1346	1356		-0.49	5.72e-08	8.53e-07
ENSG00000183763	TRAIP	151	154	178	434	409	343		0.88	5.76e-08	8.58e-07
ENSG00000132274	TRIM22	1748	2361	2272	1965	1793	1748		-0.46	5.92e-08	8.82e-07
ENSG00000115183	TANC1	1955	3527	2732	2243	2183	2142		-0.53	6e-08	8.93e-07
ENSG00000108826	MRPL27	894	1095	903	1721	1738	1521		0.45	6.05e-08	8.99e-07
ENSG00000160633	SAFB	3249	3898	3243	5849	5637	5195		0.36	6.13e-08	9.11e-07
ENSG00000109756	RAPGEF2	2307	3754	3127	2634	2370	2565		-0.5	6.16e-08	9.14e-07
ENSG00000013275	PSMC4	3229	3919	3042	5558	5750	5326		0.39	6.18e-08	9.17e-07
ENSG00000135624	CCT7	11437	14025	11877	18927	19885	18436		0.31	6.21e-08	9.2e-07
ENSG00000079215	SLC1A3	253	525	480	234	232	245		-0.96	6.23e-08	9.21e-07
ENSG00000099875	MKNK2	4743	6900	5827	5321	5848	5072		-0.36	6.28e-08	9.28e-07
ENSG00000157456	CCNB2	1180	932	1093	2252	2522	1997		0.68	6.28e-08	9.28e-07
ENSG00000106628	POLD2	3494	4243	3808	6101	6370	5628		0.33	6.3e-08	9.29e-07
ENSG00000095319	NUP188	3065	3575	3130	5163	5604	4963		0.37	6.33e-08	9.33e-07
ENSG00000177542	SLC25A22	1694	1751	1588	3075	3122	2681		0.47	6.43e-08	9.47e-07
ENSG00000100304	TTLL12	2627	2932	2416	4756	4733	4052		0.43	6.44e-08	9.48e-07
ENSG00000170860	LSM3	1040	1175	903	1872	2116	1718		0.52	6.55e-08	9.63e-07
ENSG00000047648	ARHGAP6	76	104	101	21	22	40		-1.82	6.56e-08	9.64e-07
ENSG00000075275	CELSR1	174	240	225	118	138	86		-1.05	6.59e-08	9.68e-07
ENSG00000104067	TJP1	5982	8930	7206	6766	7105	6655		-0.36	6.61e-08	9.7e-07
ENSG00000188290	HES4	1515	3160	2361	1859	1476	1601		-0.69	6.66e-08	9.76e-07
ENSG00000124788	ATXN1	1476	2491	2149	1386	1694	1633		-0.58	6.72e-08	9.85e-07
ENSG00000103175	WFDC1	24	114	96	16	14	8		-2.6	6.84e-08	1e-06
ENSG00000108510	MED13	3053	4005	3489	3224	3453	3223		-0.35	6.87e-08	1e-06
ENSG00000180447	GAS1	646	1203	1034	768	580	596		-0.75	6.87e-08	1e-06
ENSG00000213390	ARHGAP19	476	513	484	918	1126	868		0.61	6.89e-08	1.01e-06
ENSG00000184220	CMSS1	924	951	809	1617	1941	1549		0.56	7e-08	1.02e-06
ENSG00000104852	SNRNP70	4801	5248	4881	9353	8726	7296		0.43	7.09e-08	1.03e-06
ENSG00000196460	RFX8	200	168	160	586	466	368		0.98	7.09e-08	1.03e-06
ENSG00000179950	PUF60	4241	5036	4835	7826	7786	6912		0.35	7.27e-08	1.06e-06
ENSG00000151779	NBAS	3617	4786	3964	4026	3998	3767		-0.33	7.5e-08	1.09e-06
ENSG00000103653	CSK	2986	3516	3201	5453	5444	4703		0.36	7.68e-08	1.11e-06
ENSG00000163808	KIF15	508	377	432	1057	1070	911		0.79	7.68e-08	1.11e-06
ENSG00000126602	TRAP1	1819	1737	1742	3259	3290	3087		0.5	7.69e-08	1.12e-06
ENSG00000178952	TUFM	5640	6514	5626	9495	10364	8661		0.36	7.78e-08	1.13e-06
ENSG00000174233	ADCY6	2189	3086	2796	2503	2458	2306		-0.4	7.91e-08	1.15e-06
ENSG00000111058	ACSS3	109	123	137	52	46	56		-1.36	7.93e-08	1.15e-06
ENSG00000114315	HES1	1193	2161	1831	1379	1164	1300		-0.63	8.46e-08	1.22e-06
ENSG00000004478	FKBP4	3695	4348	3710	6331	6711	5729		0.36	8.53e-08	1.23e-06
ENSG00000136270	TBRG4	2392	2697	2595	4586	4453	3813		0.41	8.6e-08	1.24e-06
ENSG00000158473	CD1D	43	54	49	12	7	2		-2.79	8.74e-08	1.26e-06
ENSG00000225921	NOL7	2635	3198	2713	4472	4734	4494		0.36	8.8e-08	1.27e-06
ENSG00000107249	GLIS3	1367	2080	1928	1584	1433	1408		-0.51	8.86e-08	1.28e-06
ENSG00000105281	SLC1A5	17417	27161	21889	20553	20608	19872		-0.37	8.97e-08	1.29e-06
ENSG00000101493	ZNF516	1892	2646	2256	2176	1956	1909		-0.42	9.2e-08	1.32e-06
ENSG00000145012	LPP	7219	9583	7568	6994	7538	7707		-0.38	9.21e-08	1.32e-06
ENSG00000139734	DIAPH3	1835	1604	1747	3235	3645	3103		0.57	9.28e-08	1.33e-06
ENSG00000124201	ZNFX1	2531	3917	3176	2832	2797	2817		-0.43	9.32e-08	1.34e-06
ENSG00000108582	CPD	8838	12099	10324	10156	10530	9796		-0.3	9.53e-08	1.36e-06
ENSG00000165501	LRR1	270	255	249	581	686	492		0.78	9.55e-08	1.37e-06
ENSG00000127914	AKAP9	2389	2811	2502	2170	2154	2359		-0.45	9.57e-08	1.37e-06
ENSG00000119801	YPEL5	2298	3673	2899	2287	2721	2490		-0.47	9.66e-08	1.38e-06
ENSG00000162645	GBP2	41	129	50	5	15	16		-2.56	9.96e-08	1.42e-06
ENSG00000123096	SSPN	357	427	395	235	253	292		-0.78	9.97e-08	1.42e-06
ENSG00000170871	KIAA0232	1630	2508	1857	1703	1691	1714		-0.46	9.98e-08	1.42e-06
ENSG00000115946	PNO1	889	1074	860	1643	1709	1531		0.45	1e-07	1.43e-06
ENSG00000168209	DDIT4	9505	13625	10532	11404	10491	9249		-0.37	1e-07	1.43e-06
ENSG00000157106	SMG1	6938	9306	7455	6116	7183	7398		-0.44	1.02e-07	1.44e-06
ENSG00000159674	SPON2	9725	17342	12917	12352	11196	9527		-0.49	1.02e-07	1.45e-06
ENSG00000197603	CPLANE1	1150	1472	1145	1053	1156	1027		-0.46	1.03e-07	1.47e-06
ENSG00000181072	CHRM2	107	174	87	60	29	27		-1.72	1.04e-07	1.47e-06
ENSG00000108010	GLRX3	3033	3729	3019	5109	5647	4909		0.36	1.04e-07	1.47e-06
ENSG00000106462	EZH2	574	401	400	1073	1161	1071		0.83	1.05e-07	1.49e-06
ENSG00000151229	SLC2A13	1323	1869	1505	1456	1232	1274		-0.48	1.06e-07	1.5e-06
ENSG00000117862	TXNDC12	518	705	559	495	466	413		-0.59	1.09e-07	1.54e-06
ENSG00000125810	CD93	1255	4004	2396	346	489	695		-2.3	1.12e-07	1.58e-06
ENSG00000048649	RSF1	2360	3068	2697	2357	2687	2412		-0.38	1.12e-07	1.58e-06
ENSG00000168685	IL7R	461	794	696	465	496	436		-0.68	1.14e-07	1.6e-06
ENSG00000116871	MAP7D1	9911	13761	11666	18628	18217	16895		0.3	1.14e-07	1.61e-06
ENSG00000110013	SIAE	1147	1864	1446	1281	1228	1180		-0.49	1.16e-07	1.62e-06
ENSG00000087245	MMP2	3426	5629	3664	3583	3859	3262		-0.47	1.16e-07	1.63e-06
ENSG00000102908	NFAT5	3184	4534	3813	3082	3335	3572		-0.44	1.17e-07	1.64e-06
ENSG00000126500	FLRT1	52	65	39	10	12	2		-2.7	1.18e-07	1.66e-06
ENSG00000024526	DEPDC1	1289	1061	923	2287	2465	2109		0.67	1.19e-07	1.67e-06
ENSG00000172432	GTPBP2	3891	5583	4741	4731	4403	3744		-0.39	1.2e-07	1.68e-06
ENSG00000114423	CBLB	1932	3258	2451	2340	2083	1868		-0.5	1.2e-07	1.68e-06
ENSG00000177119	ANO6	8839	14163	11274	10312	10450	10097		-0.39	1.21e-07	1.69e-06
ENSG00000183876	ARSI	1201	2669	2228	1011	756	860		-1.27	1.22e-07	1.7e-06
ENSG00000187955	COL14A1	41	110	56	16	13	16		-2.2	1.22e-07	1.71e-06
ENSG00000116604	MEF2D	3455	5820	5023	4174	4073	3835		-0.47	1.22e-07	1.71e-06
ENSG00000108592	FTSJ3	2373	2441	2191	4029	4262	3807		0.44	1.23e-07	1.71e-06
ENSG00000155313	USP25	2234	3144	2600	2398	2561	2380		-0.37	1.24e-07	1.73e-06
ENSG00000102384	CENPI	375	402	367	741	851	688		0.62	1.25e-07	1.74e-06
ENSG00000106089	STX1A	319	357	360	779	703	622		0.65	1.25e-07	1.74e-06
ENSG00000265354	TIMM23	2202	2887	2416	4100	4294	3558		0.36	1.26e-07	1.75e-06
ENSG00000100836	PABPN1	1740	2097	1875	3342	3292	2772		0.39	1.28e-07	1.77e-06
ENSG00000175931	UBE2O	2066	2684	2230	3739	3739	3572		0.35	1.28e-07	1.78e-06
ENSG00000160193	WDR4	672	822	719	1487	1556	1106		0.55	1.3e-07	1.8e-06
ENSG00000205937	RNPS1	4659	6216	5515	8519	8676	7925		0.31	1.31e-07	1.81e-06
ENSG00000141456	PELP1	1840	2271	2169	3459	3588	3147		0.38	1.31e-07	1.81e-06
ENSG00000074657	ZNF532	2882	4729	4030	3552	3165	3106		-0.47	1.33e-07	1.84e-06
ENSG00000061656	SPAG4	1035	1486	1296	1134	1083	1043		-0.46	1.34e-07	1.85e-06
ENSG00000104812	GYS1	11527	15375	13476	13851	13689	11934		-0.3	1.35e-07	1.86e-06
ENSG00000089195	TRMT6	687	845	739	1301	1451	1225		0.47	1.36e-07	1.87e-06
ENSG00000163468	CCT3	10641	12362	10823	17231	18947	16804		0.33	1.39e-07	1.91e-06
ENSG00000214063	TSPAN4	3599	4283	3795	6380	6349	5638		0.34	1.39e-07	1.91e-06
ENSG00000114686	MRPL3	3738	4524	3586	6175	6730	6237		0.37	1.39e-07	1.91e-06
ENSG00000013573	DDX11	549	419	437	1278	1231	843		0.82	1.4e-07	1.93e-06
ENSG00000080823	MOK	1830	1622	1738	3412	3638	2879		0.56	1.42e-07	1.95e-06
ENSG00000224032	EPB41L4A-AS1	587	977	718	598	611	537		-0.59	1.43e-07	1.97e-06
ENSG00000130713	EXOSC2	1050	967	974	1979	1991	1723		0.55	1.44e-07	1.98e-06
ENSG00000181444	ZNF467	45	93	34	14	8	3		-2.73	1.45e-07	1.99e-06
ENSG00000067225	PKM	103214	127141	113383	171454	179117	162693		0.27	1.48e-07	2.02e-06
ENSG00000111845	PAK1IP1	857	881	778	1432	1712	1661		0.57	1.48e-07	2.02e-06
ENSG00000277791	PSMB3	2798	3026	2657	4694	5101	4397		0.41	1.48e-07	2.02e-06
ENSG00000132386	SERPINF1	615	1020	626	506	584	533		-0.67	1.49e-07	2.04e-06
ENSG00000100216	TOMM22	2046	2365	2099	3499	3682	3408		0.38	1.49e-07	2.04e-06
ENSG00000028137	TNFRSF1B	252	288	217	116	185	104		-1.05	1.52e-07	2.07e-06
ENSG00000179091	CYC1	3393	4642	3908	6554	6221	5833		0.33	1.53e-07	2.08e-06
ENSG00000198830	HMGN2	8604	8365	7759	13904	15601	13610		0.45	1.54e-07	2.09e-06
ENSG00000145362	ANK2	1015	1449	1169	918	996	1054		-0.51	1.56e-07	2.12e-06
ENSG00000162104	ADCY9	2232	2991	2570	2351	2623	2258		-0.37	1.57e-07	2.13e-06
ENSG00000170581	STAT2	2011	2301	2107	2043	2013	1696		-0.42	1.58e-07	2.14e-06
ENSG00000198055	GRK6	1349	1927	1683	2808	2760	2562		0.4	1.59e-07	2.16e-06
ENSG00000101752	MIB1	4182	5896	4631	4542	4762	4529		-0.35	1.59e-07	2.16e-06
ENSG00000084774	CAD	4665	4740	4063	8073	8312	7006		0.45	1.61e-07	2.18e-06
ENSG00000115687	PASK	178	254	192	575	494	373		0.81	1.61e-07	2.18e-06
ENSG00000117139	KDM5B	5500	8289	7081	6345	6439	6303		-0.38	1.62e-07	2.19e-06
ENSG00000119640	ACYP1	56	84	60	217	311	148		1.26	1.63e-07	2.2e-06
ENSG00000123080	CDKN2C	539	567	533	1049	1179	915		0.57	1.66e-07	2.24e-06
ENSG00000152795	HNRNPDL	7720	7797	7496	12739	14255	12067		0.42	1.66e-07	2.24e-06
ENSG00000052841	TTC17	2137	3076	2683	2495	2484	2210		-0.39	1.66e-07	2.24e-06
ENSG00000150938	CRIM1	33051	39513	34656	36409	35566	33610		-0.3	1.67e-07	2.25e-06
ENSG00000135272	MDFIC	2978	4086	3394	3164	3496	3157		-0.35	1.67e-07	2.25e-06
ENSG00000175105	ZNF654	1264	1599	1463	1270	1367	1215		-0.42	1.68e-07	2.26e-06
ENSG00000125354	SEPTIN6	2719	4823	3623	3247	2923	2991		-0.5	1.7e-07	2.29e-06
ENSG00000153956	CACNA2D1	3470	4935	3931	3873	4166	3576		-0.35	1.71e-07	2.3e-06
ENSG00000173482	PTPRM	831	1261	1019	833	828	865		-0.52	1.72e-07	2.31e-06
ENSG00000119185	ITGB1BP1	2087	3016	2329	3870	4184	4081		0.39	1.73e-07	2.32e-06
ENSG00000113356	POLR3G	549	385	342	1038	1211	925		0.87	1.75e-07	2.34e-06
ENSG00000178904	DPY19L3	1448	1868	1461	1406	1422	1390		-0.43	1.75e-07	2.34e-06
ENSG00000146083	RNF44	714	984	995	725	739	681		-0.55	1.75e-07	2.35e-06
ENSG00000074590	NUAK1	1360	2462	1934	1612	1427	1466		-0.56	1.76e-07	2.36e-06
ENSG00000196363	WDR5	2217	2849	2151	4039	4298	3524		0.39	1.76e-07	2.36e-06
ENSG00000104969	SGTA	2695	3558	3072	4852	5030	4545		0.32	1.77e-07	2.36e-06
ENSG00000247077	PGAM5	1141	1239	1345	2318	2377	1971		0.48	1.86e-07	2.48e-06
ENSG00000063660	GPC1	24780	46169	38715	32092	28400	28311		-0.51	1.87e-07	2.49e-06
ENSG00000166226	CCT2	7144	7536	6397	11538	12550	11284		0.41	1.87e-07	2.49e-06
ENSG00000164916	FOXK1	4501	6614	5554	5200	5116	5092		-0.36	1.89e-07	2.51e-06
ENSG00000173113	TRMT112	2667	3183	2763	4499	4865	4301		0.35	1.92e-07	2.55e-06
ENSG00000135862	LAMC1	63566	96426	81702	78108	75172	72676		-0.35	1.96e-07	2.61e-06
ENSG00000163814	CDCP1	894	567	634	2483	3337	2787		1.48	1.98e-07	2.62e-06
ENSG00000105618	PRPF31	1110	1344	1139	2177	2090	1807		0.42	1.99e-07	2.63e-06
ENSG00000113721	PDGFRB	17325	36320	29874	16413	12549	13674		-1.06	1.99e-07	2.63e-06
ENSG00000163938	GNL3	3025	3510	2994	5198	5438	4665		0.36	1.99e-07	2.63e-06
ENSG00000178999	AURKB	744	523	529	2090	2165	1850		1.24	1.98e-07	2.63e-06
ENSG00000175567	UCP2	158	303	301	157	105	116		-1.11	2.02e-07	2.67e-06
ENSG00000091844	RGS17	178	217	219	444	477	408		0.72	2.03e-07	2.68e-06
ENSG00000134333	LDHA	97805	124518	106677	160304	173496	154920		0.27	2.07e-07	2.74e-06
ENSG00000047346	ATOSA	372	623	440	355	357	295		-0.7	2.09e-07	2.75e-06
ENSG00000070814	TCOF1	3912	4122	3619	7017	6704	5967		0.42	2.09e-07	2.75e-06
ENSG00000127445	PIN1	1819	1938	1843	3255	3284	2927		0.42	2.13e-07	2.8e-06
ENSG00000137168	PPIL1	953	1171	932	1671	1861	1733		0.45	2.14e-07	2.81e-06
ENSG00000105185	PDCD5	2664	3109	2646	4368	4847	4477		0.38	2.15e-07	2.83e-06
ENSG00000104825	NFKBIB	718	812	627	1424	1369	1189		0.53	2.18e-07	2.87e-06
ENSG00000100764	PSMC1	1993	2219	1989	3406	3510	3341		0.4	2.19e-07	2.87e-06
ENSG00000147274	RBMX	6116	6520	6003	10626	11302	9074		0.4	2.19e-07	2.87e-06
ENSG00000145284	SCD5	180	431	307	146	192	140		-1.04	2.2e-07	2.88e-06
ENSG00000277758	SYT15B	257	448	299	197	186	224		-0.87	2.2e-07	2.89e-06
ENSG00000114698	PLSCR4	273	622	457	275	274	257		-0.88	2.21e-07	2.9e-06
ENSG00000204406	MBD5	753	961	904	801	636	611		-0.57	2.22e-07	2.91e-06
ENSG00000198853	RUSC2	4342	6603	5810	5372	4655	4688		-0.42	2.24e-07	2.92e-06
ENSG00000184575	XPOT	14693	20281	16433	16013	17385	16378		-0.31	2.24e-07	2.93e-06
ENSG00000010165	METTL13	1210	1507	1388	2333	2265	2166		0.4	2.24e-07	2.93e-06
ENSG00000129932	DOHH	651	784	671	1236	1267	1178		0.46	2.25e-07	2.93e-06
ENSG00000198265	HELZ	2585	3442	2805	2538	2374	2741		-0.44	2.27e-07	2.96e-06
ENSG00000172336	POP7	945	975	902	1715	1942	1512		0.51	2.27e-07	2.96e-06
ENSG00000163249	CCNYL1	1384	2920	2089	1537	1564	1579		-0.63	2.29e-07	2.98e-06
ENSG00000135919	SERPINE2	12551	15450	13800	13152	13970	13469		-0.31	2.33e-07	3.03e-06
ENSG00000171056	SOX7	32	152	103	17	15	27		-2.24	2.34e-07	3.03e-06
ENSG00000183431	SF3A3	3129	3734	2998	5495	5693	4773		0.37	2.35e-07	3.05e-06
ENSG00000173848	NET1	1208	1145	1029	2095	2135	2116		0.54	2.36e-07	3.06e-06
ENSG00000069482	GAL	122	142	184	378	401	333		0.88	2.37e-07	3.07e-06
ENSG00000157985	AGAP1	2417	3471	2742	2777	2658	2515		-0.37	2.39e-07	3.1e-06
ENSG00000155324	GRAMD2B	660	987	862	692	722	619		-0.52	2.4e-07	3.1e-06
ENSG00000187239	FNBP1	3954	6228	4984	4699	4692	4370		-0.38	2.43e-07	3.14e-06
ENSG00000115464	USP34	4767	5885	5175	4908	4981	5045		-0.35	2.43e-07	3.15e-06
ENSG00000133265	HSPBP1	1633	1947	1765	2962	2987	2686		0.37	2.46e-07	3.17e-06
ENSG00000086062	B4GALT1	11969	16125	14370	13966	14146	13433		-0.3	2.46e-07	3.17e-06
ENSG00000157193	LRP8	1301	1445	1324	2554	2456	2038		0.45	2.49e-07	3.21e-06
ENSG00000024048	UBR2	2118	2814	2479	2108	2179	2300		-0.41	2.52e-07	3.25e-06
ENSG00000140105	WARS1	12602	19402	15158	14461	15263	14300		-0.35	2.53e-07	3.26e-06
ENSG00000141994	DUS3L	456	555	491	961	974	817		0.52	2.55e-07	3.28e-06
ENSG00000130150	MOSPD2	1026	1306	1120	1060	962	954		-0.45	2.56e-07	3.29e-06
ENSG00000001497	LAS1L	1473	1602	1458	2718	2695	2314		0.43	2.57e-07	3.3e-06
ENSG00000128059	PPAT	1020	1096	1008	1833	1856	1752		0.45	2.58e-07	3.31e-06
ENSG00000137492	THAP12	2412	2760	2575	4211	4364	3888		0.36	2.59e-07	3.32e-06
ENSG00000075391	RASAL2	2471	3419	2888	2766	2759	2674		-0.36	2.59e-07	3.32e-06
ENSG00000150630	VEGFC	4506	4092	4270	7523	8218	7464		0.49	2.6e-07	3.33e-06
ENSG00000116132	PRRX1	442	319	305	824	966	777		0.83	2.63e-07	3.36e-06
ENSG00000133056	PIK3C2B	77	271	178	46	80	54		-1.55	2.63e-07	3.36e-06
ENSG00000135677	GNS	9036	12185	10207	10442	10395	10020		-0.3	2.63e-07	3.36e-06
ENSG00000173638	SLC19A1	876	839	886	1684	1774	1444		0.54	2.65e-07	3.38e-06
ENSG00000104897	SF3A2	1534	2068	1931	3037	3131	2821		0.38	2.68e-07	3.42e-06
ENSG00000160211	G6PD	5850	8129	6783	7010	6671	6316		-0.32	2.74e-07	3.49e-06
ENSG00000253368	TRNP1	7453	10389	8843	8580	9036	8340		-0.31	2.77e-07	3.53e-06
ENSG00000100485	SOS2	1289	2027	1724	1539	1403	1307		-0.47	2.78e-07	3.54e-06
ENSG00000197016	ZNF470	750	873	672	602	597	608		-0.57	2.78e-07	3.54e-06
ENSG00000067167	TRAM1	13649	19152	14506	14686	15204	14943		-0.33	2.79e-07	3.55e-06
ENSG00000072071	ADGRL1	270	581	546	314	267	216		-0.94	2.8e-07	3.55e-06
ENSG00000095383	TBC1D2	2724	3044	3049	4820	5139	4501		0.38	2.79e-07	3.55e-06
ENSG00000115380	EFEMP1	5809	8610	6122	6467	6544	5906		-0.37	2.85e-07	3.61e-06
ENSG00000162804	SNED1	72	204	109	41	30	52		-1.63	2.86e-07	3.62e-06
ENSG00000171608	PIK3CD	567	627	633	1185	1228	981		0.53	2.88e-07	3.64e-06
ENSG00000115977	AAK1	4037	6008	5098	4420	4515	4680		-0.4	2.9e-07	3.67e-06
ENSG00000104093	DMXL2	1142	1616	1385	1301	1207	1101		-0.44	2.9e-07	3.67e-06
ENSG00000112406	HECA	488	900	764	489	514	518		-0.68	2.94e-07	3.72e-06
ENSG00000147065	MSN	48198	62909	54149	81907	84004	76701		0.25	2.97e-07	3.75e-06
ENSG00000123064	DDX54	2408	2867	2576	4565	4238	3859		0.37	3e-07	3.79e-06
ENSG00000099194	SCD	36589	50733	40237	44492	40349	37676		-0.32	3.1e-07	3.91e-06
ENSG00000123374	CDK2	633	611	527	1127	1356	1048		0.61	3.17e-07	3.99e-06
ENSG00000132000	PODNL1	157	313	278	151	137	116		-1	3.23e-07	4.07e-06
ENSG00000111540	RAB5B	4039	6023	4866	4713	4867	4436		-0.35	3.24e-07	4.08e-06
ENSG00000175467	SART1	2821	3405	3168	5233	4978	4674		0.35	3.25e-07	4.09e-06
ENSG00000104967	NOVA2	25	141	62	17	8	12		-2.52	3.28e-07	4.12e-06
ENSG00000124145	SDC4	8998	8251	8206	14543	16294	14402		0.47	3.32e-07	4.16e-06
ENSG00000150760	DOCK1	3969	5921	4878	4710	4843	4290		-0.35	3.33e-07	4.17e-06
ENSG00000164211	STARD4	5658	9472	7575	7048	6417	6330		-0.43	3.37e-07	4.22e-06
ENSG00000085999	RAD54L	205	111	152	463	515	409		1.05	3.44e-07	4.31e-06
ENSG00000106635	BCL7B	1208	1613	1323	2320	2262	2138		0.38	3.48e-07	4.36e-06
ENSG00000172590	MRPL52	2074	1947	1606	3458	3980	3209		0.54	3.49e-07	4.36e-06
ENSG00000158042	MRPL17	2643	3151	2744	4533	4704	4182		0.33	3.54e-07	4.42e-06
ENSG00000121057	AKAP1	740	811	777	1472	1508	1211		0.49	3.54e-07	4.42e-06
ENSG00000114850	SSR3	21924	25281	21145	34796	37894	34574		0.33	3.55e-07	4.43e-06
ENSG00000131467	PSME3	5529	6519	5934	9092	10157	8856		0.33	3.57e-07	4.45e-06
ENSG00000080824	HSP90AA1	40379	37256	33163	62917	73277	63025		0.48	3.59e-07	4.47e-06
ENSG00000173456	RNF26	1574	1715	1625	2770	2787	2712		0.41	3.59e-07	4.47e-06
ENSG00000188177	ZC3H6	487	620	567	481	433	365		-0.6	3.63e-07	4.51e-06
ENSG00000156471	PTDSS1	3337	4029	3478	5671	5870	5267		0.32	3.72e-07	4.63e-06
ENSG00000130669	PAK4	2344	2828	2622	4294	4187	3870		0.35	3.73e-07	4.64e-06
ENSG00000133519	ZDHHC8BP	28	51	51	0	1	9		-3.36	3.75e-07	4.65e-06
ENSG00000170540	ARL6IP1	3242	3389	3018	5371	5884	4990		0.41	3.75e-07	4.65e-06
ENSG00000153208	MERTK	24	38	38	2	5	0		-3.49	3.77e-07	4.67e-06
ENSG00000161980	POLR3K	232	317	286	611	549	520		0.64	3.79e-07	4.7e-06
ENSG00000155158	TTC39B	585	775	636	444	542	540		-0.59	3.81e-07	4.71e-06
ENSG00000089685	BIRC5	1969	1469	1728	4785	5311	4368		1	3.84e-07	4.75e-06
ENSG00000177426	TGIF1	2021	3086	2241	2306	2212	1981		-0.41	3.87e-07	4.78e-06
ENSG00000204516	MICB	218	363	202	156	163	129		-0.93	3.98e-07	4.91e-06
ENSG00000160007	ARHGAP35	9019	12527	11272	10474	10799	10257		-0.32	4.05e-07	5e-06
ENSG00000059804	SLC2A3	8567	11627	9807	9922	10478	9381		-0.28	4.08e-07	5.03e-06
ENSG00000105220	GPI	17411	20328	18220	29339	30812	25995		0.31	4.08e-07	5.03e-06
ENSG00000116962	NID1	15096	24235	19433	19055	17234	16804		-0.39	4.12e-07	5.08e-06
ENSG00000012963	UBR7	736	797	684	1377	1459	1182		0.5	4.16e-07	5.11e-06
ENSG00000204301	NOTCH4	77	207	87	41	43	42		-1.55	4.18e-07	5.14e-06
ENSG00000164035	EMCN	92	431	269	15	2	19		-3.82	4.21e-07	5.17e-06
ENSG00000170271	FAXDC2	116	241	183	63	104	82		-1.18	4.22e-07	5.19e-06
ENSG00000178033	CALHM5	531	742	688	417	562	486		-0.62	4.28e-07	5.25e-06
ENSG00000117450	PRDX1	7392	9033	7749	12278	12551	12101		0.3	4.32e-07	5.29e-06
ENSG00000141543	EIF4A3	2659	3013	2738	4547	4760	4167		0.35	4.4e-07	5.39e-06
ENSG00000120948	TARDBP	2677	3227	2553	4477	4817	4293		0.36	4.41e-07	5.4e-06
ENSG00000164463	CREBRF	202	316	274	173	183	138		-0.84	4.43e-07	5.42e-06
ENSG00000088833	NSFL1C	2122	2941	2323	3772	4183	3729		0.35	4.51e-07	5.51e-06
ENSG00000239305	RNF103	501	739	614	467	542	441		-0.57	4.52e-07	5.52e-06
ENSG00000136938	ANP32B	6341	7537	6791	10514	11083	10065		0.3	4.53e-07	5.54e-06
ENSG00000137337	MDC1	1272	1278	1175	2317	2268	2022		0.47	4.61e-07	5.62e-06
ENSG00000145623	OSMR	15228	20445	17830	18088	18388	17011		-0.27	4.68e-07	5.7e-06
ENSG00000065308	TRAM2	25456	33104	27811	30239	29311	27247		-0.27	4.69e-07	5.72e-06
ENSG00000242372	EIF6	2661	3239	2876	4433	4923	4527		0.34	4.7e-07	5.73e-06
ENSG00000108622	ICAM2	63	239	145	20	57	47		-1.82	4.73e-07	5.76e-06
ENSG00000169504	CLIC4	34492	48572	39288	38090	41036	39435		-0.31	4.74e-07	5.76e-06
ENSG00000172465	TCEAL1	610	799	649	469	499	581		-0.61	4.75e-07	5.77e-06
ENSG00000112276	BVES	949	1582	1244	1095	1044	964		-0.5	4.76e-07	5.78e-06
ENSG00000204574	ABCF1	3844	4549	4083	6576	6566	6299		0.32	4.8e-07	5.82e-06
ENSG00000135763	URB2	762	797	739	1606	1343	1321		0.53	4.82e-07	5.84e-06
ENSG00000169967	MAP3K2	2323	3326	3067	2646	2711	2556		-0.39	4.87e-07	5.9e-06
ENSG00000149201	CCDC81	77	154	148	52	56	50		-1.3	4.91e-07	5.95e-06
ENSG00000088812	ATRN	5861	8275	7237	7068	7111	6437		-0.32	4.96e-07	6e-06
ENSG00000166803	PCLAF	212	157	151	424	443	470		0.9	4.97e-07	6.01e-06
ENSG00000166783	MARF1	1935	2596	2318	2079	2225	2053		-0.36	4.98e-07	6.02e-06
ENSG00000198108	CHSY3	1931	3352	2633	2301	2322	2081		-0.46	5e-07	6.04e-06
ENSG00000122420	PTGFR	1581	2017	1629	1686	1441	1460		-0.43	5.02e-07	6.05e-06
ENSG00000140853	NLRC5	297	412	337	664	667	658		0.57	5.04e-07	6.08e-06
ENSG00000187678	SPRY4	5770	8884	7472	7253	6313	6297		-0.4	5.07e-07	6.11e-06
ENSG00000070540	WIPI1	2184	3200	2677	2579	2410	2355		-0.38	5.16e-07	6.21e-06
ENSG00000143819	EPHX1	517	793	598	488	522	485		-0.56	5.18e-07	6.24e-06
ENSG00000133639	BTG1	3012	4697	3649	3342	3734	3221		-0.38	5.21e-07	6.26e-06
ENSG00000026025	VIM	77327	86349	79382	121732	140951	122537		0.34	5.24e-07	6.3e-06
ENSG00000014123	UFL1	2389	3072	2858	2777	2552	2348		-0.37	5.27e-07	6.33e-06
ENSG00000100220	RTCB	2916	3551	3234	5023	5212	4844		0.32	5.28e-07	6.33e-06
ENSG00000115993	TRAK2	2896	4063	3294	3373	3409	2949		-0.34	5.3e-07	6.35e-06
ENSG00000169288	MRPL1	665	760	590	1192	1338	1134		0.5	5.3e-07	6.35e-06
ENSG00000107833	NPM3	1291	1492	1232	2272	2331	2089		0.4	5.33e-07	6.38e-06
ENSG00000075651	PLD1	409	582	469	415	352	297		-0.65	5.4e-07	6.46e-06
ENSG00000119335	SET	15582	18115	15343	24873	26783	24244		0.31	5.42e-07	6.48e-06
ENSG00000246763	RGMB-AS1	254	125	185	638	549	502		1.06	5.42e-07	6.48e-06
ENSG00000100852	ARHGAP5	2492	3598	2708	2857	2727	2500		-0.37	5.44e-07	6.49e-06
ENSG00000214826	DDX12P	87	87	73	307	258	173		1.08	5.45e-07	6.5e-06
ENSG00000070444	MNT	1178	1830	1501	1401	1312	1077		-0.48	5.46e-07	6.51e-06
ENSG00000172915	NBEA	212	361	267	118	154	190		-0.96	5.46e-07	6.51e-06
ENSG00000275342	PRAG1	2020	3446	2633	2403	2111	2234		-0.48	5.48e-07	6.52e-06
ENSG00000132153	DHX30	2560	3123	2749	5090	4618	4013		0.37	5.49e-07	6.53e-06
ENSG00000181163	NPM1	30783	33217	29251	47928	55422	47970		0.37	5.54e-07	6.59e-06
ENSG00000197121	PGAP1	565	786	572	471	533	500		-0.56	5.58e-07	6.63e-06
ENSG00000135446	CDK4	1759	2315	1851	3157	3419	2864		0.35	5.59e-07	6.63e-06
ENSG00000008838	MED24	2016	2385	2342	3674	3877	3356		0.37	5.59e-07	6.63e-06
ENSG00000169976	SF3B5	2202	2751	2403	3900	3935	3606		0.32	5.59e-07	6.63e-06
ENSG00000132718	SYT11	1188	1315	1287	1078	1188	1023		-0.45	5.63e-07	6.67e-06
ENSG00000095380	NANS	1361	1893	1607	2762	2770	2337		0.37	5.7e-07	6.74e-06
ENSG00000105856	HBP1	729	1081	999	732	766	771		-0.52	5.7e-07	6.74e-06
ENSG00000198554	WDHD1	856	655	637	1469	1605	1509		0.68	5.83e-07	6.89e-06
ENSG00000128731	HERC2	4414	5671	4948	4572	4434	4838		-0.37	5.85e-07	6.9e-06
ENSG00000130165	ELOF1	1223	1494	1265	2304	2210	2009		0.38	5.92e-07	6.99e-06
ENSG00000135372	NAT10	2315	2473	2335	4161	4323	3492		0.41	5.94e-07	7.01e-06
ENSG00000153904	DDAH1	7282	9793	7996	6875	8414	7778		-0.37	5.94e-07	7.01e-06
ENSG00000159352	PSMD4	3809	4291	4032	6612	6662	5955		0.34	6.02e-07	7.1e-06
ENSG00000071054	MAP4K4	24742	31036	28450	42033	43332	40783		0.28	6.09e-07	7.17e-06
ENSG00000205683	DPF3	70	59	108	215	278	262		1.15	6.1e-07	7.17e-06
ENSG00000120694	HSPH1	3214	3266	2817	5531	5398	4985		0.43	6.14e-07	7.22e-06
ENSG00000184787	UBE2G2	2580	3054	2667	4253	4740	4181		0.35	6.17e-07	7.25e-06
ENSG00000120438	TCP1	8438	9812	8926	13644	15012	13408		0.31	6.2e-07	7.28e-06
ENSG00000133059	DSTYK	1481	2095	1712	1588	1616	1580		-0.39	6.28e-07	7.36e-06
ENSG00000105227	PRX	304	556	495	313	307	290		-0.74	6.33e-07	7.43e-06
ENSG00000141560	FN3KRP	917	1100	884	1575	1931	1575		0.46	6.38e-07	7.47e-06
ENSG00000135829	DHX9	7188	8110	6948	11289	12811	11522		0.35	6.38e-07	7.47e-06
ENSG00000133302	SLF1	289	258	237	577	567	569		0.72	6.47e-07	7.57e-06
ENSG00000169718	DUS1L	1647	1905	1909	3570	3136	2718		0.44	6.57e-07	7.69e-06
ENSG00000181924	COA4	1239	1409	1247	2172	2307	1994		0.4	6.63e-07	7.74e-06
ENSG00000112902	SEMA5A	5819	9955	8708	6806	6522	7131		-0.47	6.69e-07	7.82e-06
ENSG00000090520	DNAJB11	2263	2883	2338	3938	3978	3809		0.33	6.87e-07	8.02e-06
ENSG00000169418	NPR1	15	51	29	0	0	1		-4.95	6.88e-07	8.02e-06
ENSG00000212724	KRTAP2-3	234	139	175	475	503	518		0.96	6.97e-07	8.13e-06
ENSG00000077782	FGFR1	5620	6213	5668	9420	9765	8539		0.34	7.02e-07	8.17e-06
ENSG00000140836	ZFHX3	1412	2117	1809	1453	1646	1549		-0.43	7.03e-07	8.18e-06
ENSG00000118523	CCN2	50092	100147	76249	48674	37498	43227		-0.91	7.06e-07	8.21e-06
ENSG00000125868	DSTN	16668	29572	22234	20012	20505	19375		-0.42	7.09e-07	8.24e-06
ENSG00000161011	SQSTM1	3213	4396	3816	5780	6155	5589		0.31	7.09e-07	8.24e-06
ENSG00000177425	PAWR	2858	4712	3592	3317	3461	3149		-0.4	7.22e-07	8.38e-06
ENSG00000137509	PRCP	2895	4395	3678	3335	3611	3160		-0.37	7.29e-07	8.46e-06
ENSG00000146242	TPBG	11604	14627	12923	19982	19891	18262		0.27	7.34e-07	8.51e-06
ENSG00000242732	RTL5	256	377	317	210	232	212		-0.71	7.35e-07	8.51e-06
ENSG00000188559	RALGAPA2	459	620	637	479	354	390		-0.68	7.38e-07	8.54e-06
ENSG00000172888	ZNF621	1726	2236	2011	1864	1939	1774		-0.36	7.44e-07	8.6e-06
ENSG00000137203	TFAP2A	426	731	575	473	416	378		-0.64	7.46e-07	8.62e-06
ENSG00000145911	N4BP3	107	185	120	36	67	67		-1.3	7.52e-07	8.68e-06
ENSG00000141582	CBX4	1344	1912	1686	1555	1532	1350		-0.4	7.64e-07	8.82e-06
ENSG00000128626	MRPS12	1076	1509	1413	2364	2251	2065		0.41	7.73e-07	8.91e-06
ENSG00000151725	CENPU	184	162	122	349	491	371		0.91	7.84e-07	9.03e-06
ENSG00000180488	MIGA1	2019	2517	2154	2147	2141	2018		-0.35	7.84e-07	9.03e-06
ENSG00000164402	SEPTIN8	4817	8561	7015	6003	6003	5468		-0.44	7.88e-07	9.06e-06
ENSG00000172572	PDE3A	15	61	33	0	5	0		-3.8	7.88e-07	9.06e-06
ENSG00000100416	TRMU	953	1079	966	1911	2019	1453		0.48	7.89e-07	9.07e-06
ENSG00000143933	CALM2	16068	16316	14439	25038	28283	24968		0.4	7.9e-07	9.07e-06
ENSG00000118503	TNFAIP3	10325	13172	11325	11487	12217	11188		-0.27	7.95e-07	9.12e-06
ENSG00000213949	ITGA1	7385	17357	11780	6667	5527	5956		-1.06	7.96e-07	9.13e-06
ENSG00000175826	CTDNEP1	1688	2147	1826	3253	3150	2682		0.36	7.96e-07	9.13e-06
ENSG00000168610	STAT3	4896	6956	5574	5669	5897	5353		-0.31	8e-07	9.17e-06
ENSG00000134375	TIMM17A	2312	2912	2395	3849	4277	3881		0.34	8.06e-07	9.23e-06
ENSG00000131504	DIAPH1	5853	6496	5829	9400	10403	9097		0.34	8.09e-07	9.25e-06
ENSG00000196262	PPIA	35203	42921	36322	55872	60788	56163		0.29	8.09e-07	9.25e-06
ENSG00000233117	LINC00702	394	758	538	433	372	364		-0.69	8.11e-07	9.27e-06
ENSG00000178385	PLEKHM3	487	736	664	530	484	449		-0.57	8.16e-07	9.31e-06
ENSG00000117600	PLPPR4	87	244	177	67	25	71		-1.6	8.18e-07	9.33e-06
ENSG00000074621	SLC24A1	705	815	747	636	657	605		-0.49	8.21e-07	9.36e-06
ENSG00000136930	PSMB7	4524	5191	4561	7364	7824	7145		0.33	8.26e-07	9.42e-06
ENSG00000139289	PHLDA1	5772	5097	5114	9253	10599	9053		0.48	8.38e-07	9.55e-06
ENSG00000165671	NSD1	4035	5240	4434	4412	4539	4374		-0.31	8.67e-07	9.87e-06
ENSG00000078668	VDAC3	2532	3061	2706	4250	4529	4164		0.33	8.74e-07	9.94e-06
ENSG00000223547	ZNF844	252	311	238	180	149	178		-0.81	8.82e-07	1e-05
ENSG00000242485	MRPL20	1486	1823	1435	2582	2786	2381		0.38	8.81e-07	1e-05
ENSG00000107614	TRDMT1	161	185	201	365	435	429		0.76	8.85e-07	1e-05
ENSG00000136720	HS6ST1	1563	2469	1986	1798	1636	1735		-0.44	8.86e-07	1.01e-05
ENSG00000180817	PPA1	4001	4552	3671	6301	7156	6593		0.38	8.95e-07	1.01e-05
ENSG00000011260	UTP18	1439	1563	1539	2511	2715	2384		0.4	9.03e-07	1.02e-05
ENSG00000205250	E2F4	2622	3003	2990	5070	4783	4221		0.38	9.05e-07	1.02e-05
ENSG00000136950	ARPC5L	1940	2410	2086	3344	3619	3134		0.33	9.1e-07	1.03e-05
ENSG00000142227	EMP3	6195	7313	6210	9981	10938	9572		0.31	9.18e-07	1.04e-05
ENSG00000138346	DNA2	164	155	162	377	439	317		0.8	9.19e-07	1.04e-05
ENSG00000055070	SZRD1	4649	6030	5230	8068	8160	7687		0.28	9.22e-07	1.04e-05
ENSG00000213339	QTRT1	851	1062	916	1593	1647	1447		0.4	9.23e-07	1.04e-05
ENSG00000169813	HNRNPF	7251	7920	7245	11731	12255	11700		0.35	9.4e-07	1.06e-05
ENSG00000087116	ADAMTS2	29887	58483	46762	31634	26900	27004		-0.8	9.41e-07	1.06e-05
ENSG00000114541	FRMD4B	70	226	94	32	56	37		-1.6	9.44e-07	1.06e-05
ENSG00000237172	B3GNT9	905	1321	1253	1077	902	849		-0.52	9.61e-07	1.08e-05
ENSG00000082458	DLG3	614	1114	821	648	730	550		-0.59	9.79e-07	1.1e-05
ENSG00000132676	DAP3	2446	2900	2652	4149	4387	4006		0.33	9.81e-07	1.1e-05
ENSG00000013288	MAN2B2	4137	5879	5155	4853	5091	4594		-0.32	9.86e-07	1.11e-05
ENSG00000162367	TAL1	33	140	78	4	19	22		-2.36	1.01e-06	1.13e-05
ENSG00000165661	QSOX2	2203	2184	2224	3734	3992	3608		0.43	1.01e-06	1.13e-05
ENSG00000111247	RAD51AP1	309	231	210	649	737	484		0.85	1.01e-06	1.13e-05
ENSG00000138750	NUP54	1213	1423	1327	2229	2241	2010		0.38	1.01e-06	1.13e-05
ENSG00000178773	CPNE7	1715	1545	1486	3389	3136	2490		0.54	1.02e-06	1.14e-05
ENSG00000197077	KIAA1671	266	459	386	176	270	242		-0.83	1.02e-06	1.14e-05
ENSG00000106554	CHCHD3	2030	2631	2149	3512	3785	3316		0.33	1.02e-06	1.15e-05
ENSG00000157693	TMEM268	649	1099	938	713	734	678		-0.54	1.03e-06	1.15e-05
ENSG00000134809	TIMM10	769	828	768	1434	1638	1216		0.49	1.03e-06	1.15e-05
ENSG00000136875	PRPF4	1892	2013	1790	3117	3511	2962		0.41	1.03e-06	1.15e-05
ENSG00000065978	YBX1	40091	49360	41726	63949	69373	62203		0.27	1.04e-06	1.16e-05
ENSG00000126218	F10	150	294	189	128	118	103		-0.95	1.05e-06	1.16e-05
ENSG00000172159	FRMD3	151	237	164	118	102	89		-0.95	1.05e-06	1.17e-05
ENSG00000108773	KAT2A	930	1100	958	1970	1823	1457		0.46	1.06e-06	1.18e-05
ENSG00000071537	SEL1L	11333	15484	12542	13036	13251	12719		-0.28	1.08e-06	1.2e-05
ENSG00000116678	LEPR	335	334	300	241	230	171		-0.78	1.08e-06	1.2e-05
ENSG00000135521	LTV1	413	484	472	813	906	795		0.51	1.1e-06	1.23e-05
ENSG00000148334	PTGES2	1660	1993	1828	3047	2965	2728		0.35	1.11e-06	1.23e-05
ENSG00000117899	MESD	2917	3206	2814	4905	5110	4428		0.36	1.12e-06	1.24e-05
ENSG00000135636	DYSF	350	929	662	138	175	255		-1.72	1.12e-06	1.24e-05
ENSG00000063244	U2AF2	6932	8104	7629	12224	12166	10629		0.31	1.12e-06	1.24e-05
ENSG00000164105	SAP30	834	893	794	1592	1474	1378		0.46	1.13e-06	1.25e-05
ENSG00000165280	VCP	19238	23652	20905	31329	33294	29966		0.26	1.14e-06	1.26e-05
ENSG00000165102	HGSNAT	2621	3842	3132	2902	3246	2811		-0.35	1.14e-06	1.26e-05
ENSG00000140092	FBLN5	1307	2201	1775	1642	1421	1303		-0.49	1.14e-06	1.26e-05
ENSG00000173706	HEG1	20553	25822	23393	21833	23126	22985		-0.31	1.14e-06	1.26e-05
ENSG00000108561	C1QBP	4558	4798	4022	7225	8037	7062		0.4	1.14e-06	1.26e-05
ENSG00000142453	CARM1	3387	4384	3929	6008	6190	5565		0.29	1.14e-06	1.26e-05
ENSG00000108179	PPIF	2428	2807	2690	4326	4197	4297		0.37	1.15e-06	1.27e-05
ENSG00000164220	F2RL2	49	118	39	13	18	17		-2.03	1.15e-06	1.27e-05
ENSG00000151388	ADAMTS12	11712	20169	16271	15147	13646	13403		-0.42	1.16e-06	1.27e-05
ENSG00000188312	CENPP	48	53	41	167	169	121		1.16	1.16e-06	1.28e-05
ENSG00000186350	RXRA	2545	3676	2862	2547	2985	2736		-0.38	1.17e-06	1.28e-05
ENSG00000163430	FSTL1	58685	90181	74854	70496	72639	69386		-0.33	1.2e-06	1.32e-05
ENSG00000239306	RBM14	1613	1548	1583	2852	2818	2677		0.45	1.24e-06	1.36e-05
ENSG00000213203	GIMAP1	16	52	33	0	5	0		-3.7	1.25e-06	1.37e-05
ENSG00000058804	NDC1	1733	1482	1350	2774	3220	2782		0.55	1.25e-06	1.37e-05
ENSG00000153187	HNRNPU	18589	21337	18334	29427	32224	28237		0.31	1.27e-06	1.39e-05
ENSG00000128606	LRRC17	300	360	334	775	611	598		0.61	1.27e-06	1.39e-05
ENSG00000066933	MYO9A	2124	2819	2462	1865	2321	2264		-0.43	1.27e-06	1.39e-05
ENSG00000100647	SUSD6	1719	2722	2181	2031	1945	1894		-0.41	1.27e-06	1.39e-05
ENSG00000130332	LSM7	1500	2000	1611	3044	2763	2487		0.38	1.27e-06	1.39e-05
ENSG00000119514	GALNT12	357	338	407	715	827	715		0.63	1.29e-06	1.41e-05
ENSG00000184743	ATL3	5670	7743	6322	6280	6878	6197		-0.29	1.29e-06	1.41e-05
ENSG00000134001	EIF2S1	4238	5230	4308	6876	7433	6947		0.31	1.3e-06	1.42e-05
ENSG00000158769	F11R	242	323	255	200	196	151		-0.75	1.3e-06	1.42e-05
ENSG00000104731	KLHDC4	640	628	514	1146	1171	1082		0.55	1.3e-06	1.42e-05
ENSG00000279117		28	155	103	13	26	24		-2.09	1.32e-06	1.44e-05
ENSG00000001630	CYP51A1	296	492	404	259	300	278		-0.68	1.32e-06	1.44e-05
ENSG00000019144	PHLDB1	4747	8017	6970	6064	5342	5499		-0.44	1.33e-06	1.44e-05
ENSG00000140525	FANCI	845	559	653	1473	1653	1473		0.72	1.33e-06	1.45e-05
ENSG00000156162	DPY19L4	2849	3824	3308	3054	3370	3102		-0.33	1.33e-06	1.45e-05
ENSG00000066697	MSANTD3	1603	2121	1881	2826	3188	3051		0.37	1.34e-06	1.46e-05
ENSG00000132383	RPA1	2981	3511	2950	4842	5184	4882		0.34	1.34e-06	1.46e-05
ENSG00000070423	RNF126	1887	2615	2186	3750	3557	3209		0.34	1.35e-06	1.46e-05
ENSG00000133030	MPRIP	15590	24237	20935	19160	18917	18406		-0.35	1.35e-06	1.46e-05
ENSG00000141441	GAREM1	464	620	463	418	435	347		-0.57	1.36e-06	1.48e-05
ENSG00000184347	SLIT3	961	1676	1420	1025	1127	1096		-0.52	1.38e-06	1.49e-05
ENSG00000131979	GCH1	385	762	552	414	366	392		-0.69	1.39e-06	1.5e-05
ENSG00000117228	GBP1	1060	1848	1482	1257	1206	1153		-0.49	1.4e-06	1.51e-05
ENSG00000172638	EFEMP2	10848	16839	14123	13675	13207	12348		-0.34	1.4e-06	1.51e-05
ENSG00000111361	EIF2B1	1334	1714	1518	2343	2622	2364		0.36	1.41e-06	1.52e-05
ENSG00000196712	NF1	3677	4957	4432	3813	4034	4202		-0.37	1.42e-06	1.53e-05
ENSG00000144468	RHBDD1	1714	2155	1701	1681	1879	1423		-0.41	1.44e-06	1.55e-05
ENSG00000101265	RASSF2	29	98	64	3	21	3		-2.66	1.44e-06	1.55e-05
ENSG00000180992	MRPL14	1126	1307	1046	1938	2109	1808		0.41	1.44e-06	1.55e-05
ENSG00000116991	SIPA1L2	19	80	65	9	6	12		-2.46	1.45e-06	1.56e-05
ENSG00000069812	HES2	26	114	123	14	25	20		-2.08	1.47e-06	1.58e-05
ENSG00000117650	NEK2	648	418	525	1185	1412	1089		0.76	1.48e-06	1.59e-05
ENSG00000138138	ATAD1	2177	2919	2484	2406	2579	2265		-0.33	1.48e-06	1.59e-05
ENSG00000168389	MFSD2A	362	433	303	753	697	695		0.59	1.49e-06	1.6e-05
ENSG00000131171	SH3BGRL	2757	3768	3146	3003	3365	2883		-0.33	1.5e-06	1.61e-05
ENSG00000187531	SIRT7	509	664	587	980	1098	996		0.46	1.5e-06	1.61e-05
ENSG00000051341	POLQ	375	233	240	735	800	623		0.86	1.52e-06	1.62e-05
ENSG00000113161	HMGCR	2706	4365	3235	3154	3315	2823		-0.39	1.52e-06	1.63e-05
ENSG00000117593	DARS2	1506	1559	1376	2522	2673	2385		0.42	1.52e-06	1.63e-05
ENSG00000109519	GRPEL1	2382	3054	2570	4121	4515	3775		0.32	1.52e-06	1.63e-05
ENSG00000112651	MRPL2	828	987	882	1543	1496	1512		0.42	1.53e-06	1.64e-05
ENSG00000170545	SMAGP	685	706	685	1173	1357	1242		0.49	1.54e-06	1.64e-05
ENSG00000052795	FNIP2	949	2180	1553	1149	1145	1065		-0.64	1.54e-06	1.65e-05
ENSG00000169071	ROR2	1660	2764	2118	1920	1984	1814		-0.42	1.57e-06	1.67e-05
ENSG00000275700	AATF	2034	2576	2150	3566	3730	3208		0.32	1.57e-06	1.67e-05
ENSG00000154319	FAM167A	2629	2646	2518	4291	4743	4114		0.41	1.57e-06	1.67e-05
ENSG00000184939	ZFP90	965	1293	1130	1070	1031	809		-0.45	1.57e-06	1.67e-05
ENSG00000095015	MAP3K1	597	853	607	571	597	494		-0.52	1.6e-06	1.7e-05
ENSG00000100522	GNPNAT1	2916	3530	2921	4796	5164	4600		0.32	1.61e-06	1.71e-05
ENSG00000159593	NAE1	1679	1939	1648	2840	3073	2614		0.37	1.67e-06	1.77e-05
ENSG00000143549	TPM3	22018	26855	22026	35072	38323	33571		0.28	1.67e-06	1.77e-05
ENSG00000059758	CDK17	2342	2849	2204	3881	4179	3783		0.36	1.68e-06	1.78e-05
ENSG00000174177	CTU2	610	640	618	1199	1107	1070		0.49	1.68e-06	1.78e-05
ENSG00000206190	ATP10A	943	1607	1342	994	1103	1067		-0.5	1.68e-06	1.78e-05
ENSG00000145780	FEM1C	3101	4214	3669	3670	3521	3377		-0.32	1.69e-06	1.79e-05
ENSG00000149633	KIAA1755	128	520	294	79	30	36		-2.52	1.72e-06	1.82e-05
ENSG00000000460	FIRRM	190	179	182	422	433	363		0.72	1.73e-06	1.83e-05
ENSG00000109046	WSB1	9280	10122	9558	9641	9761	7696		-0.37	1.73e-06	1.83e-05
ENSG00000179010	MRFAP1	11647	14478	12421	19326	19424	19195		0.28	1.74e-06	1.84e-05
ENSG00000177700	POLR2L	3643	3834	3355	6026	6338	5435		0.38	1.75e-06	1.85e-05
ENSG00000134815	DHX34	779	908	822	1449	1458	1317		0.41	1.76e-06	1.85e-05
ENSG00000165526	RPUSD4	574	622	583	1103	1095	973		0.47	1.78e-06	1.88e-05
ENSG00000092964	DPYSL2	7497	11217	9514	8170	9053	8904		-0.36	1.78e-06	1.88e-05
ENSG00000136275	PKD1L1-AS1	68	234	176	61	37	68		-1.47	1.79e-06	1.88e-05
ENSG00000125459	MSTO1	571	628	563	1000	1177	1000		0.49	1.8e-06	1.89e-05
ENSG00000241749	RPSAP52	125	98	94	282	322	242		0.92	1.8e-06	1.89e-05
ENSG00000168883	USP39	1534	2211	1791	2981	2979	2758		0.34	1.82e-06	1.91e-05
ENSG00000145687	SSBP2	678	1098	765	744	700	556		-0.54	1.83e-06	1.92e-05
ENSG00000146376	ARHGAP18	2308	2076	1859	3876	3958	3539		0.49	1.86e-06	1.95e-05
ENSG00000166033	HTRA1	4374	9411	7516	4522	3862	3856		-0.89	1.89e-06	1.98e-05
ENSG00000137054	POLR1E	992	1233	1116	1792	1921	1721		0.37	1.9e-06	1.99e-05
ENSG00000082516	GEMIN5	1121	1317	1270	2202	2032	1923		0.39	1.91e-06	2e-05
ENSG00000164087	POC1A	464	353	410	946	936	771		0.68	1.92e-06	2.01e-05
ENSG00000118922	KLF12	1916	2777	2274	1510	2038	2092		-0.51	1.93e-06	2.02e-05
ENSG00000179454	KLHL28	686	986	786	761	643	620		-0.49	1.93e-06	2.02e-05
ENSG00000139211	AMIGO2	3282	5328	4379	4018	3297	3758		-0.45	1.96e-06	2.04e-05
ENSG00000135069	PSAT1	13714	20378	15520	15097	15891	15881		-0.33	1.96e-06	2.04e-05
ENSG00000172586	CHCHD1	790	1074	810	1574	1648	1319		0.43	1.96e-06	2.05e-05
ENSG00000175352	NRIP3	587	613	544	1069	1196	944		0.51	1.96e-06	2.05e-05
ENSG00000205531	NAP1L4	3647	4528	3883	6168	6400	5652		0.29	1.99e-06	2.08e-05
ENSG00000071655	MBD3	1899	2363	2161	3358	3436	3227		0.33	2e-06	2.08e-05
ENSG00000118260	CREB1	1768	2464	1944	1994	2015	1778		-0.35	2.01e-06	2.09e-05
ENSG00000196083	IL1RAP	2356	3563	2966	2893	2551	2574		-0.39	2.06e-06	2.14e-05
ENSG00000151849	CENPJ	496	613	539	1032	1096	832		0.48	2.08e-06	2.16e-05
ENSG00000213213	CCDC183	74	151	143	54	46	57		-1.23	2.09e-06	2.17e-05
ENSG00000179715	PCED1B	256	353	240	182	215	169		-0.74	2.1e-06	2.18e-05
ENSG00000141556	TBCD	2645	3064	2962	4631	4787	4234		0.33	2.11e-06	2.19e-05
ENSG00000205746	PKD1P4	268	380	359	262	245	178		-0.72	2.14e-06	2.22e-05
ENSG00000152217	SETBP1	104	183	173	94	57	67		-1.12	2.15e-06	2.23e-05
ENSG00000100292	HMOX1	1157	1742	1341	1114	1223	1271		-0.45	2.15e-06	2.23e-05
ENSG00000162458	FBLIM1	7579	13013	10196	9213	9163	9051		-0.39	2.18e-06	2.26e-05
ENSG00000103254	ANTKMT	493	699	563	1109	1099	888		0.47	2.21e-06	2.29e-05
ENSG00000189180	ZNF33A	577	849	704	617	567	567		-0.49	2.23e-06	2.31e-05
ENSG00000108854	SMURF2	5552	6245	5494	8667	9634	9407		0.35	2.24e-06	2.32e-05
ENSG00000140350	ANP32A	4685	5569	4833	7551	8720	7236		0.32	2.25e-06	2.32e-05
ENSG00000162378	ZYG11B	2372	3042	2893	2569	2634	2580		-0.35	2.25e-06	2.33e-05
ENSG00000115266	APC2	293	580	544	365	240	256		-0.83	2.26e-06	2.33e-05
ENSG00000126391	FRMD8	2131	4551	3492	2695	2479	2611		-0.56	2.26e-06	2.33e-05
ENSG00000122034	GTF3A	2764	2929	2616	4384	5059	4309		0.39	2.27e-06	2.34e-05
ENSG00000005100	DHX33	1565	1776	1657	2794	2747	2525		0.36	2.28e-06	2.35e-05
ENSG00000188643	S100A16	8321	9126	8057	13221	13933	12957		0.33	2.29e-06	2.35e-05
ENSG00000051596	THOC3	1048	1283	994	1899	1901	1707		0.39	2.3e-06	2.37e-05
ENSG00000132768	DPH2	536	776	615	1110	1136	1049		0.44	2.33e-06	2.39e-05
ENSG00000183087	GAS6	9985	11969	10881	16499	16936	15708		0.27	2.33e-06	2.39e-05
ENSG00000149311	ATM	2775	3742	3131	3110	3187	3039		-0.31	2.33e-06	2.39e-05
ENSG00000113083	LOX	102963	171481	145562	119266	126526	128441		-0.39	2.33e-06	2.4e-05
ENSG00000122642	FKBP9	19291	29854	24667	23743	24614	22265		-0.32	2.36e-06	2.43e-05
ENSG00000165424	ZCCHC24	2793	4505	3756	3248	3532	3191		-0.38	2.37e-06	2.43e-05
ENSG00000112851	ERBIN	5336	6653	5680	5763	5875	5733		-0.29	2.41e-06	2.47e-05
ENSG00000071073	MGAT4A	43	264	153	23	44	53		-1.81	2.42e-06	2.47e-05
ENSG00000270069	MIR222HG	183	114	108	486	464	273		1.04	2.42e-06	2.48e-05
ENSG00000162613	FUBP1	4243	4563	3905	6855	7331	6373		0.36	2.44e-06	2.49e-05
ENSG00000131094	C1QL1	90	179	107	62	61	27		-1.32	2.47e-06	2.53e-05
ENSG00000180346	TIGD2	601	780	668	536	586	578		-0.49	2.49e-06	2.54e-05
ENSG00000173889	PHC3	1650	2171	1678	1672	1739	1662		-0.37	2.5e-06	2.55e-05
ENSG00000124151	NCOA3	2446	3486	3070	2813	2969	2724		-0.34	2.5e-06	2.55e-05
ENSG00000175264	CHST1	150	231	260	131	130	110		-0.9	2.51e-06	2.56e-05
ENSG00000012171	SEMA3B	239	175	194	126	120	81		-1.01	2.57e-06	2.62e-05
ENSG00000145725	PPIP5K2	2243	2852	2449	2541	2498	2215		-0.32	2.57e-06	2.62e-05
ENSG00000112624	BICRAL	612	921	781	679	604	614		-0.5	2.6e-06	2.64e-05
ENSG00000066056	TIE1	719	2179	1271	452	416	555		-1.47	2.63e-06	2.68e-05
ENSG00000134697	GNL2	2459	2823	2554	4032	4357	3943		0.33	2.68e-06	2.73e-05
ENSG00000177225	GATD1	1572	1996	1821	3018	3142	2504		0.36	2.71e-06	2.75e-05
ENSG00000135541	AHI1	1078	1092	1004	1878	1963	1678		0.44	2.72e-06	2.77e-05
ENSG00000108848	LUC7L3	1734	2267	1787	2956	3355	2858		0.34	2.74e-06	2.78e-05
ENSG00000061676	NCKAP1	14636	21441	17637	17165	17989	17206		-0.3	2.77e-06	2.81e-05
ENSG00000128708	HAT1	1570	1711	1405	2581	2868	2435		0.4	2.8e-06	2.84e-05
ENSG00000186298	PPP1CC	4738	5348	4534	7422	8134	7630		0.34	2.8e-06	2.84e-05
ENSG00000100311	PDGFB	42	170	55	3	21	23		-2.31	2.8e-06	2.84e-05
ENSG00000163006	CCDC138	92	105	86	259	240	204		0.85	2.81e-06	2.84e-05
ENSG00000170891	CYTL1	14	10	28	0	0	0		-4.69	2.81e-06	2.84e-05
ENSG00000107566	ERLIN1	3876	4183	3798	6295	6787	5867		0.34	2.83e-06	2.86e-05
ENSG00000169230	PRELID1	2658	3374	2838	4480	4738	4259		0.29	2.84e-06	2.87e-05
ENSG00000146263	MMS22L	511	516	393	919	916	937		0.58	2.85e-06	2.87e-05
ENSG00000087269	NOP14	1691	2099	1764	2916	3028	2715		0.32	2.91e-06	2.93e-05
ENSG00000125170	DOK4	2953	4458	3733	3725	3337	3196		-0.36	2.91e-06	2.94e-05
ENSG00000143977	SNRPG	1839	1855	1596	2956	3329	2843		0.43	2.92e-06	2.94e-05
ENSG00000167548	KMT2D	5251	7147	5976	5496	5733	6053		-0.34	2.92e-06	2.94e-05
ENSG00000114529	C3orf52	243	289	217	498	521	473		0.6	2.94e-06	2.96e-05
ENSG00000113140	SPARC	279708	505931	396603	360519	340545	336436		-0.41	2.95e-06	2.97e-05
ENSG00000058272	PPP1R12A	4520	6119	4993	5077	5520	4847		-0.29	2.97e-06	2.99e-05
ENSG00000138613	APH1B	845	946	786	681	754	725		-0.48	2.99e-06	3e-05
ENSG00000062725	APPBP2	2413	3517	2825	2545	2834	2719		-0.36	3e-06	3.01e-05
ENSG00000115233	PSMD14	3657	3848	3337	5684	6337	5855		0.38	3.02e-06	3.03e-05
ENSG00000108883	EFTUD2	4477	5199	4710	7952	7600	6760		0.31	3.04e-06	3.05e-05
ENSG00000163918	RFC4	574	494	475	988	1103	969		0.58	3.04e-06	3.05e-05
ENSG00000121741	ZMYM2	2235	3191	2528	2557	2559	2427		-0.33	3.05e-06	3.05e-05
ENSG00000108055	SMC3	1857	2309	2015	3180	3533	2961		0.33	3.1e-06	3.1e-05
ENSG00000158186	MRAS	1331	2475	1782	1557	1371	1534		-0.51	3.1e-06	3.1e-05
ENSG00000185585	OLFML2A	360	427	436	292	352	213		-0.7	3.11e-06	3.11e-05
ENSG00000184445	KNTC1	770	680	770	1332	1580	1338		0.54	3.14e-06	3.14e-05
ENSG00000116157	GPX7	536	882	798	588	569	576		-0.55	3.14e-06	3.14e-05
ENSG00000163811	WDR43	2669	2919	2770	4351	4692	4371		0.35	3.19e-06	3.18e-05
ENSG00000157895	C12orf43	452	567	427	905	985	755		0.5	3.19e-06	3.18e-05
ENSG00000108846	ABCC3	305	442	347	295	279	207		-0.66	3.19e-06	3.18e-05
ENSG00000145293	ENOPH1	1701	1974	1599	2786	3193	2664		0.38	3.2e-06	3.19e-05
ENSG00000005889	ZFX	1339	1667	1364	1318	1333	1327		-0.38	3.22e-06	3.2e-05
ENSG00000111261	MANSC1	110	134	104	58	66	49		-1.07	3.22e-06	3.2e-05
ENSG00000115904	SOS1	2015	3014	2363	2414	2306	2137		-0.35	3.23e-06	3.21e-05
ENSG00000162337	LRP5	2670	3760	3122	3129	3247	2863		-0.31	3.23e-06	3.21e-05
ENSG00000182195	LDOC1	1410	1667	1529	2579	2518	2266		0.35	3.3e-06	3.28e-05
ENSG00000148834	GSTO1	8522	11079	9125	14012	14794	13480		0.26	3.32e-06	3.3e-05
ENSG00000132294	EFR3A	3926	5784	4800	4517	4781	4543		-0.32	3.41e-06	3.39e-05
ENSG00000142089	IFITM3	12496	19583	15104	15529	14784	14315		-0.33	3.43e-06	3.4e-05
ENSG00000183856	IQGAP3	1484	1110	1156	2655	2655	2227		0.59	3.42e-06	3.4e-05
ENSG00000148344	PTGES	270	464	377	307	210	199		-0.77	3.48e-06	3.45e-05
ENSG00000165997	ARL5B	1649	2236	1794	1881	1699	1663		-0.36	3.49e-06	3.46e-05
ENSG00000134222	PSRC1	679	588	543	1345	1338	982		0.6	3.52e-06	3.48e-05
ENSG00000169519	METTL15	1002	1194	1085	1035	1026	871		-0.41	3.54e-06	3.5e-05
ENSG00000101745	ANKRD12	1514	1905	1742	1581	1709	1542		-0.35	3.55e-06	3.51e-05
ENSG00000118058	KMT2A	2604	3603	2928	2692	3029	2873		-0.34	3.55e-06	3.51e-05
ENSG00000109736	MFSD10	3058	3927	3316	5530	5617	4654		0.3	3.57e-06	3.52e-05
ENSG00000122140	MRPS2	938	1190	1131	1872	1762	1733		0.39	3.59e-06	3.54e-05
ENSG00000171763	AFG2B	449	478	434	826	915	761		0.5	3.6e-06	3.55e-05
ENSG00000186193	SAPCD2	406	300	382	868	920	652		0.71	3.6e-06	3.55e-05
ENSG00000163655	GMPS	3534	4352	3670	5962	6049	5448		0.29	3.61e-06	3.56e-05
ENSG00000075624	ACTB	268273	334369	284754	441083	456578	396123		0.24	3.62e-06	3.56e-05
ENSG00000122965	RBM19	1278	1210	1179	2338	2300	1914		0.46	3.62e-06	3.56e-05
ENSG00000162817	C1orf115	53	125	98	36	33	35		-1.36	3.62e-06	3.56e-05
ENSG00000140299	BNIP2	2808	3829	3097	3194	3288	3010		-0.3	3.63e-06	3.56e-05
ENSG00000138035	PNPT1	1332	1329	1257	2235	2251	2362		0.45	3.65e-06	3.59e-05
ENSG00000006744	ELAC2	2280	2640	2219	3814	4087	3434		0.34	3.66e-06	3.59e-05
ENSG00000105851	PIK3CG	22	24	24	0	1	0		-4.38	3.69e-06	3.62e-05
ENSG00000067057	PFKP	19944	23763	21981	33491	34171	30204		0.26	3.72e-06	3.64e-05
ENSG00000154237	LRRK1	1117	1588	1432	1240	1258	1212		-0.4	3.72e-06	3.65e-05
ENSG00000170190	SLC16A5	434	477	509	404	369	287		-0.62	3.75e-06	3.67e-05
ENSG00000170144	HNRNPA3	12495	13772	11539	19943	21344	18295		0.33	3.77e-06	3.69e-05
ENSG00000188807	TMEM201	710	723	784	1409	1406	1179		0.48	3.78e-06	3.7e-05
ENSG00000078142	PIK3C3	2648	3711	3114	3145	3171	2866		-0.31	3.81e-06	3.73e-05
ENSG00000197928	ZNF677	389	523	564	349	418	337		-0.61	3.82e-06	3.74e-05
ENSG00000119950	MXI1	1374	1919	1606	1416	1500	1517		-0.38	3.84e-06	3.75e-05
ENSG00000143248	RGS5	761	2172	1313	363	435	586		-1.52	3.85e-06	3.76e-05
ENSG00000148019	CEP78	946	1014	851	1570	1694	1595		0.44	3.86e-06	3.76e-05
ENSG00000160208	RRP1B	2449	2963	2479	4239	4213	3755		0.31	3.94e-06	3.84e-05
ENSG00000159086	PAXBP1	570	637	504	1190	981	992		0.51	3.99e-06	3.89e-05
ENSG00000167785	ZNF558	551	686	592	488	576	401		-0.53	3.99e-06	3.89e-05
ENSG00000110090	CPT1A	247	397	338	222	252	218		-0.67	4e-06	3.89e-05
ENSG00000146223	RPL7L1	5801	6360	5548	9151	9826	8911		0.33	4.01e-06	3.9e-05
ENSG00000213853	EMP2	638	624	559	1082	1194	1077		0.5	4.04e-06	3.93e-05
ENSG00000075711	DLG1	3436	4982	4105	3858	4146	3948		-0.32	4.05e-06	3.93e-05
ENSG00000105341	DMAC2	1227	1347	1347	2173	2351	1992		0.39	4.1e-06	3.98e-05
ENSG00000170385	SLC30A1	1249	1794	1437	1250	1473	1300		-0.39	4.12e-06	4e-05
ENSG00000178607	ERN1	1199	1587	1138	1227	1140	1079		-0.42	4.14e-06	4.01e-05
ENSG00000010244	ZNF207	3427	4489	3722	5945	5949	5505		0.28	4.18e-06	4.05e-05
ENSG00000124562	SNRPC	2175	2484	1974	3503	3770	3504		0.37	4.19e-06	4.05e-05
ENSG00000174080	CTSF	362	659	618	409	397	367		-0.64	4.19e-06	4.05e-05
ENSG00000135316	SYNCRIP	9143	10107	8826	14225	15373	14333		0.32	4.19e-06	4.05e-05
ENSG00000134318	ROCK2	4084	5379	4351	4090	4757	4362		-0.32	4.27e-06	4.13e-05
ENSG00000204568	MRPS18B	1448	1616	1511	2467	2613	2318		0.36	4.31e-06	4.16e-05
ENSG00000167862	MRPL58	693	788	706	1248	1320	1147		0.42	4.33e-06	4.18e-05
ENSG00000167900	TK1	1994	1516	1681	4407	4747	4057		0.85	4.33e-06	4.18e-05
ENSG00000185480	PARPBP	235	217	145	463	474	447		0.76	4.36e-06	4.21e-05
ENSG00000197345	MRPL21	1045	1354	1163	1934	1893	2001		0.38	4.36e-06	4.21e-05
ENSG00000148358	GPR107	5274	7569	6109	6301	6466	5913		-0.28	4.38e-06	4.22e-05
ENSG00000137942	FNBP1L	1397	2084	1859	1510	1777	1461		-0.4	4.39e-06	4.23e-05
ENSG00000163882	POLR2H	1280	1550	1318	2263	2331	2015		0.35	4.42e-06	4.25e-05
ENSG00000105223	PLD3	10857	16505	13743	13573	13266	12689		-0.31	4.44e-06	4.27e-05
ENSG00000170949	ZNF160	1084	1540	1295	1162	1297	1089		-0.39	4.46e-06	4.29e-05
ENSG00000197860	SGTB	1827	2350	2029	1846	2073	1921		-0.34	4.51e-06	4.34e-05
ENSG00000135124	P2RX4	155	275	275	147	152	124		-0.84	4.57e-06	4.39e-05
ENSG00000256546	LINC02985	292	413	372	289	257	249		-0.62	4.57e-06	4.39e-05
ENSG00000228544	CCDC183-AS1	35	52	67	16	13	11		-1.86	4.58e-06	4.39e-05
ENSG00000100650	SRSF5	3592	3926	3969	6018	6815	5671		0.35	4.63e-06	4.44e-05
ENSG00000172757	CFL1	27226	36779	31549	46981	48028	43409		0.24	4.72e-06	4.52e-05
ENSG00000166508	MCM7	3259	2181	2385	8229	9250	7344		1.08	4.74e-06	4.54e-05
ENSG00000146701	MDH2	5931	7853	6473	9969	10459	9369		0.26	4.81e-06	4.61e-05
ENSG00000120885	CLU	684	1753	897	428	555	435		-1.19	4.85e-06	4.63e-05
ENSG00000126878	AIF1L	6	51	46	0	0	4		-3.67	4.85e-06	4.63e-05
ENSG00000184227	ACOT1	22	62	34	10	4	4		-2.48	4.85e-06	4.63e-05
ENSG00000073614	KDM5A	2805	3802	3125	3192	3246	3067		-0.3	4.87e-06	4.65e-05
ENSG00000198642	KLHL9	2682	3310	2975	2946	3019	2797		-0.3	4.88e-06	4.66e-05
ENSG00000132423	COQ3	208	211	213	402	498	428		0.65	4.9e-06	4.67e-05
ENSG00000261824	LINC00662	688	933	725	651	707	657		-0.44	4.92e-06	4.69e-05
ENSG00000039319	ZFYVE16	1654	2366	1939	1895	1953	1772		-0.34	4.94e-06	4.7e-05
ENSG00000248441	LETR1	17	30	22	0	1	0		-4.28	4.95e-06	4.72e-05
ENSG00000110721	CHKA	245	315	214	498	530	510		0.6	4.98e-06	4.74e-05
ENSG00000184900	SUMO3	4107	4913	4487	6733	7416	6425		0.29	4.98e-06	4.74e-05
ENSG00000034510	TMSB10	68352	81590	67954	106079	117301	103915		0.28	4.99e-06	4.74e-05
ENSG00000135698	MPHOSPH6	683	795	655	1240	1255	1132		0.42	5.01e-06	4.76e-05
ENSG00000139083	ETV6	1112	1815	1309	1336	1180	1087		-0.45	5.01e-06	4.76e-05
ENSG00000189195	BTBD8	94	129	112	56	60	53		-1.03	5.03e-06	4.77e-05
ENSG00000187091	PLCD1	829	997	921	804	812	800		-0.42	5.1e-06	4.84e-05
ENSG00000235173	HGH1	1026	1046	1012	1850	1820	1623		0.42	5.11e-06	4.85e-05
ENSG00000110237	ARHGEF17	4383	7535	6411	5983	5022	4769		-0.43	5.12e-06	4.85e-05
ENSG00000113811	SELENOK	952	1242	987	1689	1872	1600		0.37	5.12e-06	4.85e-05
ENSG00000168411	RFWD3	1699	1655	1594	2838	3140	2555		0.42	5.12e-06	4.85e-05
ENSG00000117020	AKT3	4899	7675	6177	5661	5990	5837		-0.34	5.14e-06	4.86e-05
ENSG00000139514	SLC7A1	10670	13897	12246	12374	12339	12166		-0.27	5.2e-06	4.91e-05
ENSG00000042088	TDP1	834	768	672	1375	1501	1368		0.51	5.21e-06	4.92e-05
ENSG00000110660	SLC35F2	346	456	316	736	760	608		0.54	5.23e-06	4.94e-05
ENSG00000136824	SMC2	2151	2016	2140	3696	3884	3332		0.43	5.25e-06	4.96e-05
ENSG00000166788	SAAL1	489	492	485	952	915	827		0.5	5.34e-06	5.03e-05
ENSG00000103187	COTL1	19259	24472	20921	30876	33229	30338		0.25	5.34e-06	5.04e-05
ENSG00000172366	MCRIP2	619	809	617	1136	1199	1132		0.42	5.37e-06	5.06e-05
ENSG00000140848	CPNE2	734	1032	841	1417	1449	1437		0.39	5.4e-06	5.08e-05
ENSG00000165732	DDX21	10435	12785	10732	16542	17994	15966		0.27	5.44e-06	5.12e-05
ENSG00000183049	CAMK1D	315	491	401	257	278	322		-0.65	5.45e-06	5.13e-05
ENSG00000185483	ROR1	2618	3829	3494	2790	3239	3022		-0.38	5.6e-06	5.26e-05
ENSG00000099992	TBC1D10A	839	1420	1089	1038	853	836		-0.49	5.62e-06	5.28e-05
ENSG00000069122	ADGRF5	32	81	34	0	14	1		-2.9	5.63e-06	5.28e-05
ENSG00000119326	CTNNAL1	3194	2636	2727	4949	5676	5117		0.49	5.64e-06	5.29e-05
ENSG00000177646	ACAD9	1101	1345	1288	1966	2142	1925		0.36	5.64e-06	5.29e-05
ENSG00000072195	SPEG	1111	1353	1328	1158	1231	872		-0.45	5.64e-06	5.29e-05
ENSG00000173674	EIF1AX	4284	5256	4137	6714	7636	7075		0.33	5.67e-06	5.31e-05
ENSG00000159251	ACTC1	11	27	11	0	0	0		-4.38	5.69e-06	5.33e-05
ENSG00000120318	ARAP3	1545	2030	1714	1798	1629	1484		-0.36	5.73e-06	5.36e-05
ENSG00000165434	PGM2L1	654	1083	849	563	612	758		-0.58	5.73e-06	5.36e-05
ENSG00000203485	INF2	4715	5846	5441	8234	8367	7433		0.28	5.79e-06	5.41e-05
ENSG00000180044	C3orf80	59	198	118	48	56	40		-1.31	5.82e-06	5.44e-05
ENSG00000145833	DDX46	2655	3406	2777	4438	4700	4248		0.29	5.83e-06	5.45e-05
ENSG00000154359	LONRF1	913	1194	1087	1022	946	886		-0.4	5.85e-06	5.46e-05
ENSG00000115415	STAT1	5022	6617	5330	5720	5567	5459		-0.29	5.86e-06	5.47e-05
ENSG00000008513	ST3GAL1	3819	5972	4320	4617	4239	4145		-0.36	5.87e-06	5.47e-05
ENSG00000130414	NDUFA10	2569	2966	2703	4251	4371	4227		0.32	5.89e-06	5.49e-05
ENSG00000182379	NXPH4	1487	2121	1918	3085	2995	2695		0.35	5.9e-06	5.49e-05
ENSG00000112144	CILK1	1807	2258	1961	1965	1917	1860		-0.33	5.9e-06	5.5e-05
ENSG00000130449	ZSWIM6	1147	1603	1391	1343	1269	1172		-0.37	5.93e-06	5.52e-05
ENSG00000198959	TGM2	31160	43604	37564	39170	33034	34656		-0.33	5.94e-06	5.52e-05
ENSG00000104549	SQLE	3699	6129	4731	4383	4580	4335		-0.36	5.95e-06	5.53e-05
ENSG00000048471	SNX29	929	1230	989	885	985	929		-0.4	6.01e-06	5.58e-05
ENSG00000169926	KLF13	4969	7136	6422	5931	6134	5779		-0.31	6.01e-06	5.58e-05
ENSG00000167272	POP5	478	634	511	1007	1010	816		0.45	6.09e-06	5.65e-05
ENSG00000008018	PSMB1	4671	5689	4936	7449	8148	7539		0.29	6.12e-06	5.67e-05
ENSG00000152556	PFKM	2089	2217	2043	3681	3479	3200		0.37	6.17e-06	5.72e-05
ENSG00000100207	TCF20	1829	2479	2057	2037	2160	1919		-0.32	6.19e-06	5.74e-05
ENSG00000157933	SKI	5037	7378	6732	5775	6347	5911		-0.34	6.21e-06	5.75e-05
ENSG00000145743	FBXL17	1027	1384	1240	975	961	1138		-0.46	6.25e-06	5.79e-05
ENSG00000261061		102	115	103	255	288	214		0.78	6.27e-06	5.8e-05
ENSG00000198843	SELENOT	3527	4025	3347	5533	6092	5528		0.33	6.28e-06	5.8e-05
ENSG00000010292	NCAPD2	3938	3540	3796	6904	7510	5616		0.45	6.34e-06	5.85e-05
ENSG00000119707	RBM25	3390	3764	3250	5353	5800	5266		0.33	6.35e-06	5.86e-05
ENSG00000111859	NEDD9	466	830	674	474	418	535		-0.62	6.37e-06	5.88e-05
ENSG00000135837	CEP350	2249	2758	2269	2291	2410	2262		-0.32	6.38e-06	5.89e-05
ENSG00000177889	UBE2N	3650	4354	3644	5880	6232	5659		0.29	6.44e-06	5.94e-05
ENSG00000113460	BRIX1	846	699	751	1494	1502	1396		0.53	6.47e-06	5.96e-05
ENSG00000182004	SNRPE	1783	1947	1446	2927	3079	2821		0.42	6.47e-06	5.96e-05
ENSG00000116750	UCHL5	1158	1387	1165	1937	2211	1871		0.37	6.5e-06	5.98e-05
ENSG00000171033	PKIA	509	413	428	831	1033	906		0.61	6.54e-06	6.01e-05
ENSG00000277972	CISD3	883	1109	948	1654	1740	1413		0.37	6.54e-06	6.01e-05
ENSG00000178605	GTPBP6	2087	2246	2001	3512	3410	3362		0.36	6.57e-06	6.03e-05
ENSG00000154146	NRGN	190	181	194	392	447	370		0.67	6.6e-06	6.06e-05
ENSG00000076706	MCAM	2233	5190	3380	1832	1519	1979		-1.02	6.61e-06	6.07e-05
ENSG00000154920	EME1	92	61	82	299	218	186		1.01	6.69e-06	6.14e-05
ENSG00000180628	PCGF5	2871	3801	3134	3089	3421	3063		-0.3	6.72e-06	6.16e-05
ENSG00000133121	STARD13	2084	1912	1922	3668	3606	3089		0.44	6.81e-06	6.24e-05
ENSG00000127564	PKMYT1	396	217	333	1192	1271	1087		1.25	6.84e-06	6.26e-05
ENSG00000134046	MBD2	2159	2593	2382	3633	3831	3543		0.31	6.84e-06	6.27e-05
ENSG00000007968	E2F2	29	22	14	96	112	76		1.46	6.88e-06	6.3e-05
ENSG00000135643	KCNMB4	84	106	113	58	39	41		-1.14	6.92e-06	6.33e-05
ENSG00000154305	MIA3	2944	3563	3114	3219	3279	2966		-0.29	6.96e-06	6.36e-05
ENSG00000154027	AK5	720	862	795	1268	1525	1244		0.41	7.02e-06	6.41e-05
ENSG00000005448	WDR54	1231	1439	1305	2240	2247	1912		0.35	7.04e-06	6.42e-05
ENSG00000084234	APLP2	17189	26836	21323	19574	22036	20397		-0.32	7.06e-06	6.44e-05
ENSG00000137814	HAUS2	992	1116	959	1780	1717	1583		0.39	7.06e-06	6.44e-05
ENSG00000161036	LRWD1	720	853	774	1402	1271	1284		0.41	7.12e-06	6.49e-05
ENSG00000110628	SLC22A18	321	562	422	356	324	223		-0.68	7.12e-06	6.49e-05
ENSG00000010818	HIVEP2	2755	3674	3055	3249	3120	2916		-0.3	7.16e-06	6.52e-05
ENSG00000124789	NUP153	2327	2907	2470	4055	3955	3721		0.29	7.17e-06	6.53e-05
ENSG00000161996	WDR90	645	686	712	1689	1361	993		0.58	7.36e-06	6.69e-05
ENSG00000134369	NAV1	21521	30899	26681	26041	25489	25782		-0.29	7.43e-06	6.75e-05
ENSG00000149212	SESN3	45	78	38	16	15	2		-2.13	7.44e-06	6.75e-05
ENSG00000158125	XDH	26	16	24	94	91	92		1.4	7.44e-06	6.75e-05
ENSG00000198551	ZNF627	467	683	548	507	451	420		-0.5	7.44e-06	6.75e-05
ENSG00000082153	BZW1	18572	21045	18402	28431	31880	28601		0.3	7.54e-06	6.84e-05
ENSG00000131470	PSMC3IP	149	101	98	320	316	280		0.88	7.59e-06	6.88e-05
ENSG00000181458	TMEM45A	2391	4189	3333	2956	2719	2882		-0.42	7.67e-06	6.95e-05
ENSG00000128578	STRIP2	584	465	476	1108	1088	896		0.59	7.69e-06	6.96e-05
ENSG00000197496	SLC2A10	1888	2883	2485	2438	2044	1964		-0.4	7.71e-06	6.98e-05
ENSG00000155961	RAB39B	101	175	153	60	75	85		-0.99	7.73e-06	6.99e-05
ENSG00000165124	SVEP1	654	672	500	397	466	491		-0.61	7.79e-06	7.05e-05
ENSG00000115307	AUP1	1928	2550	2300	3465	3701	3231		0.3	7.82e-06	7.06e-05
ENSG00000128510	CPA4	1806	1673	2100	1175	1752	1450		-0.56	7.82e-06	7.06e-05
ENSG00000171490	RSL1D1	5680	6566	5689	8992	9478	8862		0.29	7.84e-06	7.07e-05
ENSG00000161653	NAGS	771	829	887	1620	1457	1300		0.45	7.85e-06	7.08e-05
ENSG00000276043	UHRF1	2090	1469	1616	5187	5334	4295		0.96	7.85e-06	7.08e-05
ENSG00000120217	CD274	989	805	808	1767	1743	1499		0.54	7.89e-06	7.11e-05
ENSG00000143867	OSR1	473	314	327	751	966	851		0.73	7.9e-06	7.11e-05
ENSG00000170445	HARS1	3093	3941	3184	5202	5411	4778		0.28	7.9e-06	7.11e-05
ENSG00000198435	NRARP	24	85	38	15	5	6		-2.25	7.91e-06	7.12e-05
ENSG00000128805	ARHGAP22	3066	2239	2308	6842	7426	6655		0.92	7.99e-06	7.18e-05
ENSG00000112576	CCND3	4900	8220	6829	6533	5818	5551		-0.38	8.04e-06	7.23e-05
ENSG00000118200	CAMSAP2	3059	4247	3493	3516	3605	3443		-0.29	8.08e-06	7.26e-05
ENSG00000140365	COMMD4	1394	1521	1326	2313	2539	2122		0.37	8.11e-06	7.28e-05
ENSG00000140937	CDH11	7021	12334	9661	8817	8215	8634		-0.4	8.23e-06	7.39e-05
ENSG00000164506	STXBP5	3411	4491	3696	3911	3948	3674		-0.28	8.25e-06	7.4e-05
ENSG00000205765	RIMOC1	1811	2201	1980	2027	1939	1740		-0.33	8.31e-06	7.45e-05
ENSG00000120519	SLC10A7	660	703	477	1248	1353	979		0.56	8.31e-06	7.45e-05
ENSG00000161202	DVL3	4619	7264	6130	5901	5492	5378		-0.35	8.39e-06	7.51e-05
ENSG00000067836	ROGDI	363	514	368	315	322	319		-0.56	8.48e-06	7.59e-05
ENSG00000100028	SNRPD3	2337	2747	2681	3905	4346	3979		0.33	8.51e-06	7.61e-05
ENSG00000074527	NTN4	3592	8132	6263	3450	3494	3560		-0.84	8.58e-06	7.67e-05
ENSG00000148396	SEC16A	8077	10801	9829	9783	9469	9235		-0.28	8.63e-06	7.71e-05
ENSG00000109572	CLCN3	3410	4276	3735	3621	4037	3596		-0.29	8.71e-06	7.78e-05
ENSG00000089006	SNX5	2516	2815	2212	4142	4435	3707		0.36	8.75e-06	7.81e-05
ENSG00000198146	ZNF770	2170	3063	2420	2525	2567	2286		-0.31	8.79e-06	7.85e-05
ENSG00000184254	ALDH1A3	730	1401	1132	738	862	889		-0.56	8.8e-06	7.85e-05
ENSG00000117643	MAN1C1	6	55	50	5	2	3		-2.93	8.83e-06	7.87e-05
ENSG00000151612	ZNF827	1288	1670	1400	1457	1363	1234		-0.36	8.83e-06	7.87e-05
ENSG00000173692	PSMD1	6142	6807	6104	9497	10573	9561		0.31	8.87e-06	7.9e-05
ENSG00000224877	NDUFAF8	1165	1343	1168	1974	2049	1890		0.35	8.88e-06	7.9e-05
ENSG00000119820	YIPF4	2244	3017	2570	2468	2634	2479		-0.31	8.89e-06	7.91e-05
ENSG00000167699	GLOD4	1401	1725	1437	2339	2524	2305		0.33	8.92e-06	7.93e-05
ENSG00000124126	PREX1	512	756	582	475	579	457		-0.49	8.93e-06	7.94e-05
ENSG00000171793	CTPS1	2892	4005	3139	5148	5131	4862		0.29	8.97e-06	7.97e-05
ENSG00000189091	SF3B3	7847	8778	7825	12651	13092	11608		0.29	9.06e-06	8.04e-05
ENSG00000142002	DPP9	4760	5713	5417	8168	8315	7470		0.28	9.07e-06	8.04e-05
ENSG00000130726	TRIM28	12288	13103	12944	21992	20825	18030		0.33	9.08e-06	8.05e-05
ENSG00000100097	LGALS1	70420	92693	79321	115333	121795	110931		0.22	9.22e-06	8.17e-05
ENSG00000116455	WDR77	700	705	545	1179	1278	1131		0.5	9.24e-06	8.19e-05
ENSG00000163781	TOPBP1	1436	1705	1572	2450	2555	2432		0.33	9.28e-06	8.21e-05
ENSG00000198075	SULT1C4	3	25	24	0	0	0		-4.18	9.29e-06	8.22e-05
ENSG00000100462	PRMT5	1222	1184	1180	2048	2309	1878		0.43	9.3e-06	8.22e-05
ENSG00000139112	GABARAPL1	875	1393	1204	1079	1007	895		-0.44	9.4e-06	8.31e-05
ENSG00000097046	CDC7	236	203	147	509	522	363		0.77	9.57e-06	8.46e-05
ENSG00000112237	CCNC	1323	1649	1466	2238	2471	2289		0.33	9.67e-06	8.54e-05
ENSG00000089902	RCOR1	3566	5065	4285	3976	4414	4099		-0.31	9.74e-06	8.6e-05
ENSG00000164631	ZNF12	1153	1569	1309	1207	1382	1111		-0.37	9.79e-06	8.64e-05
ENSG00000085982	USP40	1883	2259	2013	2030	2094	1775		-0.33	9.8e-06	8.64e-05
ENSG00000102683	SGCG	53	57	72	29	14	10		-1.68	9.8e-06	8.64e-05
ENSG00000031691	CENPQ	129	205	197	354	382	395		0.68	9.83e-06	8.66e-05
ENSG00000142252	GEMIN7	225	253	252	510	484	434		0.57	9.87e-06	8.69e-05
ENSG00000101189	MRGBP	1219	1409	1169	2084	2171	1882		0.36	9.91e-06	8.7e-05
ENSG00000117133	RPF1	1167	1445	1207	1984	2158	1904		0.34	9.9e-06	8.7e-05
ENSG00000136699	SMPD4	2802	3255	2907	4814	4755	4223		0.3	9.9e-06	8.7e-05
ENSG00000166341	DCHS1	297	337	323	244	172	233		-0.71	9.91e-06	8.7e-05
ENSG00000105325	FZR1	1847	2619	2083	3613	3606	2990		0.32	9.94e-06	8.72e-05
ENSG00000152127	MGAT5	11715	12458	11680	18323	19600	18044		0.31	1e-05	8.78e-05
ENSG00000100632	ERH	2634	2935	2583	4118	4787	4087		0.34	1e-05	8.79e-05
ENSG00000148300	REXO4	1122	1339	1111	1822	2152	1872		0.37	1.01e-05	8.81e-05
ENSG00000174099	MSRB3	6680	10654	8301	7855	8329	7972		-0.33	1.01e-05	8.84e-05
ENSG00000187837	H1-2	45	37	18	121	148	110		1.27	1.02e-05	8.92e-05
ENSG00000102096	PIM2	183	181	167	422	387	328		0.66	1.02e-05	8.95e-05
ENSG00000170558	CDH2	8428	12145	10137	10074	10307	9970		-0.28	1.02e-05	8.96e-05
ENSG00000108798	ABI3	37	125	74	11	19	32		-1.73	1.03e-05	8.97e-05
ENSG00000168961	LGALS9	12	60	46	7	1	6		-2.65	1.03e-05	8.98e-05
ENSG00000115484	CCT4	8210	9358	8018	12772	13718	12556		0.29	1.03e-05	9.04e-05
ENSG00000166197	NOLC1	5265	6078	5196	8702	8773	7728		0.29	1.04e-05	9.05e-05
ENSG00000173269	MMRN2	369	1207	702	92	129	234		-2.06	1.04e-05	9.05e-05
ENSG00000172059	KLF11	370	655	452	361	399	356		-0.57	1.05e-05	9.13e-05
ENSG00000109654	TRIM2	1069	1505	1048	977	1090	1067		-0.43	1.05e-05	9.14e-05
ENSG00000075213	SEMA3A	175	117	172	362	394	395		0.81	1.05e-05	9.16e-05
ENSG00000144476	ACKR3	9	59	40	4	6	1		-2.8	1.05e-05	9.17e-05
ENSG00000153885	KCTD15	2682	4687	3513	3411	3116	3080		-0.4	1.06e-05	9.23e-05
ENSG00000107371	EXOSC3	710	646	599	1227	1341	1079		0.5	1.06e-05	9.25e-05
ENSG00000153246	PLA2R1	246	270	249	180	176	180		-0.67	1.06e-05	9.26e-05
ENSG00000172167	MTBP	150	152	138	364	419	250		0.76	1.07e-05	9.27e-05
ENSG00000182628	SKA2	1038	948	892	1646	1859	1700		0.47	1.08e-05	9.37e-05
ENSG00000038219	BOD1L1	2721	3618	3118	3159	3257	2955		-0.28	1.09e-05	9.46e-05
ENSG00000196396	PTPN1	5282	6207	5544	8435	9008	8146		0.27	1.1e-05	9.56e-05
ENSG00000116670	MAD2L2	1365	1725	1402	2367	2489	2160		0.32	1.1e-05	9.57e-05
ENSG00000070950	RAD18	990	866	828	1577	1840	1565		0.5	1.11e-05	9.6e-05
ENSG00000099953	MMP11	123	201	170	99	105	91		-0.83	1.12e-05	9.68e-05
ENSG00000125378	BMP4	216	169	149	58	92	113		-1.05	1.12e-05	9.68e-05
ENSG00000189007	ADAT2	218	172	229	485	496	405		0.7	1.12e-05	9.69e-05
ENSG00000187398	LUZP2	93	255	173	64	72	101		-1.08	1.13e-05	9.74e-05
ENSG00000171388	APLN	463	1223	767	492	475	597		-0.73	1.13e-05	9.75e-05
ENSG00000135049	AGTPBP1	739	1074	873	732	888	700		-0.43	1.13e-05	9.75e-05
ENSG00000140262	TCF12	2625	3762	2964	3115	3001	2894		-0.31	1.13e-05	9.76e-05
ENSG00000205133	TRIQK	1028	1488	1165	947	1220	1037		-0.42	1.13e-05	9.77e-05
ENSG00000162687	KCNT2	42	94	48	17	22	18		-1.55	1.13e-05	9.79e-05
ENSG00000117360	PRPF3	1120	1308	1095	1924	2151	1705		0.37	1.14e-05	9.86e-05
ENSG00000121579	NAA50	5606	7025	5724	8875	9809	8795		0.27	1.15e-05	9.88e-05
ENSG00000104859	CLASRP	919	1089	1050	1895	1741	1481		0.39	1.15e-05	9.89e-05
ENSG00000224259	LINC01133	631	976	683	504	655	639		-0.53	1.15e-05	9.89e-05
ENSG00000055332	EIF2AK2	3471	4681	3828	3919	4123	3845		-0.28	1.15e-05	9.9e-05
ENSG00000000971	CFH	1842	2097	1733	1642	1910	1665		-0.37	1.15e-05	9.92e-05
ENSG00000135476	ESPL1	811	595	582	1632	1460	1130		0.63	1.16e-05	9.98e-05
ENSG00000196557	CACNA1H	68	143	90	24	41	51		-1.28	1.16e-05	0.0001
ENSG00000113504	SLC12A7	45	204	137	46	31	51		-1.43	1.17e-05	0.000101
ENSG00000113580	NR3C1	4898	6244	5185	5593	5452	5280		-0.27	1.17e-05	0.000101
ENSG00000122707	RECK	2023	2576	2220	1864	2416	1984		-0.37	1.17e-05	0.000101
ENSG00000103043	VAC14	2077	2433	2083	3612	3546	3118		0.32	1.17e-05	0.000101
ENSG00000116016	EPAS1	18732	38374	31727	19868	18003	19034		-0.74	1.18e-05	0.000101
ENSG00000102038	SMARCA1	3754	5676	4873	4709	4734	4257		-0.32	1.18e-05	0.000101
ENSG00000080839	RBL1	505	349	446	919	998	866		0.64	1.18e-05	0.000101
ENSG00000012061	ERCC1	1604	2078	1632	2780	2861	2578		0.31	1.18e-05	0.000101
ENSG00000125166	GOT2	4364	4863	4124	6998	7536	6354		0.32	1.19e-05	0.000102
ENSG00000221890	NPTXR	644	1059	770	665	747	654		-0.46	1.2e-05	0.000103
ENSG00000132600	PRMT7	814	1110	899	1659	1502	1437		0.37	1.21e-05	0.000103
ENSG00000164934	DCAF13	1947	2325	1939	3143	3469	3063		0.32	1.21e-05	0.000103
ENSG00000282826	FRG1CP	780	1234	946	877	831	840		-0.43	1.22e-05	0.000104
ENSG00000112186	CAP2	276	564	447	222	315	303		-0.72	1.23e-05	0.000105
ENSG00000136051	WASHC4	3359	4762	3712	3844	4162	3569		-0.29	1.24e-05	0.000106
ENSG00000133800	LYVE1	18	82	42	6	4	13		-2.28	1.27e-05	0.000108
ENSG00000148688	RPP30	617	760	586	1150	1226	984		0.42	1.27e-05	0.000108
[truncated: 3,204 more rows]

## Sheet: HUVEC
GeneID	Symbol	chip.HUVECS GFP-001.tsv	chip.HUVECS GFP-002.tsv	chip.HUVECS GFP-003.tsv	chip.HUVECS GFP-004.tsv	chip.HUVECS TIE2WT-001.tsv	chip.HUVECS TIE2WT-002.tsv	chip.HUVECS TIE2WT-003.tsv	chip.HUVECS TIE2WT-004.tsv	chip.HUVECS TIE2L914F-001.tsv	chip.HUVECS TIE2L914F-002.tsv	chip.HUVECS TIE2L914F-003.tsv	chip.HUVECS TIE2L914F-004.tsv		log2FoldChange GFP vs. WT	P-value GFP vs. WT	padj. GFP vs. WT		log2FoldChange GFP vs. L914F	P-value GFP vs. L914F	padj. GFP vs. L914F		log2FoldChange WT vs. L914F	P-value WT vs. L914F	padj. WT vs. L914F
ENSG00000057657	PRDM1	8419	5981	2981	9815	819	962	881	2057	522	142	204	209		-2.21	3.3e-111	7.41e-108		-5.34	0	0		-3.12	6.8e-180	9.53e-177
ENSG00000111110	PPM1H	7054	5328	2570	9858	1528	1672	1485	3217	852	208	493	375		-1.28	4.19e-43	9.41e-41		-4.36	0	0		-3.06	2.09e-205	4.14e-202
ENSG00000113555	PCDH12	110058	86236	43277	139277	31952	34100	32868	73840	41140	12793	25662	22554		-0.82	1.05e-37	1.89e-35		-2.55	0	0		-1.72	4.2e-157	3.85e-154
ENSG00000113763	UNC5A	7196	5384	2819	9176	955	969	994	2256	626	223	367	313		-1.94	1.22e-128	3.93e-125		-4.65	0	0		-2.7	5.29e-203	9.7e-200
ENSG00000120457	KCNJ5	4009	3673	1815	5352	1852	2023	2082	4559	810	305	485	381		-0.16	0.0143	0.0663		-3.57	0	0		-3.35	8.17e-275	4.87e-271
ENSG00000125845	BMP2	30929	24250	12389	41010	5771	5733	5903	12413	6376	2357	3926	3716		-1.53	1.44e-68	8.28e-66		-3.35	0	0		-1.8	2.17e-92	6.54e-90
ENSG00000136999	CCN3	8521	7479	3820	17558	1539	1790	1414	3154	504	144	282	252		-1.83	1.17e-42	2.56e-40		-5.59	0	0		-3.73	1.2e-151	1.06e-148
ENSG00000140511	HAPLN3	1138	1173	568	1437	1481	1441	1251	3718	36389	10019	24612	16023		1.06	2.64e-29	3.2e-27		3.59	0	0		2.5	1.6e-159	1.58e-156
ENSG00000159307	SCUBE1	309	272	155	330	682	659	519	1529	14465	4860	9310	8255		1.88	3.22e-79	2.58e-76		4.41	0	0		2.51	2.73e-173	3.26e-170
ENSG00000160097	FNDC5	12057	11318	6009	17087	2518	3206	2527	6665	680	192	374	269		-1.38	5.42e-58	1.9e-55		-5.66	0	0		-4.26	0	0
ENSG00000163661	PTX3	10367	11118	4580	13322	8851	9237	7203	19321	282719	97351	218552	144290		0.4	1.87e-06	2.68e-05		3.56	0	0		3.11	1.53e-240	6.07e-237
ENSG00000167772	ANGPTL4	2554	2551	1191	2984	2406	2058	1592	5456	162833	45239	122708	70550		0.44	2.04e-05	0.000235		4.68	0	0		4.17	9.83e-270	4.69e-266
ENSG00000171004	HS6ST2	1984	1728	847	2570	339	369	294	768	417	118	201	210		-1.72	1.9e-92	2.85e-89		-3.6	0	0		-1.86	1.79e-84	4.49e-82
ENSG00000175264	CHST1	76774	68851	32980	102515	16642	17723	16501	41695	16349	4307	8742	6142		-1.32	7.07e-71	4.67e-68		-3.71	0	0		-2.37	7.82e-218	1.86e-214
ENSG00000175899	A2M	16620	13105	6296	19354	13733	14421	12672	29292	10835	3140	5711	5333		0.64	3.26e-26	3.25e-24		-1.83	2.5e-193	1.19e-190		-2.48	0	0
ENSG00000185477	GPRIN3	5531	2995	1641	6387	553	531	520	1200	232	64	106	127		-2.19	3.52e-66	1.76e-63		-5.59	0	0		-3.37	1.22e-121	5.94e-119
ENSG00000282012		541	472	253	713	975	1080	1009	2198	178	68	91	65		1.69	6.48e-62	2.75e-59		-2.98	1.27e-126	2.53e-124		-4.68	0	0
ENSG00000013297	CLDN11	4522	4626	2003	5154	3767	3856	3481	9097	103837	38739	79776	59624		0.51	3.34e-09	7.37e-08		3.44	5.2e-307	8.19e-304		2.89	1.56e-218	4.14e-215
ENSG00000159640	ACE	38434	25932	13443	44481	4330	4646	4675	10517	9832	2723	5066	4879		-2.02	2.06e-131	7.71e-128		-3.11	6.4e-307	9.48e-304		-1.08	1.12e-38	8.04e-37
ENSG00000101265	RASSF2	28840	21460	11161	36842	5607	5971	5448	12061	8896	2671	4589	4560		-1.42	5.2e-75	3.89e-72		-2.91	1.63e-301	2.28e-298		-1.47	1.48e-78	3.27e-76
ENSG00000116544	DLGAP3	1655	1512	733	2389	308	297	237	788	201	46	108	108		-1.69	2.49e-59	9.3e-57		-4.45	1.64e-299	2.17e-296		-2.74	1.86e-107	6.6e-105
ENSG00000198771	RCSD1	2723	2002	938	2954	497	579	529	1123	327	68	129	111		-1.32	2.18e-33	3.2e-31		-4.49	3.28e-289	4.13e-286		-3.15	8.32e-139	5.83e-136
ENSG00000101670	LIPG	457	361	184	429	425	434	444	857	11823	3966	7243	6353		0.87	4.56e-17	2.22e-15		3.67	7.33e-288	8.8e-285		2.77	2.26e-175	2.84e-172
ENSG00000107719	PALD1	33456	24852	12840	41333	11200	11952	11694	29580	12527	3573	6202	5643		-0.51	1e-12	3.33e-11		-2.69	1.81e-283	2.07e-280		-2.16	6.35e-183	9.46e-180
ENSG00000146859	TMEM140	7165	6672	3184	8852	2757	2718	2344	5852	3718	1006	2094	1800		-0.64	2.25e-24	1.93e-22		-2.3	4.15e-280	4.54e-277		-1.65	3.69e-143	2.74e-140
ENSG00000132561	MATN2	316	290	119	350	287	289	245	651	6001	1990	3982	3023		0.7	3.37e-14	1.28e-12		3.12	1e-278	1.05e-275		2.4	1.14e-177	1.51e-174
ENSG00000137878	GCOM1	4866	3353	1788	5694	1549	1537	1424	3333	1629	448	987	766		-0.68	2.2e-20	1.39e-18		-2.72	1.95e-272	1.97e-269		-2.02	1.03e-148	8.8e-146
ENSG00000121966	CXCR4	69896	64131	29795	86851	16848	17653	16909	38812	12380	2264	4683	3785		-1.16	4.78e-23	3.74e-21		-4.25	9.38e-272	9.1e-269		-3.05	8.52e-142	6.15e-139
ENSG00000119718	EIF2B2	30711	25394	12610	40038	7362	7596	8023	17742	12539	3625	7832	5606		-1.11	1.06e-53	3.44e-51		-2.56	2.35e-271	2.2e-268		-1.44	9.83e-87	2.63e-84
ENSG00000157613	CREB3L1	13526	12483	6539	17675	4317	4686	4330	10653	6999	2084	4072	3567		-0.81	1.15e-35	1.83e-33		-2.29	5.63e-266	5.07e-263		-1.47	2.74e-110	1.07e-107
ENSG00000178726	THBD	15257	11868	5632	17267	2921	2929	2983	6202	4134	1495	2687	2455		-1.4	3.25e-66	1.66e-63		-2.85	8.73e-260	7.59e-257		-1.42	2.84e-66	4.74e-64
ENSG00000172348	RCAN2	1697	1416	654	2961	204	234	196	518	44	16	31	13		-2.19	2.31e-57	7.96e-55		-6.61	3.72e-252	3.12e-249		-4.38	2.29e-108	8.38e-106
ENSG00000167244	IGF2	1602	1547	634	2155	77	78	80	235	69	11	16	21		-3.39	4.62e-122	1.3e-118		-6.36	5.12e-252	4.17e-249		-2.94	5.41e-50	5.53e-48
ENSG00000035664	DAPK2	3278	3026	1441	3863	940	1054	841	2530	859	181	396	300		-0.87	6.25e-19	3.51e-17		-3.51	7.93e-245	6.25e-242		-2.61	2.51e-134	1.57e-131
ENSG00000180730	SHISA2	73	61	20	54	171	142	172	346	4421	1596	3344	2622		2.26	4.89e-44	1.17e-41		5.18	1.02e-240	7.76e-238		2.89	6.77e-111	2.78e-108
ENSG00000168356	SCN11A	1787	1316	787	2691	77	128	80	189	34	10	36	19		-3.44	2.06e-108	4.19e-105		-6.68	7.55e-236	5.6e-233		-3.2	2.79e-51	2.96e-49
ENSG00000233321	LINC02669	1329	1140	534	1845	182	191	222	440	108	18	36	40		-1.89	1.25e-48	3.6e-46		-5.28	5.25e-235	3.78e-232		-3.37	1.84e-91	5.42e-89
ENSG00000165507	DEPP1	100640	97925	43875	126263	27796	28567	24969	64876	22641	4088	13032	9199		-1.05	2.96e-21	2.06e-19		-3.69	1.84e-233	1.29e-230		-2.62	1.01e-118	4.64e-116
ENSG00000186642	PDE2A	5921	4495	2196	7429	2117	2094	2006	4432	2095	485	999	933		-0.56	9.7e-12	2.89e-10		-2.86	6.78e-232	4.62e-229		-2.27	1.29e-145	1.06e-142
ENSG00000156466	GDF6	371	363	146	292	637	661	519	1459	11994	3672	7099	6130		1.69	1.32e-43	3.06e-41		3.89	1.35e-228	8.96e-226		2.17	5.56e-80	1.29e-77
ENSG00000163083	INHBB	5906	5601	3051	10365	1898	1997	1583	3845	1546	368	883	721		-1.08	9.16e-25	8.2e-23		-3.53	4.62e-228	2.98e-225		-2.42	1.54e-107	5.54e-105
ENSG00000139289	PHLDA1	54779	46830	23223	67800	20156	20924	16531	43672	39893	12028	24065	19460		-0.64	1.48e-34	2.26e-32		-1.7	7.8e-227	4.91e-224		-1.05	8.79e-88	2.41e-85
ENSG00000133800	LYVE1	20345	20274	10173	31752	19436	19615	14232	34949	7800	2261	3730	3309		0.34	9.78e-05	0.000957		-2.97	6.72e-174	2.57e-171		-3.38	1.36e-224	4.62e-221
ENSG00000151692	RNF144A	7453	5946	3059	8935	3686	3641	2976	6849	2209	723	1062	946		-0.19	0.0073	0.0388		-3.04	4.97e-223	3.05e-220		-2.79	2.67e-187	4.24e-184
ENSG00000139329	LUM	3843	3326	1269	4808	562	536	443	1114	927	335	635	485		-1.97	1.33e-93	2.13e-90		-3.09	1.66e-221	9.97e-219		-1.09	4.59e-28	2.13e-26
ENSG00000198369	SPRED2	10533	7754	3977	13557	1749	1947	1777	3785	1934	623	949	1225		-1.6	7e-48	1.92e-45		-3.55	1.14e-219	6.66e-217		-1.92	9.29e-66	1.54e-63
ENSG00000126878	AIF1L	4255	3985	2118	5741	4728	5307	4251	10120	3626	1135	2087	1674		0.86	3.18e-29	3.81e-27		-1.62	2.96e-93	3.44e-91		-2.5	4.38e-220	1.3e-216
ENSG00000107731	UNC5B	17526	12359	6351	29584	1742	1770	1719	3858	2024	521	840	1095		-2.46	2.9e-68	1.62e-65		-4.49	5.67e-217	3.25e-214		-1.99	9.6e-45	8.41e-43
ENSG00000124721	DNAH8	66	62	33	62	62	65	54	124	3169	997	1820	1723		0.64	1.05e-05	0.00013		4.4	1.73e-215	9.67e-213		3.68	9.81e-172	1.06e-168
ENSG00000196549	MME	15227	11644	6425	20736	6830	6913	5927	12399	4866	1604	2818	2519		-0.36	6.22e-06	8.07e-05		-2.85	1.07e-214	5.88e-212		-2.43	1.23e-157	1.17e-154
ENSG00000034677	RNF19A	28430	19433	9863	34368	7682	7845	7003	15750	9071	2560	4206	4302		-0.91	3.89e-24	3.3e-22		-2.86	2.04e-213	1.09e-210		-1.92	2.75e-98	9.11e-96
ENSG00000162595	DIRAS3	94	101	33	135	201	186	155	416	3507	1216	2643	1839		1.67	4.56e-35	7.11e-33		4.01	3.46e-213	1.81e-210		2.31	2.57e-93	7.95e-91
ENSG00000038295	TLL1	1032	737	327	1341	244	219	171	527	12851	5022	8082	9076		-1.22	3.93e-21	2.72e-19		2.77	3.93e-109	6.12e-107		4.02	3.84e-210	8.31e-207
ENSG00000140873	ADAMTS18	3455	2874	1529	2975	13537	13566	9733	21979	135374	50548	79119	95305		2.7	1.36e-79	1.13e-76		4.35	2.36e-202	1.22e-199		1.61	1.38e-30	7.26e-29
ENSG00000164056	SPRY1	20547	15317	7289	23921	6002	6391	6125	12835	9771	2967	5612	4985		-0.75	2.24e-26	2.25e-24		-2.18	1.95e-201	9.81e-199		-1.41	1.07e-85	2.77e-83
ENSG00000181634	TNFSF15	2442	1779	833	2098	6424	5602	4430	10646	57719	21587	36423	39214		2.21	1.23e-70	7.92e-68		3.78	2.73e-201	1.35e-198		1.54	3.3e-36	2.15e-34
ENSG00000131386	GALNT15	5934	5423	2803	9198	970	984	861	1731	1013	167	401	280		-1.99	2.36e-43	5.35e-41		-4.45	7.17e-197	3.48e-194		-2.42	1.38e-59	1.88e-57
ENSG00000128917	DLL4	25703	20732	10736	37299	3334	3996	3692	8543	8232	1854	3241	3260		-1.95	1.89e-72	1.33e-69		-3.24	5e-193	2.33e-190		-1.25	3.41e-31	1.83e-29
ENSG00000071575	TRIB2	1756	1459	725	1829	2005	2071	1589	4277	20081	6934	12220	11488		1.03	2.38e-35	3.76e-33		2.46	2.5e-192	1.14e-189		1.4	1.81e-66	3.06e-64
ENSG00000119508	NR4A3	1933	1064	556	1542	229	307	287	646	112	21	61	39		-1.47	6.2e-24	5.21e-22		-5.15	1.2e-191	5.4e-189		-3.64	3.81e-94	1.2e-91
ENSG00000162433	AK4	1442	1300	614	1873	659	697	548	1350	12350	3577	7365	6720		-0.35	6.15e-07	9.68e-06		1.83	2.61e-137	6.15e-135		2.21	1.37e-191	2.33e-188
ENSG00000150048	CLEC1A	7307	7092	3252	9815	1618	1891	1670	4110	4415	1431	2752	2187		-1.29	4.04e-78	3.13e-75		-2.02	6.13e-190	2.71e-187		-0.72	1.53e-25	6.46e-24
ENSG00000140853	NLRC5	6897	4793	2671	8499	2184	2433	2104	4857	2859	869	1591	1545		-0.65	1.38e-16	6.49e-15		-2.4	1.8e-188	7.81e-186		-1.72	1.42e-97	4.65e-95
ENSG00000123146	ADGRE5	6023	5336	2862	8553	2866	2971	2443	6719	3377	916	2002	1394		-0.31	8.38e-06	0.000106		-2.28	2.42e-187	1.03e-184		-1.93	1.34e-134	8.6e-132
ENSG00000119630	PGF	289919	278724	137072	386949	107913	110079	110750	283416	123197	31199	72501	44218		-0.57	2.9e-10	7.28e-09		-2.76	1.41e-185	5.91e-183		-2.15	1.48e-114	6.41e-112
ENSG00000100979	PLTP	2101	2002	874	2200	2983	3264	2307	7449	28920	8941	18215	15799		1.36	3.57e-51	1.11e-48		2.62	6.82e-184	2.82e-181		1.23	5.02e-44	4.27e-42
ENSG00000108551	RASD1	9026	7975	3616	9002	1777	2117	2450	5009	1932	487	894	640		-1.1	2.79e-19	1.63e-17		-3.66	7.92e-184	3.22e-181		-2.53	7.92e-89	2.22e-86
ENSG00000168309	FAM107A	743	590	301	866	843	800	834	1987	9755	3593	6977	6585		1.09	9.02e-29	1.05e-26		2.78	1.81e-181	7.24e-179		1.67	2.37e-70	4.3e-68
ENSG00000141540	TTYH2	1267	994	495	1358	106	99	87	259	318	74	202	128		-2.64	3.51e-112	8.74e-109		-3.23	2.98e-177	1.17e-174		-0.52	6.1e-06	4.4e-05
ENSG00000048052	HDAC9	1237	860	400	1520	366	393	364	736	236	73	128	101		-0.72	3.45e-11	9.71e-10		-3.54	2.58e-174	1e-171		-2.79	3.33e-105	1.15e-102
ENSG00000184571	PIWIL3	455	350	226	559	597	655	416	1129	128	35	71	66		1.06	2.37e-17	1.18e-15		-3.11	4.44e-93	5.11e-91		-4.2	2.41e-172	2.74e-169
ENSG00000151690	MFSD6	4878	3578	1775	6398	1223	1362	1172	2431	1870	527	962	882		-1.05	3.33e-30	4.22e-28		-2.63	4.72e-171	1.78e-168		-1.56	2.09e-60	2.93e-58
ENSG00000157404	KIT	45860	33082	17306	58500	11069	10933	10029	20672	15141	4448	6585	7227		-1.18	1.26e-30	1.65e-28		-2.87	2.95e-167	1.09e-164		-1.66	5.1e-58	6.61e-56
ENSG00000113083	LOX	66339	55610	27606	90907	31608	32609	25764	60733	35815	11293	19324	17438		-0.31	1.2e-05	0.000146		-2.18	3.45e-167	1.26e-164		-1.83	7.79e-119	3.64e-116
ENSG00000165092	ALDH1A1	7508	7420	3415	8771	7007	7292	6317	15666	75332	25004	52749	38583		0.66	2.53e-18	1.36e-16		2.12	4.12e-167	1.48e-164		1.44	5.16e-79	1.16e-76
ENSG00000183578	TNFAIP8L3	2794	2928	1265	3808	6216	6022	4778	12528	34713	12249	24034	18169		1.73	2.56e-88	2.87e-85		2.38	5.67e-166	2.01e-163		0.62	4.8e-14	9.22e-13
ENSG00000179044	EXOC3L1	4415	3335	1606	5687	1073	1115	1242	2720	1254	280	708	416		-0.95	1.58e-17	7.95e-16		-3.22	1.07e-165	3.76e-163		-2.23	5.06e-80	1.18e-77
ENSG00000026508	CD44	3336	3127	1356	3970	248	310	258	572	2371	857	1544	1495		-2.78	2.16e-167	4.84e-163		-1.54	9.45e-61	5.81e-59		1.21	1.31e-33	7.62e-32
ENSG00000152377	SPOCK1	12635	10272	4736	13044	4054	3990	3485	7970	86945	30604	52018	56133		-0.74	9.07e-16	3.98e-14		1.81	2.91e-84	2.89e-82		2.57	7.81e-166	8.09e-163
ENSG00000117595	IRF6	2022	2000	916	2639	689	745	705	1726	1090	308	644	449		-0.7	8.47e-18	4.36e-16		-2.32	1.51e-164	5.23e-162		-1.6	4.19e-77	8.92e-75
ENSG00000079257	LXN	25470	24926	11139	35351	9391	9830	8715	21364	17613	5614	10198	7746		-0.68	9.02e-23	6.94e-21		-1.91	2.79e-164	9.49e-162		-1.22	2.66e-68	4.63e-66
ENSG00000167861	HID1	6898	6057	2814	8876	1766	1881	1684	4408	3267	663	1562	1118		-1.05	4.56e-28	5.1e-26		-2.66	1.11e-162	3.73e-160		-1.58	9.75e-59	1.31e-56
ENSG00000237928	NFIA-AS2	1629	1591	753	2237	601	646	693	1685	464	136	243	143		-0.47	5.92e-06	7.69e-05		-3.37	3.03e-162	1e-159		-2.83	6.37e-114	2.71e-111
ENSG00000152953	STK32B	11139	9372	4702	13557	3125	3092	3057	7025	6827	2023	3521	3626		-0.96	1.25e-40	2.51e-38		-1.96	9.69e-162	3.17e-159		-0.99	1.73e-42	1.4e-40
ENSG00000187513	GJA4	4230	5240	2226	9138	429	398	234	840	191	29	73	75		-3.09	2.16e-42	4.7e-40		-6.53	4.1e-161	1.32e-158		-3.37	3.09e-44	2.67e-42
ENSG00000157510	AFAP1L1	43143	33455	17405	59708	16082	16774	14203	34431	24600	7939	13885	12804		-0.58	1.13e-15	4.9e-14		-2.02	6.35e-161	2.02e-158		-1.42	1.51e-80	3.6e-78
ENSG00000075213	SEMA3A	743	630	284	824	709	788	566	1445	9826	3650	6322	6357		0.77	3.01e-14	1.15e-12		2.76	8.61e-161	2.71e-158		1.95	1.26e-84	3.19e-82
ENSG00000140479	PCSK6	855	599	318	1254	374	350	372	832	109	38	58	36		-0.21	0.0149	0.0684		-4.28	1.64e-160	5.09e-158		-3.95	8.88e-136	5.88e-133
ENSG00000182492	BGN	62174	65263	29291	65375	93142	98241	77151	231719	922146	271985	580801	493001		1.35	3.92e-45	9.67e-43		2.61	3.11e-160	9.56e-158		1.23	6.15e-38	4.33e-36
ENSG00000183873	SCN5A	1951	1279	659	2179	491	512	377	1012	575	170	382	281		-1.01	3.71e-25	3.43e-23		-2.76	1.46e-159	4.44e-157		-1.72	5.81e-61	8.49e-59
ENSG00000071246	VASH1	92423	63404	36672	110107	29791	31062	28901	65356	41391	12431	20157	21301		-0.64	3.53e-14	1.33e-12		-2.34	8.53e-159	2.56e-156		-1.67	9.76e-83	2.4e-80
ENSG00000197467	COL13A1	535	473	199	548	858	718	727	1857	7551	2498	5825	3833		1.49	3.51e-45	8.77e-43		2.8	1.49e-158	4.41e-156		1.29	4.82e-38	3.42e-36
ENSG00000189058	APOD	4513	4297	2011	7399	1720	1695	1539	3916	1929	587	1195	746		-0.71	2.12e-13	7.43e-12		-2.7	5.11e-155	1.5e-152		-1.95	7.42e-82	1.79e-79
ENSG00000163235	TGFA	347	387	155	409	930	954	624	1913	7595	2773	4484	3932		2	6.1e-62	2.63e-59		3.18	7.52e-155	2.18e-152		1.14	4.7e-24	1.84e-22
ENSG00000095303	PTGS1	7721	6403	2802	8951	18844	18600	14233	35655	62615	20382	40415	34241		2.07	3e-156	3.37e-152		1.95	5.5e-139	1.31e-136		-0.11	0.117	0.241
ENSG00000091986	CCDC80	8787	7823	3272	10073	9579	9928	8064	19951	70412	24284	47396	40891		0.96	1.08e-38	2.01e-36		1.96	1.89e-154	5.42e-152		0.99	2.59e-41	1.99e-39
ENSG00000135324	MRAP2	258	213	128	259	355	404	322	800	3885	1222	2677	2012		1.36	4.87e-36	7.81e-34		2.79	2.49e-154	7.06e-152		1.4	2.76e-46	2.52e-44
ENSG00000092929	UNC13D	690	436	254	652	1755	1976	1898	4316	2654	705	1544	1146		2.56	5.32e-155	3.98e-151		0.82	3.61e-18	5.6e-17		-1.7	2.43e-76	5.12e-74
ENSG00000198732	SMOC1	8435	8183	4399	10782	2340	2511	2558	5469	4390	1228	2568	1858		-1.03	1.02e-30	1.34e-28		-2.41	2.59e-153	7.25e-151		-1.35	1.36e-49	1.37e-47
ENSG00000058404	CAMK2B	1152	973	496	1653	225	210	209	600	200	22	108	82		-1.5	1.95e-26	1.96e-24		-4.11	5.1e-152	1.41e-149		-2.57	2.96e-58	3.86e-56
ENSG00000164284	GRPEL2	7292	5351	2663	8752	2086	2164	1917	5368	4979	1357	2704	2184		-0.78	2.97e-31	3.99e-29		-1.79	6.17e-152	1.69e-149		-0.99	1.66e-47	1.56e-45
ENSG00000106351	AGFG2	10120	9092	4443	13177	3486	3554	3190	8130	10071	2863	5991	4909		-0.73	1.09e-46	2.85e-44		-1.33	1.61e-149	4.35e-147		-0.58	1.55e-30	8.09e-29
ENSG00000169248	CXCL11	88	102	47	89	474	419	323	943	2800	1054	1966	1509		2.94	1.3e-87	1.39e-84		3.79	1.71e-148	4.57e-146		0.8	2.16e-11	3.31e-10
ENSG00000231298	MANCR	6953	4849	2530	7494	1900	1864	2009	4610	3740	1121	2206	1807		-0.78	2.85e-25	2.65e-23		-1.97	1.75e-148	4.66e-146		-1.18	7.06e-54	8.33e-52
ENSG00000111799	COL12A1	137087	87060	47700	145911	10267	10898	9618	21949	41049	13502	20263	24437		-2.66	2.69e-140	1.51e-136		-2.71	1.53e-145	4.01e-143		-0.04	0.652	0.79
ENSG00000104081	BMF	3232	2615	1405	3607	3574	3941	3356	8615	3939	933	1722	1675		1.08	3.7e-36	6.05e-34		-1.14	2.57e-39	9.67e-38		-2.24	1.71e-145	1.36e-142
ENSG00000268297	CLEC4GP1	111	136	76	152	33	37	20	102	4226	964	2487	1734		-1.08	2.57e-09	5.76e-08		3.48	1.61e-107	2.43e-105		4.61	2.22e-145	1.71e-142
ENSG00000185070	FLRT2	9359	7020	3618	9530	20389	20378	15307	39038	113319	41152	66329	74004		1.96	6.45e-80	5.79e-77		2.66	2.31e-144	6e-142		0.65	2.79e-11	4.23e-10
ENSG00000136235	GPNMB	2951	2858	1062	4531	422	406	311	692	879	237	418	360		-2.23	5.38e-70	3.36e-67		-3.24	1.75e-143	4.5e-141		-0.97	2.45e-14	4.82e-13
ENSG00000197261	C6orf141	1086	984	444	1120	514	494	433	1278	398	100	203	189		-0.13	0.0508	0.174		-2.75	2.43e-143	6.19e-141		-2.55	1.09e-121	5.39e-119
ENSG00000122783	CYREN	3793	2916	1524	4710	1121	1174	1081	2660	2280	722	1551	1056		-0.81	9.78e-29	1.13e-26		-1.88	2.63e-143	6.64e-141		-1.05	1.95e-45	1.73e-43
ENSG00000164220	F2RL2	118	99	44	105	159	124	183	302	3514	1338	2415	2335		1.33	2.15e-16	9.91e-15		4.05	4.33e-143	1.08e-140		2.66	1.85e-72	3.65e-70
ENSG00000130755	GMFG	2890	2701	1134	4050	897	916	1061	2334	1010	255	643	373		-0.72	3.04e-11	8.56e-10		-2.93	1.12e-142	2.78e-140		-2.17	9.19e-79	2.05e-76
ENSG00000186469	GNG2	3275	2580	1157	5593	211	252	228	498	104	17	92	40		-2.96	6.2e-39	1.17e-36		-6.25	2.28e-142	5.59e-140		-3.22	8.71e-39	6.31e-37
ENSG00000228672	PROB1	1428	1181	634	1851	163	167	156	379	644	135	305	281		-2.27	9.02e-99	1.69e-95		-2.64	1.15e-141	2.79e-139		-0.31	0.00172	0.00708
ENSG00000156049	GNA14	834	691	294	1044	668	666	567	1440	7303	2643	4835	4203		0.5	1.36e-09	3.14e-08		2.1	2.7e-139	6.49e-137		1.57	1.54e-80	3.63e-78
ENSG00000153094	BCL2L11	17938	14807	7355	22202	8067	8756	7259	17996	9016	2069	3417	3129		-0.21	0.0073	0.0388		-2.58	3.13e-137	7.3e-135		-2.29	1.23e-109	4.74e-107
ENSG00000137809	ITGA11	5778	4347	2006	4649	25691	26280	22235	52340	31643	10728	16703	21649		3.18	1.64e-138	7.37e-135		1.58	4.53e-36	1.54e-34		-1.57	3.85e-36	2.5e-34
ENSG00000163554	SPTA1	4247	2594	1489	5064	1170	1053	1153	2302	298	39	104	86		-0.78	2.05e-05	0.000235		-5.43	4.47e-137	1.03e-134		-4.53	2.56e-96	8.25e-94
ENSG00000169429	CXCL8	269	185	104	189	128	140	110	236	5616	2168	4480	3103		0	0.974	0.99		3.66	1.55e-136	3.54e-134		3.66	3.94e-133	2.35e-130
ENSG00000169851	PCDH7	234	176	98	253	84	74	60	189	2896	1210	2288	2024		-0.58	1.1e-05	0.000135		2.83	1.75e-104	2.5e-102		3.48	1.07e-136	7.28e-134
ENSG00000235385	LINC02154	40	35	23	63	91	89	53	234	2204	582	1431	1007		1.7	4.55e-21	3.1e-19		4.28	4.38e-136	9.94e-134		2.52	2.09e-67	3.58e-65
ENSG00000106852	LHX6	3919	3771	1836	4437	7270	7560	5532	15069	45977	15584	26537	26506		1.58	1.46e-63	6.54e-61		2.34	4.64e-136	1.04e-133		0.72	1.25e-15	2.77e-14
ENSG00000087303	NID2	67996	45374	23209	82603	14685	16490	14681	29881	12315	4852	6134	8520		-1.14	5.16e-18	2.69e-16		-3.35	5.7e-136	1.27e-133		-2.17	8.16e-59	1.1e-56
ENSG00000110328	GALNT18	3564	3702	1842	4534	1322	1296	1166	3317	2039	584	1256	1054		-0.72	6.14e-17	2.96e-15		-2.19	2.77e-135	6.13e-133		-1.45	9.36e-60	1.28e-57
ENSG00000139318	DUSP6	9476	8353	4179	11882	4286	4488	4215	10314	50164	15533	33941	26519		-0.25	5.12e-06	6.75e-05		1.2	8.17e-90	8.92e-88		1.48	1.21e-133	7.37e-131
ENSG00000119686	FLVCR2	130	83	34	158	176	142	125	385	2559	985	1879	1502		1.28	2.1e-18	1.13e-16		3.48	4.39e-133	9.63e-131		2.15	5.4e-61	7.94e-59
ENSG00000137941	TTLL7	1764	1156	585	1881	359	278	295	795	520	155	341	286		-1.34	3.53e-36	5.83e-34		-2.7	1.02e-132	2.21e-130		-1.32	6.72e-32	3.69e-30
ENSG00000170801	HTRA3	6419	6036	2794	8175	5832	6267	5268	13433	8111	2454	5475	3884		0.66	9.05e-25	8.13e-23		-0.92	6.21e-46	2.81e-44		-1.59	8.56e-133	4.97e-130
ENSG00000159658	EFCAB14	54747	40233	20066	74873	15374	16114	13570	30643	24561	7962	13129	13530		-0.96	5.92e-25	5.38e-23		-2.3	7.56e-132	1.63e-129		-1.32	3.34e-45	2.94e-43
ENSG00000072786	STK10	16506	13365	7224	20744	6653	7384	6600	15538	15142	4211	8656	7175		-0.38	1.08e-11	3.18e-10		-1.42	2.47e-131	5.27e-129		-1.02	7.6e-69	1.35e-66
ENSG00000134215	VAV3	1637	1230	572	2050	480	442	501	909	488	167	305	268		-0.85	3.17e-15	1.34e-13		-2.78	1.78e-130	3.76e-128		-1.9	2.49e-60	3.47e-58
ENSG00000137831	UACA	37499	25765	13341	41697	13826	14859	14216	33480	24138	7146	12468	11097		-0.3	4.86e-06	6.44e-05		-1.78	2.34e-130	4.91e-128		-1.44	1.79e-86	4.73e-84
ENSG00000137509	PRCP	23886	24315	10378	26866	32900	33237	26228	70826	229381	76362	160579	118568		1.17	1.56e-43	3.58e-41		2.08	2.79e-130	5.82e-128		0.88	1.46e-25	6.18e-24
ENSG00000145911	N4BP3	23180	18153	9756	28008	12212	13208	11766	28296	21847	6344	11923	9921		0	0.92	0.97		-1.36	4.52e-129	9.34e-127		-1.37	6.46e-130	3.66e-127
ENSG00000289429		3326	2759	1359	4949	2135	2292	2010	4742	2370	650	1306	979		0.13	0.0418	0.151		-1.9	4.29e-109	6.63e-107		-2.07	4.29e-129	2.38e-126
ENSG00000134323	MYCN	496	427	154	533	500	435	310	814	103	37	70	54		0.63	7.58e-07	1.17e-05		-3.23	4.6e-87	4.71e-85		-3.92	5.04e-129	2.73e-126
ENSG00000170873	MTSS1	12157	9219	4836	15059	4825	5130	4336	10557	10432	3106	6001	5217		-0.41	1.89e-13	6.66e-12		-1.41	4.47e-128	9.17e-126		-0.98	3.55e-62	5.42e-60
ENSG00000110881	ASIC1	253	257	155	374	538	620	382	1136	5047	1516	3054	2659		1.59	2.25e-40	4.47e-38		2.83	2.8e-127	5.69e-125		1.21	1.14e-27	5.2e-26
ENSG00000180447	GAS1	563	625	270	1001	98	73	72	218	80	18	26	28		-2.11	1.28e-36	2.2e-34		-4.69	1.13e-126	2.28e-124		-2.53	1.79e-35	1.13e-33
ENSG00000157483	MYO1E	16470	12804	6367	20124	4862	5202	4496	10694	12333	3917	6748	6514		-0.83	1.32e-36	2.25e-34		-1.57	1.04e-125	2.06e-123		-0.73	8.38e-29	4.07e-27
ENSG00000204103	MAFB	268	281	86	442	559	516	397	1040	5689	2237	3957	3623		1.55	3.57e-29	4.26e-27		3.27	5.29e-125	1.04e-122		1.67	1.56e-37	1.06e-35
ENSG00000138650	PCDH10	63953	51919	26901	77615	23935	25664	19296	46922	38112	11578	18631	19031		-0.6	2.45e-13	8.54e-12		-2.02	1.05e-124	2.06e-122		-1.39	1.29e-60	1.82e-58
ENSG00000139874	SSTR1	1115	631	352	1419	263	240	241	469	153	47	96	54		-1.1	6.05e-14	2.24e-12		-3.95	1.92e-123	3.72e-121		-2.79	6.81e-61	9.77e-59
ENSG00000131831	RAI2	837	755	341	1145	336	345	319	809	432	131	251	177		-0.44	1.7e-07	2.95e-06		-2.31	2.83e-123	5.44e-121		-1.82	5.29e-74	1.07e-71
ENSG00000149131	SERPING1	715	755	282	1284	93	83	61	142	110	31	62	45		-2.59	4.32e-53	1.39e-50		-4.23	8.04e-123	1.53e-120		-1.58	3.04e-17	7.68e-16
ENSG00000082397	EPB41L3	7952	6711	3296	9154	3321	3431	2740	6627	47255	15760	27888	28432		-0.42	2.81e-08	5.55e-07		1.46	8.41e-73	7.04e-71		1.92	1.16e-122	6.16e-120
ENSG00000176692	FOXC2	410	479	199	435	450	356	350	906	7718	2677	4897	3689		0.62	2.13e-07	3.62e-06		2.92	9.39e-122	1.78e-119		2.24	5.12e-75	1.06e-72
ENSG00000174640	SLCO2A1	197	246	137	254	346	383	266	724	5743	1877	3428	3694		1.22	4.19e-17	2.05e-15		3.4	1.12e-121	2.11e-119		2.13	8.11e-53	9.29e-51
ENSG00000176697	BDNF	173	189	65	197	72	54	39	150	2795	835	2094	1449		-0.66	5.32e-06	6.99e-05		2.82	2.59e-91	2.88e-89		3.55	8.07e-122	4.18e-119
ENSG00000152952	PLOD2	22948	18341	9094	25450	10100	10510	9386	20880	114680	37523	72419	62314		-0.25	2.39e-05	0.000269		1.24	1.11e-82	1.08e-80		1.51	8.7e-122	4.41e-119
ENSG00000107551	RASSF4	5895	4975	2453	7584	1420	1460	1533	3690	3019	617	1531	997		-1.08	1.61e-24	1.39e-22		-2.53	2.73e-121	5.09e-119		-1.41	1.58e-39	1.16e-37
ENSG00000132669	RIN2	10913	8912	4459	14092	4423	4608	4034	9377	9160	2610	4651	4379		-0.44	4.25e-12	1.32e-10		-1.57	1.05e-120	1.95e-118		-1.1	3.01e-60	4.17e-58
ENSG00000139354	GAS2L3	5295	4093	2008	6927	2149	2362	2033	4757	3858	1167	2192	1974		-0.35	8.57e-08	1.57e-06		-1.65	2.63e-120	4.84e-118		-1.27	1.96e-71	3.68e-69
ENSG00000161798	AQP5	335	372	164	373	251	313	215	744	6206	2093	5012	3398		0.37	0.000498	0.00405		3.03	7.09e-120	1.29e-117		2.55	3.3e-87	8.94e-85
ENSG00000137474	MYO7A	313	198	97	301	448	449	344	834	194	51	115	90		1.49	3.62e-32	5.04e-30		-1.67	1.3e-32	3.86e-31		-3.2	3.21e-120	1.53e-117
ENSG00000170323	FABP4	705	586	262	634	689	559	661	1607	11605	3932	9504	5070		0.89	7.42e-12	2.25e-10		3.08	2.77e-119	5.02e-117		2.14	9.21e-61	1.31e-58
ENSG00000118515	SGK1	5935	5069	2507	6945	4776	4935	4348	10475	41428	15871	27858	24146		0.52	2.27e-12	7.26e-11		1.76	6.78e-119	1.22e-116		1.22	1.09e-58	1.45e-56
ENSG00000136630	HLX	5888	5332	2339	8021	1613	1741	1694	4313	2489	590	1662	861		-0.9	5.27e-16	2.37e-14		-2.66	3.61e-118	6.45e-116		-1.72	8.94e-51	9.27e-49
ENSG00000176956	LY6H	532	760	357	1039	133	154	124	388	24	1	6	6		-1.5	1.43e-17	7.25e-16		-6.88	3.84e-118	6.81e-116		-5.29	1.62e-70	2.96e-68
ENSG00000128606	LRRC17	334	341	135	358	56	71	68	116	2664	885	2188	1520		-1.56	7.51e-24	6.29e-22		1.93	9.57e-47	4.4e-45		3.54	1.75e-118	7.85e-116
ENSG00000166912	MTMR10	6950	6013	2830	7207	5945	6520	5078	13065	48701	14862	28667	25864		0.67	6.95e-21	4.63e-19		1.65	1.13e-117	2e-115		0.97	1.49e-42	1.21e-40
ENSG00000168542	COL3A1	29637	22295	9027	44626	5758	5567	4683	11563	10331	2195	4240	4132		-1.53	1.99e-32	2.87e-30		-3.01	7.88e-117	1.38e-114		-1.43	1.06e-28	5.1e-27
ENSG00000064225	ST3GAL6	6582	5320	2563	7739	2761	2624	2625	6963	5653	1602	3069	2460		-0.29	1.5e-06	2.17e-05		-1.49	5.4e-116	9.39e-114		-1.18	2.2e-72	4.29e-70
ENSG00000163739	CXCL1	368	398	159	381	200	242	179	528	5795	1808	4652	3394		0.02	0.764	0.9		2.87	1.1e-115	1.9e-113		2.83	1.6e-110	6.48e-108
ENSG00000147408	CSGALNACT1	10232	8128	4032	13286	4970	5104	4244	9667	7129	2286	3985	3557		-0.2	0.00133	0.00941		-1.72	2.27e-115	3.89e-113		-1.48	1.94e-85	4.96e-83
ENSG00000242265	PEG10	4972	3003	1590	5332	930	925	977	1830	1505	522	815	808		-1.29	6.69e-30	8.39e-28		-2.65	4.07e-115	6.93e-113		-1.32	5.12e-30	2.62e-28
ENSG00000169439	SDC2	743	681	344	905	307	344	271	731	4891	1541	2970	2254		-0.4	2.72e-07	4.54e-06		1.41	5.06e-74	4.32e-72		1.85	1.82e-115	8.02e-113
ENSG00000198668	CALM1	146413	127206	59495	180736	55838	57635	54693	129853	132236	44064	83840	63486		-0.49	1.26e-17	6.45e-16		-1.33	1.33e-114	2.25e-112		-0.82	9.23e-46	8.27e-44
ENSG00000143772	ITPKB	34739	26812	14253	47475	12883	13285	11887	27815	24742	7924	13452	12807		-0.57	6.99e-15	2.84e-13		-1.71	2.35e-113	3.94e-111		-1.12	9.86e-50	1e-47
ENSG00000232759	STEAP1B-AS1	222	193	103	250	236	200	151	479	2896	837	1645	1460		0.68	6.17e-10	1.49e-08		2.43	2.97e-113	4.95e-111		1.71	4.37e-61	6.47e-59
ENSG00000106366	SERPINE1	195307	169299	72839	168267	187248	186486	161961	389796	1780342	607007	1151271	936604		0.86	1.45e-19	8.66e-18		2.19	3.12e-113	5.18e-111		1.3	6.36e-42	5e-40
ENSG00000259207	ITGB3	1110	1095	475	1048	807	790	598	1627	13447	4347	7893	7248		0.2	0.0104	0.0515		2.42	3.53e-113	5.81e-111		2.14	5.7e-89	1.62e-86
ENSG00000138821	SLC39A8	1146	975	462	1408	362	348	355	844	4754	1571	3001	2445		-0.77	1.45e-24	1.27e-22		0.88	3.13e-37	1.11e-35		1.67	4.65e-113	1.95e-110
ENSG00000109458	GAB1	8516	5426	2740	8948	2811	3087	2778	5921	3466	793	1519	1662		-0.41	1.76e-05	0.000207		-2.48	1.6e-112	2.61e-110		-2	2.67e-74	5.44e-72
ENSG00000164283	ESM1	38883	28740	13077	31991	4162	3784	5124	10518	12033	2982	6388	4432		-1.97	1.18e-54	3.89e-52		-2.87	2.02e-112	3.28e-110		-0.85	3.77e-12	6.15e-11
ENSG00000159314	ARHGAP27	14334	10843	5396	18754	5807	6074	5439	13726	10502	2892	5627	5566		-0.33	7.2e-07	1.12e-05		-1.67	2.12e-112	3.43e-110		-1.3	6.7e-69	1.2e-66
ENSG00000108370	RGS9	1322	1111	559	1733	426	339	388	934	366	100	323	174		-0.87	1.94e-12	6.27e-11		-2.97	8.88e-111	1.43e-108		-2.06	4.55e-53	5.26e-51
ENSG00000144645	OSBPL10	18718	15309	7639	22960	6358	6678	6160	13053	12609	3986	6585	6790		-0.67	6.73e-18	3.49e-16		-1.77	1.41e-110	2.25e-108		-1.08	1.1e-42	8.95e-41
ENSG00000005249	PRKAR2B	12188	9971	4808	15085	4603	4858	4248	9324	9845	3135	6010	5172		-0.53	8.15e-17	3.9e-15		-1.46	2.33e-110	3.7e-108		-0.91	4.51e-44	3.87e-42
ENSG00000107562	CXCL12	1025	1108	529	1474	465	472	371	991	7479	2210	4305	3754		-0.56	1.22e-10	3.24e-09		1.38	5.84e-59	3.43e-57		1.97	1.64e-110	6.51e-108
ENSG00000118276	B4GALT6	1094	913	434	1174	1234	1087	960	2260	9122	3031	5263	4748		0.9	8.17e-25	7.37e-23		1.93	5.88e-110	9.26e-108		1.01	4.85e-33	2.77e-31
ENSG00000143248	RGS5	17482	14557	6689	21948	15419	15325	14109	31018	131153	51288	90056	82985		0.63	1.19e-13	4.29e-12		1.93	2.91e-109	4.55e-107		1.28	1.75e-49	1.76e-47
ENSG00000138080	EMILIN1	1605	1587	656	2273	275	230	205	604	965	289	527	461		-1.93	2.99e-85	2.92e-82		-2.11	6.65e-109	1.02e-106		-0.16	0.083	0.184
ENSG00000141668	CBLN2	322	232	92	263	212	256	228	544	25	11	21	22		0.66	2.67e-06	3.7e-05		-4.13	1.8e-78	1.63e-76		-4.84	2.98e-109	1.13e-106
ENSG00000158270	COLEC12	7252	6370	3196	9443	5986	6225	4664	12129	8455	2409	4670	4002		0.41	6.93e-10	1.66e-08		-1.12	6.65e-58	3.84e-56		-1.56	3.06e-109	1.14e-106
ENSG00000139508	SLC46A3	4837	3488	1678	7037	627	649	699	1325	1915	606	1135	985		-1.97	7.54e-69	4.45e-66		-2.48	1.72e-108	2.62e-106		-0.45	1.18e-05	8.11e-05
ENSG00000091879	ANGPT2	56854	43656	23399	66393	19354	19129	19105	38611	40336	11663	20117	18438		-0.65	9.86e-17	4.68e-15		-1.77	9.87e-108	1.5e-105		-1.1	6.47e-43	5.28e-41
ENSG00000059804	SLC2A3	5874	5147	2491	7610	3006	3191	2661	6580	29158	8979	17060	14872		-0.14	0.00358	0.0216		1.04	4.84e-82	4.62e-80		1.21	1.91e-107	6.69e-105
ENSG00000103241	FOXF1	235	259	130	359	227	206	146	347	4463	1557	2969	2282		0.12	0.103	0.284		2.83	4.78e-107	7.17e-105		2.6	1.1e-90	3.19e-88
ENSG00000235770	LINC00607	4543	3629	1775	4557	4218	4234	3365	9578	28705	8655	16467	14571		0.8	1.99e-30	2.56e-28		1.53	9.42e-107	1.41e-104		0.71	1.47e-25	6.18e-24
ENSG00000099282	TSPAN15	48970	45971	22423	59882	18238	19227	19434	46532	39540	11767	25480	18062		-0.51	5.59e-13	1.9e-11		-1.61	1.21e-106	1.79e-104		-1.08	5.26e-49	5.2e-47
ENSG00000109861	CTSC	7019	7258	3087	8565	5029	5103	4272	11261	53811	18376	38220	28943		0.2	0.00229	0.0149		1.74	1.35e-106	1.99e-104		1.49	2.32e-79	5.32e-77
ENSG00000154678	PDE1C	1114	917	402	1213	38	42	71	74	186	65	108	90		-3.61	1.21e-90	1.7e-87		-3.66	3.13e-106	4.58e-104		-0.02	0.851	0.918
ENSG00000169891	REPS2	1925	1637	863	2672	657	763	587	1452	1269	324	581	493		-0.72	1.72e-14	6.71e-13		-2.13	1.44e-105	2.1e-103		-1.38	1.25e-44	1.09e-42
ENSG00000184344	GDF3	170	227	90	138	583	532	354	1116	14246	4816	11266	8180		2.16	1.29e-20	8.31e-19		5.14	2.2e-105	3.18e-103		2.9	4.11e-37	2.76e-35
ENSG00000090776	EFNB1	26246	23987	11939	37441	12618	12789	10679	26437	24456	7495	13620	12092		-0.35	2.39e-08	4.77e-07		-1.46	8.63e-105	1.24e-102		-1.09	1.37e-58	1.8e-56
ENSG00000164638	SLC29A4	199	204	92	203	298	336	261	786	2632	758	1640	1257		1.46	6.84e-37	1.18e-34		2.43	1.85e-104	2.64e-102		0.94	4.48e-20	1.41e-18
ENSG00000108691	CCL2	1164	1633	708	1273	5319	5754	3402	12845	72286	25427	46617	36933		2.6	1.87e-37	3.3e-35		4.46	2.83e-104	4e-102		1.77	4.47e-19	1.31e-17
ENSG00000148677	ANKRD1	9244	8116	3819	6876	9160	10616	10729	25585	129721	42747	86334	64277		1.16	2.24e-20	1.41e-18		2.78	1.55e-103	2.18e-101		1.56	4.19e-35	2.61e-33
ENSG00000171617	ENC1	5127	3696	1908	5271	3908	3936	3531	8413	33346	11649	19945	19712		0.57	3.4e-13	1.17e-11		1.74	2.16e-103	3.03e-101		1.14	2.2e-46	2.03e-44
ENSG00000108846	ABCC3	300	245	123	400	287	309	327	738	3644	886	1990	1832		0.9	4.99e-17	2.42e-15		2.25	4.55e-103	6.33e-101		1.32	6.42e-40	4.78e-38
ENSG00000179314	WSCD1	25668	21291	11026	33427	12466	12821	10668	26475	26522	8087	15951	12960		-0.24	4.18e-06	5.61e-05		-1.21	6.71e-103	9.29e-101		-0.95	3.91e-64	6.25e-62
ENSG00000129667	RHBDF2	8375	7255	3722	11271	3562	3634	3356	8246	7713	2294	4040	3955		-0.4	2.29e-10	5.86e-09		-1.45	7.38e-103	1.02e-100		-1.02	1.12e-51	1.23e-49
ENSG00000157985	AGAP1	7899	5690	2999	10093	2276	2484	2091	4843	3805	1291	2192	2419		-0.85	4.57e-19	2.6e-17		-2.08	3.11e-102	4.26e-100		-1.2	7.64e-36	4.89e-34
ENSG00000114948	ADAM23	3167	2723	1362	2992	2696	2933	2213	5625	28997	10194	17496	16794		0.62	1.39e-10	3.63e-09		2.14	3.32e-102	4.52e-100		1.49	3.75e-51	3.93e-49
ENSG00000128602	SMO	338	301	131	286	431	456	282	1033	4779	1393	2930	2437		1.24	3.1e-22	2.31e-20		2.72	7.42e-102	1.01e-99		1.43	1.75e-32	9.83e-31
ENSG00000107099	DOCK8	2861	1707	922	3280	477	444	497	1191	673	189	284	422		-1.41	8.11e-24	6.77e-22		-3.11	8.72e-102	1.18e-99		-1.64	8.19e-30	4.18e-28
ENSG00000124831	LRRFIP1	23563	20365	9923	30563	8509	8938	8083	19619	24325	8009	15244	12642		-0.61	2.27e-30	2.91e-28		-1.15	1.09e-101	1.46e-99		-0.52	4.46e-23	1.67e-21
ENSG00000137033	IL33	242	320	133	428	14	6	9	30	1768	474	950	1024		-3.92	1.86e-59	7.08e-57		1.16	5.31e-15	6.78e-14		5.13	5.43e-102	1.85e-99
ENSG00000121858	TNFSF10	5479	5407	2433	7972	1929	1905	1442	4105	4387	1312	2607	1948		-0.89	3.13e-28	3.58e-26		-1.73	5.98e-101	7.97e-99		-0.82	2.04e-24	8.1e-23
ENSG00000136859	ANGPTL2	57160	52704	26877	79764	35426	38391	29229	73421	39797	13141	21889	22443		0	0.953	0.981		-1.81	6.8e-101	9.03e-99		-1.81	2.58e-100	8.67e-98
ENSG00000101210	EEF1A2	521	523	247	568	463	526	391	1132	6629	1769	4432	2829		0.62	4.75e-09	1.03e-07		2.31	1.17e-100	1.54e-98		1.64	8.38e-54	9.84e-52
ENSG00000175745	NR2F1	2148	1901	873	2429	1272	1360	1070	2828	14085	4701	9859	8546		0.07	0.214	0.455		1.66	1.26e-100	1.66e-98		1.56	1.08e-88	3e-86
ENSG00000176658	MYO1D	35574	28763	14637	41301	15582	16731	15554	34558	33961	10021	18940	17246		-0.23	2.59e-05	0.000289		-1.28	1.31e-100	1.71e-98		-1.02	2.52e-65	4.14e-63
ENSG00000114698	PLSCR4	3723	3363	1615	4193	3012	3215	2357	6061	29621	9669	17141	16670		0.42	8.76e-08	1.6e-06		1.81	1.6e-100	2.08e-98		1.34	4.96e-57	6.28e-55
ENSG00000124749	COL21A1	3173	2437	1104	4086	1528	1802	1436	3362	1954	576	1029	1005		-0.04	0.408	0.658		-1.89	1.83e-100	2.37e-98		-1.81	2.01e-92	6.13e-90
ENSG00000049759	NEDD4L	8723	7490	3696	10538	3739	3981	3698	9070	9501	2926	5814	4871		-0.29	2.59e-09	5.81e-08		-1.08	7.29e-100	9.37e-98		-0.77	8.73e-52	9.72e-50
ENSG00000116741	RGS2	624	576	266	785	455	476	471	1105	5771	1871	4426	2798		0.37	2.08e-05	0.000239		2.03	4.32e-99	5.52e-97		1.6	2.52e-63	3.98e-61
ENSG00000169184	MN1	1712	1329	699	1996	1601	1538	1279	3381	11590	3850	6657	6645		0.7	3.17e-19	1.82e-17		1.65	2.37e-98	3.02e-96		0.93	2.19e-33	1.26e-31
ENSG00000076555	ACACB	1906	1079	734	2117	373	414	336	933	692	223	393	382		-1.22	7.18e-27	7.43e-25		-2.45	4e-98	5.07e-96		-1.19	4.48e-24	1.76e-22
ENSG00000136869	TLR4	1876	1686	751	2285	2098	2080	1612	4028	13941	4652	8706	8266		0.86	7.52e-25	6.81e-23		1.77	4.04e-98	5.09e-96		0.88	9.66e-27	4.25e-25
ENSG00000177054	ZDHHC13	5490	4950	2260	6293	3984	3684	3334	8525	31739	10684	20648	16570		0.28	4.11e-06	5.53e-05		1.39	4.99e-98	6.26e-96		1.08	3.11e-60	4.28e-58
ENSG00000135914	HTR2B	121	138	43	130	164	145	100	347	2166	766	1506	1294		1.01	1.06e-11	3.12e-10		3.06	5.83e-98	7.27e-96		1.99	8.1e-48	7.69e-46
ENSG00000034152	MAP2K3	13720	12525	5676	18488	3950	4298	4086	9605	13556	4022	8583	6689		-0.9	1.35e-48	3.84e-46		-1.29	1.07e-97	1.33e-95		-0.37	5.08e-10	6.71e-09
ENSG00000152154	TMEM178A	1459	1532	686	2228	446	562	394	1237	468	96	156	99		-0.86	4.33e-08	8.24e-07		-3.63	1.92e-97	2.37e-95		-2.7	1.55e-54	1.87e-52
ENSG00000075275	CELSR1	498	405	122	357	1490	1346	960	2619	8619	2394	4563	4774		2.5	4.69e-61	1.88e-58		3.18	2.47e-97	3.03e-95		0.58	6.73e-06	4.82e-05
ENSG00000174807	CD248	1770	1325	554	2271	480	435	465	1043	659	131	233	234		-0.91	6.45e-12	1.97e-10		-2.94	5.87e-97	7.18e-95		-1.98	1.1e-44	9.61e-43
ENSG00000204278	TMEM235	380	363	165	390	114	126	117	349	54	7	20	25		-0.6	2.09e-05	0.00024		-4.34	7.63e-97	9.29e-95		-3.64	4.77e-67	8.12e-65
ENSG00000091409	ITGA6	199721	138138	70338	244535	59490	61854	58326	115816	97459	34773	56346	54873		-0.76	1.31e-15	5.69e-14		-2.03	1.71e-96	2.07e-94		-1.24	8.7e-38	6.03e-36
ENSG00000073008	PVR	18703	15048	7317	19703	11616	12345	11668	26579	105457	37301	69549	59904		0.28	1.48e-05	0.000177		1.49	3.98e-96	4.8e-94		1.18	6.66e-61	9.61e-59
ENSG00000130340	SNX9	17802	15848	7406	23050	8206	8410	7360	17382	18373	5667	10126	9166		-0.31	3.03e-08	5.94e-07		-1.24	4.43e-96	5.32e-94		-0.9	2.61e-52	2.94e-50
ENSG00000152689	RASGRP3	9413	6538	3113	10931	3605	3860	3439	7675	5960	1731	3179	3139		-0.31	2.84e-05	0.000314		-1.74	5.49e-96	6.56e-94		-1.39	1.18e-61	1.78e-59
ENSG00000187678	SPRY4	18755	12753	6628	21865	3933	4440	4257	9681	9239	2896	3936	4392		-1.1	1.04e-25	1.01e-23		-2.2	3.35e-95	3.99e-93		-1.07	2.05e-24	8.1e-23
ENSG00000165449	SLC16A9	725	635	296	1227	32	17	19	44	130	49	114	80		-4.28	2.93e-96	5.06e-93		-3.53	3.23e-93	3.73e-91		0.62	0.000359	0.00178
ENSG00000126803	HSPA2	524	434	199	639	505	578	384	1257	4267	1411	2708	2454		0.84	1.45e-18	7.92e-17		1.93	4.88e-94	5.77e-92		1.07	7.25e-32	3.97e-30
ENSG00000142173	COL6A2	12676	10711	4267	18375	2912	3033	2570	6557	6892	1430	2859	2190		-1.24	1.86e-25	1.74e-23		-2.5	5.51e-94	6.49e-92		-1.21	4.57e-24	1.79e-22
ENSG00000139998	RAB15	14580	12673	6770	18708	9507	10696	9176	21721	16387	5057	9523	8615		0.2	0.00043	0.00355		-1.1	1.93e-65	1.33e-63		-1.33	2.84e-94	9.03e-92
ENSG00000171227	TMEM37	1132	1241	543	1492	501	516	463	1124	664	205	455	292		-0.45	1.27e-06	1.87e-05		-2.15	1.24e-93	1.46e-91		-1.64	1.36e-54	1.65e-52
ENSG00000204301	NOTCH4	40052	27107	14726	46939	13895	14076	13097	32705	33351	9068	17402	15637		-0.49	5.69e-13	1.93e-11		-1.46	1.62e-93	1.9e-91		-0.94	2.66e-40	2.01e-38
ENSG00000079335	CDC14A	2673	1643	874	2920	415	388	386	865	1162	314	570	625		-1.64	2.44e-49	7.12e-47		-2.26	9.11e-93	1.04e-90		-0.56	8.18e-08	8.11e-07
ENSG00000108001	EBF3	1361	1012	480	1603	395	438	332	930	637	143	229	255		-0.77	4.31e-11	1.2e-09		-2.53	1.01e-92	1.15e-90		-1.72	4.5e-43	3.7e-41
ENSG00000204257	HLA-DMA	70	67	37	78	81	83	65	196	1445	542	1174	734		0.92	1.85e-08	3.76e-07		3.25	1.04e-92	1.18e-90		2.26	1.16e-52	1.32e-50
ENSG00000152932	RAB3C	97	125	41	72	258	212	240	493	2658	857	1781	1570		2.06	1.44e-30	1.86e-28		3.62	2.99e-92	3.38e-90		1.49	1.24e-20	4.06e-19
ENSG00000291237	SOD2	15437	13298	6645	20863	5016	5095	4713	10430	14664	4511	9135	6822		-0.84	2.08e-36	3.48e-34		-1.35	3.8e-92	4.28e-90		-0.5	1.52e-14	3.06e-13
ENSG00000101134	DOK5	290	261	112	328	162	221	176	418	3165	1183	2274	1509		0.17	0.0374	0.139		2.37	1.15e-91	1.29e-89		2.1	7.23e-73	1.44e-70
ENSG00000067082	KLF6	67544	48595	25263	74399	23559	24215	21356	47602	46484	15276	27499	26553		-0.55	9.12e-14	3.32e-12		-1.55	1.4e-91	1.56e-89		-0.97	1.06e-37	7.28e-36
ENSG00000253177		839	759	330	1325	625	643	657	1416	569	184	297	255		0.3	0.000738	0.0057		-1.95	3.58e-65	2.46e-63		-2.32	8.28e-92	2.47e-89
ENSG00000138623	SEMA7A	2069	1561	778	2978	204	200	246	496	971	323	542	488		-2.34	4.3e-89	5.37e-86		-2.29	5.92e-91	6.55e-89		0.05	0.615	0.762
ENSG00000162337	LRP5	13557	11068	5647	15519	9734	9915	7867	19739	88944	28432	50954	52336		0.29	2.95e-05	0.000325		1.58	1.08e-90	1.19e-88		1.25	1.11e-57	1.42e-55
ENSG00000006210	CX3CL1	311	301	129	446	537	512	322	1128	3728	1216	2508	2068		1.32	3.16e-29	3.81e-27		2.34	4.59e-90	5.03e-88		0.98	3.24e-19	9.63e-18
ENSG00000173530	TNFRSF10D	14282	13483	6768	18452	11653	12620	9723	26103	94625	28961	52579	46525		0.41	1.26e-10	3.31e-09		1.36	1.22e-89	1.32e-87		0.92	2.59e-42	2.07e-40
ENSG00000116396	KCNC4	3498	2568	1437	4320	1172	1154	975	2555	2990	755	1586	1387		-0.72	1.01e-21	7.21e-20		-1.52	1.54e-89	1.67e-87		-0.78	7.89e-25	3.2e-23
ENSG00000103187	COTL1	7803	7546	3432	9674	6386	6509	5563	15094	54707	18825	43402	29321		0.45	8.05e-09	1.69e-07		1.68	2.78e-89	3e-87		1.19	4e-46	3.64e-44
ENSG00000233117	LINC00702	804	588	327	1088	181	230	294	511	203	44	119	107		-0.83	7.9e-09	1.67e-07		-3.25	5.59e-89	6e-87		-2.35	1.89e-46	1.75e-44
ENSG00000211772	TRBC2	1421	1231	595	1416	125	142	130	316	309	144	319	181		-2.44	8.29e-61	3.26e-58		-2.92	7.4e-89	7.9e-87		-0.38	0.00253	0.00988
ENSG00000112183	RBM24	1438	1294	588	2144	649	806	492	1320	508	210	269	239		-0.3	0.00229	0.0149		-2.75	8e-89	8.5e-87		-2.34	3.49e-64	5.62e-62
ENSG00000106511	MEOX2	937	809	458	1097	176	159	145	335	487	107	267	234		-1.73	2.53e-48	7.01e-46		-2.34	8.22e-89	8.71e-87		-0.53	2.19e-06	1.71e-05
ENSG00000146909	NOM1	10321	7994	4063	11929	6541	6685	5856	14361	14166	4079	8280	6728		0.23	4.51e-07	7.25e-06		-0.74	1.26e-50	6.35e-49		-0.99	4.78e-89	1.37e-86
ENSG00000171246	NPTX1	68	76	58	108	262	183	248	435	2376	730	1434	1351		2.09	2.26e-32	3.19e-30		3.48	1.35e-88	1.42e-86		1.33	1.4e-17	3.63e-16
ENSG00000284070		64	67	35	58	560	588	407	1285	330	47	144	128		3.81	1.17e-89	1.55e-86		0.57	0.00062	0.0023		-3.15	3.74e-72	7.19e-70
ENSG00000198833	UBE2J1	27484	22113	10121	35643	9067	9751	9083	20642	25416	7877	15587	12166		-0.64	1.43e-23	1.15e-21		-1.29	1.57e-88	1.65e-86		-0.63	3.92e-23	1.47e-21
ENSG00000164161	HHIP	17968	15587	7268	17019	13648	14452	12066	33422	115612	37433	75149	61567		0.55	2.07e-12	6.68e-11		1.61	1.75e-88	1.83e-86		1.04	4.06e-38	2.9e-36
ENSG00000133574	GIMAP4	10991	10313	4597	14017	4823	4447	4213	10337	11370	3272	7150	5435		-0.44	1.91e-13	6.72e-12		-1.24	2.4e-88	2.5e-86		-0.78	7.15e-36	4.61e-34
ENSG00000248187		172	134	92	242	135	153	137	314	2321	884	1969	1333		0.36	0.000934	0.00696		2.68	6.2e-88	6.43e-86		2.19	2.19e-61	3.26e-59
ENSG00000072071	ADGRL1	1250	1122	562	1547	1119	1165	883	2392	8439	2351	5058	4394		0.56	2.03e-14	7.86e-13		1.46	8.46e-88	8.74e-86		0.87	8.22e-34	4.86e-32
ENSG00000120156	TEK	20193	16096	8474	23969	183964	191334	145439	328108	399266	152772	197842	326425		3.89	1.03e-88	1.22e-85		3.32	1.88e-64	1.28e-62		-0.45	0.00254	0.00992
ENSG00000184347	SLIT3	504	337	189	790	60	67	61	174	88	31	49	29		-1.99	1.84e-29	2.24e-27		-3.82	2.85e-87	2.94e-85		-1.74	2.23e-18	6.14e-17
ENSG00000078081	LAMP3	435	416	182	483	360	333	346	721	4028	1479	2547	2446		0.45	7.16e-06	9.17e-05		2.12	4.63e-87	4.73e-85		1.61	2.08e-52	2.36e-50
ENSG00000064692	SNCAIP	1855	1578	749	1844	813	949	859	1975	777	238	303	410		-0.07	0.301	0.559		-2.5	9.55e-87	9.7e-85		-2.36	9e-78	1.95e-75
ENSG00000183496	MEX3B	13477	10158	5432	15991	6788	7153	5285	13272	9918	2762	4691	4721		-0.12	0.0584	0.192		-1.72	1.74e-86	1.76e-84		-1.55	6.65e-71	1.24e-68
ENSG00000079385	CEACAM1	307	250	139	358	259	253	264	605	3018	1216	2063	2080		0.6	1.96e-07	3.37e-06		2.34	2.58e-86	2.6e-84		1.68	1.42e-47	1.34e-45
ENSG00000235750	KIAA0040	5341	4035	2051	6678	1440	1488	1510	3264	3918	1115	2027	2097		-0.91	1.1e-27	1.19e-25		-1.65	2.63e-86	2.64e-84		-0.71	4.8e-18	1.28e-16
ENSG00000109472	CPE	1943	1825	728	2545	324	338	292	674	2213	575	1335	1012		-1.78	7.21e-87	7.36e-84		-1.14	5.14e-41	2.03e-39		0.61	1.72e-12	2.89e-11
ENSG00000119699	TGFB3	651	603	337	840	655	647	482	1415	6143	2312	4225	4055		0.59	1.11e-08	2.3e-07		2.11	1.12e-85	1.12e-83		1.47	7.47e-44	6.31e-42
ENSG00000169604	ANTXR1	29141	22224	10622	33074	23290	24107	21649	46714	28829	10008	17010	17140		0.59	1.6e-13	5.7e-12		-1	1.78e-34	5.7e-33		-1.62	9.42e-86	2.47e-83
ENSG00000105605	CACNG7	752	831	377	1371	76	57	56	113	237	71	110	66		-3.07	1.8e-63	7.93e-61		-3.46	1.45e-84	1.45e-82		-0.26	0.0599	0.142
ENSG00000198355	PIM3	61278	57529	26922	70482	20735	21969	20613	52759	49165	10133	21516	17453		-0.63	4.34e-11	1.2e-09		-1.93	1.07e-83	1.05e-81		-1.26	1.93e-37	1.31e-35
ENSG00000167107	ACSF2	1711	1515	654	1845	1387	1345	1108	3289	10354	3139	6741	5030		0.54	1.88e-13	6.64e-12		1.44	1.53e-83	1.51e-81		0.87	7.71e-33	4.39e-31
ENSG00000162591	MEGF6	6604	4799	2653	7437	4556	4897	4060	11160	7922	1892	3769	3458		0.42	8.57e-09	1.8e-07		-1.07	2.29e-42	9.3e-41		-1.52	8.13e-84	2.02e-81
ENSG00000163131	CTSS	3392	3045	1386	4062	683	790	600	1493	4605	1520	2807	2261		-1.44	5.92e-84	5.54e-81		-0.75	1.81e-26	4.25e-25		0.67	4.43e-20	1.4e-18
ENSG00000198959	TGM2	25145	24519	11951	32799	23968	25201	18602	48869	181493	61928	118970	107800		0.55	1.15e-11	3.38e-10		1.63	6.58e-83	6.45e-81		1.05	7.38e-36	4.74e-34
ENSG00000147697	GSDMC	1961	1386	636	2411	280	343	320	851	877	291	616	515		-1.53	6.99e-45	1.69e-42		-2.08	9e-83	8.8e-81		-0.49	1.24e-06	1.02e-05
ENSG00000184557	SOCS3	12609	10568	5096	15093	2719	2948	2765	6488	12177	3175	5534	5298		-1.25	1.01e-61	4.21e-59		-1.44	1.67e-82	1.62e-80		-0.18	0.0107	0.0343
ENSG00000189120	SP6	525	548	256	881	60	91	51	185	84	46	77	39		-2.22	3.46e-33	5.01e-31		-3.74	1.82e-82	1.76e-80		-1.43	4.82e-13	8.47e-12
ENSG00000167178	ISLR2	534	735	349	735	17	7	15	30	13	0	2	2		-4.79	2.54e-74	1.84e-71		-7.79	2e-82	1.92e-80		-2.82	1.05e-11	1.64e-10
ENSG00000170011	MYRIP	10375	7873	4297	13371	4128	4551	3586	8543	6787	2133	4004	4195		-0.44	1.13e-07	2.01e-06		-1.72	2.49e-82	2.39e-80		-1.24	7.47e-44	6.31e-42
ENSG00000143333	RGS16	679	596	353	918	629	596	608	1383	398	75	129	88		0.48	0.000286	0.00248		-2.7	7.77e-56	4.37e-54		-3.29	1.58e-82	3.85e-80
ENSG00000133216	EPHB2	9488	8461	4293	11416	11617	12308	9148	23747	60810	21138	40928	36018		1.02	3.85e-36	6.27e-34		1.56	1.01e-81	9.6e-80		0.51	4.53e-11	6.71e-10
ENSG00000134508	CABLES1	7720	6606	3309	8736	8268	8160	6750	18000	40512	13351	27803	21310		0.89	4.41e-41	9.09e-39		1.27	1.28e-81	1.21e-79		0.36	1.33e-08	1.49e-07
ENSG00000137501	SYTL2	70	33	30	64	46	54	44	114	1302	370	668	674		0.49	0.000692	0.00538		3.2	3.08e-81	2.91e-79		2.55	5.03e-57	6.34e-55
ENSG00000118407	FILIP1	1858	1399	814	2281	885	923	753	1811	1530	411	828	688		-0.2	0.00259	0.0166		-1.59	3.55e-81	3.34e-79		-1.34	3.73e-57	4.76e-55
ENSG00000154258	ABCA9	954	732	374	1159	255	310	207	669	389	84	126	167		-0.86	1.95e-10	5.02e-09		-2.79	1e-80	9.4e-79		-1.87	1.37e-36	9.02e-35
ENSG00000015413	DPEP1	99	117	37	109	135	160	126	414	1546	507	988	836		1.38	8.41e-21	5.52e-19		2.73	1.23e-80	1.15e-78		1.29	1.7e-23	6.5e-22
ENSG00000168405	CMAHP	256	178	103	365	188	240	161	460	2598	791	1630	1314		0.44	2.45e-05	0.000275		2.14	4.2e-80	3.9e-78		1.62	1.28e-48	1.23e-46
ENSG00000197635	DPP4	6171	4906	2336	7822	1004	1129	987	2189	3363	1284	2208	2256		-1.66	3.05e-66	1.59e-63		-1.82	4.84e-80	4.48e-78		-0.13	0.118	0.242
ENSG00000130303	BST2	2315	3036	1241	3225	3035	3099	2275	6945	37556	11745	32438	17138		0.82	4.01e-10	9.92e-09		2.59	8.69e-80	8.02e-78		1.71	8.94e-37	5.92e-35
ENSG00000129116	PALLD	4393	3672	1645	4629	4476	4704	3844	9087	26391	9676	16637	15735		0.91	3.83e-27	4.02e-25		1.6	2.37e-79	2.18e-77		0.66	7.98e-16	1.8e-14
ENSG00000182272	B4GALNT4	229	262	106	284	298	308	248	810	3609	855	2358	1478		1.09	1.23e-16	5.78e-15		2.46	2.9e-79	2.66e-77		1.33	1.62e-26	7.06e-25
ENSG00000240694	PNMA2	1526	1156	588	1826	133	163	143	276	1514	600	962	1062		-2.48	8.24e-80	7.11e-77		-0.88	8.86e-14	1.04e-12		1.56	3.57e-33	2.04e-31
ENSG00000022567	SLC45A4	184	190	87	277	83	95	102	279	2165	671	1416	1204		-0.09	0.221	0.465		2.2	1.09e-73	9.22e-72		2.36	3.57e-79	8.09e-77
ENSG00000171992	SYNPO	13007	11228	5838	14997	13155	14309	11857	28652	86740	29269	50255	53550		0.85	9.75e-24	8.08e-22		1.6	9.62e-79	8.79e-77		0.72	2.37e-18	6.52e-17
ENSG00000099219	ERMP1	10347	8121	4126	11682	9904	10368	8383	18148	70194	24441	41639	42158		0.76	4.42e-17	2.16e-15		1.71	1.32e-78	1.2e-76		0.93	3.56e-25	1.47e-23
ENSG00000205403	CFI	448	456	202	592	116	92	123	334	2874	912	2081	1299		-1.1	2.43e-16	1.11e-14		1.36	3.55e-28	9.02e-27		2.5	2.03e-78	4.45e-76
ENSG00000115107	STEAP3	1523	1276	612	1940	536	512	535	1221	1253	366	768	682		-0.63	6.19e-16	2.76e-14		-1.47	5.21e-78	4.71e-76		-0.82	9.46e-25	3.81e-23
ENSG00000185551	NR2F2	16627	12496	6098	18117	17863	17778	13479	34040	97994	33774	63902	59774		0.94	4.1e-28	4.6e-26		1.6	6.58e-78	5.92e-76		0.64	1.51e-14	3.05e-13
ENSG00000151491	EPS8	2738	2063	1007	3328	1239	1252	1149	2302	2055	566	1124	952		-0.22	0.00191	0.0128		-1.64	7.69e-78	6.9e-76		-1.36	4.23e-54	5.04e-52
ENSG00000077942	FBLN1	2282	2447	877	4850	289	322	234	423	320	59	118	105		-2.49	3.25e-24	2.76e-22		-4.76	8.47e-78	7.57e-76		-2.16	6.35e-18	1.67e-16
ENSG00000197442	MAP3K5	2372	1945	998	3017	947	957	780	1737	1630	545	927	910		-0.56	1.05e-10	2.79e-09		-1.71	1.23e-77	1.1e-75		-1.11	1.7e-33	9.88e-32
ENSG00000231252		779	438	224	920	161	152	206	283	73	28	72	29		-1.04	2.84e-08	5.6e-07		-4.11	1.7e-77	1.51e-75		-2.97	9.87e-41	7.54e-39
ENSG00000010810	FYN	28006	24424	12004	35066	11197	11748	10503	25610	34107	11014	20590	16917		-0.46	1.46e-20	9.34e-19		-0.94	5.23e-77	4.62e-75		-0.46	2.66e-20	8.49e-19
ENSG00000184058	TBX1	2973	2951	1447	3507	854	945	699	2423	17064	4087	9191	6755		-0.95	5.9e-20	3.63e-18		0.97	1.74e-21	3.26e-20		1.94	3.01e-77	6.46e-75
ENSG00000071282	LMCD1	2206	2178	1080	3016	506	533	379	1199	1434	498	1039	670		-1.44	6.09e-45	1.49e-42		-1.89	7.84e-77	6.91e-75		-0.4	2.74e-05	0.000174
ENSG00000198805	PNP	24979	21968	9833	31259	8528	9290	9253	21292	25359	7806	15953	11893		-0.56	8.88e-19	4.92e-17		-1.2	8.19e-77	7.19e-75		-0.61	4.11e-22	1.47e-20
ENSG00000112559	MDFI	2580	2761	1274	3487	2384	2501	1950	6516	26008	7712	18961	11599		0.56	1.92e-08	3.9e-07		1.94	4.52e-76	3.95e-74		1.33	1.09e-37	7.46e-36
ENSG00000151967	SCHIP1	3796	2424	1390	4570	1460	1448	1399	3315	2040	583	841	1021		-0.29	0.00112	0.00809		-2.1	1.23e-75	1.08e-73		-1.72	1.33e-51	1.46e-49
ENSG00000173597	SULT1B1	1332	814	427	1321	527	569	592	1196	10016	3915	5993	6633		-0.06	0.387	0.64		2.15	7.01e-70	5.44e-68		2.26	5.27e-76	1.1e-73
ENSG00000003436	TFPI	14365	14833	6580	17398	16823	17359	11858	34493	115143	35188	75305	55996		0.84	2e-20	1.27e-18		1.68	2.99e-75	2.6e-73		0.82	9.86e-20	3.04e-18
ENSG00000121005	CRISPLD1	1207	955	424	1376	1313	1257	1102	2477	7174	2543	4629	4048		0.95	6.08e-28	6.69e-26		1.57	1.34e-74	1.16e-72		0.59	4.11e-13	7.3e-12
ENSG00000154930	ACSS1	6581	5368	2587	7130	4165	4397	4014	10520	8351	2011	4081	3327		0.31	5.13e-06	6.75e-05		-1.02	6.18e-43	2.56e-41		-1.37	9.65e-75	1.98e-72
ENSG00000181104	F2R	32641	27672	12348	35951	26264	27058	23367	52965	176738	65539	115368	101550		0.54	8.63e-13	2.89e-11		1.43	2.7e-74	2.33e-72		0.86	1.54e-28	7.36e-27
ENSG00000130305	NSUN5	1137	1055	477	1491	249	274	249	604	584	185	458	230		-1.29	1.41e-27	1.52e-25		-2.18	3.36e-74	2.89e-72		-0.84	1.69e-12	2.83e-11
ENSG00000167306	MYO5B	439	400	182	575	169	196	200	420	156	68	96	96		-0.3	0.00212	0.014		-2.56	3.54e-74	3.04e-72		-2.15	2.51e-51	2.69e-49
ENSG00000166033	HTRA1	44228	45784	19285	47391	51204	54024	43627	119057	319071	106975	227975	161835		0.99	8.6e-28	9.37e-26		1.67	5.22e-74	4.45e-72		0.64	3.55e-13	6.35e-12
ENSG00000149781	FERMT3	13723	10794	5519	18486	3728	4226	4481	10291	10271	3269	6797	5556		-0.79	4.33e-21	2.95e-19		-1.55	8.95e-74	7.59e-72		-0.73	3.13e-18	8.48e-17
ENSG00000196468	FGF16	1573	1490	698	1829	310	410	368	760	5185	1597	3034	2370		-1.3	2.79e-42	6.02e-40		0.39	5.24e-06	2.79e-05		1.71	1.62e-73	3.24e-71
ENSG00000269155		296	232	100	326	43	39	41	113	13	7	5	2		-1.7	4.9e-21	3.32e-19		-5.72	5.33e-73	4.49e-71		-3.94	2.79e-34	1.71e-32
ENSG00000170271	FAXDC2	3131	2574	1308	3403	894	1044	741	1935	2205	676	1131	1209		-0.88	8.61e-22	6.22e-20		-1.68	6.18e-73	5.2e-71		-0.77	8.86e-17	2.17e-15
ENSG00000074590	NUAK1	22005	17123	9134	26776	8211	8469	6927	16417	19644	5694	9993	10277		-0.58	1.3e-14	5.1e-13		-1.4	9.57e-73	7.98e-71		-0.79	6.41e-25	2.61e-23
ENSG00000162654	GBP4	908	677	367	1255	74	62	99	191	269	36	107	120		-2.57	5.84e-44	1.37e-41		-3.33	1.1e-72	9.18e-71		-0.6	0.000176	0.000937
ENSG00000258569	VASH1-DT	393	305	171	436	84	129	121	258	123	38	58	55		-0.83	5.58e-09	1.2e-07		-2.94	2.86e-72	2.37e-70		-2.04	3.62e-34	2.2e-32
ENSG00000135842	NIBAN1	710	425	252	861	100	92	94	175	167	17	74	62		-1.87	1.06e-23	8.78e-22		-3.55	3.63e-72	3e-70		-1.59	1.76e-15	3.83e-14
ENSG00000082126	MPP4	4195	2660	1370	5304	1146	1199	1388	2638	2021	541	970	1033		-0.69	3.68e-09	8.03e-08		-2.21	4.69e-72	3.87e-70		-1.47	2.82e-33	1.63e-31
ENSG00000159399	HK2	1553	1310	613	2103	715	797	660	1559	8773	2570	4544	4516		-0.22	0.00144	0.0101		1.19	2.07e-50	1.03e-48		1.45	2.77e-72	5.36e-70
ENSG00000234028	EIF2AK3-DT	792	746	291	915	281	268	245	731	393	83	268	194		-0.55	8.04e-07	1.24e-05		-2.25	7.61e-72	6.25e-70		-1.63	6.81e-38	4.77e-36
ENSG00000162073	PAQR4	1033	849	387	1322	394	426	401	947	845	253	436	399		-0.39	6.66e-07	1.05e-05		-1.56	8.28e-72	6.77e-70		-1.12	8.62e-37	5.72e-35
ENSG00000173890	GPR160	1009	857	413	1488	385	317	321	609	393	91	302	171		-0.79	8.52e-09	1.79e-07		-2.65	1.06e-71	8.66e-70		-1.8	9.47e-34	5.53e-32
ENSG00000198286	CARD11	3029	2952	1404	3697	1215	1269	1099	2855	12147	3786	8095	6198		-0.52	1.26e-13	4.54e-12		0.73	2.96e-26	6.87e-25		1.27	5.13e-72	9.78e-70
ENSG00000164176	EDIL3	3779	2970	1435	4622	2323	2288	1697	4073	24403	7692	14748	13273		0.02	0.71	0.87		1.56	1.5e-71	1.22e-69		1.53	2.18e-68	3.82e-66
ENSG00000060656	PTPRU	5441	4559	2364	7092	2605	2606	2251	5768	5300	1541	3226	3045		-0.25	6.73e-05	0.000688		-1.25	1.64e-71	1.33e-69		-0.96	1.85e-43	1.55e-41
ENSG00000184489	PTP4A3	4215	3512	1559	6971	905	971	970	2358	2524	743	1712	1142		-1.29	1.36e-30	1.78e-28		-2.03	1.83e-71	1.48e-69		-0.68	3.34e-10	4.52e-09
ENSG00000286320		810	539	287	1184	373	383	370	756	353	101	187	175		-0.12	0.0953	0.269		-2.42	2.51e-71	2.02e-69		-2.19	1.76e-58	2.3e-56
ENSG00000205038	PKHD1L1	261	180	64	270	77	88	33	143	2721	900	1353	1693		-0.75	1.21e-05	0.000147		2.47	5.35e-45	2.35e-43		3.32	1.58e-71	2.98e-69
ENSG00000105767	CADM4	942	981	368	1110	1305	1184	1003	2715	6783	2039	4274	3297		1.13	6.19e-37	1.08e-34		1.57	7.76e-71	6.23e-69		0.4	5.28e-07	4.58e-06
ENSG00000134243	SORT1	10190	7708	4076	12827	4856	5210	4286	10119	8916	3039	5306	4708		-0.16	0.00809	0.0422		-1.31	1.11e-70	8.87e-69		-1.11	1.72e-51	1.86e-49
ENSG00000134954	ETS1	58057	42085	22098	75153	20235	21002	17610	37286	37827	12665	19675	20418		-0.66	5.87e-12	1.81e-10		-1.75	1.4e-70	1.12e-68		-1.06	1.54e-27	6.98e-26
ENSG00000291006		561	465	200	692	507	556	545	1157	3975	1190	2066	1915		0.83	5.59e-20	3.45e-18		1.57	1.59e-70	1.27e-68		0.71	1.99e-17	5.09e-16
ENSG00000132321	IQCA1	1373	1142	597	1877	135	94	168	301	1153	376	665	677		-2.52	2.06e-71	1.4e-68		-1.43	8.44e-28	2.11e-26		1.04	4.06e-14	7.88e-13
ENSG00000101224	CDC25B	10516	9291	4602	14078	5844	6476	5787	14570	13348	3950	8066	6775		0.02	0.544	0.765		-0.94	2.38e-66	1.67e-64		-0.98	9.27e-71	1.71e-68
ENSG00000115380	EFEMP1	114410	113696	52384	106937	104798	108079	81789	208586	981745	331431	620937	535975		0.58	2.03e-08	4.09e-07		1.94	2.36e-70	1.87e-68		1.31	8.02e-34	4.78e-32
ENSG00000138347	MYPN	331	295	115	529	74	68	63	167	43	18	18	39		-1.38	2.46e-13	8.58e-12		-3.97	3.4e-70	2.68e-68		-2.5	1.47e-27	6.7e-26
ENSG00000196535	MYO18A	13089	9148	5059	16246	5290	5423	4749	11820	12528	3757	7243	6382		-0.35	3.79e-08	7.28e-07		-1.2	3.41e-70	2.68e-68		-0.82	4.49e-34	2.71e-32
ENSG00000163171	CDC42EP3	18843	16266	7608	25852	7144	7203	6684	15010	18272	5901	11389	10158		-0.59	3.31e-18	1.74e-16		-1.22	3.53e-70	2.77e-68		-0.61	2.9e-19	8.66e-18
ENSG00000124440	HIF3A	366	295	160	505	323	373	250	821	4230	980	1933	1912		0.62	2.54e-08	5.05e-07		2.02	3.57e-70	2.79e-68		1.35	9.38e-34	5.49e-32
ENSG00000108840	HDAC5	7370	6064	2950	9676	3508	3895	3197	8800	8888	2477	4941	3966		-0.13	0.0106	0.0523		-1.05	3.83e-70	2.99e-68		-0.9	1.98e-51	2.14e-49
ENSG00000275896	PRSS2	9103	9310	6376	10921	4325	5278	3235	10524	2302	776	1291	977		-0.27	0.0162	0.0731		-3.5	3.9e-70	3.04e-68		-3.02	7.23e-53	8.32e-51
ENSG00000196411	EPHB4	27490	24226	11846	34546	23868	24523	19464	50982	135713	46623	92010	74048		0.54	4.13e-17	2.02e-15		1.16	7.38e-70	5.7e-68		0.59	2.21e-20	7.1e-19
ENSG00000129009	ISLR	549	587	196	725	113	91	96	245	170	22	56	41		-1.56	7.41e-17	3.56e-15		-3.6	1.16e-69	8.93e-68		-1.94	4.2e-21	1.42e-19
ENSG00000137491	SLCO2B1	451	503	274	602	1340	1270	790	2547	6827	2121	3625	3957		1.89	4.4e-43	9.78e-41		2.43	1.5e-69	1.15e-67		0.45	0.000111	0.000619
ENSG00000013588	GPRC5A	1094	1129	507	1375	475	481	417	1096	5387	1683	3418	3077		-0.44	4.7e-08	8.88e-07		1.02	3.36e-35	1.11e-33		1.5	7.88e-70	1.42e-67
ENSG00000088888	MAVS	25970	20070	10595	31030	11333	11921	10573	24793	28663	8791	17321	15242		-0.27	4.62e-07	7.41e-06		-1	1.96e-69	1.5e-67		-0.71	4.28e-36	2.77e-34
ENSG00000171056	SOX7	6209	5601	2473	8116	2445	2706	2250	5624	7318	2109	4015	3640		-0.47	1.92e-15	8.21e-14		-1.07	2.06e-69	1.58e-67		-0.57	1.52e-21	5.27e-20
ENSG00000175274	TP53I11	85167	73088	36467	116029	36382	38861	34344	85408	94090	29171	53497	51461		-0.36	9.06e-10	2.14e-08		-1.11	2.11e-69	1.61e-67		-0.71	1.73e-30	9.04e-29
ENSG00000137959	IFI44L	170	98	34	153	151	90	72	230	2375	767	1719	1410		0.42	0.00185	0.0124		3.15	2.42e-69	1.84e-67		2.54	7.11e-48	6.78e-46
ENSG00000198108	CHSY3	2579	1720	944	2906	610	676	625	1223	1302	484	669	655		-1.01	2.07e-19	1.22e-17		-2.01	4.16e-69	3.15e-67		-0.96	3.19e-17	8.04e-16
ENSG00000063660	GPC1	3309	3015	1188	4219	1863	1823	2005	4353	20113	6521	13461	10652		0.06	0.289	0.546		1.46	4.25e-69	3.21e-67		1.37	6.41e-61	9.31e-59
ENSG00000137573	SULF1	4470	4090	1800	4928	1081	948	650	1864	3046	796	1491	1351		-1.44	4.69e-40	9.16e-38		-1.91	7.18e-69	5.4e-67		-0.41	3.23e-05	0.000202
ENSG00000164035	EMCN	26013	23256	10416	33019	18616	19528	16142	40949	127959	42285	89961	64723		0.3	4.08e-07	6.61e-06		1.14	7.63e-69	5.72e-67		0.8	1.19e-35	7.56e-34
ENSG00000075223	SEMA3C	275	256	100	436	47	72	63	139	49	6	25	27		-1.34	5.42e-13	1.84e-11		-3.95	1.47e-68	1.1e-66		-2.52	1.82e-27	8.23e-26
ENSG00000175104	TRAF6	6533	4684	2445	7412	2108	2159	1866	4268	5725	1767	3037	2854		-0.69	2.52e-20	1.59e-18		-1.32	1.5e-68	1.12e-66		-0.6	3.56e-16	8.29e-15
ENSG00000165186	PTCHD1	849	471	290	996	37	49	22	76	0	0	3	0		-3.45	2.06e-69	1.25e-66		-9.82	4.58e-36	1.55e-34		-5.93	1.62e-16	3.87e-15
ENSG00000129048	ACKR4	584	594	275	702	299	275	206	603	3683	1280	2372	2103		-0.32	0.000351	0.00297		1.44	6.69e-46	3.01e-44		1.82	8.26e-69	1.46e-66
ENSG00000196628	TCF4	64533	44565	22952	74636	24961	25057	21411	48368	48653	14497	23932	24939		-0.41	3.73e-07	6.08e-06		-1.54	3.38e-68	2.52e-66		-1.08	4.1e-35	2.56e-33
ENSG00000107372	ZFAND5	30666	26827	12515	38992	14700	15281	12309	31610	36334	11528	21165	18482		-0.25	2.2e-06	3.1e-05		-0.98	5.02e-68	3.72e-66		-0.71	8.39e-37	5.59e-35
ENSG00000127863	TNFRSF19	250	278	120	323	235	200	178	424	2636	975	1584	1451		0.28	0.00321	0.0198		2.1	5.41e-68	4e-66		1.71	7.53e-47	7.04e-45
ENSG00000198844	ARHGEF15	35115	26708	14373	44189	12392	13524	12678	30614	39163	12001	23087	19390		-0.5	4.37e-18	2.29e-16		-1.03	5.96e-68	4.39e-66		-0.51	2.71e-18	7.43e-17
ENSG00000111981	ULBP1	633	542	245	746	195	246	184	478	418	110	209	153		-0.66	7.73e-10	1.84e-08		-1.99	8.85e-68	6.5e-66		-1.28	4.94e-28	2.29e-26
ENSG00000152661	GJA1	37903	27787	13588	45162	10472	10568	9999	20512	26518	9467	17353	15356		-0.91	2.17e-27	2.32e-25		-1.47	1.33e-67	9.74e-66		-0.53	7.41e-11	1.08e-09
ENSG00000130707	ASS1	858	843	430	1037	1113	1223	906	2893	7242	2129	4905	3210		1.14	2.56e-30	3.27e-28		1.72	1.57e-67	1.15e-65		0.54	4.2e-09	5.03e-08
ENSG00000139174	PRICKLE1	3613	2796	1570	3821	3450	3671	2929	7575	19090	6372	12857	11056		0.82	1.55e-25	1.47e-23		1.37	1.6e-67	1.16e-65		0.52	5.82e-12	9.31e-11
ENSG00000164683	HEY1	895	728	356	1176	185	206	197	473	630	169	334	217		-1.26	5.92e-30	7.47e-28		-1.92	1.59e-67	1.16e-65		-0.6	3.57e-08	3.75e-07
ENSG00000165072	MAMDC2	5306	4745	2312	6741	1863	2019	1547	3700	3123	1346	2136	1932		-0.74	9.91e-14	3.59e-12		-1.77	2.12e-67	1.53e-65		-0.99	6.75e-23	2.51e-21
ENSG00000105499	PLA2G4C	3786	3257	1342	4804	2042	2027	1893	4909	3773	909	2084	1722		0.01	0.858	0.944		-1.32	9.32e-67	6.65e-65		-1.34	9.59e-68	1.66e-65
ENSG00000182326	C1S	943	838	390	2079	152	152	100	235	270	71	180	144		-2.26	3.52e-34	5.34e-32		-3.26	2.72e-67	1.97e-65		-0.88	6.76e-07	5.76e-06
ENSG00000137269	LRRC1	884	797	428	1175	780	758	628	1594	5557	1631	3392	2887		0.44	3.79e-09	8.26e-08		1.32	2.96e-67	2.13e-65		0.85	1.21e-29	6.13e-28
ENSG00000113532	ST8SIA4	5788	4153	2120	6496	1328	1410	1384	3120	5141	1650	3275	2525		-1.05	2.1e-49	6.27e-47		-1.22	3.74e-67	2.68e-65		-0.15	0.0212	0.061
ENSG00000125148	MT2A	1612	1685	657	1392	1882	1999	2280	4859	20803	6404	16749	8820		1.24	8.37e-18	4.32e-16		2.55	5.26e-67	3.77e-65		1.25	3e-18	8.18e-17
ENSG00000101695	RNF125	589	431	191	733	117	131	103	297	229	75	141	150		-1.26	8.6e-22	6.22e-20		-2.32	1.18e-66	8.42e-65		-1	3.56e-13	6.37e-12
ENSG00000203883	SOX18	77345	82318	37791	106525	29302	32031	28497	74528	78101	18168	40115	27263		-0.62	2.69e-11	7.59e-10		-1.66	1.47e-66	1.04e-64		-1.01	4.19e-26	1.81e-24
ENSG00000011465	DCN	2941	2616	988	5845	805	743	658	1374	655	138	263	220		-1.26	2.47e-09	5.56e-08		-3.91	1.73e-66	1.22e-64		-2.54	1.36e-29	6.91e-28
ENSG00000136244	IL6	254	224	96	245	111	130	133	283	2291	748	1453	1009		-0.02	0.72	0.877		2.04	1.97e-66	1.39e-64		2.08	2.78e-66	4.67e-64
ENSG00000188277	C15orf62	1143	801	432	1301	322	385	380	843	727	161	305	294		-0.6	4.1e-08	7.83e-07		-2.03	2.84e-66	1.99e-64		-1.38	5.47e-31	2.91e-29
ENSG00000185585	OLFML2A	150	133	43	216	193	216	140	437	2053	660	1100	1346		1.13	1.78e-13	6.3e-12		2.62	4.9e-66	3.43e-64		1.42	2.88e-23	1.09e-21
ENSG00000163751	CPA3	1423	1198	517	1519	376	315	444	743	503	201	368	224		-0.93	8.82e-12	2.64e-10		-2.47	6.29e-66	4.39e-64		-1.48	1.09e-24	4.37e-23
ENSG00000172578	KLHL6	913	670	303	944	1460	1415	1260	2845	5680	1759	3024	3131		1.61	1.48e-66	7.92e-64		1.59	8.2e-66	5.71e-64		-0.02	0.798	0.887
ENSG00000155962	CLIC2	988	799	355	1299	141	165	131	294	899	298	595	455		-1.89	1.2e-66	6.58e-64		-1.24	1.12e-35	3.76e-34		0.6	7.93e-09	9.14e-08
ENSG00000143387	CTSK	2702	2406	1102	3720	904	880	700	2172	2522	620	1496	1053		-0.81	9.32e-21	6.08e-19		-1.5	1.02e-65	7.09e-64		-0.66	2.9e-14	5.69e-13
ENSG00000134802	SLC43A3	9611	8256	3999	12958	3537	3532	3261	8214	8857	2661	6226	3860		-0.61	6.72e-15	2.74e-13		-1.36	1.09e-65	7.57e-64		-0.73	1.72e-20	5.57e-19
ENSG00000109099	PMP22	5641	5384	2181	7267	5256	5302	4649	11846	31373	11750	23918	17909		0.68	1.11e-16	5.25e-15		1.42	1.19e-65	8.2e-64		0.71	1.3e-18	3.63e-17
ENSG00000149573	MPZL2	15533	13131	6877	18205	6452	6617	5741	12794	58808	18323	34625	29025		-0.45	3.75e-12	1.17e-10		0.67	4.36e-24	9.2e-23		1.15	3.02e-65	4.93e-63
ENSG00000144476	ACKR3	6306	4699	2278	7586	1196	1220	984	2458	9805	3559	6699	6227		-1.5	1.46e-65	7.12e-63		-0.27	0.00108	0.00381		1.22	4.72e-44	4.03e-42
ENSG00000140557	ST8SIA2	42	31	18	29	180	201	171	413	916	189	578	418		3.21	1.48e-59	5.71e-57		3.33	1.05e-64	7.21e-63		0.07	0.553	0.714
ENSG00000073060	SCARB1	4496	3561	1826	4856	2890	2964	2936	6964	20779	6980	13828	11285		0.33	2.61e-07	4.38e-06		1.16	1.11e-64	7.61e-63		0.8	4.37e-32	2.42e-30
ENSG00000290697		77	108	58	88	577	590	489	1721	610	156	468	216		3.4	1.98e-65	9.45e-63		1.23	1.56e-10	1.4e-09		-2.09	1.38e-29	7e-28
ENSG00000177685	CRACR2B	3575	3044	1414	4730	902	939	830	2277	2789	596	1706	1009		-1.07	1.17e-24	1.03e-22		-1.79	1.78e-64	1.21e-62		-0.67	4.36e-11	6.49e-10
ENSG00000139182	CLSTN3	6751	6230	3099	8165	4845	5080	3711	10479	39456	12639	23831	22133		0.2	0.00183	0.0123		1.31	2.07e-64	1.4e-62		1.07	2.21e-43	1.84e-41
ENSG00000129675	ARHGEF6	2986	2179	1137	3657	1214	1209	1109	2525	2032	639	1128	1267		-0.35	2.57e-05	0.000287		-1.61	2.44e-64	1.65e-62		-1.21	1.07e-36	7.03e-35
ENSG00000122862	SRGN	20399	20511	9262	27531	13364	13370	12477	30201	137748	46694	104642	64565		0.07	0.21	0.45		1.5	2.51e-64	1.69e-62		1.38	2.23e-55	2.72e-53
ENSG00000104341	LAPTM4B	6509	6367	2939	8437	5333	5402	4677	12067	36492	11635	25396	17548		0.42	8.28e-10	1.96e-08		1.21	2.6e-64	1.75e-62		0.76	4.71e-27	2.09e-25
ENSG00000072952	IRAG1	320	332	161	455	145	124	142	335	146	35	58	41		-0.38	0.00117	0.00843		-2.91	2.86e-64	1.92e-62		-2.39	1.07e-42	8.68e-41
ENSG00000184254	ALDH1A3	1454	1243	600	2192	1258	1487	1073	2693	1700	537	1004	731		0.54	8.24e-09	1.73e-07		-1.11	3.77e-29	9.93e-28		-1.68	1.33e-64	2.16e-62
ENSG00000255248	MIR100HG	1487	1380	629	1879	1072	1132	807	2441	8738	2575	5514	4165		0.24	0.000269	0.00234		1.26	4.06e-64	2.72e-62		0.98	1.32e-39	9.76e-38
ENSG00000184371	CSF1	2356	2161	1005	3378	3629	3731	2802	7588	6876	2115	4181	3326		1.28	6.5e-65	3.04e-62		0.21	0.00409	0.0126		-1.06	2.44e-46	2.23e-44
ENSG00000176438	SYNE3	8123	5798	2897	9934	3320	3311	3148	6931	5775	2010	3584	3473		-0.3	6.69e-05	0.000685		-1.46	4.78e-64	3.19e-62		-1.11	6.15e-38	4.33e-36
ENSG00000143554	SLC27A3	10231	7605	3845	14701	3282	3624	3664	8258	8514	2402	5033	3889		-0.6	5.21e-12	1.61e-10		-1.52	5.79e-64	3.85e-62		-0.89	2.48e-23	9.43e-22
ENSG00000133561	GIMAP6	19187	15928	8086	23980	9209	9081	8249	17859	17583	5643	10127	10003		-0.24	0.000245	0.00215		-1.29	5.91e-64	3.92e-62		-1.01	8.8e-40	6.53e-38
ENSG00000115896	PLCL1	2147	1838	837	3084	1010	1075	904	1906	1726	493	841	691		-0.26	0.00121	0.00862		-1.74	7.74e-64	5.12e-62		-1.4	6.59e-42	5.16e-40
ENSG00000112297	CRYBG1	14022	9614	5117	16140	6312	6468	5804	12687	9605	3256	5124	5488		-0.14	0.0391	0.144		-1.56	9.94e-64	6.56e-62		-1.37	2.05e-49	2.05e-47
ENSG00000117152	RGS4	477	436	196	631	271	285	251	585	3166	1164	2324	2000		-0.01	0.832	0.932		1.67	1.16e-63	7.64e-62		1.69	1.76e-63	2.8e-61
ENSG00000119714	GPR68	657	587	298	1158	176	175	136	506	312	82	193	170		-1.16	1.79e-16	8.35e-15		-2.48	2.12e-63	1.39e-61		-1.25	4.07e-17	1.02e-15
ENSG00000132622	HSPA12B	7760	6778	3260	13495	1451	1538	1343	3242	10418	3139	6641	5130		-1.7	3.08e-64	1.41e-61		-0.92	3.65e-21	6.7e-20		0.73	3.65e-14	7.11e-13
ENSG00000146376	ARHGAP18	21271	15632	7646	25778	5828	5933	5811	11937	18424	5872	11115	9653		-0.9	3.16e-32	4.43e-30		-1.28	3.89e-63	2.55e-61		-0.36	8.98e-07	7.49e-06
ENSG00000107263	RAPGEF1	41099	31237	16673	50498	18445	19170	17126	39305	35590	10991	17919	19749		-0.22	0.00148	0.0103		-1.39	4.46e-63	2.91e-61		-1.12	5.25e-42	4.15e-40
ENSG00000172399	MYOZ2	342	254	132	431	54	83	88	207	85	14	55	40		-1.1	7.43e-11	2.02e-09		-3.26	4.98e-63	3.25e-61		-2.06	3.02e-25	1.26e-23
ENSG00000057294	PKP2	1170	867	451	1769	173	189	172	351	432	194	219	221		-1.87	1.08e-34	1.67e-32		-2.55	6.25e-63	4.06e-61		-0.57	2.9e-05	0.000183
ENSG00000183691	NOG	393	353	125	391	147	166	243	466	4360	1493	3018	2042		-0.01	0.88	0.953		2.44	9.68e-63	6.28e-61		2.45	9.55e-63	1.49e-60
ENSG00000171621	SPSB1	4834	4565	2220	6019	3456	3858	3555	8739	28773	9006	15203	13506		0.37	3.29e-08	6.4e-07		1.2	1.03e-62	6.64e-61		0.79	6.41e-29	3.13e-27
ENSG00000116678	LEPR	4547	3452	1800	5646	1835	1689	1413	3105	18778	5905	10949	9909		-0.58	2.09e-11	5.98e-10		0.88	5.36e-24	1.12e-22		1.48	4.27e-63	6.69e-61
ENSG00000174175	SELP	139	147	33	102	55	77	32	217	9547	3302	7008	6021		0	0.988	0.995		5.21	1.04e-62	6.72e-61		5.18	3.75e-62	5.7e-60
ENSG00000163219	ARHGAP25	1090	1018	501	1570	500	502	453	1187	1103	329	588	514		-0.35	3.1e-06	4.27e-05		-1.4	1.25e-62	8.02e-61		-1.01	4.08e-32	2.27e-30
ENSG00000178695	KCTD12	18174	13448	6779	22311	17145	16171	13092	31625	104674	37457	64539	63173		0.67	4.05e-14	1.52e-12		1.52	1.33e-62	8.55e-61		0.81	6.46e-20	2.01e-18
ENSG00000128594	LRRC4	572	349	159	526	61	56	60	165	43	16	48	58		-1.89	1.89e-19	1.12e-17		-3.82	1.65e-62	1.05e-60		-1.81	4.88e-15	1.02e-13
ENSG00000172349	IL16	585	381	157	698	47	42	87	143	41	11	47	38		-2.08	2.89e-19	1.68e-17		-4.25	3.12e-62	1.99e-60		-2.05	1.54e-15	3.39e-14
ENSG00000102032	RENBP	1304	1179	521	1487	1484	1346	1266	3535	2011	527	1374	812		0.99	4.21e-24	3.55e-22		-0.62	9.6e-11	8.77e-10		-1.65	2.11e-62	3.26e-60
ENSG00000169760	NLGN1	321	190	93	241	136	141	74	228	3119	1301	1991	2376		-0.1	0.212	0.453		2.75	3.43e-55	1.91e-53		2.98	2.23e-62	3.42e-60
ENSG00000150630	VEGFC	620	666	273	742	417	422	326	886	4380	1448	2960	2374		0.06	0.332	0.59		1.58	7.79e-62	4.96e-60		1.48	5.39e-54	6.39e-52
ENSG00000064651	SLC12A2	36811	25409	13324	47816	18058	18922	15553	35919	28463	9409	16358	14819		-0.09	0.13	0.332		-1.46	9.11e-62	5.78e-60		-1.32	2.73e-51	2.9e-49
ENSG00000117461	PIK3R3	1267	967	506	1534	719	751	681	1767	7315	3075	5585	5117		0.09	0.172	0.398		1.68	9.68e-62	6.13e-60		1.54	7.5e-52	8.39e-50
ENSG00000141293	SKAP1	592	494	262	843	142	171	197	388	312	100	208	164		-0.96	1.05e-14	4.18e-13		-2.13	1.26e-61	7.98e-60		-1.12	1.11e-17	2.9e-16
ENSG00000049323	LTBP1	6922	5911	2916	8328	5174	5430	4415	10041	36243	11754	22335	20642		0.33	1.32e-06	1.93e-05		1.24	1.7e-61	1.07e-59		0.87	1.43e-31	7.78e-30
ENSG00000242732	RTL5	1120	1000	427	1459	617	705	536	1295	945	258	478	474		-0.02	0.776	0.906		-1.56	2.06e-61	1.3e-59		-1.54	1.3e-58	1.71e-56
ENSG00000110931	CAMKK2	11549	8881	4491	15458	5184	5345	4637	11248	12245	3519	6882	6334		-0.27	1.75e-05	0.000205		-1.14	2.19e-61	1.37e-59		-0.84	3.12e-34	1.9e-32
ENSG00000122966	CIT	2453	1401	788	2655	941	875	1002	2029	914	318	439	574		-0.15	0.0664	0.21		-2.3	2.36e-61	1.47e-59		-2.03	1.05e-48	1.02e-46
ENSG00000149090	PAMR1	271	337	115	484	13	18	17	32	45	1	19	19		-3.47	2.11e-38	3.86e-36		-4.52	2.96e-61	1.85e-59		-0.71	0.00155	0.00648
ENSG00000146856	AGBL3	1185	1050	478	1555	402	376	325	932	945	247	657	429		-0.78	2.33e-16	1.07e-14		-1.59	2.99e-61	1.86e-59		-0.77	1.08e-15	2.42e-14
ENSG00000115758	ODC1	33021	30894	15365	45529	14133	15200	13369	28930	30393	10312	21248	14576		-0.46	3.68e-09	8.02e-08		-1.37	3.9e-61	2.42e-59		-0.87	3.38e-26	1.46e-24
ENSG00000065809	FAM107B	14253	11499	5523	17706	6909	7309	6373	14640	55657	18095	36139	30099		-0.13	0.00956	0.0482		0.85	2.71e-44	1.16e-42		1.01	2.1e-61	3.15e-59
ENSG00000214960	CRPPA	903	587	317	1124	201	238	247	489	400	132	271	242		-0.95	1.04e-14	4.15e-13		-2.1	5.22e-61	3.23e-59		-1.1	1.48e-17	3.81e-16
ENSG00000166825	ANPEP	35343	30247	14216	37876	26667	27230	24370	57960	167296	55930	103421	98066		0.46	9.75e-12	2.9e-10		1.17	5.45e-61	3.36e-59		0.67	4.4e-22	1.56e-20
ENSG00000155465	SLC7A7	5632	4767	2249	6331	2384	2662	2536	5845	6271	1754	3473	2618		-0.19	0.0013	0.0092		-1.14	6.33e-61	3.9e-59		-0.91	1.07e-39	7.92e-38
ENSG00000118257	NRP2	35029	28022	13931	38462	42666	42962	34762	82094	191495	64659	112842	116838		1.1	2.42e-38	4.38e-36		1.4	1.18e-60	7.26e-59		0.27	0.000506	0.00242
ENSG00000168209	DDIT4	11239	13309	6587	17091	11103	12110	9297	26272	101183	31490	61484	48128		0.46	2e-07	3.43e-06		1.59	1.2e-60	7.36e-59		1.08	3.07e-29	1.52e-27
ENSG00000169083	AR	863	638	311	949	1436	1508	1226	2980	4623	1533	2766	3049		1.66	2.15e-61	8.77e-59		1.46	3.41e-48	1.64e-46		-0.18	0.0354	0.0928
ENSG00000104332	SFRP1	189	188	96	250	261	268	221	596	1580	512	1009	942		1.13	1.37e-23	1.11e-21		1.79	2.39e-60	1.46e-58		0.61	3.37e-10	4.55e-09
ENSG00000188042	ARL4C	12792	10265	5045	17264	8444	9121	7514	17982	15598	5105	9198	7978		0.21	0.000476	0.00389		-0.9	2.64e-38	9.52e-37		-1.14	1.13e-60	1.61e-58
ENSG00000148468	FAM171A1	9218	7773	3573	10127	7568	7897	6547	15612	41410	13434	25074	21429		0.58	4.25e-20	2.63e-18		1.04	3.12e-60	1.9e-58		0.44	8e-13	1.37e-11
ENSG00000180340	FZD2	421	444	189	529	386	413	291	938	3195	948	1989	1569		0.56	3.58e-09	7.84e-08		1.57	3.47e-60	2.11e-58		0.97	3.95e-25	1.62e-23
ENSG00000157856	DRC1	2666	2247	1078	3477	151	107	161	382	65	16	41	3		-3.09	5.33e-16	2.39e-14		-6.86	3.65e-60	2.21e-58		-3.51	8.63e-18	2.27e-16
ENSG00000135074	ADAM19	33438	24848	13024	45267	9517	9829	8323	19470	21325	7648	11888	13789		-0.95	7.72e-21	5.11e-19		-1.69	3.87e-60	2.34e-58		-0.69	2.9e-12	4.78e-11
ENSG00000110697	PITPNM1	4509	3517	1840	5349	1552	1554	1273	3396	5445	1510	3172	2568		-0.69	6.55e-31	8.69e-29		-0.96	4.42e-60	2.66e-58		-0.26	6.19e-06	4.46e-05
ENSG00000249992	TMEM158	272	275	119	317	162	176	175	349	2293	802	1818	1287		0.05	0.434	0.68		1.97	4.53e-60	2.73e-58		1.86	3.3e-53	3.83e-51
ENSG00000183688	RFLNB	14865	13240	6361	21147	5910	6189	5622	13323	17619	5630	10781	8513		-0.53	6.09e-17	2.95e-15		-1.04	7.03e-60	4.22e-58		-0.49	2.6e-15	5.6e-14
ENSG00000104450	SPAG1	2246	1782	853	3016	832	843	849	1863	1808	611	1138	780		-0.49	1.26e-08	2.6e-07		-1.5	8.75e-60	5.24e-58		-0.97	9.36e-26	4.01e-24
ENSG00000171791	BCL2	1025	678	324	1322	220	222	210	430	513	158	300	282		-1.23	1.5e-23	1.2e-21		-2.03	1.04e-59	6.21e-58		-0.73	2.22e-09	2.75e-08
ENSG00000147119	CHST7	3398	2844	1423	4672	1184	1198	1097	2782	3548	1132	2343	1667		-0.68	1.26e-21	8.94e-20		-1.16	1.1e-59	6.53e-58		-0.46	6.21e-11	9.11e-10
ENSG00000120594	PLXDC2	472	334	124	711	44	26	28	70	33	6	23	40		-2.81	1.01e-27	1.1e-25		-4.49	1.8e-59	1.07e-57		-1.51	2.82e-08	3.02e-07
ENSG00000262179	MYMX	359	367	171	693	200	208	229	441	127	44	106	70		-0.1	0.181	0.41		-2.8	2.81e-59	1.67e-57		-2.58	6.18e-50	6.3e-48
ENSG00000187676	B3GLCT	1823	1438	683	2073	1326	1249	1231	2838	8901	3239	5589	4850		0.41	3.34e-08	6.5e-07		1.26	3.19e-59	1.89e-57		0.81	2.01e-26	8.72e-25
ENSG00000184584	STING1	17710	15943	7447	23103	7019	7892	6930	18668	23939	6651	13767	11097		-0.39	4.59e-13	1.57e-11		-0.91	3.39e-59	2e-57		-0.49	3.87e-19	1.14e-17
ENSG00000164574	GALNT10	12544	10533	5449	14108	12630	13204	11041	26406	62788	22152	40706	38078		0.83	5.66e-27	5.88e-25		1.26	4.76e-59	2.81e-57		0.4	5.38e-08	5.48e-07
ENSG00000104368	PLAT	6514	6156	2647	8353	2188	2387	2066	5134	21024	7629	14976	13761		-0.7	1.59e-17	7.97e-16		0.63	1.11e-14	1.39e-13		1.36	3.11e-59	4.21e-57
ENSG00000007384	RHBDF1	45511	34924	18725	51864	18778	20515	18924	50257	51335	13101	24993	22787		-0.2	0.00098	0.00724		-1.15	8.95e-59	5.24e-57		-0.92	7.48e-38	5.23e-36
ENSG00000124019	FAM124B	11596	9105	4853	15725	4925	4843	4107	9920	10829	3473	6514	6198		-0.45	7.01e-10	1.67e-08		-1.26	9.5e-59	5.55e-57		-0.77	2.29e-23	8.72e-22
ENSG00000092096	SLC22A17	478	443	189	491	290	243	229	657	3680	919	2172	1730		0.04	0.554	0.771		1.66	1.08e-58	6.29e-57		1.59	2.69e-53	3.14e-51
ENSG00000213694	S1PR3	903	816	367	1116	829	749	675	1437	6373	2222	3632	3829		0.48	5.62e-07	8.91e-06		1.66	2.53e-58	1.47e-56		1.13	2.05e-28	9.73e-27
ENSG00000134668	SPOCD1	520	448	236	561	300	270	238	715	3650	1039	1967	1927		0	0.938	0.976		1.55	3.12e-58	1.81e-56		1.54	3.61e-56	4.48e-54
ENSG00000173705	SUSD5	3445	2798	1429	3510	4458	4457	3631	9014	19085	7113	11950	11740		1.2	7.74e-39	1.45e-36		1.48	4.18e-58	2.42e-56		0.25	0.00264	0.0103
ENSG00000037280	FLT4	9576	7087	3721	10662	9160	9764	8158	21418	38314	11517	22550	20161		0.91	7.84e-59	2.88e-56		0.88	2.77e-56	1.56e-54		-0.02	0.671	0.804
ENSG00000159403	C1R	666	630	272	1091	89	85	57	177	495	154	313	202		-2.36	9.47e-59	3.43e-56		-1.82	2.43e-42	9.85e-41		0.45	0.000344	0.00171
ENSG00000185565	LSAMP	9	4	3	9	3	2	1	5	634	239	421	388		-0.2	0.0999	0.278		5.33	7.32e-58	4.22e-56		6.03	2.34e-41	1.8e-39
ENSG00000170345	FOS	3974	2148	1466	3122	142	139	115	396	4312	1129	3471	3349		-3.52	1.91e-58	6.82e-56		-0.4	0.0164	0.0426		3.01	2.83e-43	2.35e-41
ENSG00000113739	STC2	3500	3371	1715	4552	1756	1785	1567	4015	15906	4540	9508	7600		-0.25	4.18e-05	0.000448		0.78	3.38e-33	1.03e-31		1.06	5.98e-58	7.7e-56
ENSG00000175356	SCUBE2	430	405	174	625	131	116	159	264	185	48	76	94		-0.88	6.46e-09	1.37e-07		-2.68	2e-57	1.15e-55		-1.71	5.34e-24	2.08e-22
ENSG00000168961	LGALS9	393	440	149	437	419	459	358	1274	3927	1116	2945	2115		0.98	9.11e-14	3.32e-12		2.12	2.68e-57	1.54e-55		1.08	1.77e-17	4.54e-16
ENSG00000163536	SERPINI1	809	849	365	1268	221	225	271	592	418	121	345	246		-1.01	2.47e-14	9.46e-13		-2.19	3.15e-57	1.8e-55		-1.12	3.36e-16	7.85e-15
ENSG00000116132	PRRX1	595	462	169	1046	58	58	99	162	132	34	53	57		-2.12	1.48e-22	1.12e-20		-3.61	4.17e-57	2.38e-55		-1.36	9.13e-10	1.18e-08
ENSG00000170425	ADORA2B	405	382	145	444	300	264	252	638	2646	908	1814	1324		0.28	0.000867	0.00653		1.6	4.84e-57	2.76e-55		1.24	1.46e-35	9.23e-34
ENSG00000203485	INF2	38645	30278	15319	47359	16787	17602	16280	41595	51810	14405	30878	24112		-0.22	2.96e-06	4.1e-05		-0.81	8.61e-57	4.9e-55		-0.57	4.72e-29	2.32e-27
ENSG00000119280	C1orf198	7537	6714	3272	9958	3238	3384	2942	7021	8441	2754	4698	4542		-0.41	3.3e-10	8.23e-09		-1.09	1.99e-56	1.13e-54		-0.64	2.6e-21	8.93e-20
ENSG00000137968	SLC44A5	310	318	109	373	113	86	79	222	1589	580	1106	995		-0.82	1.39e-09	3.21e-08		1.29	1.1e-24	2.4e-23		2.16	1.08e-56	1.36e-54
ENSG00000263155	MYZAP	2415	2896	1280	3250	1192	1234	977	2810	2206	531	1273	840		-0.37	9.38e-05	0.000922		-1.78	2.5e-56	1.42e-54		-1.33	1.86e-32	1.04e-30
ENSG00000172260	NEGR1	372	289	102	283	97	113	102	284	2139	749	1383	1103		-0.46	0.000169	0.00155		1.68	2.01e-35	6.7e-34		2.24	2.37e-56	2.96e-54
ENSG00000078596	ITM2A	609	466	260	763	46	34	27	67	439	92	133	133		-3.23	1.15e-56	3.9e-54		-2.15	5.98e-33	1.8e-31		1	2.11e-07	1.96e-06
ENSG00000182022	CHST15	22798	18543	9756	29921	10139	10645	8774	21138	25426	7922	13944	13278		-0.34	7.02e-08	1.3e-06		-1.09	7.24e-56	4.08e-54		-0.7	4.85e-25	1.99e-23
ENSG00000116991	SIPA1L2	19020	13046	7243	23551	6870	7196	6146	13036	12595	4265	6338	7225		-0.53	8.22e-08	1.51e-06		-1.67	7.9e-56	4.43e-54		-1.09	3.47e-25	1.43e-23
ENSG00000140465	CYP1A1	68	103	45	70	102	94	97	221	1416	402	897	773		0.99	2.86e-08	5.62e-07		2.82	9.19e-56	5.15e-54		1.74	3.4e-25	1.41e-23
ENSG00000006016	CRLF1	1000	745	330	1909	287	273	208	666	439	107	207	161		-1.07	7.81e-11	2.12e-09		-2.74	1.81e-55	1.01e-53		-1.58	5.86e-20	1.83e-18
ENSG00000163453	IGFBP7	33297	37012	16360	35950	30528	32149	26978	75913	265871	80948	186399	122818		0.6	3.37e-09	7.42e-08		1.66	1.87e-55	1.04e-53		1.02	1.47e-22	5.34e-21
ENSG00000137965	IFI44	1348	1053	543	1584	672	690	641	1560	6441	1937	4520	3131		-0.04	0.384	0.637		1.12	7.22e-51	3.66e-49		1.19	9.85e-56	1.22e-53
ENSG00000120820	GLT8D2	1157	974	505	1582	239	242	219	517	2242	806	1515	1223		-1.49	3.93e-56	1.32e-53		-0.18	0.027	0.0653		1.29	8.44e-44	7.11e-42
ENSG00000134874	DZIP1	2708	2189	1052	3234	2115	1997	1755	4510	11425	3628	6804	5686		0.45	7.27e-15	2.95e-13		0.91	2.67e-55	1.49e-53		0.44	8.07e-15	1.67e-13
ENSG00000196329	GIMAP5	128	87	52	134	117	125	103	277	52	12	25	37		0.82	4.14e-07	6.69e-06		-2.33	6.09e-29	1.59e-27		-3.22	1.33e-55	1.63e-53
ENSG00000171115	GIMAP8	12335	10192	4727	14955	6418	6023	5472	12505	11669	3528	5964	6401		-0.11	0.0601	0.195		-1.27	3.52e-55	1.95e-53		-1.12	5.12e-43	4.19e-41
ENSG00000137266	SLC22A23	3005	2072	1149	3584	849	877	730	1801	2538	774	1244	1287		-0.88	7.05e-23	5.44e-21		-1.41	4.01e-55	2.22e-53		-0.48	2e-08	2.18e-07
ENSG00000287023		486	370	117	529	139	148	131	301	172	52	69	71		-0.62	1.33e-05	0.00016		-2.66	6.47e-55	3.57e-53		-1.93	3.59e-29	1.78e-27
ENSG00000160867	FGFR4	2517	2437	1173	3238	899	910	796	1997	2752	868	1779	1251		-0.75	1.02e-22	7.76e-21		-1.19	7.64e-55	4.21e-53		-0.41	2.88e-08	3.07e-07
ENSG00000197122	SRC	1975	1801	875	2296	1881	1964	1484	4266	10279	3133	6175	5636		0.7	4.1e-21	2.83e-19		1.15	1.02e-54	5.61e-53		0.43	1.27e-09	1.6e-08
ENSG00000125457	MIF4GD	1881	1701	754	2384	849	928	847	1946	2168	665	1289	1028		-0.23	0.000151	0.00141		-1.06	1.18e-54	6.49e-53		-0.79	5.41e-31	2.88e-29
ENSG00000170775	GPR37	1495	1217	585	1625	536	480	471	1038	5174	1645	2943	2854		-0.65	3.44e-14	1.3e-12		0.66	4.51e-16	6.16e-15		1.33	5.72e-55	6.96e-53
ENSG00000132386	SERPINF1	990	976	334	1509	144	198	163	404	582	112	224	243		-1.7	1.69e-28	1.95e-26		-2.4	1.46e-54	7.99e-53		-0.59	2.34e-05	0.000151
ENSG00000114790	ARHGEF26	2235	1618	818	2552	609	721	685	1403	1713	480	916	954		-0.74	6.08e-15	2.48e-13		-1.49	1.51e-54	8.23e-53		-0.72	3.3e-14	6.45e-13
ENSG00000077044	DGKD	4722	3307	1613	5791	1176	1252	1149	2793	4545	1299	2327	2094		-0.95	4.01e-32	5.56e-30		-1.24	2.93e-54	1.59e-52		-0.27	0.000398	0.00195
ENSG00000247809	NR2F2-AS1	146	130	53	191	194	206	152	463	1235	344	710	589		1.21	1.59e-24	1.38e-22		1.76	3.56e-54	1.93e-52		0.5	2.73e-07	2.49e-06
ENSG00000111371	SLC38A1	40495	27828	14934	48742	15802	15894	14530	31814	34017	10985	18637	18699		-0.38	6.7e-07	1.05e-05		-1.32	4.04e-54	2.19e-52		-0.88	7.56e-26	3.24e-24
ENSG00000105122	RASAL3	460	405	188	651	19	22	37	121	1380	382	777	539		-2.87	1.67e-48	4.68e-46		0.12	0.355	0.509		3.03	2e-54	2.4e-52
ENSG00000185262	UBALD2	14359	14909	6269	17634	4425	4954	4414	11250	14439	3900	9517	6043		-0.82	9.54e-21	6.2e-19		-1.37	5.92e-54	3.2e-52		-0.51	1.11e-09	1.41e-08
ENSG00000075618	FSCN1	159209	147359	68227	214354	68778	72393	68341	171513	211901	66057	130681	108303		-0.34	1.37e-10	3.6e-09		-0.86	7.42e-54	4.01e-52		-0.49	1.76e-19	5.32e-18
ENSG00000108679	LGALS3BP	607	487	213	960	194	192	155	381	346	84	161	113		-0.89	3.81e-10	9.46e-09		-2.35	7.46e-54	4.02e-52		-1.39	1.3e-19	3.97e-18
ENSG00000113360	DROSHA	11462	9735	4642	13056	5646	5933	5037	12073	11897	3900	6849	6733		-0.12	0.0297	0.117		-1.07	8.85e-54	4.76e-52		-0.91	5.22e-40	3.91e-38
ENSG00000226702	MIR217HG	118	119	51	135	68	63	85	163	1222	390	868	628		0.05	0.47	0.709		2.17	1.12e-53	5.98e-52		2.04	7.01e-47	6.58e-45
ENSG00000120278	PLEKHG1	27174	18078	9614	34514	8795	8669	7721	16243	17131	6177	10095	10325		-0.72	2.36e-12	7.52e-11		-1.62	1.55e-53	8.28e-52		-0.86	5.21e-17	1.3e-15
ENSG00000005059	MCUB	1365	1292	608	1727	1126	1119	987	2525	6971	2289	4761	3440		0.44	2.99e-10	7.48e-09		1.11	2.48e-53	1.33e-51		0.63	2.96e-19	8.85e-18
ENSG00000162407	PLPP3	5647	4516	2052	7864	4157	4129	3108	7326	34485	12251	24127	20384		0.19	0.0105	0.0521		1.56	2.76e-53	1.47e-51		1.29	1.69e-37	1.15e-35
ENSG00000181381	DDX60L	3163	2225	1116	3390	2547	2603	2248	5320	14457	4667	8193	7825		0.66	2.9e-18	1.53e-16		1.16	3.42e-53	1.82e-51		0.47	4.49e-11	6.67e-10
ENSG00000143507	DUSP10	938	626	291	1058	305	281	322	588	445	142	295	265		-0.54	2.31e-06	3.25e-05		-1.96	4.86e-53	2.58e-51		-1.35	1.14e-25	4.85e-24
ENSG00000171476	HOPX	1857	1734	823	2542	507	501	500	1128	864	337	906	480		-1.07	1.89e-16	8.79e-15		-2.05	4.93e-53	2.61e-51		-0.91	2.5e-12	4.14e-11
ENSG00000183091	NEB	95	54	37	125	66	114	90	227	1144	381	711	711		0.88	1.39e-07	2.45e-06		2.58	6.06e-53	3.2e-51		1.61	2.31e-24	9.12e-23
ENSG00000137331	IER3	1405	1587	613	1696	959	1053	792	2436	11286	2927	5954	4900		0.15	0.0337	0.129		1.49	1.22e-52	6.43e-51		1.27	3.33e-39	2.43e-37
ENSG00000196839	ADA	7269	6949	3290	9816	2840	2992	2591	6706	8317	2463	5523	3569		-0.57	1.54e-14	6.05e-13		-1.15	1.3e-52	6.83e-51		-0.55	5.65e-14	1.08e-12
ENSG00000124225	PMEPA1	2073	1958	803	2150	1576	1693	1438	3971	10801	3814	7616	5768		0.53	3.57e-10	8.88e-09		1.32	1.5e-52	7.86e-51		0.76	3.72e-19	1.1e-17
ENSG00000182118	FAM89A	15757	15512	7657	21032	7612	8238	7202	18165	18447	6236	11472	8877		-0.25	6.77e-05	0.000692		-1.09	1.6e-52	8.37e-51		-0.8	2.38e-29	1.19e-27
ENSG00000165194	PCDH19	819	571	332	754	206	163	155	350	391	72	165	183		-1.18	4.27e-15	1.77e-13		-2.38	1.68e-52	8.77e-51		-1.13	4.5e-13	7.95e-12
ENSG00000136960	ENPP2	540	377	182	813	223	211	163	457	190	55	78	124		-0.37	0.0022	0.0144		-2.69	1.83e-52	9.55e-51		-2.15	5.27e-34	3.16e-32
ENSG00000169860	P2RY1	911	485	195	1101	115	96	92	181	170	46	118	120		-1.97	3.43e-23	2.69e-21		-3.1	2.86e-52	1.49e-50		-1	2.65e-07	2.42e-06
ENSG00000102580	DNAJC3	9027	7384	3503	10521	6549	6571	5714	13843	35991	11868	21786	19128		0.38	8.34e-12	2.51e-10		0.87	3.03e-52	1.57e-50		0.47	7.27e-17	1.79e-15
ENSG00000272636	DOC2B	27	32	6	31	37	36	16	49	743	222	456	362		0.62	0.00102	0.00751		3.5	3.07e-52	1.59e-50		2.63	3.83e-35	2.39e-33
ENSG00000101665	SMAD7	285	268	105	436	249	250	162	519	2527	895	1471	1280		0.31	0.00144	0.0101		1.85	5.48e-52	2.84e-50		1.43	1.19e-32	6.74e-31
ENSG00000103404	USP31	9995	6896	3800	11148	4686	4764	3714	8875	7624	2215	3523	4078		-0.15	0.0362	0.136		-1.54	8.63e-52	4.46e-50		-1.32	7.9e-39	5.74e-37
[truncated: 11,254 more rows]

## Sheet: hASC
GeneID	symbol	chip.hASC-HUVECS GFP-001.tsv	chip.hASC-HUVECS GFP-002.tsv	chip.hASC-HUVECS GFP-003.tsv	chip.hASC-HUVECS TIE2WT-001.tsv	chip.hASC-HUVECS TIE2WT-002.tsv	chip.hASC-HUVECS TIE2WT-003.tsv	chip.hASC-HUVECS TIE2WT-004.tsv	chip.hASC-HUVECS TIE2L914F-001.tsv	chip.hASC-HUVECS TIE2L914F-002.tsv	chip.hASC-HUVECS TIE2L914F-003.tsv	chip.HUVECS TIE2L914F-004.tsv		log2FoldChange GFP vs. WT	P-value GFP vs. WT	padj. GFP vs. WT		log2FoldChange GFP vs. L914F	P-value GFP vs. L914F	padj. GFP vs. L914F		log2FoldChange WT vs. L914F	P-value WT vs. L914F	padj. WT vs. L914F
[truncated: 12,800 more rows]

[truncated: 2 more sheets: HUVEC co- vs. monoculture data, In vitro vs. VM lesion data ]
